# Supplementary material for: Cobaloximes as Building Blocks in Halogen-Bonded Cocrystals
Source: Materials (Basel). 2020 May 21;13(10):2370. doi: 10.3390/ma13102370 (PMC7287722; doi:10.3390/ma13102370)
Supplement: Supplementary file 1 [file materials-13-02370-s001.zip]

Archive with 9 entries (8 files):
- materials_804374- supplement-final.docx/
- materials_804374- supplement-final.docx/Checkcif_Bedekovic et. al..pdf
- materials_804374- supplement-final.docx/I.cif
- materials_804374- supplement-final.docx/II.cif
- materials_804374- supplement-final.docx/III_14tfbb.cif
- materials_804374- supplement-final.docx/III_14tfib.cif
- materials_804374- supplement-final.docx/II_14tfib.cif
- materials_804374- supplement-final.docx/I_12tfib.cif
- materials_804374- supplement-final.docx/materials-804374-supplement-proof_corrected.docx
