# Supplementary material for: Cobaloximes as Building Blocks in Halogen-Bonded Cocrystals
Source: Materials (Basel). 2020 May 21;13(10):2370. doi: 10.3390/ma13102370 (PMC7287722; doi:10.3390/ma13102370)
Supplement: Supplementary file 1 [file materials-13-02370-s001.zip › materials_804374- supplement-final.docx/I.cif]

 
data_I

_vrf_PLAT910_I
;
PROBLEM: Missing # of FCF Reflection(s) Below Theta(Min).         11 Note  
RESPONSE: These reflections either have masked by the beamstop or have 
too high intensity (overflow), hence they have not been measured.
;

 
_audit_creation_method            'SHELXL-2018/3'
_shelx_SHELXL_version_number      '2018/3'
_chemical_name_systematic         ?
_chemical_name_common             ?
_chemical_melting_point           ?
_chemical_formula_moiety          'C13 H19 Br Co N5 O4'
_chemical_formula_sum
 'C13 H19 Br Co N5 O4' 
_chemical_formula_weight          448.17

loop_
 _atom_type_symbol
 _atom_type_description
 _atom_type_scat_dispersion_real
 _atom_type_scat_dispersion_imag
 _atom_type_scat_source
 'C'  'C'   0.0033   0.0016
 'International Tables Vol C Tables 4.2.6.8 and 6.1.1.4'
 'H'  'H'   0.0000   0.0000
 'International Tables Vol C Tables 4.2.6.8 and 6.1.1.4'
 'N'  'N'   0.0061   0.0033
 'International Tables Vol C Tables 4.2.6.8 and 6.1.1.4'
 'O'  'O'   0.0106   0.0060
 'International Tables Vol C Tables 4.2.6.8 and 6.1.1.4'
 'Co'  'Co'   0.3494   0.9721
 'International Tables Vol C Tables 4.2.6.8 and 6.1.1.4'
 'Br'  'Br'  -0.2901   2.4595
 'International Tables Vol C Tables 4.2.6.8 and 6.1.1.4'
 
_space_group_crystal_system       monoclinic
_space_group_IT_number            14
_space_group_name_H-M_alt         'P 21/n'
_space_group_name_Hall            '-P 2yn'
 
_shelx_space_group_comment
;
The symmetry employed for this shelxl refinement is uniquely defined
by the following loop, which should always be used as a source of
symmetry information in preference to the above space-group names.
They are only intended as comments.
;
 
loop_
 _space_group_symop_operation_xyz
 'x, y, z'
 '-x+1/2, y+1/2, -z+1/2'
 '-x, -y, -z'
 'x-1/2, -y-1/2, z-1/2'
 
_cell_length_a                    8.7426(6)
_cell_length_b                    14.3293(12)
_cell_length_c                    14.1011(9)
_cell_angle_alpha                 90
_cell_angle_beta                  96.923(6)
_cell_angle_gamma                 90
_cell_volume                      1753.6(2)
_cell_formula_units_Z             4
_cell_measurement_temperature     295(2)
_cell_measurement_reflns_used   2477
_cell_measurement_theta_min     3.7749
_cell_measurement_theta_max     35.6549
 
_exptl_crystal_description        block
_exptl_crystal_colour             brown
_exptl_crystal_density_meas       ?
_exptl_crystal_density_method     ?
_exptl_crystal_density_diffrn     1.698          
_exptl_crystal_F_000              904
_exptl_transmission_factor_min    ?
_exptl_transmission_factor_max    ?
_exptl_crystal_size_max           0.45
_exptl_crystal_size_mid           0.39
_exptl_crystal_size_min           0.25
_exptl_absorpt_coefficient_mu     3.284
_shelx_estimated_absorpt_T_min    ?
_shelx_estimated_absorpt_T_max    ?
_exptl_absorpt_correction_T_min                   0.43909
_exptl_absorpt_correction_T_max                   1.00000
_exptl_absorpt_correction_type            'multi-scan'
_exptl_absorpt_process_details
;
CrysAlis RED, Oxford Diffraction Ltd.,
Version 1.171.32.29 (release 10-06-2008 CrysAlis171 .NET)
(compiled Jun 10 2008,16:49:55)
Empirical absorption correction using spherical harmonics,
 implemented in SCALE3 ABSPACK scaling algorithm.
;
_exptl_absorpt_special_details    ?
_diffrn_ambient_temperature       295(2)
_diffrn_radiation_wavelength      0.71073
_diffrn_radiation_type            MoK\a
_diffrn_source                    'Enhance (Mo) X-ray Source'
_diffrn_measurement_device_type   
;
Oxford Diffraction Xcalibur CCD
diffractometer
;
_diffrn_measurement_method        'omega scan'
_diffrn_detector_area_resol_mean  ?
_diffrn_reflns_number             8420
_diffrn_reflns_av_unetI/netI      0.0989
_diffrn_reflns_av_R_equivalents   0.0542
_diffrn_reflns_limit_h_min        -11
_diffrn_reflns_limit_h_max        10
_diffrn_reflns_limit_k_min        -16
_diffrn_reflns_limit_k_max        18
_diffrn_reflns_limit_l_min        -17
_diffrn_reflns_limit_l_max        17
_diffrn_reflns_theta_min          3.790
_diffrn_reflns_theta_max          26.998
_diffrn_reflns_theta_full         25.242
_diffrn_measured_fraction_theta_max   0.987
_diffrn_measured_fraction_theta_full  0.990
_diffrn_reflns_Laue_measured_fraction_max    0.987
_diffrn_reflns_Laue_measured_fraction_full   0.990
_diffrn_reflns_point_group_measured_fraction_max   0.987
_diffrn_reflns_point_group_measured_fraction_full  0.990
_reflns_number_total              3776
_reflns_number_gt                 2007
_reflns_threshold_expression      'I > 2\s(I)'
_reflns_Friedel_coverage          0.000
_reflns_Friedel_fraction_max      .
_reflns_Friedel_fraction_full     .
 
_reflns_special_details
;
 Reflections were merged by SHELXL according to the crystal
 class for the calculation of statistics and refinement.
 
 _reflns_Friedel_fraction is defined as the number of unique
 Friedel pairs measured divided by the number that would be
 possible theoretically, ignoring centric projections and
 systematic absences.

Due to the conjunction of a 
strong hydrogen bond in which hydrogen is stretched along the bond 
and close proximity of two heavy atoms, we have not found single 
significant maximum in electron difference maps ascribable to this 
hydrogen atom in any of the refinements. Consequently, hydrogen atoms 
are placed at calculated positions.
;
 
_computing_data_collection        
;
        CrysAlis CCD, Oxford Diffraction Ltd.,
        Version 1.171.32.29 (release 10-06-2008 CrysAlis171 .NET)
        (compiled Jun 10 2008,16:49:55)
;
_computing_cell_refinement        
;
        CrysAlis RED, Oxford Diffraction Ltd.,
        Version 1.171.32.29 (release 10-06-2008 CrysAlis171 .NET)
        (compiled Jun 10 2008,16:49:55)
;
_computing_data_reduction         
;
        CrysAlis RED, Oxford Diffraction Ltd.,
        Version 1.171.32.29 (release 10-06-2008 CrysAlis171 .NET)
        (compiled Jun 10 2008,16:49:55)
;
_computing_structure_solution   'SHELXS-97 (Sheldrick, 1990)'
_computing_structure_refinement 'SHELXL-2014/7 (Sheldrick, 2014)'
_computing_molecular_graphics   'MERCURY (C.F. Macrae et al , 2008)' 
_computing_publication_material 'SHELXL-2014/7 (Sheldrick, 2014)'
_refine_special_details           ?
_refine_ls_structure_factor_coef  Fsqd
_refine_ls_matrix_type            full
_refine_ls_weighting_scheme       calc
_refine_ls_weighting_details
'w=1/[\s^2^(Fo^2^)+(0.0486P)^2^] where P=(Fo^2^+2Fc^2^)/3'
_atom_sites_solution_primary      ?
_atom_sites_solution_secondary    ?
_atom_sites_solution_hydrogens    geom
_refine_ls_hydrogen_treatment     constr
_refine_ls_extinction_method      none
_refine_ls_extinction_coef        .
_refine_ls_number_reflns          3776
_refine_ls_number_parameters      221
_refine_ls_number_restraints      0
_refine_ls_R_factor_all           0.1124
_refine_ls_R_factor_gt            0.0494
_refine_ls_wR_factor_ref          0.1077
_refine_ls_wR_factor_gt           0.0970
_refine_ls_goodness_of_fit_ref    0.888
_refine_ls_restrained_S_all       0.888
_refine_ls_shift/su_max           0.000
_refine_ls_shift/su_mean          0.000
 
loop_
 _atom_site_label
 _atom_site_type_symbol
 _atom_site_fract_x
 _atom_site_fract_y
 _atom_site_fract_z
 _atom_site_U_iso_or_equiv
 _atom_site_adp_type
 _atom_site_occupancy
 _atom_site_site_symmetry_order  
 _atom_site_calc_flag
 _atom_site_refinement_flags_posn
 _atom_site_refinement_flags_adp
 _atom_site_refinement_flags_occupancy
 _atom_site_disorder_assembly
 _atom_site_disorder_group
Co1 Co 0.99669(7) 0.85962(5) 0.76705(4) 0.03245(18) Uani 1 1 d . . . . .
Br Br 0.75712(6) 0.85539(4) 0.66680(3) 0.04971(19) Uani 1 1 d . . . . .
N5 N 1.1966(4) 0.8639(2) 0.8477(2) 0.0293(8) Uani 1 1 d . . . . .
C12 C 1.4695(5) 0.8575(3) 0.8627(3) 0.0393(11) Uani 1 1 d . . . . .
H12 H 1.559147 0.849840 0.834116 0.047 Uiso 1 1 calc R U . . .
O1 O 1.1412(4) 0.8861(3) 0.5988(2) 0.0546(10) Uani 1 1 d . . . . .
H1 H 1.138810 0.829392 0.606086 0.082 Uiso 1 1 calc R U . . .
O3 O 1.1155(4) 0.7219(3) 0.6517(2) 0.0551(10) Uani 1 1 d . . . . .
N3 N 1.0426(5) 0.7371(3) 0.7283(3) 0.0408(10) Uani 1 1 d . . . . .
C13 C 1.3295(5) 0.8549(3) 0.8091(3) 0.0351(11) Uani 1 1 d . . . . .
H13 H 1.325307 0.846749 0.743372 0.042 Uiso 1 1 calc R U . . .
O4 O 0.8431(4) 0.8336(3) 0.9312(2) 0.0586(10) Uani 1 1 d . . . . .
H4 H 0.844301 0.890160 0.922632 0.088 Uiso 1 1 calc R U . . .
N1 N 1.0792(4) 0.9281(3) 0.6696(3) 0.0410(10) Uani 1 1 d . . . . .
N2 N 0.9500(4) 0.9811(3) 0.8067(3) 0.0417(10) Uani 1 1 d . . . . .
C9 C 1.2056(6) 0.8773(4) 0.9410(3) 0.0560(16) Uani 1 1 d . . . . .
H9 H 1.115412 0.885629 0.968823 0.067 Uiso 1 1 calc R U . . .
C11 C 1.4774(6) 0.8712(4) 0.9585(4) 0.0519(15) Uani 1 1 d . . . . .
H11 H 1.571989 0.874999 0.996330 0.062 Uiso 1 1 calc R U . . .
O2 O 0.8794(4) 0.9963(3) 0.8839(2) 0.0571(10) Uani 1 1 d . . . . .
C7 C 0.9971(6) 0.6692(4) 0.7788(4) 0.0517(14) Uani 1 1 d . . . . .
C2 C 1.0686(6) 1.0177(4) 0.6751(4) 0.0472(14) Uani 1 1 d . . . . .
C3 C 0.9953(6) 1.0479(4) 0.7576(4) 0.0465(13) Uani 1 1 d . . . . .
C6 C 0.9209(6) 0.7013(4) 0.8588(4) 0.0539(15) Uani 1 1 d . . . . .
N4 N 0.9085(4) 0.7905(3) 0.8619(3) 0.0422(10) Uani 1 1 d . . . . .
C10 C 1.3431(7) 0.8791(4) 0.9974(4) 0.0684(19) Uani 1 1 d . . . . .
H10 H 1.345355 0.885904 1.063160 0.082 Uiso 1 1 calc R U . . .
C5 C 0.8639(8) 0.6392(4) 0.9310(4) 0.087(2) Uani 1 1 d . . . . .
H5A H 0.945019 0.628141 0.981960 0.131 Uiso 1 1 calc R U . . .
H5B H 0.831259 0.580909 0.901669 0.131 Uiso 1 1 calc R U . . .
H5C H 0.778408 0.668305 0.956151 0.131 Uiso 1 1 calc R U . . .
C4 C 0.9776(8) 1.1488(4) 0.7831(5) 0.080(2) Uani 1 1 d . . . . .
H4A H 0.938350 1.153179 0.843627 0.120 Uiso 1 1 calc R U . . .
H4B H 0.907178 1.178570 0.734875 0.120 Uiso 1 1 calc R U . . .
H4C H 1.076017 1.179256 0.786996 0.120 Uiso 1 1 calc R U . . .
C8 C 1.0164(7) 0.5690(4) 0.7555(4) 0.0748(19) Uani 1 1 d . . . . .
H8A H 1.089575 0.563175 0.710302 0.112 Uiso 1 1 calc R U . . .
H8B H 0.919117 0.543738 0.728594 0.112 Uiso 1 1 calc R U . . .
H8C H 1.053012 0.535520 0.812753 0.112 Uiso 1 1 calc R U . . .
C1 C 1.1214(7) 1.0819(4) 0.6010(4) 0.0729(19) Uani 1 1 d . . . . .
H1A H 1.194562 1.049946 0.567026 0.109 Uiso 1 1 calc R U . . .
H1B H 1.168996 1.136137 0.631755 0.109 Uiso 1 1 calc R U . . .
H1C H 1.034439 1.100543 0.556947 0.109 Uiso 1 1 calc R U . . .
 
loop_
 _atom_site_aniso_label
 _atom_site_aniso_U_11
 _atom_site_aniso_U_22
 _atom_site_aniso_U_33
 _atom_site_aniso_U_23
 _atom_site_aniso_U_13
 _atom_site_aniso_U_12
Co1 0.0289(4) 0.0338(4) 0.0349(3) -0.0001(3) 0.0050(3) 0.0006(3)
Br 0.0354(3) 0.0567(4) 0.0547(3) 0.0043(3) -0.0039(2) -0.0035(3)
N5 0.031(2) 0.024(2) 0.033(2) -0.0018(18) 0.0056(16) 0.0022(18)
C12 0.027(3) 0.041(3) 0.052(3) 0.002(3) 0.012(2) 0.000(3)
O1 0.056(3) 0.070(3) 0.0393(19) 0.0016(18) 0.0142(17) 0.0038(19)
O3 0.059(3) 0.060(2) 0.048(2) -0.0231(19) 0.0146(18) 0.007(2)
N3 0.037(2) 0.032(2) 0.051(2) -0.005(2) -0.006(2) 0.0033(19)
C13 0.033(3) 0.040(3) 0.034(2) -0.003(2) 0.011(2) 0.001(3)
O4 0.049(2) 0.077(3) 0.055(2) 0.006(2) 0.0276(18) 0.005(2)
N1 0.033(2) 0.057(3) 0.033(2) 0.005(2) 0.0043(17) -0.001(2)
N2 0.035(3) 0.034(2) 0.057(3) 0.001(2) 0.006(2) 0.004(2)
C9 0.034(3) 0.091(5) 0.045(3) -0.015(3) 0.011(2) 0.007(3)
C11 0.029(3) 0.069(4) 0.055(3) 0.006(3) -0.007(2) -0.004(3)
O2 0.056(3) 0.061(3) 0.059(2) -0.0144(19) 0.0266(19) 0.014(2)
C7 0.046(4) 0.044(4) 0.062(4) 0.004(3) -0.008(3) -0.004(3)
C2 0.035(3) 0.044(3) 0.059(3) 0.019(3) -0.011(2) -0.009(3)
C3 0.036(3) 0.035(3) 0.067(4) 0.001(3) -0.002(3) 0.005(2)
C6 0.042(3) 0.052(4) 0.065(4) 0.022(3) -0.005(3) -0.011(3)
N4 0.027(2) 0.055(3) 0.044(2) 0.001(2) 0.0058(19) -0.001(2)
C10 0.042(4) 0.121(6) 0.041(3) -0.007(3) 0.001(3) 0.008(4)
C5 0.083(5) 0.077(5) 0.104(5) 0.033(4) 0.017(4) -0.017(4)
C4 0.085(5) 0.036(4) 0.117(5) -0.008(4) 0.003(4) 0.005(3)
C8 0.080(5) 0.039(3) 0.098(5) -0.001(3) -0.019(4) 0.003(3)
C1 0.055(4) 0.077(5) 0.083(4) 0.032(4) -0.008(3) -0.012(3)
 
_geom_special_details
;
 All esds (except the esd in the dihedral angle between two l.s. planes)
 are estimated using the full covariance matrix.  The cell esds are taken
 into account individually in the estimation of esds in distances, angles
 and torsion angles; correlations between esds in cell parameters are only
 used when they are defined by crystal symmetry.  An approximate (isotropic)
 treatment of cell esds is used for estimating esds involving l.s. planes.
;
 
loop_
 _geom_bond_atom_site_label_1
 _geom_bond_atom_site_label_2
 _geom_bond_distance
 _geom_bond_site_symmetry_2
 _geom_bond_publ_flag
Co1 N2 1.887(4) . ?
Co1 N3 1.895(4) . ?
Co1 N1 1.900(4) . ?
Co1 N4 1.901(4) . ?
Co1 N5 1.968(3) . ?
Co1 Br 2.3823(8) . ?
N5 C9 1.323(5) . ?
N5 C13 1.347(5) . ?
C12 C11 1.358(6) . ?
C12 C13 1.360(6) . ?
O1 N1 1.337(5) . ?
O3 N3 1.337(4) . ?
N3 C7 1.296(6) . ?
O4 N4 1.340(5) . ?
N1 C2 1.290(6) . ?
N2 C3 1.273(6) . ?
N2 O2 1.333(4) . ?
C9 C10 1.359(7) . ?
C11 C10 1.360(7) . ?
C7 C6 1.454(7) . ?
C7 C8 1.487(7) . ?
C2 C3 1.459(7) . ?
C2 C1 1.506(7) . ?
C3 C4 1.503(7) . ?
C6 N4 1.284(6) . ?
C6 C5 1.483(7) . ?
 
loop_
 _geom_angle_atom_site_label_1
 _geom_angle_atom_site_label_2
 _geom_angle_atom_site_label_3
 _geom_angle
 _geom_angle_site_symmetry_1
 _geom_angle_site_symmetry_3
 _geom_angle_publ_flag
N2 Co1 N3 179.40(19) . . ?
N2 Co1 N1 81.49(18) . . ?
N3 Co1 N1 99.10(19) . . ?
N2 Co1 N4 98.69(18) . . ?
N3 Co1 N4 80.72(18) . . ?
N1 Co1 N4 178.24(16) . . ?
N2 Co1 N5 90.49(15) . . ?
N3 Co1 N5 89.49(16) . . ?
N1 Co1 N5 90.77(15) . . ?
N4 Co1 N5 90.99(15) . . ?
N2 Co1 Br 89.62(12) . . ?
N3 Co1 Br 90.41(12) . . ?
N1 Co1 Br 88.13(11) . . ?
N4 Co1 Br 90.12(12) . . ?
N5 Co1 Br 178.86(11) . . ?
C9 N5 C13 117.7(4) . . ?
C9 N5 Co1 121.4(3) . . ?
C13 N5 Co1 120.8(3) . . ?
C11 C12 C13 119.5(4) . . ?
C7 N3 O3 121.9(4) . . ?
C7 N3 Co1 116.6(4) . . ?
O3 N3 Co1 121.5(3) . . ?
N5 C13 C12 122.3(4) . . ?
C2 N1 O1 122.1(4) . . ?
C2 N1 Co1 115.8(4) . . ?
O1 N1 Co1 122.1(3) . . ?
C3 N2 O2 121.7(4) . . ?
C3 N2 Co1 116.1(3) . . ?
O2 N2 Co1 122.1(3) . . ?
N5 C9 C10 121.8(4) . . ?
C12 C11 C10 118.1(5) . . ?
N3 C7 C6 112.9(5) . . ?
N3 C7 C8 123.6(5) . . ?
C6 C7 C8 123.5(5) . . ?
N1 C2 C3 112.6(5) . . ?
N1 C2 C1 122.4(5) . . ?
C3 C2 C1 124.9(5) . . ?
N2 C3 C2 113.9(4) . . ?
N2 C3 C4 123.1(5) . . ?
C2 C3 C4 122.9(5) . . ?
N4 C6 C7 112.9(5) . . ?
N4 C6 C5 122.5(6) . . ?
C7 C6 C5 124.5(6) . . ?
C6 N4 O4 121.9(4) . . ?
C6 N4 Co1 116.8(4) . . ?
O4 N4 Co1 121.2(3) . . ?
C11 C10 C9 120.5(5) . . ?
 
_refine_diff_density_max    0.616
_refine_diff_density_min   -0.432
_refine_diff_density_rms    0.101

_shelx_res_file
;
TITL BR_PY_EDI in P2(1)/n
    shelx.res
    created by SHELXL-2018/3 at 00:06:11 on 04-Apr-2020
CELL  0.71073   8.7426  14.3293  14.1011   90.000   96.923   90.000
ZERR     4.00   0.0006   0.0012   0.0009    0.000    0.006    0.000
LATT   1
SYMM  1/2 - X, 1/2 + Y, 1/2 - Z
SFAC  C    H    N    O    CO   BR
UNIT  52 76 20 16 4 4
MERG   2
OMIT    -4.00  54.00
OMIT    -1   3   7
OMIT    -1   2   7
OMIT    -1   1   7
FMAP   2
PLAN   20
ACTA
BOND
L.S.  20
WGHT    0.048600
FVAR       2.94101
CO1   5    0.996695    0.859620    0.767046    11.00000    0.02893    0.03380 =
         0.03490   -0.00011    0.00496    0.00063
BR    6    0.757115    0.855388    0.666801    11.00000    0.03542    0.05668 =
         0.05475    0.00434   -0.00394   -0.00355
N5    3    1.196625    0.863927    0.847676    11.00000    0.03075    0.02442 =
         0.03307   -0.00183    0.00562    0.00219
C12   1    1.469539    0.857456    0.862749    11.00000    0.02705    0.04099 =
         0.05157    0.00150    0.01189   -0.00010
AFIX  43
H12   2    1.559147    0.849840    0.834116    11.00000   -1.20000
AFIX   0
O1    4    1.141203    0.886120    0.598753    11.00000    0.05644    0.07025 =
         0.03928    0.00157    0.01421    0.00377
AFIX  83
H1    2    1.138810    0.829392    0.606086    11.00000   -1.50000
AFIX   0
O3    4    1.115520    0.721942    0.651727    11.00000    0.05923    0.06040 =
         0.04769   -0.02312    0.01462    0.00652
N3    3    1.042642    0.737142    0.728334    11.00000    0.03661    0.03234 =
         0.05057   -0.00463   -0.00597    0.00329
C13   1    1.329488    0.854949    0.809057    11.00000    0.03332    0.04017 =
         0.03358   -0.00259    0.01072    0.00144
AFIX  43
H13   2    1.325307    0.846749    0.743372    11.00000   -1.20000
AFIX   0
O4    4    0.843065    0.833577    0.931195    11.00000    0.04880    0.07735 =
         0.05489    0.00552    0.02761    0.00513
AFIX  83
H4    2    0.844301    0.890160    0.922632    11.00000   -1.50000
AFIX   0
N1    3    1.079174    0.928133    0.669650    11.00000    0.03337    0.05661 =
         0.03294    0.00495    0.00426   -0.00071
N2    3    0.950045    0.981059    0.806692    11.00000    0.03459    0.03396 =
         0.05670    0.00110    0.00562    0.00401
C9    1    1.205647    0.877279    0.941022    11.00000    0.03384    0.09106 =
         0.04456   -0.01522    0.01063    0.00663
AFIX  43
H9    2    1.115412    0.885629    0.968823    11.00000   -1.20000
AFIX   0
C11   1    1.477436    0.871166    0.958477    11.00000    0.02859    0.06874 =
         0.05530    0.00631   -0.00736   -0.00369
AFIX  43
H11   2    1.571989    0.874999    0.996330    11.00000   -1.20000
AFIX   0
O2    4    0.879425    0.996342    0.883873    11.00000    0.05602    0.06146 =
         0.05855   -0.01436    0.02658    0.01367
C7    1    0.997125    0.669226    0.778765    11.00000    0.04628    0.04376 =
         0.06167    0.00405   -0.00762   -0.00350
C2    1    1.068574    1.017718    0.675080    11.00000    0.03501    0.04377 =
         0.05897    0.01863   -0.01060   -0.00898
C3    1    0.995307    1.047900    0.757558    11.00000    0.03617    0.03482 =
         0.06672    0.00067   -0.00158    0.00469
C6    1    0.920869    0.701325    0.858850    11.00000    0.04193    0.05236 =
         0.06464    0.02240   -0.00506   -0.01139
N4    3    0.908453    0.790546    0.861935    11.00000    0.02731    0.05534 =
         0.04445    0.00131    0.00576   -0.00103
C10   1    1.343131    0.879133    0.997416    11.00000    0.04211    0.12096 =
         0.04121   -0.00737    0.00076    0.00767
AFIX  43
H10   2    1.345355    0.885904    1.063160    11.00000   -1.20000
AFIX   0
C5    1    0.863863    0.639193    0.931020    11.00000    0.08304    0.07708 =
         0.10352    0.03301    0.01691   -0.01658
AFIX 137
H5A   2    0.945019    0.628141    0.981960    11.00000   -1.50000
H5B   2    0.831259    0.580909    0.901669    11.00000   -1.50000
H5C   2    0.778408    0.668305    0.956151    11.00000   -1.50000
AFIX   0
C4    1    0.977615    1.148843    0.783068    11.00000    0.08472    0.03635 =
         0.11671   -0.00849    0.00290    0.00497
AFIX 137
H4A   2    0.938350    1.153179    0.843627    11.00000   -1.50000
H4B   2    0.907178    1.178570    0.734875    11.00000   -1.50000
H4C   2    1.076017    1.179256    0.786996    11.00000   -1.50000
AFIX   0
C8    1    1.016415    0.569044    0.755548    11.00000    0.07990    0.03916 =
         0.09802   -0.00142   -0.01862    0.00296
AFIX 137
H8A   2    1.089575    0.563175    0.710302    11.00000   -1.50000
H8B   2    0.919117    0.543738    0.728594    11.00000   -1.50000
H8C   2    1.053012    0.535520    0.812753    11.00000   -1.50000
AFIX   0
C1    1    1.121432    1.081902    0.600988    11.00000    0.05452    0.07717 =
         0.08289    0.03170   -0.00820   -0.01227
AFIX 137
H1A   2    1.194562    1.049946    0.567026    11.00000   -1.50000
H1B   2    1.168996    1.136137    0.631755    11.00000   -1.50000
H1C   2    1.034439    1.100543    0.556947    11.00000   -1.50000
AFIX   0
HKLF    4


REM  BR_PY_EDI in P2(1)/n
REM wR2 = 0.1077, GooF = S = 0.888, Restrained GooF = 0.888 for all data
REM R1 = 0.0494 for 2007 Fo > 4sig(Fo) and 0.1124 for all 3776 data
REM 221 parameters refined using 0 restraints

END

WGHT      0.0483      0.0000

REM Highest difference peak  0.616,  deepest hole -0.432,  1-sigma level  0.101
Q1    1   0.7967  0.8583  0.7358  11.00000  0.05    0.62
Q2    1   0.8908  0.8577  0.7821  11.00000  0.05    0.58
Q3    1   0.9681  0.8577  0.6989  11.00000  0.05    0.58
Q4    1   1.0048  0.8569  0.8396  11.00000  0.05    0.46
Q5    1   0.6386  0.8600  0.6771  11.00000  0.05    0.44
Q6    1   0.8533  0.8567  0.6569  11.00000  0.05    0.41
Q7    1   1.1044  0.8597  0.7520  11.00000  0.05    0.41
Q8    1   0.8788  0.9398  0.9552  11.00000  0.05    0.38
Q9    1   0.7522  0.7939  0.6720  11.00000  0.05    0.35
Q10   1   1.0104  0.9243  0.7761  11.00000  0.05    0.35
Q11   1   0.7613  0.8494  0.5939  11.00000  0.05    0.34
Q12   1   0.9725  0.8573  0.6272  11.00000  0.05    0.33
Q13   1   1.0252  0.7918  0.7796  11.00000  0.05    0.33
Q14   1   1.4481  0.9363  0.8361  11.00000  0.05    0.31
Q15   1   1.0113  0.8690  1.0419  11.00000  0.05    0.31
Q16   1   1.0810  1.0694  0.5309  11.00000  0.05    0.31
Q17   1   1.6155  0.8611  0.7346  11.00000  0.05    0.31
Q18   1   1.1142  0.5137  0.7806  11.00000  0.05    0.30
Q19   1   0.9912  0.8622  0.9181  11.00000  0.05    0.30
Q20   1   1.2010  0.8718  0.5633  11.00000  0.05    0.30
;
_shelx_res_checksum   66589

_shelx_hkl_file
;
   0   0  -3-80.0819 180.878   0
   0   0  -3 154.671 271.769   1
   0   0   3 52.8785 195.830   0
   0   0   3 457.420 268.452   1
   0   0  -4 7225.84 416.935   1
   0   0  -4 6462.51 322.781   0
   0   0   4 6675.00 335.915   0
   0   0  -5 178.074 286.815   0
   0   0   5 66.1613 299.398   0
   0   0  -5 174.958 391.989   1
   0   0  -6 6964.08 415.725   0
   0   0   6 7450.38 451.239   0
   0   0  -6 6788.61 485.732   1
   0   0  -7 517.472 504.486   1
   0   0  -7 357.199 399.929   0
   0   0  -8 1021.08 538.797   1
   0   0  -8 1108.25 429.858   0
   0   0  -9-204.684 462.058   0
   0   0  -9 1319.77 584.311   1
   0   0 -10 32930.1 956.792   1
   0   0 -10 35640.8 972.775   0
   0   0 -11-26.0358 628.891   0
   0   0 -11 992.033 691.912   1
   0   0 -12 24262.1 995.130   0
   0   0 -12 22001.0 941.012   1
   0   0 -13-18.1125 688.208   1
   0   0 -13 463.012 695.686   0
   0   0 -14 848.565 746.570   0
   0   0 -14 506.711 728.153   1
   0   0 -15 107.475 779.805   0
   0   0 -16 1067.74 796.829   0
   0   1   3 24641.0 327.887   0
   0  -1  -3 25089.4 326.680   0
   0  -1   3 30284.4 567.466   1
   0  -1  -3 28704.1 411.924   1
   0   1  -3 27198.2 479.849   0
   0  -1   3 25396.9 474.311   0
   0   1  -3 27595.2 509.374   1
   0   1  -4 70540.7 794.759   1
   0  -1  -4 63222.4 597.972   0
   0  -1  -4 72662.5 682.755   1
   0   1  -4 64664.6 771.407   0
   0  -1   4 71916.3 827.131   0
   0   1   4 67665.7 626.353   0
   0  -1  -5 4856.16 293.246   0
   0   1   5 4781.36 307.377   0
   0  -1  -5 6415.52 379.518   1
   0   1  -5 4858.05 377.012   0
   0  -1   5 5666.76 401.280   0
   0   1  -5 5605.81 459.304   1
   0   1  -6 13668.3 556.662   1
   0   1   6 14532.8 481.538   0
   0   1  -6 13409.8 533.959   0
   0  -1  -6 15131.3 535.331   1
   0  -1  -6 13880.7 440.114   0
   0  -1  -7 14829.2 515.648   0
   0   1   7 16976.7 581.205   0
   0   1  -7 16679.2 654.693   1
   0   1  -7 16624.3 639.533   0
   0  -1  -7 14714.3 618.481   1
   0  -1  -8 27416.3 692.669   0
   0  -1  -8 26471.1 759.570   1
   0   1  -8 26191.4 787.506   1
   0   1  -8 25590.9 768.051   0
   0   1  -9 32637.9 917.817   1
   0   1  -9 32955.5 922.657   0
   0  -1  -9 33110.5 857.320   1
   0  -1  -9 33778.4 829.963   0
   0  -1 -10 34009.8 899.847   0
   0   1 -10 32887.0 1011.12   0
   0  -1 -10 31747.6 913.356   1
   0   1 -10 30946.0 973.649   1
   0  -1 -11 24281.7 864.441   0
   0   1 -11 21238.9 925.497   1
   0  -1 -11 22850.5 863.315   1
   0   1 -12 10794.1 857.408   0
   0  -1 -12 10441.4 803.012   1
   0   1 -12 8999.22 840.622   1
   0  -1 -12 12168.6 785.545   0
   0   1 -13-236.730 717.335   1
   0  -1 -13 446.389 696.394   1
   0  -1 -13 762.878 646.504   0
   0   1 -13 385.871 773.093   0
   0   1 -14-49.6335 755.808   1
   0  -1 -14 1431.53 692.685   0
   0   1 -14 1511.77 846.559   0
   0   1 -15 1760.99 860.206   0
   0  -1 -15 901.434 709.214   0
   0   1 -16-26.1565 903.444   0
   0   1 -17 587.095 893.535   0
   0   2  -3 694.640 449.276   1
   0   2  -3 1711.43 310.782   0
   0  -2   3 1537.85 317.474   0
   0  -2   4 701.125 343.531   0
   0   2  -4 764.320 321.218   0
   0   2   4 572.467 159.423   0
   0  -2  -4 522.085 149.921   0
   0   2   5 21202.2 395.044   0
   0   2  -5 21977.9 656.371   1
   0  -2  -5 19785.1 367.711   0
   0  -2  -5 20878.5 495.071   1
   0   2  -5 22410.8 612.939   0
   0   2  -6 2149.61 484.949   1
   0  -2  -6 2591.58 387.596   1
   0  -2  -6 2888.28 276.692   0
   0   2   6 2735.27 302.817   0
   0   2  -6 3369.70 460.959   0
   0   2  -7 23540.5 769.143   1
   0  -2  -7 24695.0 547.067   0
   0  -2  -7 25787.8 633.321   1
   0   2  -7 24378.2 754.310   0
   0  -2  -8 891.589 532.548   1
   0  -2  -8 1551.78 362.502   0
   0   2  -8 1433.53 508.858   0
   0   2   8 1125.41 435.233   0
   0   2  -8 1092.94 601.548   1
   0   2  -9 4264.84 625.978   0
   0  -2  -9 4183.17 615.990   1
   0   2  -9 3060.38 687.201   1
   0  -2  -9 4307.93 462.011   0
   0  -2 -10 9901.68 728.723   1
   0   2 -10 10936.0 806.138   0
   0  -2 -10 10805.4 587.852   0
   0   2 -10 9290.32 807.268   1
   0  -2 -11 25267.1 796.044   0
   0   2 -11 27449.9 1084.65   0
   0   2 -11 21841.4 992.850   1
   0  -2 -11 23545.3 900.091   1
   0  -2 -12 507.892 536.954   0
   0  -2 -12 308.426 701.933   1
   0   2 -12 158.212 742.742   0
   0  -2 -13 7721.45 667.000   0
   0   2 -13 7830.53 959.461   0
   0  -2 -13 7383.94 752.168   1
   0  -2 -14 2133.16 627.494   0
   0   2 -14 2714.20 972.901   0
   0  -2 -15 396.181 643.234   0
   0   2 -15 122.603 903.417   0
   0   2 -16 1500.74 1022.41   0
   0   2 -17 2071.30 1064.47   0
   0   2 -18 567.227 1033.11   0
   0  -3   0 210.510 204.562   0
   0   3   0 280.218 199.737   0
   0  -3   1 1222.05 270.466   0
   0  -3  -1 1219.69 184.600   0
   0   3  -1 1524.24 266.572   0
   0   3   1 1168.34 166.312   0
   0   3  -2 1564.00 303.561   0
   0  -3   2 1447.02 322.423   0
   0   3  -3 29450.5 618.939   0
   0  -3   3 29746.7 627.982   0
   0   3  -4 7989.65 459.214   0
   0   3   5 6315.28 199.187   0
   0  -3  -5 6849.22 185.118   0
   0   3  -5 7046.95 485.660   0
   0   3   6 16961.0 369.418   0
   0   3  -6 18044.7 678.284   0
   0  -3  -6 17157.8 333.846   0
   0  -3  -6 17391.2 532.253   1
   0   3  -6 17341.6 765.102   1
   0   3  -7 22300.1 775.448   0
   0  -3  -7 21421.9 625.304   1
   0   3   7 22888.9 504.919   0
   0   3  -7 23742.8 880.157   1
   0  -3  -7 22393.4 447.547   0
   0   3  -8 10008.1 688.492   0
   0  -3  -8 11306.2 552.619   1
   0   3   8 12082.6 488.690   0
   0  -3  -8 10901.9 419.073   0
   0   3  -8 11079.4 798.006   1
   0   3  -9 16703.1 888.852   1
   0  -3  -9 18020.7 536.465   0
   0   3  -9 17846.0 841.765   0
   0  -3  -9 18979.7 687.339   1
   0  -3 -10 11112.3 524.267   0
   0  -3 -10 11110.5 746.736   1
   0   3 -10 12245.3 839.028   0
   0  -3 -11 25149.3 713.714   0
   0   3 -11 26050.2 1087.59   0
   0  -3 -11 23893.7 907.668   1
   0   3 -12 5738.70 933.423   0
   0  -3 -12 5247.33 773.546   1
   0  -3 -12 4423.34 530.369   0
   0  -3 -13 3748.42 756.679   1
   0  -3 -13 3556.73 555.996   0
   0   3 -13 4364.68 981.822   0
   0  -3 -14 12.5937 526.319   0
   0   3 -14 199.692 906.461   0
   0   3 -15 10.8620 963.799   0
   0   3 -16 56.7953 1096.83   0
   0   3 -17 690.694 1050.78   0
   0   3 -18 739.045 1189.72   0
   0   3 -19 870.000 1119.38   0
   0  -4   0 745719. 9081.00   0
   0   4   0 734793. 8720.62   0
   0  -4   1 51708.6 717.293   0
   0  -4  -1 51685.1 581.781   0
   0   4   1 53893.2 558.703   0
   0  -4  -2 20108.2 360.067   0
   0   4   2 18751.4 290.982   0
   0   4  -2 19794.2 529.656   0
   0  -4   2 20323.3 553.314   0
   0   4  -3 1197.11 350.009   0
   0   4  -4 11354.2 540.149   0
   0   4  -5 1719.59 453.026   0
   0   4  -6 990.144 490.923   0
   0   4   7 993.711 158.988   2
   0  -4  -7 942.175 160.752   0
   0   4   7 852.822 184.701   0
   0   4  -8 1135.87 583.193   0
   0   4   8 1804.44 250.170   2
   0  -4  -8 1354.01 214.336   0
   0  -4  -8 1327.75 483.757   1
   0   4   8 1444.91 263.238   0
   0   4  -9 3017.40 681.196   0
   0   4   9 2238.51 350.123   0
   0  -4  -9 2068.60 282.021   0
   0  -4  -9 2186.82 528.437   1
   0  -4 -10 10937.8 665.748   1
   0   4  10 10680.5 533.131   0
   0  -4 -10 10494.0 434.500   0
   0   4 -10 11462.7 865.812   0
   0  -4 -11 5204.61 718.090   1
   0  -4 -11 4891.22 428.491   0
   0   4 -11 4936.36 838.686   0
   0  -4 -12 14930.7 584.469   0
   0  -4 -12 14278.2 862.450   1
   0  -4 -13 696.350 448.776   0
   0   4 -13 742.595 976.745   0
   0  -4 -13 1371.26 734.850   1
   0   4 -14 830.653 1005.40   0
   0   4 -15 799.595 1033.71   0
   0   4 -16 361.068 1130.03   0
   0   4 -17-201.545 1234.78   0
   0   4 -18 2667.79 1253.38   0
   0   4 -19 1098.23 1299.99   0
   0   5   0 147.426 282.557   0
   0  -5   0 141.237 305.805   0
   0   5  -1 10562.9 434.138   0
   0  -5   1 11111.4 466.207   0
   0  -5  -1 10797.1 397.802   0
   0   5   1 10449.3 354.394   0
   0   5  -2 796.654 351.712   0
   0  -5  -2 555.087 260.370   0
   0   5   2 449.736 212.842   0
   0   5   3 21144.8 301.750   0
   0   5  -3 29810.5 727.063   0
   0   5  -4 12757.5 597.134   0
   0   5  -5 16239.3 695.347   0
   0   5  -6 25437.1 832.842   0
   0   5  -7 1691.74 615.589   0
   0   5  -8 34000.1 1059.81   0
   0  -5  -9 369.960 137.458   0
   0  -5  -9 212.209 533.875   1
   0   5  -9-255.270 664.751   0
   0  -5 -10 38265.0 924.607   1
   0   5 -10 39882.7 1261.45   0
   0  -5 -10 36860.1 478.915   0
   0   5  10 38313.5 521.438   2
   0   5  11 2997.58 319.338   2
   0   5 -11 4603.56 895.385   0
   0  -5 -11 4607.22 650.717   1
   0  -5 -11 3406.31 291.664   0
   0  -5 -12 19409.3 872.893   1
   0   5 -12 23650.0 1245.56   0
   0   5 -13 1194.95 971.094   0
   0   5 -14-267.411 999.966   0
   0   5 -15 578.299 1081.68   0
   0   5 -16 440.379 1187.72   0
   0   5 -17 154.257 1306.91   0
   0   5 -18 1907.75 1351.82   0
   0   5 -19-346.131 1372.63   0
   0   5 -20 2225.91 1455.30   0
   0   6   0 221336. 1550.31   0
   0  -6   0 233704. 1651.93   0
   0  -6  -1 285359. 1697.43   0
   0   6  -1 279614. 1842.97   0
   0   6   2 42616.6 627.574   0
   0   6  -2 43419.1 856.453   0
   0  -6  -2 42542.1 689.289   0
   0   6   3 21250.2 412.305   0
   0   6  -3 21459.8 711.831   0
   0   6  -4 701.530 470.565   0
   0   6  -5 400.965 506.361   0
   0   6  -6 7587.13 667.589   0
   0   6  -7 825.396 607.659   0
   0   6  -8 2351.71 702.740   0
   0  -6  -9 10054.7 685.122   1
   0   6  -9 9790.28 868.011   0
   0  -6 -10 2642.12 631.526   1
   0   6 -10 4297.33 872.423   0
   0  -6 -11 15031.6 789.259   1
   0   6 -11 17865.1 1152.53   0
   0   6 -12 1747.55 952.687   0
   0  -6 -12 2128.41 660.698   1
   0   6 -13 2869.36 1052.85   0
   0   6 -15-77.6723 1201.23   0
   0   6 -16 602.870 1299.67   0
   0   6 -17 700.495 1346.30   0
   0   6 -18-128.040 1362.24   0
   0   6 -19 67.4685 1519.71   0
   0   6 -20 1202.98 1539.00   0
   0   7   0 170.999 408.947   0
   0  -7  -1 1411.75 418.073   0
   0   7   1 1281.95 390.945   0
   0   7  -1 1439.86 467.040   0
   0  -7  -2 7325.50 493.463   0
   0   7   2 6592.17 408.704   0
   0   7  -2 6321.92 544.590   0
   0   7   3 7916.46 384.280   0
   0   7  -3 7295.74 595.553   0
   0   7   4 1259.29 178.579   0
   0   7  -4 1021.80 509.959   0
   0   7  -5 199.727 556.274   0
   0   7  -6 107.860 576.764   0
   0   7  -7 27157.9 1013.58   0
   0   7  -8 1456.05 704.927   0
   0   7  -9 39761.6 1285.66   0
   0   7 -10 275.648 834.866   0
   0  -7 -10-265.334 650.338   1
   0   7 -11 15009.0 1149.25   0
   0  -7 -11 12736.1 826.235   1
   0  -7 -12 534.198 658.455   1
   0   7 -12 110.454 923.058   0
   0   7 -13-39.4126 1012.22   0
   0   7 -14 571.831 1102.55   0
   0   7 -15-117.843 1195.41   0
   0   7 -16 1236.16 1282.44   0
   0   7 -17 1215.59 1428.03   0
   0   7 -18-187.855 1547.82   0
   0   7 -19 1645.85 1613.31   0
   0   7 -20 1132.79 1547.29   0
   0   8   0 149198. 1541.60   0
   0   8  -1 102176. 1361.80   0
   0   8   1 99994.3 1219.45   0
   0  -8  -2 14604.2 659.022   0
   0   8   2 14175.2 563.673   0
   0   8  -2 14606.1 721.467   0
   0   8   3 3780.72 385.609   0
   0   8  -3 4094.03 581.288   0
   0   8   4 189.342 234.260   0
   0   8  -4 1122.02 576.984   0
   0   8  -5 4942.82 686.679   0
   0   8  -6 1123.17 678.413   0
   0   8  -7 2703.94 745.951   0
   0   8  -8-146.440 740.735   0
   0   8  -9 2381.28 844.754   0
   0   8 -10 1853.33 879.996   0
   0  -8 -11 7269.64 793.138   1
   0   8 -11 9363.58 1091.75   0
   0  -8 -12 1094.95 750.266   1
   0   8 -12 1039.12 1007.32   0
   0   8 -13 1034.30 1076.83   0
   0   8 -14 343.146 1151.22   0
   0   8 -15 687.085 1260.63   0
   0   8 -16 186.689 1339.74   0
   0   8 -17 1214.17 1415.28   0
   0   8 -19 380.545 1665.84   0
   0   9   0-139.347 503.463   0
   0   9   1 4334.64 541.764   0
   0   9  -1 4468.45 608.977   0
   0   9   2 1757.61 484.042   0
   0   9  -2 2268.07 602.581   0
   0   9  -3 7131.50 723.804   0
   0   9   3 6862.32 491.361   0
   0   9   4 1486.83 322.230   0
   0   9  -4 1100.39 626.282   0
   0   9   5 2022.36 165.809   0
   0   9  -5 2702.96 706.404   0
   0   9  -6 10870.7 869.372   0
   0   9  -7 4349.99 836.094   0
   0   9  -8 14101.2 1048.44   0
   0   9  -9 1888.38 875.963   0
   0   9 -10 8155.13 1059.14   0
   0   9 -11 557.914 968.657   0
   0  -9 -12 2360.91 791.926   1
   0   9 -12 3152.64 1075.05   0
   0   9 -13 913.425 1127.75   0
   0   9 -14-293.353 1156.00   0
   0   9 -15 225.758 1283.88   0
   0   9 -16 259.857 1391.97   0
   0   9 -17-390.627 1451.12   0
   0   9 -18 346.460 1609.72   0
   0   9 -19 338.997 1678.58   0
   0  10   0 120628. 1629.56   0
   0  10   1 27479.4 883.074   0
   0  10  -1 25830.0 938.802   0
   0  10  -2 54337.7 1249.04   0
   0  10   2 58535.0 1083.25   0
   0  10  -3 5120.45 721.824   0
   0  10   3 4738.30 541.584   0
   0  10   4 13413.3 519.198   0
   0  10  -4 14009.9 916.853   0
   0  10  -5 1951.18 790.325   0
   0  10   5 1848.67 231.867   0
   0  10  -6 550.951 770.165   0
   0  10  -7 726.760 865.915   0
   0  10  -8-128.426 874.652   0
   0  10  -9 841.413 894.859   0
   0  10 -10 6637.77 1067.77   0
   0  10 -11 449.060 1017.90   0
   0  10 -12 4257.13 1111.71   0
   0  10 -13 844.320 1135.21   0
   0  10 -14 854.820 1270.16   0
   0  10 -15 372.560 1341.88   0
   0  10 -16 1302.33 1455.33   0
   0  10 -18 785.752 1640.87   0
   0  11   0 171.435 624.547   0
   0  11  -1 113.588 647.680   0
   0  11   1-423.383 619.110   0
   0  11  -2 7924.27 804.374   0
   0  11   2 6720.07 678.091   0
   0  11   3 457.846 515.723   0
   0  11  -3-314.715 691.098   0
   0  11   4 8498.17 533.972   0
   0  11  -4 7297.06 853.464   0
   0  11  -5 2442.48 820.143   0
   0  11   5 2205.43 296.701   0
   0  11  -6-76.3019 873.649   0
   0  11  -7 5533.32 991.181   0
   0  11  -8 5674.23 1034.82   0
   0  11  -9 13105.8 1160.79   0
   0  11 -10 1982.71 1033.54   0
   0  11 -11 11188.1 1234.07   0
   0  11 -13 2670.37 1213.27   0
   0  11 -14 101.505 1296.10   0
   0  11 -15-204.487 1426.97   0
   0  11 -16 181.749 1511.48   0
   0  11 -17 438.187 1591.84   0
   0  12   0 5422.26 783.527   0
   0  12   1 35279.0 1114.35   0
   0  12  -1 34267.8 1165.83   0
   0  12   2 755.380 640.684   0
   0  12  -2 902.353 783.646   0
   0  12  -3 5075.97 890.906   0
   0  12   3 4994.00 631.895   0
   0  12  -4-22.3585 791.733   0
   0  12   4 309.869 459.545   0
   0  12  -5 3934.15 898.973   0
   0  12  -6-170.521 879.317   0
   0  12  -7 2786.91 963.010   0
   0  12  -8 1437.29 1005.97   0
   0  12  -9 2309.19 1033.94   0
   0  12 -10 1446.44 1075.73   0
   0  12 -11 4162.10 1138.17   0
   0  12 -12 211.196 1223.78   0
   0  12 -13 1837.57 1292.21   0
   0  12 -14-155.229 1351.11   0
   0  12 -15 318.360 1441.20   0
   0  12 -16 350.081 1539.19   0
   0  13   0 176.163 750.656   0
   0  13   1 249.704 720.422   0
   0  13  -1 1028.06 820.221   0
   0  13   2 918.020 670.732   0
   0  13  -2 1095.23 859.848   0
   0  13  -3-10.6890 872.779   0
   0  13   3 263.440 605.568   0
   0  13  -4 1384.52 945.114   0
   0  13  -5 186.072 892.712   0
   0  13  -7 2551.77 1027.66   0
   0  13  -8 3652.01 1090.83   0
   0  13  -9 7604.50 1193.26   0
   0  13 -10 7736.20 1231.85   0
   0  13 -11 2145.82 1176.41   0
   0  13 -12 3837.47 1349.28   0
   0  13 -13 237.896 1301.14   0
   0  13 -14 305.233 1428.78   0
   0  13 -15 520.411 1493.90   0
   0  14   0 60704.8 1546.73   0
   0  14   1 1524.76 808.251   0
   0  14  -1 1343.66 904.595   0
   0  14   2 19787.1 993.938   0
   0  14  -2 18296.5 1192.65   0
   0  14  -3 9.36650 971.131   0
   0  14   3 253.358 625.335   0
   0  14  -4 99.4424 997.701   0
   0  14  -5 587.974 1045.82   0
   0  14  -6 354.255 1024.40   0
   0  14  -7 624.940 1114.63   0
   0  14  -8-316.420 1071.63   0
   0  14  -9 239.479 1133.48   0
   0  14 -10 4571.51 1278.64   0
   0  14 -11-25.2802 1230.75   0
   0  14 -12 1199.64 1354.74   0
   0  14 -13 528.173 1364.07   0
   0  14 -14-65.2239 1461.54   0
   0  15   0 680.992 875.794   0
   0  15   1 745.101 829.358   0
   0  15  -1 463.323 936.148   0
   0  15   2 553.464 781.489   0
   0  15  -2 264.108 953.804   0
   0  15  -3 390.853 1002.45   0
   0  15  -4 444.130 998.319   0
   0  15  -5-23.7885 1049.58   0
   0  15  -6-225.799 1131.07   0
   0  15  -7 681.055 1121.21   0
   0  15  -8 5506.94 1277.90   0
   0  15  -9 4979.68 1363.82   0
   0  15 -10 3398.56 1368.33   0
   0  15 -11 2568.07 1426.99   0
   0  15 -13-88.3759 1460.87   0
   0  15 -14 284.210 1535.74   0
   0  16   0 468.665 949.258   0
   0  16  -1 18673.0 1283.60   0
   0  16   1 21195.1 1182.42   0
   0  16  -2 589.219 1001.10   0
   0  16  -3 7375.35 1196.34   0
   0  16  -4 34.8371 1039.14   0
   0  16  -5 535.899 1115.02   0
   0  16  -6 1670.16 1215.74   0
   0  16  -7-17.3526 1239.29   0
   0  16  -8 717.953 1256.15   0
   0  16  -9 578.858 1273.02   0
   0  16 -10 1318.69 1352.74   0
   0  16 -11 1441.02 1432.02   0
   0  16 -12-118.233 1493.89   0
   0  17   0 545.481 1018.11   0
   0  17  -1 239.333 1061.13   0
   0  17  -2 512.364 1072.44   0
   0  17  -3 4.07802 1177.51   0
   0  17  -4 513.460 1130.25   0
   0  17  -5-246.896 1178.63   0
   0  17  -6 8.87098 1222.22   0
   0  17  -7 1109.81 1343.15   0
   0  17  -8 1063.30 1311.89   0
   0  17  -9 2158.10 1484.32   0
   0  17 -10 762.974 1466.55   0
   0  17 -11 1080.88 1503.30   0
   0  18  -1 343.167 1152.53   0
   0  18  -2 4280.14 1279.19   0
   0  18  -3 94.2152 1244.35   0
   0  18  -4 1255.02 1247.79   0
   0  18  -5 54.7222 1251.23   0
   0  18  -6 584.080 1302.32   0
   0  18  -7 451.224 1370.12   0
   0  18  -8 268.698 1493.64   0
   0  18  -9 229.150 1466.14   0
   0  18 -10 910.094 1528.60   0
   0  19  -3-262.223 1245.86   0
   0  19  -4 373.300 1341.60   0
   0  19  -5 303.577 1333.10   0
   0  19  -6 617.200 1367.11   0
   0  19  -7 481.069 1441.65   0
   0  19  -8 853.283 1535.30   0
   0  19  -9 1062.93 1553.90   0
   0  20  -4 166.104 1456.86   0
   0  20  -5 98.5662 1403.73   0
   0  20  -6 368.434 1467.40   0
   0  20  -7 565.502 1511.54   0
   0  21  -6 4.13837 1529.42   0
   1   0 -17 644.742 847.492   0
   1   0 -16 224.279 805.725   0
   1   0 -15 1361.57 823.897   0
   1   0 -14 10.8992 772.775   0
   1   0 -13 18032.2 963.127   0
   1   0 -12-326.567 704.676   0
   1   0 -11 60278.5 1266.53   0
   1   0 -10-337.352 519.977   0
   1   0  -9 23056.0 786.156   0
   1   0  -8 336.519 440.309   0
   1   0  -7 7726.30 499.734   0
  -1   0   7 8234.08 438.617   1
  -1   0   6 407.204 288.310   1
   1   0  -6 133.558 340.083   0
  -1   0   5 5436.93 396.139   0
  -1   0   5 5531.44 303.416   1
   1   0  -5 5868.68 361.925   0
   1   0  -4 213.088 254.592   0
  -1   0   4 360.456 282.885   0
  -1   0   3 4640.02 282.709   0
   1   0  -3 5207.93 295.714   0
  -1   0  -2 350.284 254.866   1
  -1   0  -2 127.165 167.979   0
  -1   0  -3 12479.8 391.745   0
   1   0   3 13382.1 427.643   0
  -1   0  -4 565.225 511.641   1
   1   0   4 44.7544 294.924   0
  -1   0  -4 410.389 307.004   0
   1   0   5 58234.6 836.756   0
  -1   0  -5 64546.5 993.772   1
  -1   0  -6 111.224 346.382   0
  -1   0  -6 93.9823 552.992   1
  -1   0  -7 112735. 1425.74   1
  -1   0  -7 107620. 1263.31   0
  -1   0  -8 324.995 452.740   0
  -1   0  -8 634.691 700.337   1
  -1   0  -9 25962.5 856.786   0
  -1   0  -9 23282.6 994.619   1
  -1   0 -10 254.241 791.270   1
  -1   0 -10 565.581 604.225   0
  -1   0 -11 3000.26 677.051   0
  -1   0 -11 2707.73 871.794   1
  -1   0 -12-374.609 678.113   0
  -1   0 -12 1716.26 837.852   1
  -1   0 -13 791.844 742.900   0
  -1   0 -13 1530.67 877.925   1
  -1   0 -14 4691.47 872.587   0
  -1   0 -14 5905.09 1019.73   1
  -1   0 -15 767.749 794.320   0
  -1   0 -15 413.881 928.571   1
  -1   0 -16 31.9332 795.696   0
   1   1 -18 153.518 969.283   0
   1   1 -17-151.257 927.960   0
   1   1 -16 424.564 912.904   0
   1  -1 -16-281.648 736.573   0
   1  -1 -15 333.381 702.315   0
   1   1 -15 299.953 863.276   0
   1   1 -14 4812.29 910.047   0
   1  -1 -14 3622.96 739.637   0
   1  -1 -13 774.558 665.306   0
   1   1 -13 907.140 799.688   0
   1   1 -12 4788.82 768.177   0
   1  -1 -12 4497.43 676.139   0
   1  -1 -11 74.4872 586.640   0
   1  -1 -11-296.320 424.671   1
   1   1 -11 358.270 688.566   0
   1   1 -10 4895.69 678.358   0
   1  -1 -10 4248.96 437.407   1
   1  -1 -10 5620.69 587.521   0
   1  -1  -9 1557.81 376.374   1
   1  -1  -9 1361.96 476.099   0
   1   1  -9 1494.95 555.187   0
   1   1  -8 22731.9 757.291   0
   1  -1  -8 20645.8 656.154   0
   1  -1  -7 4114.84 402.186   0
   1   1  -7 3684.57 465.408   0
   1  -1  -7 4261.11 300.027   1
  -1   1   6 29004.1 626.572   0
   1  -1  -6 29862.7 603.348   0
   1   1  -6 28930.1 686.939   0
  -1   1   5 106211. 969.873   0
  -1  -1   5 106129. 890.642   1
   1  -1  -5 106516. 949.083   0
   1   1  -5 106452. 1100.85   0
  -1   1   4 34326.6 530.127   0
   1   1  -4 37256.7 641.723   0
  -1  -1   4 34959.8 542.352   1
   1  -1  -4 35251.3 527.283   0
  -1  -1   4 38655.9 685.639   0
   1   1  -3 139053. 1044.47   0
  -1   1   3 130387. 889.318   2
  -1  -1   3 143140. 1075.83   0
   1  -1  -3 142136. 886.802   0
  -1   1   3 132158. 875.360   0
   1  -1  -2 5948.17 198.506   0
  -1   1   2 137945. 3275.12   2
  -1  -1  -2 38443.0 577.693   1
  -1   1  -2 34578.0 543.454   0
  -1   1  -2 37410.9 639.912   1
  -1  -1  -3 4004.88 287.951   0
   1  -1   3 3667.91 356.007   0
  -1  -1  -3 3511.17 419.816   1
  -1   1  -3 4554.95 546.363   1
  -1   1  -3 3862.29 361.418   0
  -1  -1  -4 30849.8 522.655   0
   1  -1   4 36046.1 681.274   0
  -1  -1  -4 37430.9 729.260   1
  -1   1  -4 33213.3 661.159   0
  -1   1  -4 39559.2 842.136   1
  -1  -1  -5 7505.24 366.826   0
  -1   1  -5 7077.96 452.893   0
  -1   1  -5 8998.19 640.725   1
  -1  -1  -5 9234.39 540.261   1
   1   1   5 8719.56 402.063   0
   1   1   6 1976.74 376.654   0
  -1   1  -6 2320.85 442.452   0
  -1  -1  -6 2156.55 346.554   0
  -1   1  -6 2263.04 599.364   1
  -1  -1  -6 2940.48 524.072   1
  -1   1  -7 47234.0 950.423   0
  -1  -1  -7 49237.5 840.676   0
  -1  -1  -7 48730.8 1016.47   1
  -1  -1  -8 34506.3 812.229   0
  -1   1  -8 35295.8 1030.01   1
  -1  -1  -8 35084.4 997.166   1
  -1   1  -8 34463.6 924.725   0
  -1   1  -9 49479.9 1154.82   0
  -1  -1  -9 47769.5 986.658   0
  -1  -1  -9 46030.7 1141.43   1
  -1   1  -9 46307.0 1139.71   1
  -1  -1 -10 6827.75 851.611   1
  -1  -1 -10 8383.86 655.241   0
  -1   1 -10 7985.03 774.553   0
  -1   1 -10 8844.49 896.915   1
  -1   1 -11 18423.8 1032.58   1
  -1  -1 -11 19130.8 843.443   0
  -1  -1 -11 17170.6 1010.38   1
  -1   1 -11 19070.6 945.010   0
  -1  -1 -12-54.4805 620.658   0
  -1   1 -12 98.8138 724.625   0
  -1  -1 -12 166.153 872.786   1
  -1   1 -12 697.448 854.461   1
  -1  -1 -13 1137.76 866.102   1
  -1   1 -13 904.152 773.218   0
  -1   1 -13 1141.11 920.054   1
  -1  -1 -13 223.978 661.237   0
  -1  -1 -14 714.420 675.620   0
  -1   1 -14 767.334 819.015   0
  -1  -1 -14 1172.43 881.477   1
  -1   1 -14 1269.19 934.349   1
  -1  -1 -15 2970.09 735.692   0
  -1   1 -15 4334.84 919.048   0
  -1   1 -15 2936.02 990.725   1
  -1   1 -16 514.768 891.992   0
  -1   1 -17 1173.06 904.881   0
   1   2 -18 210.314 1016.15   0
   1   2 -17 788.030 1022.24   0
   1   2 -16 669.573 1000.64   0
   1   2 -15 174.587 924.454   0
   1  -2 -15 487.981 664.968   0
   1   2 -14 11367.6 1043.05   0
   1  -2 -14 10120.0 764.278   0
   1  -2 -13 1733.30 625.409   0
   1   2 -13 1876.98 824.116   0
   1  -2 -12 36265.7 979.243   0
   1   2 -12 37594.3 1261.54   0
   1   2 -11 2232.40 688.658   0
   1  -2 -11 2048.49 417.180   1
   1  -2 -11 2895.58 550.817   0
   1  -2 -10 26579.6 770.241   0
   1   2 -10 28371.4 1008.32   0
   1  -2  -9 1198.14 343.871   1
   1  -2  -9 1139.10 420.795   0
   1   2  -9 1525.50 597.003   0
   1  -2  -8 1072.11 310.607   1
   1   2  -8 1523.12 529.144   0
   1  -2  -8 1388.41 372.791   0
   1  -2  -7 10356.7 355.734   1
   1   2  -7 10241.6 615.449   0
   1  -2  -7 10329.8 444.017   0
  -1   2   7 11574.2 502.915   0
   1  -2  -6 11250.2 398.001   0
   1  -2  -6 11049.6 271.925   1
  -1   2   6 11886.8 431.791   0
   1   2  -6 12014.0 563.892   0
   1   2  -5 795.349 372.579   0
  -1   2   5 639.691 238.409   0
  -1   2   5 838.745 250.875   2
   1  -2  -5 541.616 160.255   1
   1  -2  -5 743.518 238.209   0
  -1   2   4 13869.0 358.121   2
  -1  -2   4 16418.8 551.321   0
   1  -2  -4 15616.2 370.694   0
  -1   2   4 13765.8 350.629   0
   1   2  -4 14557.8 504.602   0
   1   2  -3 2977.86 336.658   0
  -1   2   3 3227.20 231.978   0
  -1   2   3 3425.19 241.071   2
   1  -2  -3 3241.50 235.810   0
  -1  -2   3 3149.70 358.310   0
   1  -2  -3 3372.84 239.119   2
   1   2  -2 20869.9 464.733   0
  -1   2   2 20388.1 370.588   0
   1  -2  -2 21906.4 379.708   2
   1  -2  -2 19039.8 409.527   1
  -1  -2   2 21111.6 474.155   0
   1   2  -1 9079.43 274.527   0
   1  -2  -1 10248.2 349.062   1
  -1   2   1 9050.51 328.672   1
  -1  -2  -1 135.703 124.536   2
   1   2   1 523.699 158.740   0
  -1  -2  -1 609.308 144.062   0
   1   2   2 82118.7 549.211   2
  -1   2  -2 82875.2 889.926   0
   1  -2   2 82206.7 907.548   0
  -1   2  -2 83934.2 953.280   1
  -1   2  -3 2576.97 378.207   0
   1  -2   3 2291.93 372.446   0
  -1   2  -4 28865.5 745.699   1
  -1  -2  -4 27824.3 659.777   1
  -1   2  -4 25983.2 639.680   0
  -1  -2  -5-361.636 438.077   1
  -1   2  -5 289.202 387.798   0
  -1  -2  -5 220.784 228.058   0
  -1   2  -6 57628.0 1002.28   0
  -1  -2  -6 57679.2 726.579   0
  -1  -2  -6 60903.2 963.324   1
  -1   2  -7 4325.27 690.615   1
  -1   2  -7 3198.56 544.085   0
  -1  -2  -7 2821.67 531.545   1
  -1  -2  -7 2717.36 368.696   0
   1   2   7 4502.49 429.431   0
  -1   2  -8 34763.1 960.608   0
  -1  -2  -8 36909.8 925.397   1
  -1  -2  -8 37353.8 768.342   0
   1   2   8 39476.4 828.453   0
  -1   2  -8 36962.2 1023.96   1
  -1   2  -9 33.3648 625.308   0
  -1  -2  -9 206.316 432.214   0
  -1   2  -9 531.960 759.927   1
  -1   2 -10 716.530 840.380   1
  -1  -2 -10 277.734 766.021   1
  -1  -2 -10 359.242 478.305   0
  -1   2 -10 211.942 682.977   0
  -1   2 -11 1534.08 782.829   0
  -1  -2 -11 1186.36 855.847   1
  -1  -2 -11 989.095 522.459   0
  -1   2 -11 1681.69 912.099   1
  -1  -2 -12 540.386 841.016   1
  -1  -2 -12-43.4993 558.741   0
  -1   2 -12-48.1017 837.054   0
  -1   2 -12 445.841 896.534   1
  -1   2 -13 215.785 917.960   1
  -1  -2 -13 779.249 892.228   1
  -1   2 -13 844.121 895.405   0
  -1  -2 -13 1115.42 602.847   0
  -1  -2 -14 592.809 588.916   0
  -1   2 -14-60.3246 956.595   1
  -1   2 -14 332.646 926.697   0
  -1  -2 -14 337.551 887.357   1
  -1   2 -15 166.873 977.620   1
  -1   2 -15 1607.85 973.590   0
  -1   2 -16 4627.66 1037.58   0
  -1   2 -17-387.065 979.937   0
  -1   2 -18 3622.52 1073.23   0
   1   3 -19 769.044 1120.07   0
   1   3 -18 380.778 1107.23   0
   1   3 -17 826.642 1091.04   0
   1   3 -16 471.424 1059.16   0
   1   3 -15 888.727 976.839   0
   1   3 -14 2040.23 919.419   0
   1  -3 -14 2145.02 599.653   0
   1  -3 -13 4598.16 621.368   0
   1   3 -13 4723.94 936.256   0
   1  -3 -12 993.823 394.011   1
   1   3 -12 1335.92 866.271   0
   1  -3 -12 1088.19 528.018   0
   1  -3 -11 1349.04 489.835   0
   1   3 -11 660.166 707.000   0
   1  -3 -11 1847.06 409.817   1
   1  -3 -10 2998.18 441.878   0
   1  -3 -10 2211.51 423.685   1
   1   3 -10 3443.42 724.789   0
   1  -3  -9 12905.4 513.726   0
   1   3  -9 13632.1 797.945   0
   1  -3  -9 11958.1 482.030   1
   1   3  -8 14781.3 730.389   0
   1  -3  -8 13697.1 414.313   1
  -1   3   8 14595.8 554.146   2
  -1   3   8 14281.6 550.561   0
   1  -3  -8 14553.6 485.512   0
  -1   3   7 9946.05 443.577   0
   1  -3  -7 8091.52 353.625   1
   1  -3  -7 8029.73 378.884   0
   1   3  -7 8169.51 619.674   0
  -1   3   7 9728.41 423.588   2
  -1   3   6 51609.9 682.625   2
   1  -3  -6 54035.2 663.867   0
   1   3  -6 51357.5 960.524   0
  -1   3   6 50958.9 654.477   0
  -1   3   5 41272.5 537.041   0
   1  -3  -5 44921.1 561.336   0
   1   3  -5 43746.4 850.601   0
  -1   3   5 41012.0 554.149   2
  -1   3   4 273057. 4851.63   0
   1   3  -4 279942. 1822.88   0
  -1   3   3 89593.1 729.171   0
  -1  -3   3 89591.4 1038.40   0
   1  -3  -3 90150.9 704.196   2
   1   3  -3 85664.8 979.946   0
  -1  -3   2 370095. 1839.75   0
   1   3  -2 355107. 6992.35   0
   1   3  -1 48299.9 641.726   0
  -1  -3   1 48757.9 647.951   0
  -1   3   0 1009.12 320.126   0
   1   3   0 674.054 212.906   0
  -1  -3   0 788.898 240.168   0
   1  -3   1 26130.7 606.778   0
  -1   3  -1 24822.9 560.008   0
   1   3   1 25084.6 380.089   0
  -1   3  -1 23745.0 679.713   1
  -1  -3  -1 24162.4 369.139   0
  -1   3  -2 69249.0 991.932   1
   1  -3   2 64316.0 880.634   0
  -1   3  -2 65357.2 862.179   0
  -1  -3  -2 68919.7 499.145   2
  -1   3  -3 4248.78 426.482   0
   1   3   3 3814.86 145.746   2
  -1  -3  -3 4162.63 146.928   0
  -1  -3  -4 18532.1 282.885   0
  -1   3  -4 20768.8 620.657   0
  -1  -3  -4 20101.0 262.517   0
  -1   3  -5 679.822 414.068   0
  -1   3  -5 747.109 563.645   1
  -1  -3  -5 234.554 166.217   0
  -1  -3  -6 36638.4 515.633   0
  -1   3  -6 42616.3 1037.13   1
  -1  -3  -6 38326.9 843.535   1
  -1   3  -6 40593.4 922.093   0
  -1   3  -7 16773.2 883.328   1
  -1  -3  -7 15010.6 703.659   1
  -1   3  -7 14454.9 718.125   0
  -1  -3  -7 15394.2 442.865   0
  -1   3  -8 75902.4 1360.46   0
  -1  -3  -8 74393.1 1186.47   1
  -1   3  -8 86086.5 1506.76   1
  -1  -3  -8 81841.5 909.883   0
  -1  -3  -9 2779.37 646.686   1
  -1   3  -9 2300.15 647.877   0
  -1   3  -9 2014.90 868.078   1
  -1  -3  -9 2477.41 400.070   0
  -1  -3 -10 26982.0 951.562   1
  -1   3 -10 25293.4 1103.78   1
  -1  -3 -10 27359.5 707.161   0
  -1   3 -10 27500.1 1088.08   0
  -1  -3 -11-159.337 791.039   1
  -1   3 -11 1300.01 922.581   1
  -1  -3 -11 613.856 459.212   0
  -1   3 -11 816.558 784.263   0
  -1   3 -12 1085.76 887.224   0
  -1  -3 -12 1039.05 493.556   0
  -1  -3 -12 1291.08 875.608   1
  -1   3 -12 100.542 925.615   1
  -1  -3 -13 1202.94 877.564   1
  -1   3 -13-422.925 977.159   1
  -1   3 -13-32.0497 955.150   0
  -1  -3 -13 72.3430 488.882   0
  -1   3 -14 918.234 993.851   1
  -1  -3 -14 3382.63 943.594   1
  -1   3 -14 3350.64 997.875   0
  -1   3 -15 1037.25 1021.49   0
  -1   3 -16 3884.35 1165.51   0
  -1   3 -17 937.341 1141.25   0
  -1   3 -18 731.177 1107.99   0
   1   4 -20 248.042 1332.08   0
   1   4 -19 1333.05 1330.29   0
   1   4 -18 139.797 1251.65   0
   1   4 -17 467.581 1161.84   0
   1   4 -16 385.127 1108.41   0
   1   4 -15 3140.66 1099.02   0
   1   4 -14 2770.74 1041.97   0
   1  -4 -13 28382.6 812.534   0
   1   4 -13 31819.5 1370.44   0
  -1   4  12 14200.1 755.238   2
   1  -4 -12 11677.8 609.131   0
   1   4 -12 13468.6 1016.49   0
   1  -4 -11 52325.5 895.837   0
   1   4 -11 53786.7 1459.57   0
  -1   4  11 55498.7 1042.04   2
   1  -4 -10 5592.12 488.991   1
   1  -4 -10 6270.41 453.545   0
  -1   4  10 6159.19 540.245   0
  -1   4  10 6669.02 518.297   2
   1   4 -10 6144.41 772.685   0
   1  -4  -9 4551.25 390.880   0
  -1   4   9 4696.29 431.930   2
   1  -4  -9 4700.61 414.115   1
   1   4  -9 4261.83 670.660   0
  -1   4   9 5004.63 461.238   0
   1  -4  -8 1295.77 304.759   0
   1   4  -8 1399.80 558.806   0
  -1   4   8 1341.00 332.222   2
  -1   4   8 1836.52 364.404   0
   1  -4  -8 682.599 347.054   1
   1  -4  -7 483.534 265.711   0
  -1   4   7 440.064 279.136   0
   1   4  -7 620.340 496.415   0
  -1   4   7 603.333 278.275   2
   1   4  -6 8992.48 612.372   0
   1  -4  -6 8765.72 313.010   0
  -1   4   6 8286.98 314.624   0
   1   4  -5 2633.85 467.905   0
  -1   4   5 2511.15 234.690   0
   1  -4  -4 5680.90 260.499   2
  -1   4   4 5768.51 284.555   0
   1   4  -4 5364.16 451.941   0
   1   4  -3 16702.0 563.935   0
  -1   4   3 16165.5 372.821   0
  -1  -4   2 3529.65 395.801   0
   1   4  -2 3503.11 375.463   0
   1   4  -1 1149.44 292.847   0
  -1   4   1 1647.95 314.979   0
  -1  -4   1 1474.90 314.057   0
   1   4   0 26856.2 498.376   0
  -1  -4   0 25444.0 509.477   0
  -1   4  -1 45511.5 747.219   0
   1   4   1 44384.7 535.831   0
  -1  -4  -1 44967.9 551.434   0
   1  -4   1 46342.0 799.478   0
  -1  -4  -2 1340.05 183.279   0
  -1   4  -2 1397.94 376.217   0
   1   4   2 2019.87 192.897   0
  -1  -4  -3 1244.68 114.807   0
  -1   4  -3 1429.16 401.380   0
  -1   4  -4 11471.1 709.464   1
  -1   4  -4 10206.5 552.661   0
  -1   4  -5 75456.6 1276.55   1
  -1   4  -5 69995.6 1125.89   0
  -1   4  -6 12642.9 687.200   0
  -1  -4  -6 11517.0 209.745   0
  -1  -4  -7 110708. 714.206   0
  -1  -4  -7 112632. 1378.00   1
  -1   4  -7 110777. 1550.47   0
  -1  -4  -8 2890.71 251.638   0
  -1  -4  -8 2038.15 630.703   1
  -1   4  -8 3552.10 674.477   0
  -1   4  -8 1746.96 791.212   1
  -1  -4  -9 6852.24 704.335   1
  -1   4  -9 7230.37 787.747   0
  -1   4  -9 6014.90 916.412   1
  -1  -4  -9 6439.30 345.421   0
  -1   4 -10 733.576 774.579   0
  -1  -4 -10 729.323 322.955   0
  -1   4 -10-57.9705 871.728   1
  -1  -4 -10 1383.36 662.409   1
  -1   4 -11 402.959 845.728   0
  -1  -4 -11 142.903 346.357   0
  -1  -4 -11 1491.41 717.203   1
  -1   4 -12 675.955 863.526   0
  -1  -4 -12 285.722 382.843   0
  -1  -4 -13 2943.72 882.862   1
  -1   4 -13 418.036 1049.93   1
  -1   4 -13 2757.58 1030.24   0
  -1   4 -14 2979.35 1108.41   0
  -1  -4 -14 4073.61 957.502   1
  -1   4 -15 6203.61 1162.02   0
  -1   4 -16 1500.58 1242.04   0
  -1   4 -17 4838.25 1293.49   0
  -1   4 -18 1297.91 1209.70   0
  -1   4 -19 2130.32 1322.02   0
   1   5 -20 228.580 1422.41   0
   1   5 -19 2190.00 1347.93   0
   1   5 -18 244.255 1286.71   0
   1   5 -17 392.277 1236.48   0
   1   5 -16 577.284 1146.37   0
   1   5 -15 1510.50 1071.80   0
   1   5 -14 623.605 1020.94   0
   1   5 -13 4143.68 1041.85   0
   1  -5 -12 1125.88 399.516   0
   1   5 -12 1005.91 874.381   0
  -1   5  11 506.967 406.329   2
   1  -5 -11 141.904 343.400   0
   1  -5 -11 974.756 486.307   1
   1   5 -11 898.949 848.310   0
   1  -5 -10 57.8663 297.393   0
   1   5 -10 522.501 717.127   0
   1  -5 -10 118.524 427.011   1
  -1   5  10-118.060 335.221   2
   1  -5  -9 11116.4 531.186   1
   1  -5  -9 11174.8 372.682   0
  -1   5   9 12129.9 445.043   0
   1   5  -9 12382.5 828.602   0
   1  -5  -8 639.167 225.354   0
  -1   5   8 117.877 271.903   0
   1   5  -7 768.695 526.918   0
  -1   5   7 430.051 225.572   0
  -1   5   6 6063.64 254.230   0
   1   5  -6 6236.39 594.794   0
  -1   5   5 170893. 974.236   0
   1   5  -5 167188. 1691.90   0
   1  -5  -5 170740. 948.377   2
  -1   5   4 1779.35 262.274   0
   1   5  -4 2365.82 471.302   0
   1  -5  -4 2206.45 242.054   2
  -1   5   3 228549. 5064.79   0
   1   5  -3 243162. 1817.73   0
   1   5  -2 26332.3 658.307   0
  -1   5   2 24593.1 524.701   0
   1   5  -1 66661.0 888.695   0
  -1   5   1 64299.2 823.318   0
   1   5   0 697.730 292.438   0
  -1  -5   0 617.857 309.118   0
   1  -5   0 660.028 381.257   0
  -1   5   0 519.391 328.074   0
   1   5   1 5581.02 312.419   0
  -1   5  -1 6035.85 436.622   0
  -1  -5  -1 5853.63 322.883   0
  -1   5  -2 322.413 386.898   0
  -1  -5  -2 313.821 216.020   0
   1   5   2 204.202 194.720   0
  -1   5  -3 59066.8 987.201   0
  -1  -5  -3 59276.3 472.172   2
  -1  -5  -3 55487.6 463.812   0
  -1   5  -4 252.214 453.840   0
  -1   5  -5 479.392 514.082   0
  -1   5  -6 1133.57 543.704   0
  -1   5  -7 86794.7 1458.58   0
  -1   5  -7 95026.6 1644.44   1
  -1   5  -8 3028.28 876.633   1
  -1  -5  -8 3388.40 634.660   1
  -1   5  -8 4135.90 734.236   0
  -1   5  -9 39241.5 1236.02   0
  -1   5  -9 38831.9 1371.78   1
  -1  -5  -9 36174.2 1031.96   1
  -1  -5 -10 1486.46 696.345   1
  -1   5 -10 2964.94 821.816   0
  -1  -5 -10 1915.35 181.590   0
  -1  -5 -11 7299.65 288.847   0
  -1  -5 -11 8937.72 814.826   1
  -1   5 -11 8598.91 1010.47   0
  -1   5 -12-95.1280 922.164   0
  -1  -5 -12 575.823 739.173   1
  -1   5 -13 469.470 1013.13   0
  -1  -5 -13 936.989 851.387   1
  -1   5 -14 552.997 1110.07   0
  -1   5 -15 3233.86 1219.70   0
  -1   5 -16 595.401 1211.59   0
  -1   5 -17 964.785 1330.32   0
  -1   5 -18 1077.69 1286.71   0
  -1   5 -19-189.523 1390.01   0
   1   6 -21 758.027 1610.57   0
   1   6 -20-258.811 1503.09   0
   1   6 -19 142.939 1418.07   0
   1   6 -18 958.361 1377.37   0
   1   6 -17 575.188 1282.64   0
   1   6 -16 1235.45 1218.90   0
   1   6 -15 671.162 1129.45   0
   1   6 -14 9474.46 1252.21   0
   1   6 -13 7761.96 1082.06   0
   1   6 -12 18162.7 1191.65   0
   1   6 -11 13289.2 1019.52   0
   1  -6 -11 12268.2 612.393   1
   1  -6 -10 12133.4 619.654   1
   1   6 -10 11997.8 948.369   0
   1   6  -9 7675.52 798.818   0
  -1   6   9 6965.55 267.225   0
  -1   6   8 1407.53 190.736   0
   1   6  -8 1733.17 660.400   0
  -1   6   7 2167.58 180.929   0
   1   6  -7 3220.80 638.706   0
  -1   6   6 2236.26 188.202   0
   1   6  -6 2855.48 599.938   0
   1   6  -5 1108.82 514.043   0
  -1   6   5 804.773 230.592   0
  -1   6   5 844.028 233.865   0
   1  -6  -5 737.837 205.432   2
  -1   6   4 199.216 270.489   0
   1   6  -4 1.45353 469.209   0
  -1   6   4 113.624 261.275   0
   1   6  -3 859.570 456.626   0
  -1   6   3 825.596 312.064   0
  -1   6   2 378.742 315.281   0
   1   6  -2-116.325 399.061   0
   1   6  -1 117872. 1243.16   0
  -1   6   1 124674. 1191.61   0
  -1  -6   0 3186.55 386.313   0
  -1   6   0 3017.75 402.474   0
   1   6   0 3010.45 382.664   0
  -1   6  -1 10092.1 527.326   0
  -1  -6  -1 9701.23 418.487   0
   1   6   1 10758.4 425.721   0
  -1   6  -2 44498.3 898.480   0
   1   6   2 41010.2 584.140   0
  -1  -6  -2 42447.8 607.572   0
   1   6   3 39987.4 475.710   0
  -1  -6  -3 38511.5 489.924   0
  -1   6  -3 40579.0 900.338   0
  -1   6  -4 3959.74 560.790   0
  -1   6  -5 24481.1 853.109   0
  -1   6  -6 31616.9 997.374   0
  -1   6  -7 28093.1 1009.23   0
  -1   6  -8 17298.5 959.842   0
  -1   6  -9 8611.69 894.693   0
  -1  -6  -9 7447.71 780.261   1
  -1   6 -10 1612.43 851.907   0
  -1  -6 -10 1301.43 725.583   1
  -1  -6 -11 260.829 724.746   1
  -1   6 -11 80.1505 912.501   0
  -1  -6 -12 1322.34 758.485   1
  -1   6 -12 538.595 955.708   0
  -1  -6 -13 1517.90 790.161   1
  -1   6 -13 696.874 1019.28   0
  -1   6 -14 2005.09 1224.53   0
  -1   6 -15 2500.64 1227.86   0
  -1   6 -16 4368.28 1432.19   0
  -1   6 -17 2836.37 1374.38   0
  -1   6 -18 2353.99 1536.78   0
  -1   6 -19 936.436 1420.95   0
  -1   6 -20-37.6719 1560.30   0
   1   7 -20 558.370 1640.06   0
   1   7 -19 284.709 1527.35   0
   1   7 -18 574.944 1459.92   0
   1   7 -17 261.076 1370.60   0
   1   7 -16 1035.62 1294.40   0
   1   7 -15 722.247 1216.47   0
   1   7 -14 1131.61 1088.56   0
   1   7 -13 131.997 1020.46   0
   1   7 -12 1050.77 908.647   0
   1  -7 -11 30.5006 550.609   1
   1   7 -11 1171.74 885.104   0
   1   7 -10 4099.83 845.699   0
   1   7  -9 200.128 719.197   0
   1   7  -8 2766.97 713.672   0
   1   7  -7 6198.67 751.152   0
  -1   7   6 19072.5 344.247   0
  -1   7   6 19804.3 338.286   0
  -1   7   5 1125.94 251.351   0
   1  -7  -5 1322.70 242.344   2
  -1   7   5 1149.41 275.421   0
   1   7  -5 1175.15 564.708   0
   1   7  -4 110632. 1493.42   0
  -1   7   4 103305. 944.312   0
  -1   7   3 227.102 338.809   0
   1   7  -3 340.386 486.619   0
  -1   7   2 215032. 1560.32   0
   1   7  -2 227956. 1914.52   0
  -1   7   1 6340.76 482.544   0
   1   7  -1 6720.68 538.035   0
   1   7   0 66736.0 987.781   0
  -1   7   0 70109.4 1042.06   0
  -1   7  -1 190.937 445.124   0
  -1  -7  -1 74.4508 356.498   0
   1   7   1 338.394 342.428   0
  -1   7  -2 3478.00 539.365   0
  -1  -7  -2 3765.86 373.743   0
   1   7   2 3506.53 341.527   0
  -1  -7  -3 7681.76 364.360   0
  -1   7  -3 8436.97 619.478   0
   1   7   3 7464.02 310.575   0
  -1  -7  -4 415.268 131.425   2
  -1   7  -4 783.226 528.419   0
   1   7   4 222.300 105.329   0
  -1  -7  -4 498.714 180.875   0
  -1   7  -5 1042.78 589.476   0
  -1   7  -6 12510.4 807.677   0
  -1   7  -7 1029.43 716.760   0
  -1   7  -8 50853.3 1382.36   0
  -1   7  -9 1226.33 831.847   0
  -1  -7 -10 23133.5 1010.67   1
  -1   7 -10 25448.2 1272.02   0
  -1  -7 -11 257.158 759.334   1
  -1   7 -11 519.861 905.898   0
  -1  -7 -12 700.885 788.736   1
  -1   7 -12 777.325 984.086   0
  -1  -7 -13 1064.88 809.734   1
  -1   7 -13 88.3370 1071.23   0
  -1   7 -14 2220.41 1260.36   0
  -1   7 -15 963.941 1232.36   0
  -1   7 -16 1960.73 1329.90   0
  -1   7 -17 726.941 1487.98   0
  -1   7 -18 503.570 1493.48   0
  -1   7 -19-272.788 1624.69   0
  -1   7 -20 602.259 1559.40   0
   1   8 -19 330.801 1681.71   0
   1   8 -18-109.248 1531.37   0
   1   8 -17 878.240 1413.38   0
   1   8 -16 791.441 1296.24   0
   1   8 -15 1810.36 1251.66   0
   1   8 -14 3835.66 1190.14   0
   1   8 -13 5801.37 1106.88   0
   1   8 -12 5760.41 1066.48   0
   1   8 -11 2210.12 923.135   0
   1  -8 -11 1883.59 609.566   1
   1   8 -10 1225.81 852.313   0
   1   8  -9 866.239 815.523   0
   1   8  -8 361.220 733.693   0
   1   8  -7 288.906 670.400   0
  -1   8   6 709.488 191.701   0
   1  -8  -6 800.716 184.925   2
  -1   8   6 917.860 203.732   0
   1   8  -6 955.019 665.553   0
  -1   8   5 676.668 292.233   0
   1   8  -5 1100.28 619.909   0
  -1   8   5 751.728 290.045   0
  -1   8   4 1998.41 363.405   0
   1   8  -4 2206.00 596.936   0
   1   8  -3 4368.77 603.452   0
  -1   8   3 3845.59 417.121   0
  -1   8   2 1393.88 421.008   0
   1   8  -2 877.533 502.019   0
   1   8  -1 1596.60 510.721   0
  -1   8   1 1230.81 420.609   0
   1   8   0 19516.6 682.259   0
  -1   8   0 20647.7 709.191   0
  -1   8  -1 5748.21 569.922   0
   1   8   1 6337.56 487.714   0
   1   8   2 3154.53 383.282   0
  -1   8  -2 3086.96 552.022   0
  -1  -8  -2 3135.86 434.213   0
  -1  -8  -3 237.330 345.483   0
   1   8   3 8.41384 285.840   0
  -1   8  -3 43.0054 532.300   0
   1   8   4 5265.28 245.293   0
  -1  -8  -4 5602.74 324.876   0
  -1   8  -5 10279.8 795.381   0
  -1   8  -6 22007.4 997.864   0
  -1   8  -7 11695.1 912.864   0
  -1   8  -8 13886.4 1011.48   0
  -1   8  -9 2745.99 907.710   0
  -1   8 -10-307.864 902.297   0
  -1   8 -11-224.885 958.347   0
  -1  -8 -12 1587.99 854.374   1
  -1   8 -12 1859.70 1103.65   0
  -1   8 -13 659.339 1183.76   0
  -1  -8 -13 552.804 822.902   1
  -1   8 -14 510.046 1236.65   0
  -1   8 -15 721.658 1269.83   0
  -1   8 -16 2598.65 1411.40   0
  -1   8 -17 2149.69 1598.46   0
  -1   8 -18 855.371 1588.08   0
  -1   8 -19 557.826 1631.14   0
   1   9 -19 1790.62 1727.66   0
   1   9 -18-9.12092 1606.38   0
   1   9 -17 26.3942 1530.08   0
   1   9 -16 168.805 1329.32   0
   1   9 -15 1528.98 1243.06   0
   1   9 -14 386.925 1188.45   0
   1   9 -13 2122.32 1114.93   0
   1   9 -12 108.668 983.486   0
   1   9 -11 272.451 938.350   0
   1   9 -10 1189.13 873.155   0
   1   9  -9 8548.58 959.392   0
   1   9  -8 822.433 783.478   0
   1   9  -7 393.302 754.824   0
  -1   9   6 979.381 247.701   0
   1   9  -6 652.837 693.163   0
   1  -9  -6 781.654 222.231   2
  -1   9   6 908.311 241.950   0
  -1   9   5 62796.0 817.831   0
  -1   9   5 57943.1 799.161   0
   1   9  -5 61956.2 1373.61   0
   1   9  -4 9219.42 793.585   0
  -1   9   4 9978.99 517.708   0
   1   9  -3 113008. 1631.53   0
  -1   9   3 107723. 1231.54   0
   1   9  -2 3703.67 644.140   0
  -1   9   2 2449.55 498.249   0
   1   9  -1 42541.8 1013.65   0
  -1   9   1 46902.2 961.945   0
  -1   9   0-352.391 499.169   0
   1   9   0 908.803 496.781   0
  -1   9  -1 120.774 528.971   0
   1   9   1 549.321 459.512   0
  -1   9  -2 1672.42 578.950   0
   1   9   2 1673.66 413.614   0
   1   9   3 5923.58 408.211   0
  -1   9  -3 6221.76 703.704   0
  -1  -9  -3 5823.36 498.364   0
   1   9   4 103.837 234.223   0
  -1  -9  -4-92.5740 326.801   0
  -1   9  -4 473.719 638.028   0
  -1   9  -5 1659.90 701.432   0
  -1   9  -6 1540.37 758.672   0
  -1   9  -7 34788.5 1277.88   0
  -1   9  -8 894.728 905.610   0
  -1   9  -9 18990.6 1186.98   0
  -1   9 -10 970.485 967.852   0
  -1   9 -11 2163.98 1031.63   0
  -1  -9 -11 854.472 869.092   1
  -1  -9 -12-30.6394 871.260   1
  -1   9 -12 960.922 1094.54   0
  -1   9 -13 407.868 1151.56   0
  -1   9 -14 477.350 1268.62   0
  -1   9 -15 1073.38 1345.69   0
  -1   9 -16-3.08686 1476.86   0
  -1   9 -17 126.672 1619.52   0
  -1   9 -18 314.002 1670.34   0
   1  10 -18 764.608 1664.53   0
   1  10 -17 2067.12 1597.44   0
   1  10 -16 1081.83 1370.96   0
   1  10 -15 1440.27 1305.83   0
   1  10 -14 2800.34 1264.62   0
   1  10 -13 9824.76 1306.80   0
   1  10 -12 4053.92 1126.52   0
   1  10 -11 8994.62 1122.12   0
   1  10 -10 2703.46 981.024   0
   1  10  -9 1903.49 909.561   0
   1  10  -8 334.320 830.531   0
   1  10  -7-198.711 788.811   0
  -1  10   6 18.8186 272.258   0
   1  10  -6-227.686 765.368   0
   1  10  -5 732.389 729.245   0
  -1  10   5 304.729 396.136   0
   1  10  -4 11776.3 873.725   0
  -1  10   4 12040.6 604.081   0
  -1  10   3 123.386 498.490   0
   1  10  -3 359.920 701.543   0
  -1  10   2 15599.1 721.924   0
   1  10  -2 15488.0 881.481   0
   1  10  -1 7123.72 718.069   0
  -1  10   1 6610.07 660.661   0
   1  10   0 987.795 588.300   0
  -1  10   0 305.859 566.292   0
   1  10   1 10095.9 659.701   0
  -1  10  -1 9539.50 776.046   0
  -1  10  -2 408.385 661.236   0
   1  10   2 206.093 451.426   0
  -1  10  -3-58.0413 679.880   0
   1  10   3 132.119 386.846   0
  -1 -10  -3 160.489 500.375   0
  -1  10  -4 17391.6 954.965   0
  -1 -10  -4 17971.5 609.378   0
  -1 -10  -5 11444.9 271.209   2
  -1  10  -5 13336.1 956.344   0
  -1  10  -6 15601.7 1067.38   0
  -1  10  -7 27427.8 1264.96   0
  -1  10  -8 2081.69 918.702   0
  -1  10  -9 4567.97 1029.27   0
  -1  10 -10 556.627 1000.44   0
  -1  10 -11 616.910 1044.32   0
  -1 -10 -12 324.617 908.296   1
  -1  10 -12 644.314 1114.43   0
  -1  10 -13 242.870 1227.02   0
  -1  10 -14 1078.45 1336.07   0
  -1  10 -15 2055.36 1447.39   0
  -1  10 -16 805.208 1515.56   0
  -1  10 -17 2976.05 1660.97   0
  -1  10 -18 1929.71 1720.53   0
   1  11 -17 633.628 1575.13   0
   1  11 -15 437.995 1351.86   0
   1  11 -14 355.973 1268.90   0
   1  11 -13 954.234 1215.59   0
   1  11 -12 1257.20 1128.22   0
   1  11 -11-120.817 1018.95   0
   1  11 -10 337.540 980.154   0
   1  11  -9 219.313 910.487   0
   1  11  -8 589.816 913.704   0
   1  11  -7 1618.01 864.994   0
   1  11  -6 5561.18 914.310   0
   1  11  -5 4331.22 852.192   0
  -1  11   5 4861.35 518.075   0
  -1  11   4 53237.8 1032.95   0
   1  11  -4 48594.3 1376.52   0
   1  11  -3 27322.5 1149.56   0
  -1  11   3 25764.2 879.075   0
  -1  11   2 93836.6 1428.61   0
   1  11  -2 91531.5 1663.01   0
  -1  11   1 5086.09 680.753   0
   1  11  -1 7124.82 797.870   0
   1  11   0 5498.98 730.949   0
  -1  11   0 4980.77 697.222   0
  -1  11  -1-140.390 683.453   0
   1  11   1 629.552 580.178   0
   1  11   2 801.128 537.850   0
  -1  11  -2 131.043 678.776   0
  -1  11  -3 936.649 722.720   0
   1  11   3 654.060 441.246   0
   1  11   4 901.219 358.465   0
  -1  11  -4 1618.42 781.522   0
  -1  11  -5 2585.38 862.819   0
  -1 -11  -5 1701.32 216.341   2
  -1  11  -6 8009.49 994.518   0
  -1  11  -7 2174.65 941.099   0
  -1  11  -8 15011.3 1197.77   0
  -1  11  -9 2221.46 1042.70   0
  -1  11 -10 6440.43 1143.02   0
  -1  11 -11 1171.51 1130.18   0
  -1  11 -12 133.887 1211.79   0
  -1 -11 -12-100.620 960.364   1
  -1  11 -13 36.1857 1300.31   0
  -1  11 -14 159.067 1364.79   0
  -1  11 -15 606.929 1408.07   0
  -1  11 -16 526.438 1516.31   0
  -1  11 -17-391.310 1591.62   0
   1  12 -16 37.5968 1498.25   0
   1  12 -15 1314.75 1399.68   0
   1  12 -14 3316.97 1377.66   0
   1  12 -13 1725.65 1265.55   0
   1  12 -12 9858.93 1324.90   0
   1  12 -11 918.097 1097.74   0
   1  12 -10 9919.43 1208.24   0
   1  12  -9-39.5148 983.750   0
   1  12  -8 784.706 925.716   0
   1  12  -7 292.088 925.030   0
   1  12  -6 1244.12 897.728   0
  -1  12   5 97.9005 476.788   0
   1  12  -5 447.778 809.700   0
  -1  12   4 1169.40 582.466   0
   1  12  -4 709.359 839.615   0
  -1  12   3 3163.14 675.597   0
   1  12  -3 3818.94 861.111   0
  -1  12   2 795.922 658.880   0
   1  12  -2 1069.69 831.799   0
   1  12  -1 0.69402 703.304   0
  -1  12   1-89.0929 702.050   0
  -1  12   0 8504.14 839.956   0
   1  12   0 8434.37 815.964   0
  -1  12  -1 20.3423 737.605   0
   1  12   1 585.065 647.838   0
  -1  12  -2 1859.16 829.400   0
   1  12   2 2729.22 612.487   0
  -1  12  -3 322.572 774.113   0
   1  12   3 499.200 490.205   0
   1  12   4 2056.82 415.314   0
  -1  12  -4 2320.33 837.531   0
  -1  12  -5 563.425 856.610   0
  -1  12  -6 8799.63 1072.60   0
  -1  12  -7 689.571 958.471   0
  -1  12  -8 5024.28 1113.20   0
  -1  12  -9 407.735 1045.37   0
  -1  12 -10 938.696 1130.45   0
  -1  12 -11 391.382 1159.55   0
  -1  12 -12 204.980 1266.23   0
  -1  12 -13 1445.26 1329.22   0
  -1  12 -14 2219.07 1447.58   0
  -1  12 -15 442.172 1479.90   0
  -1  12 -16 3505.22 1636.00   0
   1  13 -15 859.558 1442.93   0
   1  13 -14 399.598 1371.15   0
   1  13 -13 969.647 1298.99   0
   1  13 -12 888.571 1266.61   0
   1  13 -11 483.595 1203.79   0
   1  13 -10 995.032 1126.48   0
   1  13  -9 66.4041 1039.12   0
   1  13  -8 559.328 1007.26   0
   1  13  -7 1792.13 1025.33   0
   1  13  -6 354.811 981.104   0
   1  13  -5 4814.96 1024.36   0
   1  13  -4 6189.50 1029.61   0
  -1  13   4 4837.96 668.381   0
   1  13  -3 12618.2 1038.44   0
  -1  13   3 13711.3 830.751   0
   1  13  -2 6159.21 906.286   0
  -1  13   2 7169.69 808.782   0
  -1  13   1 13341.5 945.000   0
   1  13  -1 14699.3 1040.06   0
   1  13   0 1715.32 785.371   0
  -1  13   0 630.590 746.061   0
   1  13   1 983.777 701.673   0
  -1  13  -1 731.051 775.105   0
  -1  13  -2 1504.37 805.707   0
   1  13   2 1037.53 638.173   0
   1  13   3-3.36321 530.092   0
  -1  13  -3-47.5415 905.513   0
  -1  13  -4 1993.81 917.787   0
  -1  13  -5-94.3478 924.343   0
  -1  13  -6 346.310 958.287   0
  -1  13  -7 3168.51 1078.85   0
  -1  13  -8 2596.25 1102.14   0
  -1  13  -9 7528.39 1254.94   0
  -1  13 -10 1011.82 1187.95   0
  -1  13 -11 3556.70 1296.75   0
  -1  13 -13 51.4456 1386.09   0
  -1  13 -14 1331.33 1468.76   0
  -1  13 -15 1080.07 1568.84   0
   1  14 -15-128.890 1517.63   0
   1  14 -14 484.240 1416.71   0
   1  14 -13 2868.22 1428.78   0
   1  14 -12 303.166 1334.94   0
   1  14 -11 4592.67 1335.09   0
   1  14 -10 659.445 1218.59   0
   1  14  -9 4006.71 1182.01   0
   1  14  -8-203.279 1098.35   0
   1  14  -7 273.689 1049.39   0
   1  14  -5 626.701 1030.25   0
   1  14  -4 340.515 923.510   0
  -1  14   3 542.284 705.114   0
   1  14  -3 416.174 959.961   0
   1  14  -2 1826.16 963.151   0
  -1  14   2 926.978 776.053   0
  -1  14   1 3793.36 874.875   0
   1  14  -1 4218.91 929.979   0
   1  14   0 1893.59 865.159   0
  -1  14   0 2606.29 852.502   0
   1  14   1 2723.95 806.396   0
  -1  14  -1 3257.65 951.824   0
   1  14   2 252.539 674.685   0
  -1  14  -2 489.437 947.917   0
  -1  14  -3 477.014 939.179   0
  -1  14  -4 287.314 962.689   0
  -1  14  -5 4193.22 1070.03   0
  -1  14  -7 5461.58 1226.16   0
  -1  14  -8 155.953 1126.14   0
  -1  14  -9 3887.88 1224.64   0
  -1  14 -10 468.460 1216.80   0
  -1  14 -11 160.186 1359.22   0
  -1  14 -12 806.338 1369.52   0
  -1  14 -13 769.375 1447.76   0
  -1  14 -14 390.405 1530.33   0
   1  15 -14 1241.24 1528.09   0
   1  15 -13 632.489 1436.09   0
   1  15 -10 759.878 1294.33   0
   1  15  -9-65.5271 1226.51   0
   1  15  -8 1073.66 1228.95   0
   1  15  -7-6.60493 1131.75   0
   1  15  -6 1809.09 1117.14   0
   1  15  -5 1633.80 1071.87   0
   1  15  -4 5413.36 1185.91   0
   1  15  -3 10987.8 1159.73   0
   1  15  -2 9811.27 1087.30   0
  -1  15   2 11005.5 959.198   0
  -1  15   1 6162.19 944.262   0
   1  15  -1 6003.21 1069.24   0
  -1  15   0 3638.02 947.826   0
   1  15   0 3844.91 958.008   0
   1  15   1 599.878 819.665   0
  -1  15  -1 999.107 906.718   0
  -1  15  -2 907.653 913.344   0
  -1  15  -3-376.966 941.058   0
  -1  15  -4-141.251 1080.73   0
  -1  15  -6 537.508 1166.81   0
  -1  15  -7 1796.51 1200.84   0
  -1  15  -8 3081.02 1256.10   0
  -1  15  -9 2542.12 1334.71   0
  -1  15 -10 2216.69 1418.88   0
  -1  15 -11 756.103 1380.45   0
  -1  15 -12 889.782 1451.61   0
  -1  15 -13-28.3881 1542.55   0
   1  16 -13 644.986 1497.73   0
   1  16 -12 1888.68 1505.55   0
   1  16 -10 621.475 1330.12   0
   1  16  -9-216.995 1268.85   0
   1  16  -8 1012.63 1234.61   0
   1  16  -7 312.497 1268.49   0
   1  16  -6 108.842 1237.07   0
   1  16  -5 826.046 1203.77   0
   1  16  -4 780.333 1057.64   0
   1  16  -3 35.2036 1138.72   0
   1  16  -2 879.395 1078.95   0
  -1  16   1 1143.58 917.144   0
   1  16  -1 25.8306 999.889   0
  -1  16   0 1882.38 1000.06   0
   1  16   0 1637.25 974.746   0
  -1  16  -1 1063.51 962.526   0
  -1  16  -2 1073.60 1070.92   0
  -1  16  -3 278.044 1078.11   0
  -1  16  -4 2821.52 1194.95   0
  -1  16  -5 590.451 1124.73   0
  -1  16  -6 3748.32 1295.13   0
  -1  16  -7 1703.57 1259.31   0
  -1  16  -8 3872.66 1343.57   0
  -1  16  -9 359.932 1337.85   0
  -1  16 -10 1543.07 1405.71   0
  -1  16 -11 447.097 1433.70   0
   1  17 -11 1044.46 1506.07   0
   1  17 -10 52.9999 1418.33   0
   1  17  -8-169.569 1336.77   0
   1  17  -6 802.211 1233.55   0
   1  17  -5 2433.87 1273.07   0
   1  17  -4 7644.13 1359.98   0
   1  17  -3 4694.66 1274.86   0
   1  17  -2 11017.5 1316.55   0
   1  17  -1 3241.28 1110.73   0
  -1  17   0 3741.12 1064.14   0
  -1  17  -1 1254.00 1125.77   0
  -1  17  -2 468.627 1062.92   0
  -1  17  -3 248.843 1156.38   0
  -1  17  -4 81.5057 1179.43   0
  -1  17  -5 1213.44 1234.89   0
  -1  17  -6 1756.83 1388.99   0
  -1  17  -7 1309.32 1293.97   0
  -1  17  -8 1988.60 1356.16   0
  -1  17  -9 1565.81 1447.47   0
  -1  17 -10 1055.95 1502.32   0
  -1  17 -11 218.012 1541.66   0
   1  18  -9 439.525 1442.18   0
   1  18  -8 965.074 1452.42   0
   1  18  -7-394.944 1438.07   0
   1  18  -6 196.733 1377.72   0
   1  18  -5 330.250 1251.57   0
   1  18  -4 1584.82 1335.89   0
   1  18  -3 1145.00 1289.21   0
   1  18  -2 357.978 1226.41   0
  -1  18  -1-107.034 1086.91   0
  -1  18  -2 526.399 1195.98   0
  -1  18  -3-293.673 1189.62   0
  -1  18  -4-80.2772 1222.12   0
  -1  18  -5 1425.83 1334.85   0
  -1  18  -6 1049.34 1397.41   0
  -1  18  -7 2266.41 1384.60   0
  -1  18  -8 107.413 1448.58   0
  -1  18  -9-217.921 1582.77   0
  -1  18 -10 1639.39 1577.62   0
   1  19  -9 702.145 1612.33   0
   1  19  -7 233.189 1510.86   0
   1  19  -6-301.120 1501.05   0
   1  19  -5 844.384 1408.56   0
   1  19  -4-330.858 1404.44   0
   1  19  -3 2812.48 1375.30   0
  -1  19  -2 640.309 1193.10   0
  -1  19  -3 591.096 1296.68   0
  -1  19  -5 582.253 1445.75   0
  -1  19  -7 919.079 1440.26   0
  -1  19  -8 1180.55 1575.46   0
   1  20  -6-93.5495 1539.23   0
   1  20  -5-406.820 1475.99   0
  -1  20  -4-87.3555 1354.69   0
  -1  20  -5 498.085 1431.91   0
  -1  20  -6 614.717 1425.53   0
  -1  20  -7 1314.60 1590.84   0
   1  21  -6 596.883 1653.32   0
  -1  21  -5 1097.13 1566.21   0
   2   0 -17 220.612 906.573   0
   2   0 -16 32.8972 843.859   0
   2   0 -15 67.9603 840.072   0
   2   0 -14 666.617 809.313   0
   2   0 -13-91.1622 735.288   0
   2   0 -12 7467.56 836.679   0
   2   0 -11-51.9665 567.664   0
   2   0 -10 516.976 566.146   0
  -2   0   9-207.912 217.275   1
   2   0  -9 879.280 488.162   0
   2   0  -8 45159.4 969.920   0
  -2   0   8 47961.2 486.341   1
   2   0  -7 167.276 397.108   0
  -2   0   7 599.515 184.274   1
   2   0  -6 218458. 1713.54   0
   2   0  -5 648.193 357.793   0
  -2   0   4 238849. 1661.93   2
  -2   0   4 242270. 1627.91   0
   2   0  -4 243018. 1598.09   0
  -2   0   3-73.8555 303.439   2
  -2   0   3-50.4733 307.210   0
   2   0  -3 107.559 314.464   0
   2   0  -2 17564.0 500.732   2
   2   0  -2 17545.5 496.719   0
  -2   0   2 16134.5 479.338   0
  -2   0   2 16414.1 498.074   2
  -2   0   2 15393.9 427.718   1
  -2   0   1 37.8954 288.020   2
  -2   0   1 38.4945 294.788   0
   2   0  -1 117.214 298.229   2
   2   0  -1 213.336 285.924   0
  -2   0   0 120999. 1020.85   0
  -2   0   0 113919. 1048.41   1
  -2   0  -1 695.177 477.544   1
  -2   0  -2 999999. 12808.8   1
  -2   0  -3 439.230 532.225   1
  -2   0  -4 244253. 1749.25   0
  -2   0  -4 247985. 1859.48   1
  -2   0  -5 1080.99 615.186   1
  -2   0  -5 291.766 409.035   0
  -2   0  -6 112337. 1529.98   1
  -2   0  -6 107545. 1340.06   0
  -2   0  -7-209.100 487.179   0
  -2   0  -7 210.373 707.392   1
  -2   0  -8 79944.0 1478.97   1
  -2   0  -8 75859.4 1250.74   0
  -2   0  -9-294.389 556.006   0
  -2   0  -9 434.060 864.732   1
  -2   0 -10 1129.03 936.112   1
  -2   0 -10 1073.73 647.576   0
  -2   0 -11 412.785 694.643   0
  -2   0 -11 459.032 1003.14   1
  -2   0 -12 10354.3 907.625   0
  -2   0 -12 10073.0 1156.37   1
  -2   0 -13 420.846 781.044   0
  -2   0 -13 669.516 1036.32   1
  -2   0 -14 1909.72 1017.07   1
  -2   0 -14 104.665 829.101   0
  -2   0 -15 1093.50 1050.76   1
  -2   0 -15 888.234 792.334   0
  -2   0 -16 18.6083 789.080   0
   2   1 -18 1657.03 1056.24   0
   2   1 -17 2282.31 1028.73   0
   2   1 -16 10080.2 1100.39   0
   2  -1 -16 9101.77 949.203   0
   2   1 -15 8591.80 1033.26   0
   2  -1 -15 7269.08 905.939   0
   2   1 -14 6795.59 900.052   0
   2  -1 -14 6661.88 854.754   0
   2   1 -13 1351.49 798.745   0
   2  -1 -13 653.422 713.776   0
   2  -1 -12 2803.54 680.648   0
   2   1 -12 1956.92 747.822   0
   2  -1 -11 1093.58 605.357   0
   2   1 -11 267.271 673.003   0
   2  -1 -10 469.140 511.546   0
   2   1 -10 142.503 611.748   0
   2  -1  -9 1883.32 513.405   0
   2   1  -9 1883.29 584.764   0
   2   1  -8 4929.03 543.966   0
   2  -1  -8 4733.38 511.935   0
   2   1  -7 1802.26 488.113   0
  -2  -1   7 2608.09 368.158   1
   2  -1  -7 2169.34 444.052   0
   2   1  -6 2879.08 445.570   0
  -2   1   6 2999.87 460.602   2
   2  -1  -6 2001.59 399.458   0
  -2   1   5 21812.2 583.761   0
   2   1  -5 22871.0 645.655   0
  -2   1   5 22469.7 606.565   2
   2  -1  -5 23031.6 577.412   0
   2   1  -4 67170.0 928.893   0
  -2   1   4 60849.6 848.231   2
   2  -1  -4 69377.7 888.283   0
  -2   1   4 64022.5 847.987   0
  -2   1   3 111674. 746.987   1
  -2  -1   3 116320. 1130.07   0
   2  -1  -3 116153. 1070.10   2
   2  -1  -3 121232. 1096.19   0
  -2   1   3 110741. 1068.45   2
  -2   1   3 115672. 1072.85   0
   2   1  -3 115989. 1116.26   0
  -2  -1   2 28300.1 585.738   0
   2  -1  -2 24681.6 488.083   1
  -2  -1   2 27383.6 593.360   2
  -2   1   2 26719.1 544.668   1
   2  -1  -2 27934.8 585.343   2
   2  -1  -2 27811.5 569.771   0
   2   1  -2 28369.9 591.677   0
  -2   1   2 29538.6 597.286   0
  -2  -1   1 15743.5 458.826   0
  -2  -1   1 15445.2 463.983   2
   2   1  -1 17022.1 502.902   0
  -2   1   1 14795.7 529.313   1
   2   1  -1 14631.6 450.494   2
  -2   1   1 15505.1 462.168   0
  -2  -1   0 17711.7 465.359   0
   2   1   0 17047.3 480.604   0
  -2   1   0 16831.1 628.677   1
   2   1   0 17054.7 465.032   2
  -2  -1   0 16739.3 464.532   2
  -2  -1  -1 10365.6 378.471   0
  -2  -1  -1 9198.00 532.518   1
  -2   1  -1 10448.9 641.038   1
  -2   1  -2 141968. 1396.18   1
  -2  -1  -2 143582. 1320.78   1
  -2   1  -3 18853.2 620.897   0
  -2   1  -3 19229.2 791.174   1
  -2  -1  -3 18809.2 696.137   1
  -2   1  -4 68769.9 1037.60   0
  -2  -1  -4 69919.9 1074.52   1
  -2   1  -4 71035.3 1176.24   1
  -2  -1  -4 66319.7 903.435   0
  -2   1  -5 17090.2 830.371   1
  -2  -1  -5 16278.3 699.421   1
  -2  -1  -5 15667.9 558.224   0
  -2   1  -5 15488.3 654.848   0
  -2   1  -6 1474.87 764.334   1
  -2   1  -6 1027.28 509.263   0
  -2  -1  -6 2041.49 612.529   1
  -2  -1  -6 1930.12 462.321   0
  -2  -1  -7 770.889 450.151   0
  -2   1  -7 598.535 518.786   0
  -2   1  -7 666.791 787.788   1
  -2  -1  -7 1288.19 621.053   1
  -2   1  -8 2460.93 823.553   1
  -2  -1  -8 2263.07 529.576   0
  -2   1  -8 1669.78 576.574   0
  -2  -1  -8 794.792 781.384   1
  -2  -1  -9-221.088 539.192   0
  -2   1  -9 833.817 927.057   1
  -2   1  -9-108.403 622.639   0
  -2  -1  -9-112.221 871.453   1
  -2   1 -10 215.887 632.349   0
  -2  -1 -10 325.636 593.990   0
  -2   1 -10 1000.32 942.283   1
  -2  -1 -10-20.0493 879.246   1
  -2  -1 -11 4115.10 712.374   0
  -2   1 -11 3512.15 785.085   0
  -2  -1 -11 3072.64 1039.22   1
  -2   1 -11 3323.13 1041.59   1
  -2   1 -12 4885.15 915.515   0
  -2  -1 -12 3785.26 733.918   0
  -2  -1 -12 5136.69 1061.52   1
  -2   1 -12 5443.08 1048.65   1
  -2  -1 -13 5970.75 795.457   0
  -2   1 -13 5203.11 957.979   0
  -2  -1 -13 6345.90 1090.61   1
  -2   1 -13 7006.05 1137.25   1
  -2   1 -14 11318.8 1075.24   0
  -2  -1 -14 9511.21 850.140   0
  -2   1 -14 11810.9 1201.48   1
  -2  -1 -14 10745.3 1210.97   1
  -2   1 -15 3805.82 1147.66   1
  -2   1 -15 4808.63 964.864   0
  -2  -1 -15 6187.26 1104.28   1
  -2  -1 -15 3965.89 768.768   0
  -2   1 -16 1426.99 1146.32   1
  -2   1 -16 1888.55 943.520   0
   2   2 -19-325.295 1156.00   0
   2   2 -18-335.001 1111.64   0
   2   2 -17 531.555 1054.41   0
   2  -2 -16 265.060 721.917   0
   2   2 -16 894.621 986.112   0
  -2   2  15 220.276 971.250   2
   2  -2 -15 299.306 690.861   0
   2   2 -15 879.888 976.180   0
   2  -2 -14 1309.95 697.593   0
   2   2 -14 1450.62 911.147   0
  -2   2  14 1629.98 925.238   2
   2   2 -13 2236.55 823.743   0
   2  -2 -13 2143.47 679.311   0
  -2   2  13 2727.42 894.548   2
  -2   2  12 13614.0 978.800   2
   2  -2 -12 10877.8 763.346   0
   2   2 -12 12200.7 928.496   0
  -2   2  11 1909.82 737.559   2
   2  -2 -11 1408.62 568.129   0
   2   2 -11 2056.59 726.433   0
  -2   2  10 430.116 608.914   2
   2  -2 -10 286.488 497.241   0
   2   2 -10 216.459 652.444   0
   2   2  -9 2251.40 603.617   0
   2  -2  -9 2982.67 493.276   0
  -2   2   9 3407.89 565.528   2
   2   2  -8 18794.6 776.099   0
  -2   2   8 18302.0 707.182   2
   2  -2  -8 18117.3 632.547   0
  -2   2   7 55924.1 968.246   2
   2  -2  -7 51835.3 871.215   0
   2   2  -7 52942.9 1054.25   0
   2   2  -6 12942.8 617.989   0
   2  -2  -6 13315.3 510.211   0
  -2   2   6 13044.1 545.567   2
  -2   2   5 95655.3 1073.71   2
   2  -2  -5 102024. 1075.16   0
  -2   2   5 100878. 1064.31   0
   2   2  -5 97703.1 1211.98   0
   2  -2  -4 2814.63 190.360   1
  -2   2   4 3055.17 343.582   2
   2  -2  -4 3602.30 362.442   0
   2  -2  -4 3140.07 340.629   2
  -2   2   4 3029.76 336.760   0
   2   2  -4 2688.01 406.724   0
  -2   2   3 20717.2 431.321   1
   2  -2  -3 22897.8 528.101   0
  -2   2   3 25909.3 597.189   0
   2   2  -3 22381.9 592.575   0
   2  -2  -3 20306.5 440.749   1
   2  -2  -3 24466.5 560.356   2
  -2   2   2 765.352 310.043   0
   2  -2  -2 630.838 395.350   1
   2   2  -2 846.324 327.573   0
  -2  -2   2 629.021 318.929   0
  -2   2   2 1151.61 370.933   1
  -2  -2   1 77931.7 861.896   0
  -2  -2   1 76863.5 872.628   2
   2   2  -1 79111.1 888.259   0
  -2   2   0 6572.42 572.266   1
  -2  -2   0 7495.77 376.069   2
   2   2   0 8318.44 394.725   0
   2   2   0 6707.62 364.829   2
  -2  -2   0 7033.56 352.555   0
  -2  -2  -1 35192.3 579.222   0
  -2   2  -1 33266.5 830.384   1
   2   2   1 32967.4 578.125   2
   2   2   1 34774.4 594.622   0
  -2   2  -2 1339.58 600.850   1
   2   2   2 1024.20 276.618   2
  -2   2  -2 646.275 420.287   0
  -2  -2  -2 859.997 260.167   0
  -2  -2  -3 6113.44 314.226   0
  -2   2  -3 6690.89 509.962   0
  -2  -2  -3 6029.14 564.047   1
  -2   2  -4 2077.13 458.981   0
  -2  -2  -4 738.770 506.921   1
  -2   2  -4 1758.57 649.631   1
  -2  -2  -5 96838.7 1058.25   0
  -2   2  -5 97505.5 1445.61   1
  -2   2  -5 96368.0 1325.82   0
  -2  -2  -5 98984.7 1322.59   1
  -2   2  -6 9632.32 688.762   0
  -2   2  -6 9240.62 844.237   1
  -2  -2  -6 8042.43 703.812   1
  -2  -2  -6 7972.54 496.484   0
  -2   2  -7 78824.7 1336.15   0
  -2  -2  -7 76016.1 1260.59   1
  -2   2  -7 81302.0 1473.85   1
  -2  -2  -7 79666.2 1095.38   0
  -2  -2  -8 4072.33 745.912   1
  -2   2  -8 4798.27 918.214   1
  -2   2  -8 3383.26 637.371   0
  -2  -2  -8 2841.63 466.501   0
  -2   2  -9 15444.0 1095.62   1
  -2  -2  -9 15940.4 699.658   0
  -2   2  -9 16150.5 889.723   0
  -2  -2  -9 16690.2 936.403   1
  -2  -2 -10 901.465 859.597   1
  -2   2 -10 710.835 740.654   0
  -2  -2 -10 688.586 545.480   0
  -2   2 -10 2788.88 948.918   1
  -2   2 -11 11437.0 1061.66   1
  -2   2 -11 11567.7 999.187   0
  -2  -2 -11 10659.0 1036.80   1
  -2  -2 -11 12458.8 771.784   0
  -2  -2 -12 199.589 937.421   1
  -2  -2 -12 191.363 589.037   0
  -2   2 -12 229.997 844.035   0
  -2   2 -12 1431.11 1039.12   1
  -2   2 -13 4570.73 1131.19   1
  -2  -2 -13 4088.21 1053.24   1
  -2   2 -13 4029.87 985.162   0
  -2  -2 -13 3712.57 674.837   0
  -2  -2 -14 970.306 630.906   0
  -2   2 -14 72.2845 1121.17   1
  -2  -2 -14 1484.02 1060.09   1
  -2   2 -14 1013.12 998.453   0
  -2   2 -15 544.044 960.561   0
  -2   2 -15 112.796 1098.83   1
  -2  -2 -15 29.0854 1066.26   1
  -2   2 -16 816.265 978.524   0
  -2   2 -16 795.940 1135.80   1
  -2   2 -17 901.553 1059.19   0
   2   3 -19 110.701 1237.58   0
   2   3 -18-91.2966 1203.23   0
   2   3 -17 4400.34 1247.63   0
   2   3 -16 2703.93 1065.84   0
   2  -3 -15 12168.4 828.584   0
   2   3 -15 15388.6 1288.69   0
  -2   3  14 2221.28 855.339   2
   2  -3 -14 2806.94 670.634   0
   2   3 -14 2429.64 942.276   0
   2  -3 -13 10880.2 765.577   0
  -2   3  13 10964.3 932.172   2
   2   3 -13 10001.2 1058.72   0
  -2   3  12 1559.24 711.049   2
   2  -3 -12 877.722 576.590   0
   2   3 -12 1101.76 839.366   0
   2  -3 -11 8474.56 640.836   0
   2   3 -11 8811.99 894.988   0
  -2   3  11 10592.9 790.419   2
  -2   3  10 445.303 545.771   2
   2   3 -10 303.591 645.269   0
   2  -3 -10 282.973 476.853   0
   2  -3  -9 1418.04 446.086   0
  -2   3   9 1444.78 517.797   2
   2   3  -9 1342.46 658.330   0
  -2   3   8 1232.32 455.340   2
   2   3  -8 1037.55 572.547   0
   2  -3  -8 606.097 411.988   0
   2  -3  -7 12977.7 521.817   0
   2   3  -7 12720.9 705.346   0
  -2   3   7 13222.5 555.036   2
   2   3  -6 8506.53 592.760   0
  -2   3   6 9357.31 469.223   2
  -2   3   6 9139.62 458.278   0
   2  -3  -6 9352.50 478.597   0
  -2   3   5 30609.5 644.986   0
   2  -3  -5 28982.9 606.143   0
   2   3  -5 30716.0 795.441   0
   2  -3  -4 33620.9 619.384   0
   2  -3  -4 33987.9 636.740   2
  -2   3   4 33930.3 661.214   0
   2   3  -4 35236.6 789.397   0
   2  -3  -4 32699.7 533.996   1
  -2   3   3 176469. 1347.65   0
   2   3  -3 176844. 1489.62   0
   2  -3  -3 177044. 1333.50   2
  -2   3   2 6732.48 384.495   0
   2   3  -2 7460.37 426.428   0
   2   3  -1 41357.6 699.813   0
  -2   3   1 39126.3 753.166   1
  -2  -3   1 40592.6 683.973   0
  -2  -3   0 2781.72 314.905   2
  -2   3   0 3214.44 537.479   1
  -2  -3   0 3479.64 320.671   0
   2   3   0 4156.63 353.112   0
  -2  -3  -1 12335.6 375.854   0
  -2  -3  -1 13578.3 415.334   2
  -2   3  -1 13640.9 647.302   1
   2   3   1 12971.8 437.349   0
  -2  -3  -2 12241.7 363.710   0
   2   3   2 12258.5 377.087   2
  -2   3  -2 12653.1 589.148   0
   2   3   2 12870.0 402.638   0
  -2   3  -2 12625.5 662.811   1
  -2   3  -3 58046.7 1077.45   1
  -2   3  -3 56002.8 995.895   0
  -2  -3  -3 54067.7 636.467   0
   2   3   3 53778.1 671.903   2
  -2   3  -4 5086.33 681.999   1
  -2  -3  -4 4166.84 280.179   0
  -2   3  -4 4812.82 529.118   0
  -2   3  -5 29486.3 876.933   0
  -2  -3  -5 30899.2 621.868   0
  -2  -3  -5 29168.9 860.501   1
  -2   3  -5 32446.5 1004.07   1
  -2  -3  -6 6833.59 438.371   0
  -2   3  -6 7910.77 664.589   0
  -2  -3  -6 6169.23 681.315   1
  -2   3  -6 8063.06 819.995   1
  -2  -3  -7 2845.95 411.093   0
  -2  -3  -7 3264.12 692.101   1
  -2   3  -7 4444.15 839.679   1
  -2   3  -7 3238.63 657.647   0
  -2   3  -8 702.927 646.791   0
  -2  -3  -8 132.025 706.730   1
  -2   3  -8 918.243 825.741   1
  -2  -3  -8 694.712 402.439   0
  -2  -3  -9 2527.73 760.067   1
  -2   3  -9 4120.85 984.936   1
  -2  -3  -9 2457.47 467.378   0
  -2   3  -9 2144.24 720.805   0
  -2  -3 -10 1444.16 499.764   0
  -2   3 -10 1790.62 946.550   1
  -2  -3 -10 2440.35 780.786   1
  -2   3 -10 779.774 763.042   0
  -2  -3 -11 89.7240 496.779   0
  -2   3 -11 452.761 978.526   1
  -2   3 -11 215.044 825.958   0
  -2  -3 -12 977.738 961.017   1
  -2   3 -12 1343.41 957.428   0
  -2   3 -12 593.192 1061.35   1
  -2  -3 -12 999.651 530.994   0
  -2   3 -13 8042.87 1157.21   1
  -2   3 -13 8732.72 1150.36   0
  -2  -3 -13 7148.94 616.185   0
  -2  -3 -13 8309.10 1098.67   1
  -2   3 -14 2513.55 1143.13   1
  -2   3 -14 4830.17 1100.50   0
  -2  -3 -14 3351.72 1069.47   1
  -2   3 -15 12952.0 1232.19   0
  -2  -3 -15 12611.6 1218.90   1
  -2   3 -15 11336.8 1327.42   1
  -2   3 -16 177.425 1202.91   1
  -2   3 -16 1742.13 1052.98   0
  -2   3 -17 1859.51 1123.90   0
  -2   3 -18 222.518 1134.45   0
   2   4 -19-110.844 1355.74   0
   2   4 -18-292.575 1320.04   0
   2   4 -17 841.082 1175.07   0
   2   4 -16 336.502 1095.66   0
   2   4 -15 1422.78 1103.90   0
   2   4 -14 872.911 985.377   0
   2  -4 -14 396.510 597.015   0
  -2   4  13 144.743 691.404   2
   2  -4 -13 415.633 564.425   0
   2   4 -13-241.503 897.558   0
   2   4 -12 1327.18 850.283   0
  -2   4  12 1941.56 673.939   2
   2  -4 -12 2237.49 555.979   0
  -2   4  11 1238.22 599.449   2
   2   4 -11 940.701 762.707   0
   2  -4 -11 1160.56 501.967   0
  -2   4  10 1300.70 530.899   2
   2   4 -10 803.919 702.943   0
   2  -4 -10 892.229 441.856   0
  -2   4   9 1728.76 469.432   2
   2   4  -9 1148.12 672.038   0
   2  -4  -9 1334.33 420.541   0
  -2   4   8 11231.4 557.041   2
   2   4  -8 12094.9 764.371   0
   2  -4  -8 11551.5 506.353   0
   2   4  -7 12151.8 717.168   0
   2  -4  -7 10891.4 310.256   1
  -2   4   7 12016.7 489.845   0
   2  -4  -7 12768.6 490.438   0
   2   4  -6 73036.8 1239.08   0
   2  -4  -6 71455.8 879.088   0
  -2   4   6 75018.9 938.716   0
   2   4  -5 67323.2 1142.24   0
  -2   4   5 69540.4 904.055   0
   2  -4  -5 67798.7 862.278   2
   2  -4  -5 64520.0 787.007   1
   2  -4  -4 208683. 1465.45   2
  -2   4   4 208833. 1499.74   0
   2   4  -4 206178. 1787.01   0
   2   4  -3 25977.2 706.586   0
  -2   4   3 24724.7 589.096   0
   2   4  -2 9250.60 474.306   0
  -2   4   1 4749.16 523.835   1
   2   4  -1 5758.23 389.442   0
  -2  -4   1 5633.19 385.618   0
  -2  -4   0 31063.7 603.680   0
   2   4   0 32117.0 622.017   0
  -2   4   0 29657.8 811.948   1
   2   4   1 4829.95 349.296   0
  -2  -4  -1 4555.59 312.631   0
  -2   4  -1 4249.07 502.831   0
  -2   4  -1 4226.41 581.404   1
  -2  -4  -1 4743.27 327.602   2
  -2   4  -2 2151.89 606.846   1
  -2  -4  -2 1800.75 242.740   0
  -2  -4  -2 2082.30 268.606   2
   2   4   2 2187.57 307.166   0
  -2   4  -2 2117.23 468.262   0
  -2   4  -3 377.236 592.102   1
  -2   4  -3-96.2922 465.973   0
  -2  -4  -3 157.167 209.418   0
  -2   4  -4 29620.4 867.429   0
   2   4   4 27082.3 474.635   2
  -2   4  -4 29549.9 974.544   1
  -2  -4  -4 29259.1 465.635   0
  -2   4  -5 17463.9 790.000   0
   2   4   5 15467.5 405.505   2
  -2   4  -5 16435.8 911.790   1
  -2  -4  -5 16113.3 379.784   0
  -2  -4  -6 130547. 1622.84   1
  -2   4  -6 131839. 1792.50   1
  -2  -4  -6 127130. 914.567   0
  -2   4  -6 133413. 1723.11   0
  -2  -4  -6 135170. 1068.30   0
  -2  -4  -7 40834.1 1068.08   1
  -2  -4  -7 40986.0 654.893   0
  -2   4  -7 40981.6 1266.08   1
  -2   4  -7 38290.1 1093.07   0
  -2   4  -8 63833.4 1545.80   1
  -2  -4  -8 62871.6 825.864   0
  -2   4  -8 66388.0 1425.31   0
  -2  -4  -8 62709.2 1292.41   1
  -2   4  -9 5985.33 818.157   0
  -2  -4  -9 6556.62 449.708   0
  -2  -4  -9 5710.14 779.251   1
  -2   4  -9 6730.05 1073.65   1
  -2  -4 -10 131.618 387.939   0
  -2   4 -10 95.4268 952.562   1
  -2  -4 -10 916.612 742.939   1
  -2   4 -10 271.628 781.809   0
  -2  -4 -11 446.090 408.509   0
  -2   4 -11 57.0139 862.901   0
  -2   4 -11 516.901 1071.83   1
  -2  -4 -11 2233.02 803.856   1
  -2   4 -12 11960.6 1173.66   0
  -2   4 -12 10602.9 1184.31   1
  -2  -4 -12 9749.96 549.204   0
  -2  -4 -12 12334.1 1064.26   1
  -2   4 -13 1546.86 1074.78   0
  -2  -4 -13 378.263 974.796   1
  -2   4 -13 689.466 1058.56   1
  -2  -4 -14 1551.75 1043.96   1
  -2   4 -14 4.05512 1070.12   1
  -2   4 -14 1245.13 1134.88   0
  -2   4 -15 77.7692 1185.52   1
  -2   4 -15 557.264 1166.64   0
  -2   4 -16-450.795 1192.41   0
  -2   4 -17 141.382 1210.91   0
  -2   4 -18 364.081 1242.29   0
   2   5 -20-155.393 1418.05   0
   2   5 -19 153.882 1364.81   0
   2   5 -18 494.131 1321.87   0
   2   5 -17 608.060 1300.23   0
   2   5 -16 11186.9 1388.89   0
   2   5 -15 730.008 1079.38   0
   2   5 -14 14583.9 1258.11   0
   2   5 -13-40.9190 982.260   0
   2  -5 -13 365.719 505.913   0
  -2   5  12 12651.3 747.758   2
   2   5 -12 12626.7 1097.96   0
   2  -5 -12 11947.4 622.090   0
   2  -5 -11 429.896 443.352   0
   2   5 -11 726.814 846.055   0
   2   5 -10 5500.11 842.165   0
   2  -5 -10 4645.02 452.657   0
   2  -5  -9 836.615 360.392   0
   2  -5  -9 479.824 232.540   1
   2   5  -9 475.720 666.223   0
   2  -5  -9 205.704 240.874   1
   2   5  -8 2659.32 670.657   0
   2  -5  -8 830.473 317.044   1
  -2   5   8 2136.94 387.327   0
  -2   5   7 479.888 348.762   0
   2   5  -7 295.073 568.698   0
   2   5  -6 4497.95 579.562   0
  -2   5   6 3701.15 390.254   0
  -2   5   5 4557.11 458.083   0
   2   5  -5 5008.29 595.554   0
   2  -5  -5 4448.72 377.469   2
   2  -5  -4 94126.1 1046.43   2
  -2   5   4 92774.0 1060.82   0
   2   5  -4 90223.7 1293.56   0
   2   5  -3 36806.1 855.029   0
   2   5  -2 68216.0 1035.46   0
   2   5  -1 23399.6 627.397   0
  -2   5   1 24926.0 708.930   0
  -2  -5   0 16250.4 525.733   0
   2   5   0 17386.5 509.735   0
  -2   5   0 15420.8 626.321   0
  -2   5   0 14257.7 718.953   1
   2   5   1 28396.1 587.155   0
  -2   5  -1 28003.2 882.035   1
  -2   5  -1 30442.1 808.505   0
  -2  -5  -1 29596.7 588.949   0
  -2   5  -2 50800.8 1023.06   0
  -2  -5  -2 47546.1 655.568   0
  -2   5  -2 50554.0 1108.15   1
  -2  -5  -2 47526.7 665.854   2
  -2   5  -3 11557.5 798.961   1
  -2  -5  -3 10185.6 346.521   0
  -2   5  -3 10742.7 678.465   0
   2   5   3 10573.4 395.340   0
  -2   5  -4 53267.7 1230.37   1
  -2  -5  -4 49275.6 553.495   0
  -2   5  -4 51630.1 1138.12   0
  -2   5  -5 56.8112 756.803   1
  -2  -5  -5 165.627 172.293   0
  -2   5  -5 46.9197 573.338   0
  -2  -5  -6 10979.9 267.978   0
  -2   5  -6 13974.9 826.693   0
  -2   5  -6 14200.1 985.424   1
  -2  -5  -6 11945.4 338.454   0
  -2  -5  -7 3616.95 239.126   0
  -2   5  -7 2942.58 891.101   1
  -2   5  -7 3672.40 717.709   0
  -2  -5  -7 2717.09 700.313   1
   2   5   7 3376.70 221.492   2
  -2  -5  -7 3677.40 214.916   0
  -2   5  -8 304.128 928.767   1
  -2   5  -8-129.397 740.241   0
   2   5   8 150.427 201.830   2
  -2  -5  -8 225.617 212.651   0
  -2  -5  -8 289.818 192.034   0
  -2  -5  -9 58.1089 222.023   0
  -2  -5  -9 47.2855 191.745   0
  -2   5  -9 489.362 793.020   0
  -2  -5 -10 98.7819 805.104   1
  -2   5 -10-256.364 1082.71   1
  -2  -5 -10 142.923 240.623   0
  -2   5 -10 108.690 839.737   0
  -2   5 -11 123.655 948.115   0
  -2  -5 -11 811.739 832.507   1
  -2   5 -12 5429.37 1122.85   0
  -2  -5 -12 7113.78 926.305   1
  -2   5 -12 4494.59 1137.89   1
  -2   5 -13-43.4631 1191.47   1
  -2   5 -13 609.265 1102.65   0
  -2  -5 -13 601.717 945.604   1
  -2   5 -14 14980.2 1479.24   1
  -2   5 -14 19704.2 1441.47   0
  -2  -5 -14 16320.6 1215.35   1
  -2   5 -15 1964.55 1176.70   0
  -2   5 -16 7323.55 1413.03   0
  -2   5 -17-79.0765 1369.06   0
  -2   5 -18 1111.36 1436.02   0
   2   6 -20-343.911 1609.08   0
   2   6 -19 291.343 1497.69   0
   2   6 -18 510.052 1366.95   0
   2   6 -17 578.003 1294.23   0
   2   6 -16 817.414 1250.12   0
   2   6 -15-67.8546 1097.81   0
   2   6 -14-33.9976 1062.99   0
   2   6 -13 2131.67 1009.72   0
   2   6 -12 2773.49 955.545   0
   2   6 -11 290.995 849.397   0
   2   6 -10 887.111 787.497   0
   2  -6 -10 684.581 316.108   1
  -2   6   9 4426.51 426.172   0
   2   6  -9 3953.73 766.982   0
   2   6  -8 3191.00 711.133   0
  -2   6   8 3325.22 391.121   0
   2   6  -7 53689.1 1235.52   0
  -2   6   7 54455.6 793.734   0
   2  -6  -6 15637.8 492.300   2
  -2   6   6 15660.2 538.312   0
   2   6  -6 14514.5 781.415   0
   2   6  -5 80439.7 1349.58   0
  -2   6   5 82222.8 1026.92   0
   2  -6  -5 82103.0 979.987   2
   2   6  -4 31429.4 898.134   0
  -2   6   4 31889.9 704.444   0
   2   6  -3 35538.8 905.482   0
   2   6  -2 239.450 439.190   0
  -2   6   2 354.986 440.056   0
  -2   6   1 296.787 433.685   0
   2   6  -1 278.721 413.247   0
   2   6   0 2378.30 388.663   0
  -2   6   0 2102.55 467.809   0
  -2   6  -1 4340.16 547.600   0
   2   6   1 3424.15 373.080   0
  -2  -6  -1 3470.83 377.512   0
  -2  -6  -2 2019.49 303.933   2
  -2  -6  -2 1871.84 310.239   0
   2   6   2 2353.30 344.139   0
  -2   6  -2 1836.90 540.167   0
  -2  -6  -3 31229.1 552.575   2
  -2   6  -3 31900.0 954.229   0
  -2  -6  -3 29634.8 539.863   0
  -2   6  -3 33109.2 1125.62   1
   2   6   3 33158.4 622.627   0
  -2   6  -4 10189.9 880.572   1
  -2   6  -4 10803.7 738.219   0
  -2  -6  -4 10334.0 332.283   0
  -2   6  -5 79862.9 1435.41   0
  -2   6  -5 84007.6 1611.99   1
  -2   6  -6 35667.7 1113.82   0
  -2   6  -6 37584.5 1283.41   1
  -2   6  -7 47606.1 1441.05   1
  -2   6  -7 45963.1 1264.42   0
  -2   6  -8 8293.38 1092.30   1
  -2  -6  -8 8641.19 843.302   1
  -2   6  -8 7099.34 862.058   0
  -2   6  -9 14288.9 1214.17   1
  -2  -6  -9 14700.2 970.915   1
  -2   6  -9 15846.1 1072.23   0
  -2   6 -10 1365.03 937.804   0
  -2  -6 -10 617.710 869.991   1
  -2   6 -10-312.944 1125.70   1
  -2   6 -11 1645.88 947.195   0
  -2  -6 -11 1090.24 846.352   1
  -2   6 -11-33.0636 1185.89   1
  -2   6 -12 3138.01 1175.01   1
  -2  -6 -12 4477.46 890.047   1
  -2   6 -12 3590.02 1085.15   0
  -2  -6 -13 2127.54 896.761   1
  -2   6 -13 693.948 1201.96   0
  -2   6 -14 2515.84 1203.41   0
  -2  -6 -14 2398.41 1025.32   1
  -2   6 -15 84.3195 1204.02   0
  -2   6 -16 814.310 1391.94   0
  -2   6 -17 477.386 1415.61   0
  -2   6 -18 257.264 1398.46   0
  -2   6 -19 86.2545 1492.79   0
  -2   6 -20-167.050 1542.93   0
   2   7 -20 148.599 1692.63   0
   2   7 -19 775.730 1553.35   0
   2   7 -18 695.718 1439.74   0
   2   7 -17 3807.92 1469.60   0
   2   7 -16-7.59318 1242.03   0
   2   7 -15 13512.0 1410.35   0
   2   7 -13 7687.98 1118.24   0
   2   7 -11 149.860 834.138   0
   2   7 -10 346.935 802.397   0
   2   7  -9 2710.66 787.409   0
  -2   7   8 794.616 333.559   0
   2   7  -8 928.789 704.156   0
   2   7  -7 832.024 684.256   0
  -2   7   7 212.762 350.267   0
   2   7  -6 678.595 645.306   0
   2  -7  -6 708.165 332.331   2
  -2   7   6 493.871 402.552   0
   2   7  -5 26608.5 939.688   0
  -2   7   5 27235.9 692.145   0
   2  -7  -5 28728.1 671.205   2
   2   7  -4 864.746 558.711   0
  -2   7   4 811.180 427.515   0
   2   7  -3 62274.4 1180.43   0
  -2   7   3 62323.1 1006.42   0
  -2   7   2 4493.08 529.958   0
   2   7  -2 4136.22 573.786   0
  -2   7   1 28136.3 796.723   0
   2   7  -1 30138.4 814.395   0
  -2   7   0 17069.3 735.688   0
   2   7   0 20684.4 653.509   0
  -2   7  -1 8718.49 647.591   0
   2   7   1 9118.52 481.648   0
  -2  -7  -2 711.352 348.198   0
   2   7   2 655.897 331.977   0
  -2   7  -2 727.915 555.476   0
  -2   7  -3 63000.2 1283.89   0
  -2  -7  -3 60948.2 758.286   2
  -2  -7  -3 63059.3 802.947   0
  -2  -7  -4 13741.3 401.114   0
   2   7   4 12765.5 399.913   0
  -2   7  -4 12947.1 812.869   0
  -2   7  -5 25781.4 1015.47   0
  -2  -7  -5 24136.9 357.540   0
  -2   7  -6 19.3316 683.632   0
  -2   7  -7 3127.20 1062.00   1
  -2   7  -7 3573.05 817.798   0
  -2   7  -8 175.256 799.629   0
  -2   7  -9-66.5885 850.349   0
  -2  -7 -10-375.968 837.724   1
  -2   7 -10-288.679 921.853   0
  -2  -7 -11 2893.94 941.058   1
  -2   7 -11 3260.82 1030.02   0
  -2  -7 -12 1389.52 912.356   1
  -2   7 -12 268.389 1100.77   0
  -2  -7 -13 5698.94 951.199   1
  -2   7 -13 5588.71 1226.22   0
  -2   7 -14 1314.07 1291.19   0
  -2  -7 -14 1069.12 916.474   1
  -2   7 -15 5806.65 1368.30   0
  -2   7 -16-369.457 1461.23   0
  -2   7 -17 2025.02 1455.82   0
  -2   7 -18 10.2799 1513.97   0
  -2   7 -19 830.119 1636.91   0
   2   8 -19-283.157 1575.95   0
   2   8 -18 702.818 1568.00   0
   2   8 -17 280.888 1419.83   0
   2   8 -16 1037.18 1299.99   0
   2   8 -15 303.626 1198.90   0
   2   8 -14 799.353 1135.45   0
   2   8 -13 1482.47 1027.51   0
   2   8 -12 525.654 956.442   0
   2   8 -11 1804.29 898.888   0
   2   8 -10 902.864 847.334   0
   2   8  -9 932.578 784.048   0
  -2   8   9 663.267 286.717   0
  -2   8   8 268.412 326.232   0
   2   8  -8 351.404 721.851   0
  -2   8   7 15797.6 538.014   0
   2   8  -7 15957.0 939.505   0
   2  -8  -7 17983.2 518.381   2
  -2   8   7 15865.0 534.574   0
   2   8  -6 23537.9 994.543   0
  -2   8   6 24349.7 682.483   0
  -2   8   6 22855.5 635.898   0
   2  -8  -6 24729.5 637.187   2
  -2   8   5 37128.9 784.425   0
   2   8  -5 37462.0 1129.52   0
  -2   8   4 21237.9 687.874   0
   2   8  -4 21190.5 891.009   0
  -2   8   3 4558.68 522.577   0
   2   8  -3 4716.18 640.412   0
  -2   8   2 654.078 472.193   0
   2   8  -2 449.138 553.269   0
  -2   8   1 4529.13 574.090   0
   2   8  -1 4118.04 561.053   0
  -2   8   0 967.056 534.616   0
   2   8   0 1470.61 452.432   0
  -2   8  -1 1595.73 599.187   0
   2   8   1 1714.57 439.270   0
   2   8   2 1999.73 396.391   0
  -2   8  -2 684.820 568.923   0
  -2   8  -3 6916.57 743.693   0
   2   8   3 6214.44 417.868   0
  -2  -8  -3 5926.09 438.704   0
  -2  -8  -3 5714.63 368.492   2
  -2   8  -4 17062.2 898.609   0
  -2  -8  -4 14876.5 449.759   0
  -2  -8  -4 15199.7 416.472   2
   2   8   4 16640.2 475.807   0
  -2   8  -5 35359.4 1166.17   0
  -2  -8  -5 30685.8 410.638   0
  -2   8  -6 22989.5 1056.46   0
  -2   8  -7 34498.1 1258.18   0
  -2   8  -8 12887.1 1077.74   0
  -2   8  -9 3447.16 942.606   0
  -2   8 -10 429.339 969.289   0
  -2   8 -11 1658.79 1061.45   0
  -2  -8 -11 569.371 952.221   1
  -2   8 -12 4319.29 1176.47   0
  -2  -8 -12 2782.70 998.008   1
  -2   8 -13 1405.28 1248.10   0
  -2  -8 -13 2514.13 950.895   1
  -2   8 -14-418.605 1235.40   0
  -2   8 -15 43.5629 1360.12   0
  -2   8 -16-0.51809 1464.31   0
  -2   8 -17 69.9085 1517.53   0
  -2   8 -18 455.130 1595.38   0
  -2   8 -19 233.549 1671.26   0
   2   9 -19 774.080 1740.71   0
   2   9 -18 1285.64 1588.22   0
   2   9 -17 1108.53 1498.78   0
   2   9 -16 5317.86 1429.01   0
   2   9 -15 132.107 1308.78   0
   2   9 -14 10082.9 1302.15   0
   2   9 -13 1073.39 1083.50   0
   2   9 -12 3286.04 1026.95   0
   2   9 -11 215.289 899.990   0
   2   9 -10 319.228 866.829   0
   2   9  -9 3992.15 907.862   0
  -2   9   8 3503.97 335.455   0
   2   9  -8 4348.90 860.248   0
  -2   9   7 758.006 375.791   0
   2   9  -7 1335.12 765.120   0
   2  -9  -6 2261.03 417.182   2
  -2   9   6 1716.90 460.604   0
   2   9  -6 1445.62 731.539   0
  -2   9   6 1934.14 438.509   0
   2   9  -5 2315.30 736.668   0
  -2   9   5 2195.63 478.868   0
  -2   9   4 34746.4 843.640   0
   2   9  -4 37437.9 1143.42   0
  -2   9   3 779.915 517.362   0
   2   9  -3 466.632 640.853   0
  -2   9   2 27885.4 861.438   0
   2   9  -2 29790.0 961.058   0
   2   9  -1 870.970 614.842   0
  -2   9   1 213.236 566.366   0
  -2   9   0 1148.60 614.302   0
   2   9   0 624.596 499.397   0
  -2   9  -1 1140.01 637.026   0
   2   9   1 903.068 464.694   0
  -2   9  -2 16736.3 893.509   0
   2   9   2 15487.2 593.173   0
   2   9   3 2064.43 388.231   0
  -2  -9  -3 1869.14 429.505   0
  -2   9  -3 3110.26 746.324   0
  -2  -9  -3 2133.68 352.775   2
  -2  -9  -4 17126.0 519.268   0
  -2   9  -4 18528.9 980.291   0
   2   9   4 18188.0 525.894   0
  -2  -9  -4 18465.1 483.990   2
  -2  -9  -5 650.289 215.703   0
  -2   9  -5 529.948 729.580   0
  -2   9  -6 8614.92 951.899   0
  -2   9  -7 2295.37 891.979   0
  -2   9  -8 897.159 882.223   0
  -2   9  -9 93.4090 937.658   0
  -2  -9 -10-360.773 903.321   1
  -2   9 -10-130.677 1011.68   0
  -2   9 -11 220.193 1098.03   0
  -2  -9 -12 51.8754 1014.07   1
  -2   9 -13 304.589 1196.13   0
  -2   9 -14 3572.30 1408.02   0
  -2   9 -15 900.317 1424.00   0
  -2   9 -16 3416.79 1534.91   0
  -2   9 -18 765.565 1639.24   0
   2  10 -18 1042.33 1637.50   0
   2  10 -17 464.610 1455.48   0
   2  10 -16 586.435 1370.34   0
   2  10 -15 1216.16 1309.74   0
   2  10 -14 345.365 1183.86   0
   2  10 -13 577.883 1109.86   0
   2  10 -12 3150.24 1097.26   0
   2  10 -11 99.7656 967.042   0
   2  10 -10-161.331 899.343   0
   2  10  -9 487.488 884.229   0
   2  10  -8 7086.71 941.300   0
   2  10  -7 5465.70 884.083   0
  -2  10   7 5198.41 434.622   0
  -2  10   6 20533.8 669.233   0
   2  10  -6 21455.2 1100.20   0
  -2  10   5 13819.2 653.272   0
   2  10  -5 14982.9 1008.21   0
   2  10  -4 45811.6 1306.34   0
  -2  10   4 43753.6 977.066   0
  -2  10   3 9175.70 675.289   0
   2  10  -3 10165.0 858.529   0
  -2  10   2 15978.2 776.899   0
   2  10  -2 16294.6 875.725   0
   2  10  -1 2730.66 666.987   0
  -2  10   1 2818.58 601.175   0
   2  10   0 176.605 579.338   0
  -2  10   0 216.141 624.099   0
  -2  10  -1 466.304 620.806   0
   2  10   1 715.043 516.862   0
  -2  10  -2 467.253 701.529   0
   2  10   2 244.812 453.144   0
   2  10   3 1835.85 424.047   0
  -2  10  -3 1881.45 743.032   0
  -2 -10  -4 28016.3 694.425   0
  -2 -10  -4 28082.3 584.447   2
   2  10   4 31619.0 684.435   0
  -2  10  -4 32218.7 1194.61   0
   2  10   5 8469.41 308.596   0
  -2  10  -5 10625.0 982.637   0
  -2  10  -6 71468.1 1721.90   0
  -2  10  -7 8786.07 1044.15   0
  -2  10  -8 18579.6 1242.11   0
  -2  10  -9 6166.68 1108.82   0
  -2  10 -10-399.220 1044.13   0
  -2 -10 -11-96.4939 1027.88   1
  -2  10 -11 716.134 1137.98   0
  -2 -10 -12-39.8897 1053.04   1
  -2  10 -12 2188.56 1214.58   0
  -2  10 -13 1225.65 1310.11   0
  -2 -10 -13 1576.24 1093.21   1
  -2  10 -14 1301.71 1368.51   0
  -2  10 -15-351.977 1477.74   0
  -2  10 -16 909.745 1578.69   0
  -2  10 -17 752.709 1620.65   0
   2  11 -17 875.907 1536.42   0
   2  11 -16-9.72960 1427.53   0
   2  11 -15 3148.38 1421.85   0
   2  11 -14 1384.69 1241.72   0
   2  11 -13 4949.48 1217.24   0
   2  11 -12 1559.01 1121.75   0
   2  11 -11 2951.69 1065.66   0
   2  11  -9-97.1863 939.241   0
   2  11  -8 804.125 935.309   0
   2  11  -7 1118.38 874.924   0
   2  11  -6 492.246 879.674   0
  -2  11   6 322.686 461.647   0
  -2  11   5 5441.22 576.160   0
   2  11  -5 5721.78 894.773   0
   2  11  -4 1600.49 853.624   0
  -2  11   4 814.459 569.252   0
   2  11  -3 29951.6 1214.21   0
  -2  11   3 26153.1 899.694   0
  -2  11   2 624.801 627.865   0
   2  11  -2 127.183 727.532   0
   2  11  -1 11730.5 889.496   0
  -2  11   1 11172.8 798.263   0
  -2  11   0 182.533 662.989   0
   2  11   0 2056.10 671.894   0
  -2  11  -1 1519.75 748.648   0
   2  11   1 2142.16 601.707   0
   2  11   2 2431.45 539.230   0
  -2  11  -2 3344.25 822.088   0
   2  11   3 10755.9 588.593   0
  -2  11  -3 11264.5 931.077   0
   2  11   4 1546.82 420.864   0
  -2  11  -4 2196.87 890.414   0
  -2 -11  -4 1171.67 355.257   2
  -2  11  -5 15637.3 1110.49   0
  -2  11  -6 2192.60 932.198   0
  -2  11  -7 3317.48 1044.63   0
  -2  11 -10 175.837 1122.12   0
  -2  11 -11 1842.49 1213.99   0
  -2 -11 -12-412.464 1056.90   1
  -2  11 -12 572.070 1225.51   0
  -2 -11 -13 3317.09 1154.70   1
  -2  11 -13 4711.98 1430.68   0
  -2  11 -14 2768.17 1450.75   0
  -2  11 -15 4425.69 1596.71   0
  -2  11 -16 1457.23 1562.22   0
   2  12 -16 1225.64 1495.69   0
   2  12 -15 92.1189 1401.45   0
   2  12 -14-74.5362 1314.68   0
   2  12 -13 1649.67 1260.63   0
   2  12 -12-182.339 1169.05   0
   2  12 -11-208.353 1102.19   0
   2  12 -10-69.5760 1034.37   0
   2  12  -9 1269.23 1020.63   0
   2  12  -8 1748.28 980.480   0
   2  12  -7 10959.0 1115.05   0
   2  12  -6 2386.04 927.930   0
  -2  12   5 10910.8 674.551   0
   2  12  -5 10065.4 1065.10   0
   2  12  -4 340.185 825.301   0
  -2  12   4 502.530 575.072   0
   2  12  -3 1660.39 841.550   0
  -2  12   3 2355.50 647.681   0
   2  12  -2 73.1480 816.696   0
  -2  12   2 136.173 638.237   0
  -2  12   1 27.9354 672.701   0
   2  12  -1 744.490 753.344   0
   2  12   0 242.529 706.266   0
  -2  12   0-12.8316 720.631   0
  -2  12  -1 3156.32 843.947   0
   2  12   1 2843.54 663.151   0
   2  12   2 76.6952 549.816   0
  -2  12  -2-103.948 789.350   0
  -2  12  -3 1126.54 847.821   0
   2  12   3 977.905 494.230   0
  -2  12  -4 1135.22 879.534   0
  -2 -12  -4 760.738 373.359   2
  -2  12  -5 16309.7 1188.43   0
  -2  12  -6 880.811 949.392   0
  -2  12  -7 10276.4 1210.24   0
  -2  12  -8 236.225 1052.33   0
  -2  12  -9 1559.83 1150.36   0
  -2  12 -10 111.173 1182.23   0
  -2  12 -11 573.398 1247.49   0
  -2  12 -12-4.13606 1354.87   0
  -2  12 -13 494.307 1375.58   0
  -2  12 -14 976.142 1452.29   0
  -2  12 -15 13.9615 1569.88   0
  -2  12 -16 812.094 1604.06   0
   2  13 -14 1328.58 1345.48   0
   2  13 -13 2378.50 1308.84   0
   2  13 -12 1409.19 1260.12   0
   2  13 -11 741.307 1159.98   0
   2  13 -10 641.593 1133.00   0
   2  13  -9-52.9464 1055.57   0
   2  13  -8 539.657 1020.59   0
   2  13  -7 105.906 1024.43   0
   2  13  -6 1439.10 992.546   0
   2  13  -5 1148.42 937.952   0
  -2  13   4 2687.32 664.310   0
   2  13  -4 2487.76 929.759   0
   2  13  -3 4575.91 948.249   0
  -2  13   3 4791.89 731.120   0
   2  13  -2 2705.54 940.804   0
  -2  13   2 1989.80 737.913   0
   2  13  -1 6004.61 943.862   0
  -2  13   1 4672.66 804.468   0
   2  13   0 943.764 765.970   0
  -2  13   0-66.7778 750.924   0
   2  13   1 416.899 669.962   0
  -2  13  -1 428.794 809.208   0
   2  13   2 2943.65 624.168   0
  -2  13  -2 4132.16 959.863   0
   2  13   3 5966.21 603.692   0
  -2  13  -3 5714.19 990.596   0
  -2  13  -4 1468.75 981.592   0
  -2  13  -5 2799.14 1056.07   0
  -2  13  -6 843.938 1011.19   0
  -2  13  -7 328.899 1064.53   0
  -2  13  -8 57.8595 1124.35   0
  -2  13  -9 26.9758 1173.50   0
  -2  13 -10 333.896 1216.18   0
  -2  13 -11 49.0894 1320.11   0
  -2  13 -12 2537.62 1433.21   0
  -2 -13 -12 1412.00 1219.27   1
  -2  13 -13 3499.38 1530.35   0
  -2  13 -14 1652.63 1578.36   0
  -2  13 -15 711.433 1575.29   0
   2  14 -15 446.649 1516.82   0
   2  14 -14-154.472 1435.82   0
   2  14 -13 404.406 1379.70   0
   2  14 -12 723.329 1314.03   0
   2  14 -11 669.308 1226.35   0
   2  14 -10-242.016 1202.76   0
   2  14  -9-361.576 1137.09   0
   2  14  -8 5096.89 1236.69   0
   2  14  -7 666.070 1135.25   0
   2  14  -6 12323.7 1284.19   0
   2  14  -5 1661.15 1025.99   0
   2  14  -4 6253.78 1095.10   0
  -2  14   3 182.703 715.938   0
  -2  14   2-295.079 757.392   0
   2  14  -2 265.957 952.482   0
   2  14  -1-20.6046 911.764   0
  -2  14   1 668.767 835.875   0
  -2  14   0 707.319 867.656   0
   2  14   0 432.845 808.008   0
  -2  14  -1 694.655 872.036   0
   2  14   1 570.704 717.966   0
   2  14   2 2671.60 668.892   0
  -2  14  -2 2424.68 965.465   0
  -2  14  -3 971.382 937.332   0
  -2  14  -4 9737.42 1139.86   0
  -2  14  -5 304.580 1042.41   0
  -2  14  -6 10204.9 1265.87   0
  -2  14  -7 301.519 1126.75   0
  -2  14  -8 3469.50 1300.85   0
  -2  14  -9-235.058 1248.89   0
  -2  14 -10-148.964 1338.77   0
  -2  14 -11 168.565 1372.41   0
  -2  14 -12 483.506 1454.84   0
  -2  14 -13 737.629 1532.87   0
  -2  14 -14 587.487 1617.44   0
   2  15 -14 789.937 1498.14   0
   2  15 -13-99.3032 1419.45   0
   2  15 -12 823.815 1406.98   0
   2  15 -11 774.440 1346.02   0
   2  15  -9 24.1384 1212.58   0
   2  15  -8 417.289 1237.01   0
   2  15  -7 991.336 1231.92   0
   2  15  -6-99.6711 1135.31   0
   2  15  -5 1607.45 1121.06   0
   2  15  -4 2692.64 1097.01   0
   2  15  -3 1713.48 1015.65   0
  -2  15   3 1354.13 780.491   0
  -2  15   2 3866.98 890.266   0
   2  15  -2 5622.82 1145.56   0
  -2  15   1 362.892 843.171   0
   2  15  -1 46.3711 1001.69   0
  -2  15   0 758.878 922.316   0
   2  15   0 246.006 857.884   0
   2  15   1 125.961 774.181   0
  -2  15  -1 436.568 945.788   0
  -2  15  -2 2904.66 977.589   0
  -2  15  -3 1227.99 1070.07   0
  -2  15  -4 4769.34 1168.02   0
  -2  15  -5 2128.31 1122.14   0
  -2  15  -6 1082.88 1166.29   0
  -2  15  -7 1030.80 1214.55   0
  -2  15  -8-370.907 1283.89   0
  -2  15 -10 216.935 1408.01   0
  -2  15 -11 667.560 1515.67   0
  -2  15 -13 989.227 1621.46   0
   2  16 -12-77.5656 1456.06   0
   2  16 -11 289.605 1428.99   0
   2  16  -9 314.594 1316.11   0
   2  16  -8 768.116 1333.00   0
   2  16  -7 4584.22 1380.21   0
   2  16  -6 484.503 1180.34   0
   2  16  -5 6794.19 1345.08   0
   2  16  -4 722.501 1154.68   0
   2  16  -3 3781.42 1230.74   0
  -2  16   2 224.973 889.974   0
   2  16  -2 206.504 1080.84   0
  -2  16   1 990.769 939.959   0
   2  16  -1 930.122 1011.15   0
   2  16   0-65.5741 947.705   0
  -2  16   0 1332.87 981.719   0
  -2  16  -1 347.858 1018.38   0
  -2  16  -2 201.093 1019.81   0
  -2  16  -3 5070.73 1167.82   0
  -2  16  -4 655.589 1163.57   0
  -2  16  -5 10636.4 1420.47   0
  -2  16  -6-324.571 1232.86   0
  -2  16  -7 4970.84 1347.10   0
  -2  16  -8 232.308 1349.78   0
  -2  16  -9 837.430 1476.58   0
  -2  16 -10 551.309 1471.39   0
  -2  16 -12 1284.03 1678.14   0
   2  17 -11 1426.26 1548.24   0
   2  17 -10 662.990 1467.09   0
   2  17  -9 231.074 1380.95   0
   2  17  -8 347.187 1346.93   0
   2  17  -7 974.292 1318.27   0
   2  17  -6 809.313 1321.79   0
   2  17  -5 2059.21 1312.68   0
   2  17  -4 2035.61 1333.49   0
   2  17  -3 3137.96 1258.62   0
   2  17  -2 432.674 1157.42   0
   2  17  -1 850.217 1100.71   0
  -2  17   0 27.8303 980.862   0
  -2  17  -1 1055.16 1108.82   0
  -2  17  -2 41.1307 1164.88   0
  -2  17  -3 2854.32 1221.17   0
  -2  17  -4 1339.90 1214.28   0
  -2  17  -5 2289.16 1329.09   0
  -2  17  -6 712.100 1380.51   0
  -2  17  -7 1540.00 1387.75   0
  -2  17  -8 1456.15 1443.79   0
  -2  17  -9-60.9994 1507.18   0
  -2  17 -10 277.813 1620.90   0
   2  18  -9 1134.32 1543.68   0
   2  18  -8 800.104 1487.30   0
   2  18  -7-156.371 1430.11   0
   2  18  -6 1111.03 1453.57   0
   2  18  -5 1539.73 1387.07   0
   2  18  -4 3020.16 1337.68   0
   2  18  -3-316.554 1301.04   0
   2  18  -2 354.591 1168.88   0
  -2  18  -1 107.604 1158.78   0
  -2  18  -2 269.093 1201.70   0
  -2  18  -3-318.047 1268.93   0
  -2  18  -4 1902.05 1371.04   0
  -2  18  -5 111.365 1284.11   0
  -2  18  -6 1895.14 1438.99   0
  -2  18  -7 1487.22 1494.36   0
  -2  18  -8-156.089 1535.30   0
  -2  18  -9-249.293 1570.77   0
   2  19  -9 1433.60 1660.17   0
   2  19  -8 1206.89 1637.25   0
   2  19  -7 15.9634 1521.12   0
   2  19  -6 408.130 1487.42   0
   2  19  -5 655.038 1427.05   0
   2  19  -4 416.453 1426.61   0
  -2  19  -2 796.276 1234.84   0
  -2  19  -3 188.147 1252.80   0
  -2  19  -4 633.750 1343.45   0
  -2  19  -5 87.6855 1486.88   0
  -2  19  -6 375.528 1427.29   0
  -2  19  -7 153.287 1598.27   0
  -2  19  -8 380.893 1582.10   0
   2  20  -7 464.016 1678.32   0
   2  20  -6 1193.34 1599.46   0
   2  20  -5 322.510 1588.99   0
  -2  20  -3 804.492 1365.62   0
  -2  20  -4 673.598 1416.13   0
  -2  20  -5 2083.66 1455.70   0
  -2  20  -6 1219.04 1553.69   0
  -2  21  -5 5.05275 1659.01   0
   3   0 -18 395.117 974.279   0
  -3   0  17 11513.7 1595.68   2
   3   0 -17 8887.18 1105.09   0
  -3   0  16 702.292 1281.35   2
   3   0 -15 7150.55 1025.20   0
  -3   0  15 8094.99 1322.77   2
   3   0 -14 20.7017 862.265   0
   3   0 -13 1739.65 789.408   0
   3   0 -12-259.227 738.297   0
   3   0 -11 6296.29 774.732   0
   3   0 -10-99.5919 615.482   0
   3   0  -9 45005.9 1109.39   0
  -3   0   8 40.8392 601.717   2
   3   0  -8 359.753 552.625   0
   3   0  -7 96665.0 1372.91   0
  -3   0   7 100564. 1511.15   2
  -3   0   6-97.3547 248.383   1
  -3   0   6 118.572 491.918   2
   3   0  -6 108.306 450.614   0
   3   0  -5 218413. 1863.03   0
  -3   0   5 219304. 1228.15   1
   3   0  -4 310.203 434.102   0
  -3   0   4 38.6515 422.918   2
  -3   0   4-309.765 339.899   1
  -3   0   3 16703.3 603.260   2
   3   0  -3 18407.9 633.573   0
  -3   0   3 17020.4 543.776   1
   3   0  -2 91.5557 393.312   0
  -3   0   2 222.616 396.980   2
  -3   0   1 87693.3 1095.85   1
   3   0  -1 90365.6 1119.73   0
  -3   0   0 35815.7 846.677   1
  -3   0  -1 54264.5 999.168   1
  -3   0  -2 363.335 588.123   1
  -3   0  -3 40596.9 1011.42   1
  -3   0  -4 170.176 648.206   1
  -3   0  -5 1552.03 699.228   1
  -3   0  -5 605.234 525.276   0
  -3   0  -6-120.462 764.482   1
  -3   0  -6 322.758 535.062   0
  -3   0  -7 7054.64 649.843   0
  -3   0  -7 6019.41 960.712   1
  -3   0  -8 199.591 942.048   1
  -3   0  -8 176.510 595.295   0
  -3   0  -9 20952.4 965.588   0
  -3   0  -9 20198.8 1216.00   1
  -3   0 -10-451.040 706.831   0
  -3   0 -10 1011.64 1041.61   1
  -3   0 -11 17425.1 1020.73   0
  -3   0 -11 17043.0 1253.54   1
  -3   0 -12 1099.05 1113.97   1
  -3   0 -12-268.677 772.857   0
  -3   0 -13 34948.2 1314.20   0
  -3   0 -13 31175.6 1529.55   1
  -3   0 -14-96.8839 1130.27   1
  -3   0 -14 325.020 852.745   0
  -3   0 -15 3553.85 891.160   0
  -3   0 -15 4803.85 1185.03   1
  -3   0 -16 1336.93 1266.93   1
  -3  -1  18 490.229 1642.06   2
   3   1 -18 382.158 1014.75   0
   3   1 -17-88.7172 1079.14   0
   3  -1 -17 374.509 913.500   0
   3   1 -16 606.014 983.892   0
   3  -1 -16 1281.80 896.567   0
  -3   1  16 1122.28 1166.99   2
  -3   1  15 1996.23 1103.00   2
   3   1 -15 1679.34 939.238   0
   3  -1 -15 1687.68 865.504   0
   3  -1 -14 1426.94 801.760   0
   3   1 -14 1188.88 902.622   0
  -3   1  14 1762.32 1068.51   2
   3  -1 -13 2000.38 769.570   0
  -3   1  13 2362.71 996.265   2
   3   1 -13 1676.93 903.167   0
  -3   1  12 1729.44 921.623   2
   3   1 -12 2353.39 796.482   0
   3  -1 -12 2302.79 732.237   0
  -3   1  11 333.204 779.267   2
   3   1 -11-84.1023 692.585   0
   3  -1 -11 145.098 659.946   0
  -3   1  10 9377.94 897.652   2
   3  -1 -10 8936.02 727.098   0
   3   1 -10 9746.66 795.053   0
  -3   1   9 35670.1 1102.96   2
   3  -1  -9 32707.1 965.536   0
  -3  -1   9 32267.6 588.818   1
   3   1  -9 33269.7 1052.80   0
   3  -1  -8 14221.5 697.629   0
   3   1  -8 13063.6 766.230   0
  -3   1   8 14302.7 782.767   2
   3   1  -7 63086.3 1186.89   0
  -3   1   7 63799.4 1188.48   2
   3  -1  -7 61928.6 1125.27   0
   3  -1  -6 2085.68 522.346   0
   3   1  -6 618.478 503.083   0
  -3   1   6 1254.17 494.874   2
  -3  -1   5 5756.87 553.035   2
   3   1  -5 6030.33 540.702   0
  -3   1   5 6799.67 359.724   1
  -3   1   5 6379.71 548.839   2
   3  -1  -5 6323.58 538.409   0
  -3   1   4 3396.22 435.714   2
  -3   1   4 4176.79 393.036   1
   3   1  -4 3998.06 470.508   0
   3  -1  -4 3989.02 473.789   0
  -3  -1   4 4168.82 486.935   2
  -3   1   3 804.240 379.869   2
   3  -1  -3 738.509 401.990   0
   3   1  -3 792.101 421.758   0
  -3   1   3 1789.52 409.473   1
  -3  -1   3 705.020 436.002   2
   3  -1  -2 18162.6 604.821   0
   3   1  -2 18672.2 630.179   0
  -3  -1   2 17712.3 623.049   2
  -3   1   2 18600.0 593.370   1
  -3  -1   1 28028.6 686.134   2
   3   1  -1 31144.4 744.062   0
  -3  -1   1 28546.3 738.083   1
  -3   1   1 29034.5 751.083   1
  -3   1   0 12436.9 652.655   1
  -3  -1   0 9569.41 596.835   1
  -3  -1  -1 121501. 1370.57   1
  -3   1  -1 116409. 1372.56   1
  -3   1  -2 317487. 2285.06   1
  -3  -1  -2 321330. 2232.20   1
  -3  -1  -3 537536. 11570.7   1
  -3   1  -3 549468. 12069.5   1
  -3   1  -4 204196. 1878.49   0
  -3   1  -4 210912. 2080.96   1
  -3  -1  -4 210108. 1962.25   1
  -3  -1  -5 61819.3 1059.93   0
  -3   1  -5 63601.3 1174.17   0
  -3   1  -5 64192.0 1389.90   1
  -3  -1  -5 60263.4 1222.80   1
  -3  -1  -6 1780.68 493.874   0
  -3   1  -6 1273.23 806.647   1
  -3  -1  -6 3183.46 706.302   1
  -3   1  -6 1579.28 549.658   0
  -3   1  -7-39.9177 884.167   1
  -3  -1  -7 1169.70 724.512   1
  -3   1  -7 275.721 591.806   0
  -3  -1  -7 79.5163 550.676   0
  -3  -1  -8 1551.22 597.444   0
  -3   1  -8 2465.32 1012.22   1
  -3   1  -8 1282.16 651.147   0
  -3  -1  -8 1390.40 871.494   1
  -3  -1  -9 9402.37 769.816   0
  -3   1  -9 8009.71 819.751   0
  -3  -1  -9 7258.47 1074.45   1
  -3   1  -9 9377.97 1114.45   1
  -3  -1 -10 7800.66 753.097   0
  -3   1 -10 7855.07 857.315   0
  -3  -1 -10 8653.60 1142.21   1
  -3   1 -10 8688.15 1196.58   1
  -3   1 -11 581.459 797.632   0
  -3  -1 -11 1002.49 707.376   0
  -3   1 -11 1058.22 1138.71   1
  -3  -1 -11 1049.68 1027.89   1
  -3   1 -12-78.6372 857.581   0
  -3  -1 -12-423.134 1127.63   1
  -3   1 -12 722.955 1220.08   1
  -3  -1 -12 720.985 749.156   0
  -3   1 -13 5765.77 1196.04   1
  -3  -1 -13 5219.10 850.753   0
  -3  -1 -13 6260.64 1248.38   1
  -3   1 -13 5513.51 1016.96   0
  -3  -1 -14 2103.33 1173.72   1
  -3   1 -14 2382.93 962.127   0
  -3  -1 -14 1423.67 764.666   0
  -3   1 -14 2680.91 1115.24   1
  -3   1 -15 1604.21 926.151   0
  -3   1 -15 2957.41 1231.87   1
  -3  -1 -15 2983.72 1243.74   1
  -3   1 -16 2989.09 1278.80   1
  -3   1 -16 2329.50 932.432   0
  -3  -1 -16 3880.63 1233.05   1
   3   2 -19 436.392 1162.15   0
   3   2 -18 4180.80 1199.08   0
   3   2 -17 799.932 1145.93   0
   3  -2 -16 6196.93 929.719   0
   3   2 -16 7954.87 1228.64   0
  -3   2  15 145.847 1039.15   2
   3  -2 -15 418.264 782.774   0
   3   2 -15 166.603 997.702   0
  -3   2  14 2272.31 1007.47   2
   3  -2 -14 1319.44 769.143   0
   3   2 -14 980.055 947.482   0
   3   2 -13-225.200 869.704   0
  -3   2  13 257.475 849.673   2
   3  -2 -13-85.8251 735.210   0
   3   2 -12 5213.60 851.828   0
  -3   2  12 5001.07 852.450   2
   3  -2 -12 5110.33 763.706   0
   3   2 -11 194.583 762.055   0
   3  -2 -11 258.631 602.267   0
  -3   2  11-157.465 771.619   2
   3   2 -10 1143.98 715.442   0
  -3   2  10 1542.11 714.668   2
   3  -2 -10 2071.81 587.197   0
  -3   2   9 581.681 601.786   2
   3  -2  -9 560.525 558.924   0
   3   2  -9 666.915 624.839   0
   3  -2  -8 55788.3 1135.37   0
  -3   2   8 55937.0 1172.95   2
  -3   2   7 1804.68 507.270   2
   3   2  -7 2444.67 576.743   0
   3  -2  -7 2409.25 533.515   0
   3   2  -6 82837.8 1300.92   0
  -3   2   6 84416.2 1253.09   2
   3  -2  -6 86123.0 1211.46   0
   3   2  -5 51.6370 453.927   0
   3  -2  -5-31.1956 416.910   0
  -3   2   5 172.759 248.212   1
  -3   2   5-60.9738 423.511   2
   3   2  -4 64588.4 1074.18   0
  -3  -2   4 65712.0 1102.78   2
   3  -2  -4 62731.6 721.546   1
  -3   2   4 65046.6 790.459   1
   3  -2  -4 63693.4 986.290   0
  -3  -2   3 1489.40 426.635   2
   3  -2  -3 1019.77 379.083   0
   3   2  -3 1102.44 410.279   0
  -3   2   3 1590.66 453.131   1
  -3   2   2 25335.6 715.014   1
   3   2  -2 25356.0 715.580   0
  -3  -2   2 22910.4 675.456   2
  -3  -2   1 3928.13 448.162   2
  -3   2   1 4880.09 593.780   1
   3   2  -1 4309.27 451.139   0
  -3  -2   0 76539.7 1036.02   2
   3   2   0 80168.1 1087.92   0
  -3   2   0 74885.4 1179.79   1
   3   2   1 2622.60 387.745   0
  -3   2  -1 2751.82 682.557   1
  -3  -2  -2 4421.09 613.517   1
  -3   2  -2 5998.91 723.283   1
  -3  -2  -3 6492.21 677.764   1
  -3   2  -3 7887.77 832.252   1
  -3   2  -4 60.6486 535.436   0
  -3   2  -4 314.500 775.073   1
  -3   2  -5-46.8293 529.096   0
  -3  -2  -5-285.311 667.754   1
  -3   2  -5-243.464 831.819   1
  -3  -2  -6 20564.0 909.025   1
  -3   2  -6 21854.7 890.618   0
  -3  -2  -6 22171.5 733.763   0
  -3   2  -6 22917.3 1110.29   1
  -3   2  -7 1665.72 656.535   0
  -3  -2  -7 2728.43 540.844   0
  -3  -2  -7 2842.30 790.674   1
  -3   2  -7 1785.14 938.511   1
  -3  -2  -8 1831.47 563.126   0
  -3   2  -8 2766.62 1029.56   1
  -3  -2  -8 2402.76 791.609   1
  -3   2  -8 729.598 725.529   0
  -3  -2  -9 1414.46 835.059   1
  -3   2  -9 554.999 709.242   0
  -3  -2  -9 53.3540 553.575   0
  -3   2  -9 1076.30 1079.67   1
  -3   2 -10 10053.2 933.742   0
  -3  -2 -10 11249.5 769.005   0
  -3  -2 -10 9603.39 1146.94   1
  -3   2 -10 10203.3 1271.62   1
  -3   2 -11 331.240 1144.33   1
  -3  -2 -11 331.617 994.324   1
  -3   2 -11 535.623 855.096   0
  -3  -2 -11 211.756 622.384   0
  -3   2 -12 12687.7 1224.23   1
  -3   2 -12 13010.7 1092.47   0
  -3  -2 -12 12479.1 835.805   0
  -3  -2 -12 12713.8 1261.10   1
  -3  -2 -13 375.268 683.355   0
  -3   2 -13 2497.58 1220.83   1
  -3  -2 -13 877.496 1128.04   1
  -3   2 -13 1052.21 930.208   0
  -3  -2 -14 9554.16 1276.39   1
  -3   2 -14 10170.7 1313.99   1
  -3   2 -14 10443.6 1205.36   0
  -3   2 -15 231.134 983.869   0
  -3   2 -15 1119.25 1313.44   1
  -3  -2 -15 319.031 1208.05   1
  -3   2 -16 998.238 1301.80   1
  -3   2 -16 285.212 1043.59   0
  -3  -2 -16 1192.86 1235.50   1
  -3   2 -17 705.442 1293.10   1
  -3   2 -17 1094.57 1043.40   0
   3   3 -19 726.262 1320.22   0
   3   3 -18 396.329 1227.60   0
   3   3 -17-154.227 1220.14   0
   3   3 -16 972.722 1068.22   0
   3   3 -15 715.683 988.222   0
   3  -3 -15 1010.85 767.608   0
   3  -3 -14 1622.33 746.605   0
   3   3 -14 1284.47 949.285   0
  -3   3  14 2238.46 931.486   2
  -3   3  13-149.543 817.896   2
   3  -3 -13 358.303 704.687   0
   3   3 -13 356.306 870.663   0
   3  -3 -12-220.059 655.903   0
  -3   3  12 192.951 774.006   2
   3   3 -12 103.362 854.168   0
   3   3 -11 5130.96 857.043   0
   3  -3 -11 5598.95 719.886   0
  -3   3  11 5319.01 785.434   2
  -3   3  10 7762.60 774.856   2
   3   3 -10 6773.28 816.200   0
   3  -3 -10 6777.63 667.866   0
   3  -3  -9 13649.3 705.565   0
   3   3  -9 14176.3 863.269   0
  -3   3   8 50253.7 1063.30   2
   3  -3  -8 51807.7 1047.24   0
   3   3  -8 50321.1 1211.82   0
   3  -3  -7 383.842 456.152   0
  -3   3   7 575.083 460.090   2
   3   3  -7 928.362 568.481   0
   3  -3  -6 11497.2 588.196   0
   3   3  -6 10063.5 665.655   0
   3  -3  -6 9785.09 241.946   1
   3   3  -5 1445.32 507.542   0
   3  -3  -5 1693.04 447.500   0
   3  -3  -5 1921.77 316.606   1
  -3   3   4 6815.24 460.060   1
   3   3  -4 7480.61 566.397   0
   3   3  -3 6962.69 536.476   0
  -3   3   3 8725.65 521.600   1
  -3  -3   2 2987.26 432.669   2
  -3   3   2 2617.02 516.537   1
   3   3  -2 2510.39 445.681   0
  -3   3   1 123.420 591.617   1
   3   3  -1 187.876 394.930   0
  -3  -3   1 261.948 359.439   2
  -3   3   0 1478.44 642.996   1
   3   3   0 1715.35 420.374   0
  -3  -3   0 1565.93 384.827   2
  -3   3  -1 4236.29 674.990   1
   3   3   1 4688.14 454.300   0
  -3  -3  -1 4039.13 395.975   2
  -3   3  -2 89327.6 1428.79   1
  -3  -3  -2 93525.2 1089.66   0
  -3  -3  -3 40069.5 732.728   0
  -3   3  -3 41714.5 1164.06   1
   3   3   3 39055.0 779.923   2
  -3   3  -3 39578.4 987.015   0
  -3   3  -4 105163. 1655.99   1
  -3  -3  -4 101912. 1094.92   0
  -3   3  -4 107392. 1523.19   0
  -3  -3  -4 102374. 1498.33   1
   3   3   4 102336. 1193.11   2
  -3   3  -5 6324.98 682.070   0
  -3   3  -5 7962.65 922.628   1
  -3  -3  -6 11067.6 577.108   0
  -3   3  -6 10339.3 759.788   0
  -3  -3  -6 9478.69 867.203   1
  -3   3  -6 10828.1 1013.93   1
  -3  -3  -7 1691.60 807.353   1
  -3   3  -7 1195.56 713.492   0
  -3   3  -7 2756.85 1010.43   1
  -3  -3  -7 1662.31 490.222   0
  -3  -3  -8 553.757 802.579   1
  -3   3  -8 751.307 1000.05   1
  -3   3  -8 165.651 699.311   0
  -3  -3  -8-17.6276 487.022   0
  -3   3  -9 3336.28 1096.72   1
  -3  -3  -9 4132.90 912.805   1
  -3  -3  -9 4331.09 568.870   0
  -3   3  -9 4121.23 807.368   0
  -3   3 -10 7397.35 951.792   0
  -3  -3 -10 7779.71 638.772   0
  -3   3 -10 9347.05 1182.85   1
  -3  -3 -10 9205.30 993.472   1
  -3   3 -11 3470.76 1156.37   1
  -3  -3 -11 2258.47 970.844   1
  -3   3 -11 2848.77 963.381   0
  -3  -3 -11 2668.74 582.858   0
  -3  -3 -12 625.882 558.324   0
  -3   3 -12 869.664 1142.12   1
  -3  -3 -12 951.743 1018.67   1
  -3   3 -12 636.265 924.924   0
  -3   3 -13-108.928 1026.72   0
  -3   3 -13 1520.56 1246.06   1
  -3  -3 -13-258.432 1092.22   1
  -3   3 -14 2963.21 1315.56   1
  -3   3 -14 4733.09 1131.63   0
  -3  -3 -14 4370.19 1208.26   1
  -3   3 -15 1094.82 1226.14   1
  -3   3 -15 1184.60 1149.94   0
  -3  -3 -15 1541.94 1212.93   1
  -3   3 -16 2158.31 1382.97   1
  -3   3 -16 1208.82 1085.40   0
  -3   3 -17 894.512 1170.78   0
  -3   3 -17-314.018 1396.77   1
   3   4 -20 505.468 1435.67   0
   3   4 -19 400.029 1460.19   0
   3   4 -18 185.844 1226.14   0
   3   4 -17 5394.57 1374.24   0
   3   4 -16 1265.54 1128.53   0
   3   4 -15 3264.26 1107.71   0
   3   4 -14 90.3512 986.928   0
   3  -4 -14-8.14909 654.586   0
   3   4 -13-238.837 916.956   0
   3  -4 -13 348.876 643.170   0
  -3   4  13-7.61673 755.314   2
  -3   4  12 218.063 721.711   2
   3   4 -12 55.9254 875.793   0
   3  -4 -12 244.138 625.067   0
   3  -4 -11 745.219 618.770   0
  -3   4  11 657.952 648.087   2
  -3   4  10 1673.67 650.056   2
   3  -4 -10 1125.18 549.188   0
   3   4 -10 1426.40 779.861   0
   3  -4  -9 40415.0 940.128   0
  -3   4   9 41326.2 1035.77   2
   3   4  -9 38396.0 1192.12   0
   3   4  -8 5740.73 731.552   0
   3  -4  -8 5581.54 538.265   0
   3   4  -7 34399.3 1028.83   0
   3  -4  -7 32657.5 794.140   0
   3   4  -6 7511.94 663.128   0
   3  -4  -6 6216.12 378.126   1
   3   4  -5 98742.5 1424.20   0
   3   4  -4 4453.89 558.272   0
   3   4  -3 30364.4 829.597   0
  -3   4   3 31617.8 779.284   1
   3   4  -2 5093.99 504.589   0
  -3   4   2 5389.05 597.096   1
  -3  -4   1 32685.3 755.186   2
   3   4  -1 32465.1 778.268   0
  -3   4   1 32692.9 881.737   1
  -3  -4   0 15401.1 576.720   2
   3   4   0 13123.2 611.665   0
  -3  -4  -1 32960.9 707.795   2
  -3   4  -1 30515.6 943.294   1
  -3  -4  -2 143.251 309.123   0
   3   4   2 123.813 382.947   0
  -3   4  -2 444.423 543.118   0
  -3   4  -2 1115.39 711.551   1
  -3   4  -3 1864.48 749.405   1
  -3  -4  -3 1049.05 335.415   0
  -3   4  -3 1780.33 600.351   0
   3   4   3 663.456 354.033   2
  -3   4  -4 1170.22 781.262   1
  -3   4  -4 102.160 586.368   0
  -3  -4  -4 34.0119 321.242   0
   3   4   4 239.184 355.594   2
  -3   4  -5 6177.94 717.766   0
  -3   4  -5 6231.17 876.526   1
  -3  -4  -5 5710.56 743.915   1
  -3  -4  -5 6198.38 408.119   0
   3   4   5 5537.26 445.053   2
  -3   4  -6 2039.83 882.824   1
  -3  -4  -6 809.196 410.679   0
  -3  -4  -6-50.9032 737.223   1
  -3   4  -6 390.639 654.463   0
  -3  -4  -6 856.241 337.370   0
   3   4   6 573.329 403.151   2
  -3   4  -7 1689.37 944.506   1
  -3  -4  -7 61.2345 332.460   0
  -3  -4  -7 357.365 432.775   0
  -3   4  -7-41.3681 703.574   0
  -3  -4  -8 149.719 445.155   0
  -3   4  -8 995.483 981.272   1
  -3  -4  -8-81.4974 781.763   1
  -3   4  -8 538.082 757.464   0
  -3  -4  -9 23118.2 1128.79   1
  -3   4  -9 23198.9 1360.38   1
  -3  -4  -9 25020.4 732.264   0
  -3   4  -9 21518.4 1117.42   0
  -3   4 -10 1464.98 1111.22   1
  -3  -4 -10 1447.11 924.962   1
  -3   4 -10 136.247 906.581   0
  -3  -4 -10 1293.05 477.026   0
  -3   4 -11 5390.57 1245.46   1
  -3  -4 -11 4010.16 545.725   0
  -3  -4 -11 5504.66 1000.45   1
  -3   4 -11 4207.93 966.452   0
  -3   4 -12 2103.73 1274.24   1
  -3  -4 -12 3198.81 1069.22   1
  -3   4 -12 1861.88 1060.29   0
  -3   4 -13 13492.8 1297.25   0
  -3  -4 -13 13707.9 1276.12   1
  -3   4 -13 13352.0 1413.21   1
  -3   4 -14 724.757 1280.06   1
  -3  -4 -14 1710.16 1168.31   1
  -3   4 -14 1460.82 1093.41   0
  -3   4 -15 3657.73 1215.62   0
  -3   4 -15 4033.56 1410.53   1
  -3  -4 -15 4086.46 1206.64   1
  -3   4 -16 809.999 1277.47   0
  -3   4 -16 661.254 1332.89   1
  -3   4 -17 392.702 1454.52   1
  -3   4 -17 766.338 1283.64   0
  -3   4 -18-381.921 1218.23   0
   3   5 -20 726.179 1555.16   0
   3   5 -18 595.937 1404.06   0
   3   5 -17 589.381 1236.86   0
   3   5 -16 300.153 1242.98   0
   3   5 -15 2447.83 1180.44   0
   3   5 -14 1748.46 1078.68   0
   3  -5 -13 78.8816 561.996   0
   3   5 -13-369.748 990.563   0
   3  -5 -12 247.648 549.648   0
   3   5 -11 2727.95 873.362   0
   3  -5 -11 3132.44 557.168   0
   3  -5 -10 922.029 499.005   0
   3   5 -10 1031.99 758.866   0
   3   5  -9 34799.4 1193.66   0
   3  -5  -9 33764.0 837.597   0
   3  -5  -8 4199.31 239.947   1
   3   5  -8 4925.99 743.390   0
   3  -5  -7 28615.9 602.972   1
   3   5  -7 28257.2 1025.99   0
   3   5  -6 2450.17 634.141   0
   3   5  -5 3163.53 610.980   0
   3   5  -4 2428.01 545.838   0
   3   5  -3 16435.4 709.145   0
   3   5  -2-2.13405 452.360   0
  -3   5   2-364.688 571.639   1
   3   5  -1 534.016 438.613   0
  -3  -5   1 686.435 416.304   2
  -3   5   1 720.999 603.385   1
  -3   5   0 537.102 646.525   1
  -3  -5   0 668.550 403.681   2
  -3  -5  -1 40735.2 801.230   2
  -3   5  -1 41686.4 1138.05   1
   3   5   1 43123.9 870.295   0
  -3   5  -1 42275.5 1045.85   0
  -3   5  -2 6415.36 821.979   1
  -3   5  -2 7067.94 698.015   0
  -3  -5  -2 7350.37 461.184   2
   3   5   2 6963.32 513.685   0
  -3  -5  -3 180175. 1370.75   0
   3   5   3 187015. 1549.43   0
  -3   5  -3 186543. 2036.22   0
  -3   5  -3 180546. 2084.98   1
  -3   5  -4 10384.4 763.872   0
  -3  -5  -4 10731.1 429.166   0
  -3  -5  -5 29154.5 587.966   0
  -3   5  -5 31375.0 1066.66   0
   3   5   5 29279.3 644.606   2
  -3   5  -5 32153.5 1209.21   1
  -3   5  -6 2147.13 955.719   1
  -3   5  -6 1968.58 749.995   0
  -3  -5  -6 657.954 775.721   1
   3   5   6 875.317 360.718   2
  -3  -5  -6 1454.37 327.573   0
  -3   5  -7 2486.50 1020.26   1
  -3   5  -7 2837.20 776.230   0
   3   5   7 2700.16 404.428   2
  -3  -5  -7 3649.96 422.370   0
  -3  -5  -7 3189.40 350.032   0
  -3  -5  -7 2554.85 803.954   1
  -3  -5  -8 399.213 333.260   0
  -3  -5  -8-270.193 819.233   1
  -3  -5  -8 152.759 398.245   0
  -3   5  -8 428.763 759.120   0
  -3   5  -8 670.915 999.971   1
  -3  -5  -9 5424.22 1001.27   1
  -3  -5  -9 5815.86 437.480   0
  -3   5  -9 6033.92 1165.27   1
  -3   5  -9 4743.70 918.896   0
  -3   5 -10 869.093 933.666   0
  -3   5 -10 1665.37 1175.01   1
  -3  -5 -10 884.810 886.370   1
  -3  -5 -10 888.334 378.352   0
  -3  -5 -11 3333.69 945.468   1
  -3   5 -11 3039.73 1202.71   1
  -3   5 -11 2750.08 1006.67   0
  -3   5 -12 593.118 995.136   0
  -3   5 -12 41.8731 1228.45   1
  -3  -5 -12 1671.57 986.022   1
  -3   5 -13 2499.53 1258.11   1
  -3  -5 -13 3403.88 1112.30   1
  -3   5 -13 2607.96 1118.54   0
  -3   5 -14 189.096 1280.76   1
  -3   5 -14 231.121 1132.98   0
  -3  -5 -14 1002.30 1126.12   1
  -3   5 -15 1968.56 1364.87   1
  -3   5 -15 4104.89 1304.45   0
  -3  -5 -15 2605.82 1193.01   1
  -3   5 -16 869.553 1294.34   0
  -3   5 -17 1017.74 1367.65   0
  -3   5 -18-142.019 1378.56   0
  -3   5 -19 713.917 1419.18   0
   3   6 -20 1588.37 1664.86   0
   3   6 -19 945.988 1552.73   0
   3   6 -18 1610.72 1415.92   0
   3   6 -17 1146.23 1395.59   0
   3   6 -16 3266.82 1298.23   0
   3   6 -15 2054.77 1156.74   0
   3   6 -14 539.889 1040.26   0
   3   6 -13 61.7210 962.345   0
   3   6 -12-100.154 920.620   0
   3   6 -11 18.9251 832.743   0
   3   6 -10 939.220 835.160   0
   3   6  -9 2720.76 785.216   0
   3   6  -8 24092.3 1063.51   0
   3   6  -7 31297.2 1091.92   0
   3   6  -6 31546.9 1046.71   0
   3   6  -5 63034.5 1300.54   0
   3   6  -4 19941.4 833.150   0
   3   6  -3 4354.53 573.495   0
   3   6  -2 2374.83 532.955   0
  -3   6   1 2890.57 694.159   1
   3   6  -1 3218.70 484.715   0
   3   6   0 54562.9 980.238   0
  -3  -6   0 58773.1 1000.05   2
  -3   6   0 57454.9 1184.85   0
  -3   6   0 57278.7 1276.74   1
  -3   6  -1 3746.93 791.699   1
  -3   6  -1 4892.76 680.326   0
   3   6   1 3484.60 466.646   0
  -3  -6  -1 4910.78 460.501   2
  -3  -6  -2 18159.2 588.423   2
   3   6   2 19634.4 675.229   0
  -3   6  -2 18694.5 863.719   0
  -3   6  -2 18235.2 986.699   1
  -3   6  -3 4136.20 853.559   1
  -3   6  -3 4701.62 683.192   0
   3   6   3 4489.48 465.516   0
  -3  -6  -3 4227.37 392.659   0
  -3   6  -4 1138.77 693.449   0
  -3   6  -4 710.637 885.165   1
  -3  -6  -4 821.936 337.144   0
  -3  -6  -5 1917.07 310.209   0
  -3   6  -5 1380.09 946.217   1
  -3   6  -5 2200.49 749.789   0
  -3  -6  -6 6207.06 345.269   0
  -3   6  -6 6966.75 848.358   0
  -3   6  -6 7322.06 1084.36   1
  -3  -6  -7 424.220 312.848   0
  -3  -6  -7 620.644 252.548   0
  -3   6  -7 497.964 1002.98   1
  -3   6  -7 730.553 765.649   0
  -3   6  -8 1174.73 1114.96   1
  -3  -6  -8 1323.72 868.787   1
  -3  -6  -8 2112.46 307.806   0
  -3   6  -8 2857.34 881.624   0
  -3  -6  -9 2416.89 281.381   0
  -3   6  -9 3253.65 1164.22   1
  -3  -6  -9 1562.14 920.714   1
  -3   6  -9 2192.31 933.789   0
  -3  -6 -10 3522.64 1017.66   1
  -3   6 -10 3902.27 1237.47   1
  -3   6 -10 5052.45 1038.70   0
  -3   6 -11 7015.74 1314.61   1
  -3  -6 -11 8069.55 1008.54   1
  -3   6 -11 7872.58 1180.31   0
  -3   6 -12 6963.62 1322.86   1
  -3   6 -12 7059.20 1249.57   0
  -3  -6 -12 8801.19 1101.86   1
  -3   6 -13 4145.29 1275.80   0
  -3   6 -13 4357.84 1416.18   1
  -3  -6 -13 4338.21 1044.11   1
  -3   6 -14 5450.82 1431.74   1
  -3  -6 -14 5792.28 1143.79   1
  -3   6 -14 8415.62 1441.06   0
  -3   6 -15 1457.36 1325.96   0
  -3   6 -15-226.304 1359.13   1
  -3  -6 -15 1082.90 1196.69   1
  -3   6 -16 871.379 1344.47   0
  -3   6 -17-189.665 1385.90   0
  -3   6 -18 502.248 1430.28   0
  -3   6 -19 338.535 1393.50   0
   3   7 -20 1153.50 1695.76   0
   3   7 -19 162.201 1625.29   0
   3   7 -18 236.105 1444.87   0
   3   7 -17 82.9633 1432.25   0
   3   7 -16 790.692 1287.43   0
   3   7 -14 1901.70 1105.09   0
   3   7 -13 18.2118 982.571   0
   3   7 -12 477.567 968.929   0
   3   7 -11 441.581 861.232   0
   3   7 -10 3271.35 897.309   0
   3   7  -9 869.369 818.100   0
   3   7  -8 19690.6 1021.25   0
   3   7  -7-277.656 697.185   0
   3   7  -6 15818.5 901.660   0
   3   7  -5 982.511 659.302   0
   3   7  -4 1670.69 620.386   0
   3   7  -3 2808.75 605.901   0
   3   7  -2 401.471 529.389   0
  -3   7   2 73.1934 557.250   0
   3   7  -1 6.14590 485.276   0
  -3   7   1 346.696 539.314   0
  -3   7   0 11775.6 762.692   0
   3   7   0 12840.9 653.231   0
  -3  -7  -1 353.136 400.021   2
  -3   7  -1 483.523 629.148   0
   3   7   1 304.079 429.134   0
  -3   7  -1-181.320 824.060   1
  -3   7  -2 151915. 1952.45   0
  -3  -7  -2 153441. 1454.86   2
  -3   7  -2 150743. 2072.06   1
   3   7   2 159038. 1583.09   0
  -3   7  -3 617.875 900.927   1
  -3  -7  -3 1321.81 390.492   2
  -3   7  -3 2334.31 713.446   0
   3   7   3 1499.81 470.280   0
  -3   7  -4 152545. 2083.90   0
  -3  -7  -4 154057. 1277.80   0
  -3   7  -5 760.372 754.746   0
  -3   7  -5 119.302 978.899   1
  -3  -7  -5 574.257 314.644   0
  -3  -7  -6 18760.8 442.114   0
  -3   7  -6 20361.1 1076.54   0
  -3   7  -6 19589.5 1268.80   1
  -3   7  -7 732.786 1068.40   1
  -3  -7  -7 1808.02 220.644   0
  -3   7  -7 2359.51 855.525   0
  -3  -7  -7 1713.42 247.588   0
  -3   7  -8 163.588 1096.98   1
  -3  -7  -8 959.000 148.947   0
  -3  -7  -8 459.336 880.338   1
  -3   7  -8 1024.10 873.424   0
  -3   7  -9 204.689 917.304   0
  -3   7 -10 4520.61 1310.46   1
  -3   7 -10 6516.61 1067.91   0
  -3  -7 -10 5335.85 1049.59   1
  -3   7 -11 1060.57 1087.16   0
  -3  -7 -11 330.165 995.446   1
  -3   7 -12 304.667 1330.74   1
  -3  -7 -12 785.440 1026.14   1
  -3   7 -12 527.252 1150.82   0
  -3   7 -13-16.4001 1173.47   0
  -3  -7 -13 966.975 997.076   1
  -3   7 -13-129.505 1278.50   1
  -3   7 -14 3302.45 1308.57   0
  -3  -7 -14 3403.95 1097.99   1
  -3   7 -15 363.584 1413.97   0
  -3   7 -16 1163.86 1466.18   0
  -3   7 -18-249.022 1484.77   0
  -3   7 -19 304.895 1551.13   0
   3   8 -19 308.203 1632.38   0
   3   8 -18 1782.75 1563.58   0
   3   8 -17 1809.50 1403.52   0
   3   8 -16 2211.57 1381.35   0
   3   8 -15 2106.74 1273.03   0
   3   8 -14 413.338 1131.29   0
   3   8 -13 291.827 1073.93   0
   3   8 -12 1042.61 985.758   0
   3   8 -11 224.702 913.599   0
   3   8 -10 1383.75 879.922   0
   3   8  -9 1769.72 867.964   0
   3   8  -8 1039.29 835.131   0
   3   8  -7 9221.60 877.483   0
   3   8  -6 21609.1 1039.61   0
   3   8  -5 15235.4 938.267   0
  -3   8   4 24659.6 876.833   0
   3   8  -4 23090.1 985.806   0
   3   8  -3-259.279 607.582   0
  -3   8   3 308.167 574.702   0
   3   8  -2 1287.61 613.107   0
  -3   8   2 1505.37 622.947   0
  -3   8   1 5175.27 688.883   0
   3   8  -1 5239.02 604.304   0
   3   8   0 19821.6 757.728   0
  -3   8   0 22444.0 930.680   0
  -3  -8  -1 3729.89 476.155   2
   3   8   1 2822.55 500.305   0
  -3   8  -1 2938.80 728.155   0
  -3   8  -2 7307.57 801.686   0
   3   8   2 6790.55 561.214   0
  -3  -8  -2 6264.91 489.875   2
   3   8   3 372.114 463.785   0
  -3   8  -3 103.384 717.274   0
  -3  -8  -3 596.838 385.413   2
   3   8   4 193.160 424.329   0
  -3  -8  -4-64.2933 368.647   0
  -3   8  -4 328.211 757.929   0
  -3  -8  -5-134.288 326.680   0
  -3   8  -5 212.274 753.401   0
  -3   8  -6 3051.38 872.270   0
  -3  -8  -6 2091.68 261.150   0
  -3   8  -7 32.9773 868.933   0
  -3   8  -9 4203.80 1046.02   0
  -3   8  -9 2218.44 1239.25   1
  -3  -8  -9 3907.91 986.538   1
  -3   8 -10 2769.29 1327.82   1
  -3  -8 -10 3013.34 1073.09   1
  -3   8 -10 4356.72 1092.24   0
  -3  -8 -11 836.421 1032.57   1
  -3   8 -11 1071.27 1102.55   0
  -3  -8 -12 4728.28 1121.16   1
  -3   8 -12 3226.53 1217.96   0
  -3   8 -13 2291.76 1239.94   0
  -3  -8 -13 1550.77 1013.22   1
  -3   8 -14 1515.01 1403.14   0
  -3  -8 -14 1831.61 1133.59   1
  -3   8 -15 737.316 1382.89   0
  -3   8 -16-197.744 1492.59   0
  -3   8 -17 473.450 1630.90   0
  -3   8 -18-329.400 1597.98   0
   3   9 -18 663.734 1621.40   0
   3   9 -17 395.125 1473.67   0
   3   9 -16 526.917 1319.73   0
   3   9 -15 1067.88 1237.08   0
   3   9 -14 39.5159 1136.12   0
   3   9 -13 321.280 1069.23   0
   3   9 -12 843.778 996.184   0
   3   9 -11 1712.42 989.823   0
   3   9 -10 597.320 895.438   0
   3   9  -9 6518.32 975.307   0
   3   9  -8 3339.28 918.918   0
  -3   9   7 6102.97 604.151   0
   3   9  -7 6745.44 914.795   0
  -3   9   6 131.118 556.907   0
   3   9  -6 561.935 763.163   0
  -3   9   5 2395.77 591.287   0
   3   9  -5 2807.41 798.298   0
  -3   9   4 1807.03 609.162   0
   3   9  -4 1802.75 737.033   0
  -3   9   3 3562.82 644.346   0
   3   9  -3 2984.54 712.636   0
   3   9  -2-85.2059 668.598   0
  -3   9   2 412.617 596.343   0
   3   9  -1 122.434 588.171   0
  -3   9   1 680.427 656.742   0
   3   9   0 102.993 521.043   0
  -3   9   0 470.891 632.543   0
   3   9   1 17533.1 725.306   0
  -3   9  -1 19683.5 988.176   0
  -3   9  -2 1558.40 743.578   0
  -3  -9  -2 1460.22 451.872   2
   3   9   2 1368.12 500.233   0
  -3   9  -3 66241.5 1560.13   0
   3   9   3 67212.3 1106.49   0
  -3  -9  -3 65647.8 1004.92   2
  -3   9  -4 3091.50 837.685   0
   3   9   4 2516.66 482.853   0
  -3  -9  -4 2812.49 478.069   0
  -3   9  -5 23363.6 1157.89   0
  -3   9  -6 6894.56 972.795   0
  -3   9  -7 3592.92 956.277   0
  -3   9  -8 299.294 974.291   0
  -3   9  -9 2108.93 1039.17   0
  -3  -9 -10 32.7609 1066.58   1
  -3   9 -10 1163.84 1082.09   0
  -3   9 -11 1102.81 1125.44   0
  -3   9 -12 47.5066 1207.62   0
  -3  -9 -12 512.665 1139.82   1
  -3   9 -13-332.783 1290.25   0
  -3  -9 -13 887.400 1095.44   1
  -3   9 -14 2103.52 1406.04   0
  -3  -9 -14 1081.80 1172.28   1
  -3   9 -15 293.481 1480.47   0
  -3   9 -16 504.992 1528.46   0
  -3   9 -17-13.3136 1645.06   0
   3  10 -18 131.886 1638.48   0
   3  10 -17 855.671 1465.91   0
   3  10 -16 1106.18 1392.38   0
   3  10 -15 935.382 1316.48   0
   3  10 -14-248.268 1244.22   0
   3  10 -13 978.743 1121.37   0
   3  10 -12 1307.46 1071.31   0
   3  10 -11-179.684 1021.78   0
   3  10 -10 1405.86 986.541   0
   3  10  -9 1407.24 930.151   0
  -3  10   8 6488.91 568.939   0
   3  10  -8 7472.40 993.406   0
  -3  10   7 12719.9 683.961   0
   3  10  -7 14626.1 1107.31   0
   3  10  -6 3063.82 924.872   0
  -3  10   6 2017.60 579.663   0
  -3  10   5 31141.3 930.149   0
   3  10  -5 33604.8 1287.86   0
  -3  10   4 1252.37 631.513   0
   3  10  -4 767.264 829.213   0
   3  10  -3 4451.41 861.357   0
  -3  10   3 4264.06 695.179   0
  -3  10   2 2733.12 721.599   0
   3  10  -2 2416.22 761.794   0
  -3  10   1 15239.8 901.405   0
   3  10  -1 15568.6 864.724   0
   3  10   0 625.176 618.270   0
  -3  10   0 3354.50 774.143   0
   3  10   1 12890.1 727.653   0
  -3  10  -1 14650.7 975.477   0
   3  10   2 40.3975 501.933   0
  -3 -10  -2-112.147 446.149   2
  -3  10  -2 688.335 810.923   0
   3  10   3 686.508 539.548   0
  -3  10  -3 1450.36 857.225   0
  -3 -10  -3 1423.53 447.180   2
  -3 -10  -4 737.700 407.464   2
  -3  10  -4 606.113 860.619   0
   3  10   4 956.170 491.518   0
  -3  10  -5 1609.85 863.361   0
  -3  10  -6 3971.62 961.602   0
  -3  10  -7 216.800 948.601   0
  -3  10  -8 5385.96 1117.80   0
  -3  10  -9 5025.15 1152.57   0
  -3  10 -10 365.761 1058.57   0
  -3  10 -11 6658.04 1294.53   0
  -3 -10 -11 5808.85 1189.99   1
  -3 -10 -12 787.879 1124.97   1
  -3  10 -12 1943.99 1341.62   0
  -3 -10 -13 3561.39 1268.33   1
  -3  10 -13 2284.22 1398.35   0
  -3  10 -14 1135.49 1440.43   0
  -3 -10 -14 1776.90 1192.01   1
  -3  10 -15 659.844 1543.19   0
  -3  10 -16-290.381 1584.70   0
  -3  10 -17 564.335 1710.79   0
   3  11 -17 253.172 1500.38   0
   3  11 -16-357.223 1423.71   0
   3  11 -15 274.563 1408.90   0
   3  11 -14-17.1740 1275.00   0
   3  11 -13 759.240 1202.83   0
   3  11 -12 98.7595 1109.77   0
   3  11 -11-37.6945 1084.45   0
   3  11 -10 2308.44 1056.67   0
   3  11  -9 2534.19 995.274   0
   3  11  -8 9643.33 1092.26   0
   3  11  -7 2139.73 968.335   0
  -3  11   7 2428.77 573.738   0
  -3  11   6 6404.92 650.115   0
   3  11  -6 7931.41 1056.14   0
  -3  11   5 446.969 602.902   0
   3  11  -5 260.080 879.339   0
  -3  11   4 496.439 634.158   0
   3  11  -4 339.843 855.479   0
  -3  11   3-330.010 636.951   0
   3  11  -3 246.621 789.681   0
   3  11  -2 4199.11 874.310   0
  -3  11   2 3955.60 772.277   0
   3  11  -1 879.242 742.861   0
  -3  11   1 1989.01 773.513   0
  -3  11   0 12085.2 969.846   0
   3  11   0 11790.0 828.267   0
   3  11   1 2788.92 645.571   0
  -3  11  -1 4442.37 853.418   0
   3  11   2 26447.0 875.079   0
  -3 -11  -2 25323.6 811.312   2
  -3  11  -2 26526.1 1204.87   0
   3  11   3 5438.84 619.841   0
  -3 -11  -3 5047.33 509.908   2
  -3  11  -3 5484.68 953.568   0
   3  11   4 30624.1 837.698   0
  -3  11  -4 33095.4 1348.59   0
  -3  11  -5 7623.54 1016.73   0
  -3  11  -6 11224.4 1128.70   0
  -3  11  -7 213.424 987.620   0
  -3  11  -8-10.7588 1037.98   0
  -3  11  -9 956.223 1107.79   0
  -3  11 -10 1335.47 1232.54   0
  -3 -11 -11-77.8404 1116.77   1
  -3  11 -11 671.201 1294.24   0
  -3  11 -12-222.603 1357.00   0
  -3 -11 -12 296.888 1226.05   1
  -3  11 -13 534.110 1415.17   0
  -3 -11 -13-350.199 1194.82   1
  -3  11 -14-111.583 1485.57   0
  -3  11 -15 1236.44 1584.30   0
  -3  11 -16 472.340 1649.01   0
   3  12 -16 702.064 1507.83   0
   3  12 -15 392.536 1410.10   0
   3  12 -13 416.858 1210.40   0
   3  12 -12 592.534 1176.15   0
   3  12 -11 1769.33 1172.90   0
   3  12 -10 158.988 1063.76   0
   3  12  -9 2551.70 1078.58   0
   3  12  -8 11808.5 1202.85   0
   3  12  -7 1862.26 1003.93   0
  -3  12   6 18851.1 826.571   0
   3  12  -6 22776.8 1310.63   0
  -3  12   5 325.649 634.061   0
   3  12  -5 207.559 974.755   0
  -3  12   4 5714.09 733.690   0
   3  12  -4 5703.37 1015.29   0
  -3  12   3 441.434 679.995   0
  -3  12   2 1731.51 709.593   0
   3  12  -2 1375.84 870.135   0
   3  12  -1 393.031 743.040   0
  -3  12   1 397.548 730.970   0
  -3  12   0 8096.61 886.834   0
   3  12   0 9366.88 856.927   0
   3  12   1 336.348 644.689   0
  -3  12  -1 792.546 863.318   0
  -3 -12  -2 2111.67 547.143   2
   3  12   2 2246.66 604.626   0
  -3  12  -2 2204.21 877.921   0
  -3 -12  -3 117.238 464.038   2
   3  12   3 54.5221 556.560   0
  -3  12  -3-298.840 923.889   0
  -3  12  -4 494.408 908.344   0
  -3 -12  -4 37.0863 430.060   2
  -3  12  -5 134.313 971.383   0
  -3  12  -6 1095.66 1068.97   0
  -3  12  -7 461.708 1032.67   0
  -3  12  -8-251.797 1072.78   0
  -3  12  -9-336.549 1143.54   0
  -3  12 -10 2731.59 1259.30   0
  -3  12 -11 15.5495 1310.29   0
  -3 -12 -11-311.291 1218.26   1
  -3  12 -12 6727.61 1511.14   0
  -3 -12 -12 4222.13 1359.86   1
  -3 -12 -13 737.429 1267.20   1
  -3  12 -13 718.623 1487.77   0
  -3  12 -14 4012.97 1590.42   0
   3  13 -15-267.505 1408.26   0
   3  13 -14 1189.56 1368.29   0
   3  13 -13 7.74697 1288.73   0
   3  13 -11 347.052 1186.27   0
   3  13 -10 1378.56 1198.63   0
   3  13  -9 3048.79 1186.37   0
   3  13  -8 2283.55 1134.39   0
   3  13  -7 8505.02 1196.14   0
   3  13  -6 772.235 1012.82   0
  -3  13   5 1914.57 682.870   0
   3  13  -5 1342.96 995.786   0
  -3  13   4 837.758 671.964   0
   3  13  -4 646.164 956.709   0
   3  13  -3-88.3834 954.324   0
  -3  13   3 775.836 708.253   0
  -3  13   2 2364.66 781.581   0
   3  13  -2 1890.07 928.562   0
   3  13  -1 152.600 827.052   0
  -3  13   1 225.647 748.174   0
   3  13   0 105.611 761.407   0
  -3  13   0 249.320 823.246   0
   3  13   1 6034.05 799.834   0
  -3  13  -1 6316.92 940.214   0
   3  13   2 6395.76 701.528   0
  -3 -13  -2 6018.12 652.571   2
  -3  13  -2 5449.87 954.722   0
  -3 -13  -3 15243.4 697.102   2
  -3  13  -3 16463.4 1212.40   0
  -3  13  -4 5206.00 1094.80   0
  -3  13  -5 6430.36 1122.85   0
  -3  13  -6 368.896 1053.42   0
  -3  13  -8 1643.91 1178.34   0
  -3  13  -9 1359.72 1218.00   0
  -3  13 -10 1414.96 1403.09   0
  -3  13 -11 680.080 1413.81   0
  -3  13 -12 1014.95 1521.36   0
  -3 -13 -12-217.770 1286.14   1
  -3  13 -13-324.656 1527.02   0
  -3  13 -14 667.446 1583.73   0
   3  14 -14-180.665 1426.37   0
   3  14 -13 444.654 1406.44   0
   3  14 -12-223.932 1297.60   0
   3  14 -11 239.355 1280.48   0
   3  14 -10 277.008 1223.99   0
   3  14  -9 1554.31 1216.16   0
   3  14  -8 1218.71 1180.22   0
   3  14  -7 14112.2 1383.81   0
   3  14  -6 767.209 1152.27   0
   3  14  -5 10864.2 1319.94   0
  -3  14   4 658.674 701.567   0
   3  14  -4 209.689 1086.12   0
  -3  14   3 251.404 755.022   0
   3  14  -3 453.960 997.143   0
  -3  14   2 459.306 788.048   0
   3  14  -2-204.632 914.383   0
   3  14  -1 2662.15 920.965   0
  -3  14   1 1859.03 863.802   0
   3  14   0 674.330 795.878   0
  -3  14   0 1346.95 910.221   0
   3  14   1 2633.26 791.112   0
  -3  14  -1 2442.79 898.961   0
  -3 -14  -2 78.7962 583.894   2
  -3  14  -2 787.940 918.029   0
  -3  14  -3 1055.23 1010.37   0
  -3  14  -4 291.772 1062.70   0
  -3  14  -5-186.525 1123.74   0
  -3  14  -6 94.8270 1099.25   0
  -3  14  -7 245.039 1240.08   0
  -3  14  -8 181.572 1244.76   0
  -3  14  -9 2161.67 1384.23   0
  -3  14 -10-139.120 1409.37   0
  -3  14 -11 4616.92 1573.79   0
  -3  14 -12 1145.06 1536.15   0
  -3 -14 -12-184.331 1430.90   1
  -3  14 -13 5351.05 1715.60   0
   3  15 -13 112.789 1448.49   0
   3  15 -12 82.2366 1433.09   0
   3  15 -10-33.5743 1299.11   0
   3  15  -9 1366.61 1332.54   0
   3  15  -8 641.629 1262.63   0
   3  15  -7 4035.03 1279.15   0
   3  15  -6 2491.64 1290.87   0
   3  15  -5 585.473 1172.50   0
   3  15  -4 232.310 1177.83   0
  -3  15   3 151.143 799.092   0
   3  15  -3 45.4680 1034.05   0
   3  15  -2 455.054 1008.87   0
  -3  15   2 479.493 867.042   0
   3  15  -1 530.386 961.711   0
  -3  15   1 1054.90 905.263   0
   3  15   0 1540.31 878.175   0
  -3  15   0 1839.21 960.936   0
  -3  15  -1 3699.63 1047.15   0
  -3  15  -2 6486.91 1088.22   0
  -3  15  -3 7326.97 1142.43   0
  -3  15  -4 7601.77 1206.77   0
  -3  15  -5 4676.76 1228.72   0
  -3  15  -6 1964.42 1250.56   0
  -3  15  -7 677.933 1333.57   0
  -3  15  -8 397.358 1350.06   0
  -3  15  -9 1042.39 1488.59   0
  -3  15 -10 190.547 1492.52   0
  -3  15 -11 112.960 1554.13   0
  -3  15 -12 1996.48 1636.98   0
  -3 -15 -12-74.4750 1510.02   1
   3  16 -12 510.705 1486.89   0
   3  16 -11-208.330 1416.68   0
   3  16 -10-275.687 1408.74   0
   3  16  -9-194.140 1419.94   0
   3  16  -8 2425.21 1435.06   0
   3  16  -7 744.113 1284.62   0
   3  16  -6 7198.72 1482.83   0
   3  16  -5 975.641 1283.33   0
   3  16  -4 2686.90 1287.41   0
   3  16  -3 457.314 1144.65   0
   3  16  -2 545.864 1071.75   0
  -3  16   2-143.691 893.726   0
   3  16  -1 231.390 1022.87   0
  -3  16   1 522.809 919.862   0
  -3  16   0 1718.19 989.503   0
  -3  16  -1 780.815 1078.09   0
  -3  16  -2 664.860 1048.51   0
  -3  16  -3-380.525 1176.43   0
  -3  16  -4 594.983 1265.48   0
  -3  16  -5-177.966 1307.72   0
  -3  16  -6 542.222 1323.56   0
  -3  16  -7 953.627 1368.97   0
  -3  16  -8 693.172 1420.82   0
  -3  16 -10 1400.67 1518.76   0
  -3  16 -11 172.738 1608.88   0
   3  17 -11 515.914 1526.49   0
   3  17 -10 1411.78 1575.13   0
   3  17  -9 318.037 1523.07   0
   3  17  -8 894.553 1490.68   0
   3  17  -7 490.741 1364.71   0
   3  17  -6 1191.65 1420.94   0
   3  17  -5 401.534 1383.29   0
   3  17  -4 592.021 1336.66   0
   3  17  -3 509.332 1187.92   0
   3  17  -2-449.633 1107.25   0
  -3  17   1 1318.78 1039.53   0
  -3  17   0 2383.80 1112.28   0
  -3  17  -1 2217.13 1181.83   0
  -3  17  -2 5603.63 1216.52   0
  -3  17  -3 3499.67 1314.16   0
  -3  17  -4 6647.48 1372.38   0
  -3  17  -5 1747.35 1337.10   0
  -3  17  -6 1924.56 1369.81   0
  -3  17  -7 1942.99 1435.97   0
  -3  17  -8 952.945 1479.88   0
  -3  17  -9 735.210 1589.13   0
  -3  17 -10 133.448 1627.63   0
   3  18 -10 571.968 1605.14   0
   3  18  -9 1715.99 1646.75   0
   3  18  -8-117.774 1535.48   0
   3  18  -7 1962.20 1496.60   0
   3  18  -6 1392.88 1500.38   0
   3  18  -5 897.727 1477.23   0
   3  18  -4-280.205 1359.36   0
   3  18  -3 830.644 1313.70   0
  -3  18   0 780.016 1128.93   0
  -3  18  -1 493.430 1192.61   0
  -3  18  -2 1018.34 1222.70   0
  -3  18  -3-220.830 1302.43   0
  -3  18  -4 479.904 1352.95   0
  -3  18  -5 687.555 1460.31   0
  -3  18  -6-206.402 1467.01   0
  -3  18  -8 76.1966 1552.14   0
   3  19  -8 815.311 1581.33   0
   3  19  -7 798.836 1669.32   0
   3  19  -6 352.411 1515.28   0
   3  19  -5 241.020 1434.34   0
   3  19  -4 587.080 1400.82   0
  -3  19  -2 1473.44 1296.51   0
  -3  19  -3 1628.34 1309.90   0
  -3  19  -4 50.1444 1448.48   0
  -3  19  -5 650.545 1414.98   0
  -3  19  -6 492.118 1558.75   0
  -3  19  -7-225.998 1646.47   0
   3  20  -7 79.5963 1693.79   0
   3  20  -6 1758.83 1717.22   0
  -3  20  -3 331.198 1369.25   0
  -3  20  -4 652.443 1429.43   0
  -3  20  -5 708.916 1595.84   0
   4   0 -18 1692.20 1158.03   0
  -4   0  17 708.140 1454.84   2
   4   0 -17 559.785 1113.78   0
   4   0 -16 2060.21 1079.60   0
  -4   0  16 2143.35 1370.88   2
   4   0 -15 163.509 974.314   0
  -4   0  15-10.7612 1249.15   2
   4   0 -14-15.3092 937.535   0
  -4   0  14 943.143 1201.62   2
   4   0 -13-327.822 806.961   0
  -4   0  13 327.635 1100.55   2
   4   0 -12 1585.84 828.392   0
  -4   0  12 2140.33 1024.61   2
  -4   0  11-396.793 885.339   2
   4   0 -11 169.178 797.764   0
   4   0 -10 18799.9 1019.88   0
  -4   0  10 22741.4 1181.42   2
   4   0  -9-229.210 697.617   0
  -4   0   9 127.818 734.598   2
   4   0  -8 16447.0 885.258   0
  -4   0   8 19197.9 989.910   2
  -4   0   7 387.242 606.594   2
  -4   0   7-8.83844 358.807   1
   4   0  -7 168.683 602.919   0
   4   0  -6 445.796 565.864   0
  -4   0   6 264.269 443.560   1
  -4   0   6 337.017 598.104   2
  -4   0   5 213.499 549.692   2
   4   0  -5-106.836 529.446   0
  -4   0   5-32.6204 472.637   1
  -4   0   4 10703.8 689.299   2
  -4   0   4 10836.5 636.098   1
   4   0  -4 12001.5 731.797   0
   4   0  -3 222.930 499.018   0
  -4   0   3 741.116 536.058   1
  -4   0   3 1410.74 508.132   2
  -4   0   2 64093.5 1088.26   1
   4   0  -2 64074.7 1149.51   0
  -4   0   1 136.405 587.135   1
   4   0  -1-88.7085 474.610   0
  -4   0   0 117974. 1505.27   1
  -4   0  -1 286.724 647.291   1
  -4   0  -2 442293. 2918.86   1
  -4   0  -3 933.592 726.918   1
  -4   0  -4 152562. 1907.64   1
  -4   0  -5 759.262 775.190   1
  -4   0  -6 1812.55 903.548   1
  -4   0  -6 1136.92 577.977   0
  -4   0  -7 1405.32 650.008   0
  -4   0  -7 1165.00 1019.90   1
  -4   0  -8 6277.41 747.150   0
  -4   0  -8 5889.61 1121.41   1
  -4   0  -9-47.6616 761.453   0
  -4   0  -9 194.288 1120.53   1
  -4   0 -10 21330.1 1089.64   0
  -4   0 -10 20613.7 1440.94   1
  -4   0 -11 231.915 804.876   0
  -4   0 -11-7.57656 1166.56   1
  -4   0 -12 15935.8 1451.16   1
  -4   0 -12 16820.8 1096.40   0
  -4   0 -13 37.2683 823.850   0
  -4   0 -13-10.9698 1269.79   1
  -4   0 -14 4032.69 948.459   0
  -4   0 -14 6001.90 1392.95   1
  -4   0 -15 634.448 1359.26   1
  -4   0 -15 451.441 861.156   0
  -4   0 -16 2448.55 1402.38   1
  -4   0 -17 1420.34 1469.40   1
   4   1 -18 276.372 1191.16   0
  -4  -1  18 460.507 1685.62   2
   4  -1 -17 584.817 1008.19   0
   4   1 -17 3.77722 1088.69   0
  -4  -1  17 548.765 1672.68   2
   4   1 -16 359.972 1067.80   0
  -4  -1  16 986.519 1540.37   2
   4  -1 -16 447.544 977.156   0
  -4   1  16 567.295 1296.33   2
  -4   1  15 2186.87 1185.80   2
   4   1 -15 701.193 1049.67   0
   4  -1 -15-15.7531 957.248   0
  -4  -1  15 701.930 1398.03   2
  -4   1  14 994.198 1158.32   2
  -4  -1  14 170.843 1239.32   2
   4   1 -14 1043.16 930.144   0
   4  -1 -14 270.329 900.697   0
  -4   1  13 251.332 1050.72   2
  -4  -1  13 502.146 1129.22   2
   4   1 -13 769.006 934.762   0
   4  -1 -13 320.759 810.018   0
  -4   1  12 1894.83 956.443   2
  -4  -1  12 1626.11 1039.57   2
   4   1 -12 1540.83 897.651   0
   4  -1 -12 1531.54 852.858   0
   4   1 -11 5059.72 869.666   0
  -4  -1  11 5330.46 1064.84   2
   4  -1 -11 5146.44 799.608   0
  -4   1  11 4728.38 946.980   2
   4   1 -10 35774.0 1214.40   0
  -4  -1  10 42523.8 1467.55   2
  -4   1  10 42609.2 1365.34   2
  -4  -1  10 32859.4 462.723   1
   4  -1 -10 37065.3 1171.42   0
   4   1  -9 21661.3 985.932   0
  -4   1   9 25344.4 1104.50   2
  -4  -1   9 25063.3 1147.13   2
   4  -1  -9 25679.8 1051.33   0
  -4   1   8 48935.8 1272.57   2
   4  -1  -8 47986.3 1191.26   0
   4   1  -7 41767.1 1136.41   0
  -4  -1   7 45784.2 1209.15   2
  -4   1   7 44720.7 1164.37   2
   4  -1  -7 42190.5 1108.15   0
  -4   1   7 42947.8 574.881   1
  -4   1   6 2363.43 582.245   2
   4  -1  -6 3416.17 623.502   0
  -4   1   6 3020.93 463.984   1
  -4  -1   6 3084.38 649.515   2
   4   1  -6 2825.82 613.002   0
   4   1  -5 1661.33 595.578   0
  -4   1   5 1143.65 551.612   2
  -4   1   5 1874.89 495.026   1
   4  -1  -5 1460.46 532.619   0
  -4  -1   5 1693.31 596.310   2
   4   1  -4 27089.9 909.120   0
  -4   1   4 23065.7 809.582   2
  -4   1   4 27302.4 757.507   1
   4  -1  -4 25617.1 833.720   0
  -4  -1   4 25975.5 775.466   1
  -4  -1   4 25381.4 848.423   2
   4  -1  -3 8730.27 612.335   0
  -4  -1   3 9632.77 654.071   2
  -4  -1   3 9183.50 627.754   1
   4   1  -3 9853.72 666.648   0
  -4   1   3 10096.8 645.026   1
  -4  -1   2 24408.9 813.895   1
  -4   1   2 25097.5 831.291   1
   4   1  -2 26112.7 841.318   0
  -4  -1   2 25948.9 827.977   2
   4   1  -1 380.153 500.735   0
  -4   1   1 1282.46 599.475   1
  -4  -1   0 842.071 627.693   1
  -4   1   0 1164.85 653.261   1
  -4  -1  -1 1709.98 682.390   1
  -4   1  -1 3811.92 718.640   1
  -4   1  -2 6311.37 828.955   1
  -4  -1  -2 3998.18 749.676   1
  -4  -1  -3 4544.10 773.044   1
  -4   1  -3 4798.81 853.817   1
  -4  -1  -4 610.366 694.115   1
  -4   1  -4 332.434 843.982   1
  -4   1  -5 7668.94 687.149   0
  -4  -1  -5 6537.52 861.509   1
  -4   1  -5 6173.95 972.684   1
  -4   1  -6 3108.50 1001.99   1
  -4  -1  -6 3168.23 604.519   0
  -4   1  -6 2640.14 671.469   0
  -4  -1  -6 3537.33 828.670   1
  -4  -1  -7 6766.59 695.605   0
  -4   1  -7 6874.20 761.192   0
  -4  -1  -7 7616.55 954.807   1
  -4   1  -7 6429.06 1121.46   1
  -4   1  -8 12489.2 938.739   0
  -4   1  -8 13725.6 1298.54   1
  -4  -1  -8 13424.9 1128.76   1
  -4  -1  -8 13822.1 865.895   0
  -4  -1  -9 12046.1 873.105   0
  -4  -1  -9 9138.57 1176.98   1
  -4   1  -9 10214.1 1304.65   1
  -4   1  -9 10478.1 975.214   0
  -4   1 -10 14502.7 1064.34   0
  -4  -1 -10 13467.8 1319.21   1
  -4   1 -10 13363.1 1321.95   1
  -4  -1 -10 14152.4 957.465   0
  -4  -1 -11 7765.50 855.761   0
  -4   1 -11 7812.69 935.100   0
  -4  -1 -11 8953.62 1330.69   1
  -4   1 -11 8740.26 1383.09   1
  -4   1 -12 7760.27 1025.70   0
  -4  -1 -12 6353.56 841.877   0
  -4   1 -12 6139.31 1317.20   1
  -4  -1 -12 7162.81 1361.30   1
  -4   1 -13 1562.45 1330.18   1
  -4  -1 -13 2133.76 1275.57   1
  -4   1 -13 1695.33 967.368   0
  -4  -1 -13 638.681 768.209   0
  -4   1 -14 1720.92 1249.54   1
  -4  -1 -14 189.635 747.480   0
  -4   1 -14-350.826 920.679   0
  -4  -1 -15 1360.04 1294.27   1
  -4   1 -15 538.973 928.806   0
  -4   1 -15 2377.44 1279.85   1
  -4  -1 -16 1199.86 1329.51   1
  -4   1 -16 1932.84 1417.71   1
  -4   1 -16 488.216 959.140   0
  -4   1 -17 285.879 1476.28   1
  -4  -2  19 606.201 1948.80   2
   4   2 -19 722.111 1196.21   0
  -4  -2  18 973.075 1861.98   2
   4   2 -18 643.106 1266.95   0
   4   2 -17 712.930 1222.10   0
  -4  -2  17 1847.60 1769.33   2
   4  -2 -16-48.4594 943.226   0
   4   2 -16 896.141 1162.05   0
  -4   2  16 349.100 1196.24   2
  -4  -2  16 50.3156 1570.65   2
   4  -2 -15 585.907 906.926   0
   4   2 -15 169.681 1087.88   0
  -4   2  15 834.898 1186.19   2
  -4  -2  15-119.903 1438.77   2
   4   2 -14-35.0761 940.148   0
  -4   2  14-178.953 1055.44   2
   4  -2 -14 382.445 879.792   0
  -4   2  13 1478.16 1035.45   2
   4   2 -13 440.648 968.920   0
   4  -2 -13 1006.40 826.941   0
   4  -2 -12 628.017 780.181   0
  -4   2  12 1712.49 928.110   2
   4   2 -12 1695.62 918.903   0
   4   2 -11 8120.83 962.932   0
  -4   2  11 8171.08 1014.25   2
   4  -2 -11 7079.76 830.654   0
   4  -2 -10 6595.00 781.424   0
   4   2 -10 5704.62 838.718   0
  -4   2  10 5776.04 885.053   2
   4  -2  -9 26553.3 1008.05   0
  -4   2   9 29627.7 1106.90   2
   4   2  -9 26025.1 1089.15   0
  -4  -2   9 30501.3 1246.84   2
   4   2  -8-61.7406 633.591   0
  -4  -2   8 476.137 755.194   2
   4  -2  -8 166.284 572.834   0
  -4   2   8 93.6886 630.771   2
   4   2  -7 4943.63 730.058   0
  -4   2   7 13980.7 812.133   2
   4  -2  -7 5797.94 708.022   0
  -4  -2   7 19033.8 939.023   2
   4  -2  -6 5370.15 618.332   0
   4   2  -6 5651.85 674.335   0
  -4   2   6 4459.30 631.877   2
  -4   2   6 5193.02 414.658   1
  -4  -2   6 5849.73 672.356   2
   4   2  -5 5266.75 635.270   0
  -4  -2   5 5200.48 644.623   2
  -4   2   5 5884.22 558.728   1
   4  -2  -5 5585.34 613.026   0
   4   2  -4 431.321 552.623   0
  -4   2   4 634.733 588.045   1
   4  -2  -4-35.9213 479.892   0
  -4  -2   4 191.868 488.588   2
  -4   2   3 534.141 654.244   1
  -4  -2   3 140.839 465.696   2
   4   2  -3 216.836 521.980   0
  -4  -2   2 1858.25 475.540   2
   4   2  -2 1968.54 546.014   0
  -4   2   2 2041.18 646.882   1
  -4   2   1 97691.9 1449.99   1
   4   2  -1 98263.1 1416.52   0
  -4  -2   1 95170.5 1355.92   2
  -4   2   0 6682.39 817.173   1
  -4  -2   0 5218.50 701.170   1
   4   2   0 6662.68 586.519   0
  -4  -2  -1 131040. 1666.40   1
  -4   2  -1 125461. 1730.74   1
  -4   2  -2 2037.46 876.515   1
  -4  -2  -2 710.027 716.691   1
  -4  -2  -3 30025.4 1051.32   1
  -4   2  -3 31790.7 1213.61   1
  -4  -2  -4-367.227 735.676   1
  -4   2  -4 535.623 894.064   1
  -4   2  -5 4713.34 681.278   0
  -4  -2  -5 3848.22 834.141   1
  -4   2  -5 4489.36 993.397   1
  -4   2  -6 2308.51 672.938   0
  -4  -2  -6 2391.02 832.899   1
  -4   2  -6 2396.08 1049.04   1
  -4  -2  -7 15099.7 772.731   0
  -4   2  -7 16274.2 943.734   0
  -4  -2  -7 15715.0 1042.63   1
  -4   2  -7 15206.2 1248.28   1
  -4  -2  -8 471.609 614.927   0
  -4   2  -8 786.033 730.688   0
  -4  -2  -8 1659.18 893.451   1
  -4   2  -8 892.128 1135.94   1
  -4  -2  -9 703.836 663.009   0
  -4   2  -9 813.032 834.413   0
  -4  -2  -9 1608.96 972.950   1
  -4   2  -9 504.654 1178.72   1
  -4   2 -10 845.303 1227.93   1
  -4  -2 -10 932.438 1068.37   1
  -4   2 -10 1307.12 864.102   0
  -4  -2 -10 1279.16 683.124   0
  -4  -2 -11 20769.3 958.674   0
  -4   2 -11 23699.4 1268.18   0
  -4  -2 -11 20206.9 1411.32   1
  -4   2 -11 20204.5 1458.19   1
  -4   2 -12 2563.14 1266.90   1
  -4  -2 -12 2148.70 1271.52   1
  -4   2 -12 2666.63 1014.32   0
  -4  -2 -12 2552.61 730.264   0
  -4   2 -13 6999.06 1401.01   1
  -4  -2 -13 5846.12 1291.37   1
  -4   2 -13 4740.18 1091.68   0
  -4  -2 -13 4932.47 752.805   0
  -4   2 -14 2581.85 1297.15   1
  -4  -2 -14 2130.92 1213.82   1
  -4   2 -14 1014.14 1062.82   0
  -4   2 -15 1119.86 1378.45   1
  -4   2 -15 743.511 1042.14   0
  -4  -2 -15 931.875 1356.06   1
  -4  -2 -16 614.386 1358.18   1
  -4   2 -16 1184.84 1352.17   1
  -4   2 -16-85.5673 1025.95   0
  -4   2 -17 1065.28 1495.65   1
   4   3 -20-7.59730 1357.30   0
  -4  -3  19 990.453 2146.67   2
   4   3 -19 1523.45 1399.49   0
   4   3 -18 762.746 1293.86   0
  -4  -3  18-236.667 2046.23   2
   4   3 -17 217.912 1185.15   0
   4   3 -16 437.825 1119.54   0
   4   3 -15 111.522 1078.23   0
   4  -3 -15 782.426 841.714   0
  -4   3  15 90.1466 1029.23   2
   4   3 -14 1291.42 1118.47   0
   4  -3 -14 686.007 820.408   0
  -4   3  14 646.230 1010.26   2
   4   3 -13 201.978 951.565   0
  -4   3  13-51.0818 904.306   2
   4  -3 -13 283.834 754.970   0
   4   3 -12 733.907 897.384   0
  -4   3  12 1129.81 854.057   2
   4  -3 -12 368.073 734.290   0
   4   3 -11 22111.3 1181.79   0
   4  -3 -11 22744.2 1040.97   0
  -4   3  11 24457.5 1158.10   2
   4   3 -10 8829.87 917.845   0
   4  -3 -10 10001.7 793.371   0
  -4   3  10 11687.6 926.495   2
   4   3  -9 76682.8 1628.79   0
   4  -3  -9 80551.5 1443.43   0
   4  -3  -8 9369.35 728.500   0
   4   3  -8 9438.65 849.226   0
  -4   3   8 10548.7 790.953   2
   4   3  -7 32950.1 1100.17   0
   4  -3  -7 33909.1 953.899   0
   4  -3  -6 10097.1 675.203   0
   4   3  -6 11213.3 761.446   0
  -4  -3   6 11720.3 832.267   2
  -4   3   6 10411.8 456.431   1
   4   3  -5 9354.60 695.834   0
   4  -3  -5 10380.8 664.334   0
  -4   3   5 10682.1 578.043   1
  -4  -3   5 9740.99 749.307   2
   4   3  -4 404.557 540.896   0
  -4   3   4 1035.17 550.641   1
  -4  -3   4 274.403 539.928   2
   4   3  -3 29863.5 943.955   0
  -4   3   3 31957.2 943.590   1
  -4  -3   3 29260.6 901.847   2
   4   3  -2 1292.69 561.279   0
  -4   3   2 1218.63 663.874   1
  -4  -3   2 1266.18 484.214   2
  -4   3   1 3060.88 737.575   1
   4   3  -1 2761.40 569.445   0
  -4  -3   1 2844.26 520.104   2
   4   3   0 199.704 535.247   0
  -4  -3   0 188.648 475.619   2
  -4   3   0 261.458 757.474   1
   4   3   1 3771.79 553.628   0
  -4   3  -1 3656.58 872.130   1
  -4  -3  -2 106.287 691.324   1
  -4   3  -2 1494.36 831.135   1
  -4  -3  -3 18357.2 943.248   1
  -4   3  -3 19363.8 1107.05   1
  -4  -3  -4 3141.69 781.951   1
  -4   3  -4 4725.11 973.983   1
  -4   3  -4 4075.87 664.727   0
  -4   3  -5 8220.03 1071.18   1
  -4   3  -5 8058.93 756.646   0
  -4  -3  -5 7070.94 875.951   1
  -4   3  -6 345.881 671.668   0
  -4  -3  -6-161.739 829.483   1
  -4   3  -6 167.641 1070.40   1
  -4  -3  -7 12236.6 710.393   0
  -4   3  -7 12637.8 938.690   0
  -4  -3  -7 11686.7 1035.75   1
  -4   3  -7 11152.6 1216.01   1
  -4  -3  -8 9180.61 691.918   0
  -4   3  -8 8050.05 910.394   0
  -4  -3  -8 7758.77 989.688   1
  -4   3  -8 8399.02 1248.98   1
  -4  -3  -9 23310.7 1232.36   1
  -4  -3  -9 23517.7 909.616   0
  -4   3  -9 22330.2 1168.57   0
  -4   3  -9 22666.1 1507.00   1
  -4   3 -10 6008.76 1298.09   1
  -4  -3 -10 6466.12 718.351   0
  -4   3 -10 6766.11 961.553   0
  -4  -3 -10 7997.90 1103.56   1
  -4  -3 -11 11252.4 766.338   0
  -4   3 -11 11586.1 1102.12   0
  -4  -3 -11 12549.9 1217.14   1
  -4   3 -11 12543.0 1350.62   1
  -4   3 -12 3790.51 1255.65   1
  -4   3 -12 3500.84 980.732   0
  -4  -3 -12 4004.97 1266.95   1
  -4  -3 -12 2388.34 626.347   0
  -4   3 -13 921.527 1279.73   1
  -4  -3 -13 950.525 1149.97   1
  -4   3 -13 39.3436 1062.97   0
  -4  -3 -14 616.850 1284.10   1
  -4   3 -14 13.5551 1082.64   0
  -4   3 -14 380.021 1381.73   1
  -4   3 -15-277.826 1090.08   0
  -4   3 -15 531.623 1402.89   1
  -4  -3 -15 1127.64 1268.22   1
  -4   3 -16 1529.42 1223.30   0
  -4   3 -16 771.879 1444.56   1
  -4  -3 -16 1637.37 1395.84   1
  -4   3 -17 600.434 1107.96   0
  -4  -4  20 575.096 2527.45   2
   4   4 -20 861.821 1455.84   0
  -4  -4  19-177.380 2274.36   2
   4   4 -18-358.347 1395.35   0
   4   4 -17 1241.94 1278.63   0
   4   4 -16 1275.29 1199.60   0
   4   4 -15-18.2369 1103.75   0
   4   4 -14 263.295 1086.56   0
  -4   4  14 412.414 931.031   2
   4  -4 -14-48.2604 747.824   0
   4  -4 -13 1813.71 741.739   0
   4   4 -13 1384.05 975.968   0
  -4   4  13 3298.05 902.098   2
   4  -4 -12 195.169 684.705   0
   4   4 -12 452.927 946.808   0
  -4   4  12 1249.22 838.815   2
   4   4 -11 3015.24 924.051   0
   4  -4 -11 2388.84 683.169   0
   4   4 -10 18750.1 1110.26   0
   4  -4 -10 19900.6 896.646   0
   4   4  -9 1969.58 785.902   0
   4  -4  -9 1908.35 609.455   0
   4   4  -8 12932.3 917.787   0
   4  -4  -8 14752.0 774.375   0
   4  -4  -7 826.600 554.803   0
   4   4  -7 274.399 654.232   0
   4   4  -6 4320.80 681.524   0
  -4   4   5-367.066 495.852   1
  -4  -4   5 431.315 603.810   2
   4   4  -5 548.627 587.162   0
  -4   4   4 836.967 554.749   1
  -4  -4   4 640.531 535.926   2
   4   4  -4 89.7171 550.485   0
  -4   4   3 11411.6 732.664   1
   4   4  -3 10163.1 694.797   0
  -4  -4   3 9849.91 691.336   2
   4   4  -2 89913.6 1421.50   0
  -4  -4   2 86750.3 1351.32   2
  -4   4   2 90067.2 1388.30   1
   4   4  -1 36489.9 993.581   0
  -4   4   1 36257.5 1056.36   1
  -4  -4   1 35551.2 937.078   2
  -4  -4   0 156482. 1688.24   2
  -4   4   0 158825. 1949.02   1
   4   4   1 26195.3 852.903   0
  -4   4  -1 27619.2 1146.68   1
   4   4   2 76262.0 1253.79   0
  -4   4  -2 76108.8 1583.55   1
  -4   4  -3 4459.58 954.370   1
  -4   4  -3 4399.92 685.911   0
  -4   4  -4 583.613 956.919   1
  -4   4  -4 976.451 681.449   0
  -4  -4  -4 94.7756 766.202   1
  -4   4  -5 3793.65 1038.83   1
  -4   4  -5 3356.03 731.036   0
  -4  -4  -5 3174.77 838.501   1
  -4   4  -6 8686.28 1185.34   1
  -4   4  -6 9129.64 887.581   0
  -4  -4  -6 9516.14 961.358   1
  -4   4  -7 4300.61 1172.39   1
  -4   4  -7 3850.74 866.974   0
  -4  -4  -7 3417.65 949.631   1
  -4  -4  -7 3576.74 542.776   0
  -4   4  -8 1216.85 868.914   0
  -4  -4  -8 933.649 522.715   0
  -4  -4  -8 1049.50 940.478   1
  -4   4  -8 2026.48 1099.46   1
  -4   4  -9 4337.06 1190.11   1
  -4   4  -9 3890.92 980.340   0
  -4  -4  -9 3862.09 600.369   0
  -4  -4  -9 3960.04 1003.42   1
  -4   4 -10 13943.4 1380.62   1
  -4  -4 -10 14691.9 752.947   0
  -4   4 -10 15095.0 1169.15   0
  -4  -4 -10 16686.9 1232.33   1
  -4   4 -11 6955.92 1338.13   1
  -4  -4 -11 7032.84 1087.74   1
  -4  -4 -11 4936.35 600.806   0
  -4   4 -11 6197.35 1044.30   0
  -4   4 -12 7873.77 1367.55   1
  -4   4 -12 8323.76 1224.05   0
  -4  -4 -12 7463.74 1220.15   1
  -4   4 -13 2467.41 1323.25   1
  -4  -4 -13 1997.55 1205.27   1
  -4   4 -13 2210.53 1084.65   0
  -4   4 -14 1489.72 1353.79   1
  -4  -4 -14 2272.55 1236.70   1
  -4   4 -14 1886.12 1224.26   0
  -4   4 -15 217.172 1184.59   0
  -4  -4 -15 1295.44 1364.25   1
  -4   4 -16-215.255 1251.98   0
  -4   4 -16-219.276 1526.63   1
  -4  -4 -16 1569.70 1404.40   1
  -4   4 -17-290.765 1521.36   1
  -4   4 -18 1198.66 1240.64   0
   4   5 -20 1061.61 1656.09   0
   4   5 -19 39.7017 1469.59   0
   4   5 -18-215.821 1487.95   0
   4   5 -17 585.565 1406.50   0
   4   5 -16 190.587 1311.08   0
   4   5 -15 417.014 1192.50   0
   4  -5 -14 1022.24 703.642   0
   4  -5 -13 275.014 662.185   0
   4   5 -13 586.508 1005.45   0
   4   5 -12 5100.97 1024.76   0
   4  -5 -12 4292.40 707.135   0
   4   5 -11 3710.72 954.262   0
   4  -5 -11 3493.88 652.621   0
   4   5 -10 58786.9 1578.89   0
   4  -5 -10 56682.0 1208.46   0
   4   5  -9 3214.71 823.533   0
   4  -5  -8 66178.5 596.734   1
   4   5  -8 68561.9 1536.42   0
   4   5  -7 1510.32 704.395   0
   4   5  -6 9633.94 807.097   0
   4   5  -5 2717.76 667.722   0
  -4   5   4 10517.8 729.996   1
   4   5  -4 9929.63 751.740   0
  -4   5   3-210.516 617.787   1
   4   5  -3 453.577 542.203   0
  -4  -5   3-242.182 535.100   2
   4   5  -2 13953.3 754.717   0
  -4  -5   2 12561.2 695.666   2
  -4   5   2 14400.2 851.822   1
  -4  -5   1 8269.97 637.943   2
  -4   5   1 7800.59 791.045   1
  -4   5   0 1007.73 771.696   1
  -4  -5   0-67.2583 455.496   2
   4   5   0-260.181 545.879   0
   4   5   1 7676.50 643.184   0
  -4  -5  -1 7748.95 600.874   2
   4   5   2 17254.6 735.294   0
  -4   5  -2 16646.6 902.825   0
  -4   5  -2 17893.5 1067.16   1
  -4   5  -3 7424.80 1001.15   1
  -4   5  -3 7086.02 787.329   0
  -4   5  -4 12806.5 895.909   0
  -4   5  -4 13223.1 1139.16   1
  -4  -5  -5 5261.76 898.119   1
  -4   5  -5 7455.72 1070.00   1
  -4   5  -5 5419.15 815.032   0
  -4   5  -6 1600.48 1073.06   1
  -4  -5  -6 147.286 856.842   1
  -4   5  -6 1081.58 773.845   0
  -4   5  -7 814.052 1126.06   1
  -4  -5  -7 949.369 481.709   0
  -4   5  -7 619.314 815.738   0
  -4  -5  -8 23196.6 753.111   0
  -4   5  -8 21862.3 1239.79   0
  -4  -5  -8 25380.5 1292.37   1
  -4   5  -8 23248.3 1458.87   1
  -4   5  -9 2167.17 1218.53   1
  -4  -5  -9 1269.02 514.316   0
  -4  -5  -9 764.809 1031.23   1
  -4   5  -9 772.157 902.100   0
  -4  -5 -10 19800.8 710.672   0
  -4   5 -10 20939.3 1315.33   0
  -4  -5 -10 21822.6 1313.03   1
  -4   5 -10 21405.8 1494.99   1
  -4  -5 -11 1134.57 1032.21   1
  -4   5 -11 900.704 1298.64   1
  -4   5 -11 1253.64 1009.04   0
  -4   5 -12 5175.42 1358.38   1
  -4  -5 -12 5406.68 1111.05   1
  -4   5 -12 5275.21 1172.89   0
  -4   5 -13 65.0620 1410.80   1
  -4  -5 -13 1079.31 1168.76   1
  -4   5 -13 306.926 1185.69   0
  -4   5 -14 808.801 1218.46   0
  -4   5 -14 514.009 1461.44   1
  -4  -5 -14 1742.28 1307.37   1
  -4   5 -15-38.8408 1217.73   0
  -4   5 -15 493.640 1497.42   1
  -4  -5 -15 515.960 1343.13   1
  -4   5 -16 151.191 1312.61   0
  -4   5 -16 399.442 1594.22   1
  -4   5 -18 180.301 1389.84   0
   4   6 -20 177.825 1633.35   0
   4   6 -19 1002.76 1652.18   0
   4   6 -18 318.728 1502.73   0
   4   6 -17 1021.77 1363.83   0
   4   6 -16 1217.16 1254.28   0
   4   6 -14-133.601 1085.82   0
   4   6 -13 124.963 1044.78   0
   4   6 -12 3321.33 1005.45   0
   4   6 -11 2733.31 935.224   0
   4   6 -10 2110.30 883.581   0
   4   6  -9 12014.4 1002.67   0
   4   6  -8 782.264 765.864   0
   4   6  -7 1174.37 733.957   0
   4   6  -6 2037.63 719.692   0
   4   6  -5 3263.90 688.987   0
   4   6  -4 1342.48 640.421   0
   4   6  -3 7914.76 711.852   0
  -4  -6   3 8714.27 713.188   2
  -4   6   3 9660.65 836.163   1
   4   6  -2 18167.4 825.939   0
  -4   6   2 17659.3 947.417   1
  -4  -6   2 17819.9 805.160   2
  -4  -6   1 60113.6 1173.43   2
   4   6  -1 57149.8 1180.32   0
  -4   6   1 60959.9 1374.57   1
  -4   6   0 53256.7 1392.19   1
   4   6   0 50571.7 1151.52   0
  -4  -6   0 50384.1 1073.95   2
  -4   6  -1 87975.1 1585.40   0
  -4   6  -1 88340.4 1704.00   1
  -4  -6  -1 86223.5 1287.23   2
  -4   6  -2 35305.5 1306.68   1
  -4   6  -2 33721.6 1138.86   0
   4   6   2 36759.6 980.266   0
  -4  -6  -2 33740.0 847.846   2
   4   6   3 26035.2 853.170   0
  -4   6  -3 24273.6 1064.71   0
  -4   6  -3 25173.4 1271.34   1
  -4   6  -4 1497.97 754.035   0
  -4   6  -4 1244.72 1019.16   1
  -4   6  -5 1074.07 1066.40   1
  -4   6  -5 775.798 784.780   0
  -4   6  -6 8285.79 951.331   0
  -4  -6  -6 7337.94 1011.31   1
  -4   6  -6 9283.03 1183.71   1
  -4   6  -7 2433.78 1151.18   1
  -4   6  -7 738.260 867.389   0
  -4  -6  -7 754.847 1004.26   1
  -4   6  -8 1753.46 1194.27   1
  -4  -6  -8 815.406 441.862   0
  -4  -6  -8-395.767 966.073   1
  -4   6  -8 543.211 898.107   0
  -4   6  -9 1186.11 1231.19   1
  -4  -6  -9 1253.06 445.407   0
  -4  -6  -9 786.046 1022.74   1
  -4   6  -9 1419.42 1004.33   0
  -4   6 -10 2183.48 1021.84   0
  -4   6 -10 846.864 1259.10   1
  -4  -6 -10 1044.35 1080.14   1
  -4   6 -11 10118.2 1440.07   1
  -4   6 -11 13035.6 1258.42   0
  -4  -6 -11 12915.6 1236.23   1
  -4   6 -12 1061.48 1419.53   1
  -4  -6 -12 3251.22 1142.25   1
  -4   6 -12 2044.18 1114.83   0
  -4   6 -13 2979.12 1359.47   1
  -4  -6 -13 5084.64 1183.33   1
  -4   6 -13 2909.97 1205.19   0
  -4   6 -14 635.590 1261.76   0
  -4   6 -14-20.5657 1434.15   1
  -4  -6 -14 883.038 1199.16   1
  -4   6 -15 1313.05 1381.66   0
  -4  -6 -15 1314.12 1284.48   1
  -4   6 -15 118.723 1598.56   1
  -4   6 -16 709.992 1453.68   0
  -4   6 -17-349.333 1510.74   0
  -4   6 -18 696.845 1536.36   0
  -4   6 -19 27.9754 1500.95   0
   4   7 -19 1513.92 1740.57   0
   4   7 -18 1026.58 1513.94   0
   4   7 -17 60.9133 1392.70   0
   4   7 -16 165.309 1267.17   0
   4   7 -15 89.0064 1201.60   0
   4   7 -14 1568.69 1154.94   0
   4   7 -13 107.821 1109.50   0
   4   7 -12 969.226 1007.27   0
   4   7 -11 14733.3 1162.46   0
   4   7 -10 705.624 868.815   0
   4   7  -9 22355.1 1205.65   0
   4   7  -8 565.366 839.729   0
   4   7  -7 14626.5 971.730   0
   4   7  -6 642.615 735.207   0
   4   7  -5-216.181 672.717   0
   4   7  -4 2689.87 703.159   0
   4   7  -3 12982.5 820.391   0
   4   7  -2-170.240 575.028   0
  -4  -7   2 111.745 568.176   2
  -4   7   1 586.103 849.786   1
   4   7  -1 2330.60 611.279   0
  -4  -7   1 2019.02 560.679   2
  -4   7   0 219.991 680.832   0
   4   7   0 382.540 594.677   0
  -4  -7   0 210.180 497.315   2
  -4   7  -1 2854.28 989.532   1
   4   7   1 3439.04 634.510   0
  -4  -7  -1 3637.21 540.097   2
  -4   7  -1 3537.35 780.303   0
  -4   7  -2 8796.69 854.964   0
   4   7   2 8733.76 694.760   0
  -4   7  -2 7867.58 1032.90   1
  -4  -7  -2 9578.45 607.422   2
  -4   7  -3 6597.64 1053.83   1
  -4   7  -3 6009.82 860.511   0
   4   7   3 6588.46 634.254   0
  -4   7  -4 184.787 1014.07   1
  -4   7  -4 131.618 786.653   0
  -4   7  -5-95.7703 797.565   0
  -4   7  -6 1436.44 1165.54   1
  -4   7  -6 1678.92 900.505   0
  -4   7  -7 10847.3 1088.31   0
  -4   7  -7 9921.03 1287.10   1
  -4  -7  -7 11181.8 1141.89   1
  -4   7  -8 140.145 1181.53   1
  -4  -7  -8 189.724 351.421   0
  -4   7  -8 16.0550 913.028   0
  -4   7  -9 13508.0 1199.18   0
  -4  -7  -9 13032.5 1269.07   1
  -4   7  -9 12346.3 1424.26   1
  -4   7 -10-371.378 1280.63   1
  -4  -7 -10 698.180 1157.75   1
  -4   7 -10-55.9789 993.464   0
  -4   7 -11 14015.6 1293.01   0
  -4  -7 -11 13257.3 1268.73   1
  -4   7 -11 11843.1 1497.69   1
  -4   7 -12 530.547 1364.63   1
  -4  -7 -12 763.721 1099.90   1
  -4   7 -12 663.253 1153.64   0
  -4   7 -13 318.214 1479.73   1
  -4  -7 -13 2081.30 1151.85   1
  -4   7 -13 2164.80 1221.25   0
  -4  -7 -14 1437.74 1165.98   1
  -4   7 -14-422.621 1283.83   0
  -4   7 -15 829.701 1387.66   0
  -4  -7 -15 346.389 1337.96   1
  -4   7 -16 1698.07 1509.03   0
  -4   7 -17-129.568 1549.47   0
  -4   7 -18 266.287 1608.16   0
   4   8 -19-385.884 1766.27   0
   4   8 -18-150.137 1559.27   0
   4   8 -17 1332.63 1436.06   0
   4   8 -16-78.7439 1320.59   0
   4   8 -15 344.034 1237.09   0
   4   8 -14 601.262 1158.90   0
   4   8 -13 244.707 1108.63   0
   4   8 -12 561.265 1013.23   0
   4   8 -11 2323.28 990.419   0
   4   8 -10 3319.93 973.249   0
   4   8  -9 2451.62 920.938   0
   4   8  -8-112.569 866.822   0
   4   8  -7 547.605 813.475   0
   4   8  -6 3468.44 826.881   0
   4   8  -5 1403.24 775.175   0
   4   8  -4 1587.05 742.573   0
   4   8  -3 2066.96 695.088   0
   4   8  -2 7092.16 732.440   0
  -4   8   2 8238.24 829.657   0
   4   8  -1 22320.4 895.320   0
  -4   8   1 24499.9 1067.37   0
  -4  -8   1 24748.5 929.454   2
  -4  -8   0 25409.7 862.705   2
  -4   8   0 27948.1 1302.41   1
  -4   8   0 27832.9 1122.58   0
   4   8   0 26303.8 930.612   0
  -4  -8  -1 36542.1 949.309   2
   4   8   1 38318.2 1076.91   0
  -4   8  -1 35900.2 1242.08   0
  -4   8  -1 36099.6 1411.91   1
  -4   8  -2 20065.6 1083.77   0
  -4  -8  -2 20268.8 754.444   2
   4   8   2 22117.7 877.869   0
  -4   8  -2 19888.8 1267.69   1
  -4   8  -3 6079.61 1128.85   1
  -4   8  -3 7870.47 937.876   0
   4   8   3 8445.87 678.047   0
  -4   8  -4 94.6723 1108.24   1
  -4   8  -4 366.663 848.321   0
  -4   8  -5 824.805 1142.22   1
  -4   8  -5 493.879 873.897   0
  -4   8  -6 719.135 1173.26   1
  -4   8  -6 85.5300 911.604   0
  -4   8  -7 2354.35 1266.62   1
  -4   8  -7 2505.73 968.771   0
  -4   8  -8-398.766 1231.99   1
  -4   8  -8 605.086 992.275   0
  -4   8  -9 344.883 1301.79   1
  -4  -8  -9 1441.76 1118.47   1
  -4   8  -9 1989.32 1036.41   0
  -4   8 -10 3343.70 1429.22   1
  -4  -8 -10 2188.16 1175.78   1
  -4   8 -10 3356.30 1132.92   0
  -4   8 -11 5090.69 1504.20   1
  -4  -8 -11 6232.32 1263.47   1
  -4   8 -11 6809.13 1279.09   0
  -4   8 -12 2312.23 1505.76   1
  -4  -8 -12 2073.67 1185.46   1
  -4   8 -12 3174.04 1218.14   0
  -4   8 -13 2478.25 1532.77   1
  -4  -8 -13 1873.09 1211.04   1
  -4   8 -13 3186.29 1301.75   0
  -4   8 -14 1788.94 1404.33   0
  -4  -8 -14 2779.04 1271.05   1
  -4  -8 -15 708.718 1316.35   1
  -4   8 -17 272.650 1534.56   0
   4   9 -18 560.665 1657.96   0
   4   9 -17 1188.10 1523.45   0
   4   9 -16 55.1914 1360.31   0
   4   9 -14 480.098 1240.20   0
   4   9 -13 998.847 1139.72   0
   4   9 -12 3952.64 1174.02   0
   4   9 -11 454.307 1009.58   0
   4   9 -10 21623.4 1298.57   0
   4   9  -9 1633.66 936.644   0
   4   9  -8 9129.92 1042.73   0
   4   9  -7 243.162 855.264   0
   4   9  -6 168.679 832.203   0
   4   9  -5 54.7810 794.705   0
   4   9  -4 4703.16 856.051   0
  -4   9   4 3381.38 734.081   0
   4   9  -3-182.467 722.528   0
  -4   9   3-11.7758 721.463   0
   4   9  -2 3881.48 774.158   0
  -4   9   2 3660.30 794.043   0
  -4   9   1 5000.62 837.353   0
   4   9  -1 4628.07 733.479   0
  -4  -9   1 5012.62 707.600   2
  -4  -9   0 136.557 529.931   2
   4   9   0 608.719 628.951   0
  -4   9   0 495.540 765.296   0
  -4   9  -1 1007.36 830.121   0
  -4  -9  -1 972.981 546.524   2
   4   9   1 712.591 652.099   0
  -4  -9  -2 3190.23 537.944   2
  -4   9  -2 3402.74 866.133   0
   4   9   2 3725.64 670.453   0
   4   9   3 1215.46 605.185   0
  -4   9  -3 1607.71 873.160   0
  -4  -9  -3 893.290 498.294   2
   4   9   4 4351.47 633.890   0
  -4   9  -4 3439.90 1212.47   1
  -4   9  -4 5092.99 985.364   0
  -4   9  -5-359.561 1158.82   1
  -4   9  -5 183.960 920.938   0
  -4   9  -6-153.602 1251.60   1
  -4   9  -6 946.510 909.106   0
  -4   9  -7-414.511 1288.23   1
  -4   9  -7 848.186 985.077   0
  -4   9  -8 12756.3 1238.30   0
  -4   9  -8 13030.7 1511.84   1
  -4   9  -9 1630.60 1121.25   0
  -4  -9  -9-216.241 1105.76   1
  -4   9 -10 10439.3 1565.00   1
  -4   9 -10 11734.4 1305.40   0
  -4  -9 -10 11773.5 1343.46   1
  -4   9 -11-409.127 1403.88   1
  -4  -9 -11 407.231 1232.20   1
  -4   9 -11 731.178 1165.64   0
  -4  -9 -12 2083.69 1286.14   1
  -4   9 -12 2813.63 1294.07   0
  -4  -9 -13 897.066 1233.93   1
  -4   9 -14 143.271 1485.35   0
  -4  -9 -14 992.992 1249.80   1
  -4   9 -15 883.708 1499.32   0
  -4   9 -16 0.00000 1540.13   0
  -4   9 -17 694.889 1712.29   0
   4  10 -17 40.8079 1505.74   0
   4  10 -16 1124.09 1397.53   0
   4  10 -15 258.786 1346.96   0
   4  10 -14 292.259 1232.79   0
   4  10 -12 788.426 1120.92   0
   4  10 -11 723.175 1045.73   0
   4  10 -10 2583.37 1060.48   0
   4  10  -9 2180.84 997.382   0
   4  10  -8 3085.75 994.388   0
  -4  10   8 2764.87 681.130   0
   4  10  -7 1786.86 945.377   0
  -4  10   7 1873.76 697.391   0
  -4  10   6 377.209 675.931   0
   4  10  -6 756.520 917.470   0
  -4  10   5 1485.01 717.657   0
   4  10  -5 1002.78 848.172   0
   4  10  -4-74.7953 838.016   0
  -4  10   4 91.8560 705.793   0
   4  10  -3 4049.10 849.398   0
  -4  10   3 4221.61 804.702   0
   4  10  -2 29102.7 1202.69   0
  -4  10   2 28516.5 1139.52   0
  -4  10   1 16296.6 1006.38   0
   4  10  -1 12125.0 860.445   0
   4  10   0 68713.7 1420.01   0
  -4 -10   0 71874.9 1399.99   2
  -4  10   0 71949.8 1628.39   0
  -4  10  -1 19145.8 1172.50   0
   4  10   1 18890.3 921.616   0
  -4 -10  -1 20060.7 847.405   2
   4  10   2 29093.5 1002.83   0
  -4  10  -2 26410.1 1252.05   0
  -4 -10  -2 27851.5 878.705   2
  -4  10  -3 3735.23 979.931   0
  -4 -10  -3 2774.41 548.213   2
   4  10   3 3608.72 679.294   0
   4  10   4 220.359 577.395   0
  -4  10  -4 1448.34 966.456   0
  -4  10  -5-177.694 918.743   0
  -4  10  -6 482.522 981.212   0
  -4  10  -7 300.894 1054.67   0
  -4  10  -8 2021.64 1068.25   0
  -4 -10  -9-357.398 1230.59   1
  -4 -10 -10 4298.10 1282.30   1
  -4  10 -10 3888.23 1230.61   0
  -4  10 -11 3797.96 1266.14   0
  -4 -10 -11 2589.64 1242.18   1
  -4 -10 -12 5684.34 1386.40   1
  -4  10 -12 4452.86 1407.62   0
  -4  10 -13 1173.81 1383.78   0
  -4 -10 -13-299.607 1309.73   1
  -4  10 -14 875.195 1539.33   0
  -4 -10 -14 1224.20 1361.76   1
  -4  10 -15-92.6253 1548.92   0
   4  11 -16 947.405 1465.35   0
   4  11 -15 346.708 1361.48   0
   4  11 -14 451.182 1294.03   0
   4  11 -13 355.145 1242.65   0
   4  11 -12 519.906 1143.99   0
   4  11 -11 8647.98 1289.83   0
   4  11 -10 2586.17 1140.25   0
   4  11  -9 19105.9 1359.04   0
   4  11  -8 4290.48 1080.11   0
  -4  11   7 11395.4 816.061   0
   4  11  -7 11336.4 1207.69   0
   4  11  -6 2051.19 992.999   0
  -4  11   6 304.037 672.734   0
   4  11  -5-232.560 934.106   0
  -4  11   5 560.298 699.275   0
   4  11  -4 313.732 859.448   0
  -4  11   4 427.894 729.934   0
   4  11  -3 2807.09 883.068   0
  -4  11   3 3470.90 773.471   0
   4  11  -2 6467.57 899.873   0
  -4  11   2 6808.15 910.394   0
   4  11  -1 257.801 737.589   0
  -4  11   1 822.613 874.494   0
   4  11   0 7683.07 819.950   0
  -4  11   0 8408.69 965.203   0
  -4 -11   0 9008.45 815.026   2
   4  11   1 2263.57 720.430   0
  -4  11  -1 1761.97 898.634   0
  -4 -11  -1 1949.98 628.104   2
   4  11   2 356.265 647.617   0
  -4 -11  -2 244.926 556.593   2
  -4  11  -2 164.459 888.633   0
  -4 -11  -3 2264.88 539.426   2
   4  11   3 2182.16 686.903   0
  -4  11  -3 2049.81 946.950   0
   4  11   4 702.098 587.840   0
  -4  11  -4 759.816 971.516   0
  -4  11  -5 954.870 998.877   0
  -4  11  -6 697.325 1058.57   0
  -4  11  -7 6353.34 1179.87   0
  -4  11  -9 6310.44 1261.70   0
  -4 -11 -10 2062.96 1281.22   1
  -4  11 -10 3366.66 1302.27   0
  -4 -11 -11 3932.74 1308.25   1
  -4  11 -11 4252.10 1374.99   0
  -4 -11 -12 251.042 1327.49   1
  -4 -11 -13 1709.65 1381.89   1
  -4  11 -13 1530.88 1500.17   0
  -4  11 -14 57.9541 1585.62   0
  -4 -11 -14-345.886 1380.50   1
  -4  11 -15-159.730 1618.44   0
   4  12 -16 406.214 1517.60   0
   4  12 -14 754.025 1339.93   0
   4  12 -13-31.3785 1273.80   0
   4  12 -12-331.066 1224.30   0
   4  12 -11 1280.42 1225.36   0
   4  12 -10-198.014 1163.93   0
   4  12  -9 2948.79 1187.55   0
   4  12  -8 1032.45 1077.68   0
   4  12  -7 1881.62 1123.63   0
   4  12  -6 933.441 1022.17   0
  -4  12   6 452.580 684.483   0
   4  12  -5 401.280 1045.52   0
  -4  12   5 306.102 707.834   0
   4  12  -4 1017.76 950.164   0
  -4  12   4 1321.23 753.293   0
   4  12  -3-190.178 878.319   0
  -4  12   3 9.33325 741.923   0
   4  12  -2 693.579 906.250   0
  -4  12   2-357.049 775.861   0
   4  12  -1 12129.3 1018.57   0
  -4  12   1 12261.2 1082.05   0
  -4  12   0 3088.63 938.286   0
  -4 -12   0 2139.07 730.789   2
   4  12   0 2893.34 803.730   0
   4  12   1 23786.3 1039.85   0
  -4  12  -1 26155.2 1330.66   0
  -4 -12  -1 25016.2 966.858   2
   4  12   2 1520.49 727.723   0
  -4  12  -2 2166.18 1020.67   0
  -4 -12  -2 1214.44 576.833   2
  -4  12  -3 1947.86 996.428   0
  -4 -12  -3 2429.35 560.303   2
   4  12   3 2615.53 682.076   0
  -4  12  -4-62.4170 980.259   0
  -4  12  -5 1253.08 1043.63   0
  -4  12  -6-205.172 1067.30   0
  -4  12  -7 1318.56 1141.66   0
  -4  12  -8-0.40332 1156.24   0
  -4  12  -9-41.5017 1233.75   0
  -4  12 -10 258.372 1283.99   0
  -4 -12 -11 2665.57 1419.94   1
  -4  12 -11 2714.46 1421.36   0
  -4  12 -12 1265.62 1485.21   0
  -4 -12 -12-17.8896 1400.90   1
  -4  12 -13 1904.95 1577.52   0
  -4 -12 -13 1630.93 1489.32   1
  -4  12 -14 1462.69 1576.71   0
   4  13 -15 884.677 1472.16   0
   4  13 -13-129.573 1376.80   0
   4  13 -12 924.308 1307.69   0
   4  13 -11 791.219 1257.21   0
   4  13 -10 6878.71 1349.48   0
   4  13  -9 3682.11 1240.51   0
   4  13  -8 5359.13 1233.36   0
   4  13  -7 5132.12 1247.44   0
   4  13  -6 1268.96 1142.23   0
   4  13  -5 748.265 1123.57   0
  -4  13   5 346.409 744.287   0
   4  13  -4 635.638 983.850   0
  -4  13   4 1148.99 789.892   0
   4  13  -3 456.428 924.833   0
  -4  13   3 977.025 820.714   0
   4  13  -2 2106.93 993.675   0
  -4  13   2 1380.21 896.229   0
  -4  13   1 1185.51 923.308   0
   4  13  -1 1575.18 895.197   0
   4  13   0 107.898 768.165   0
  -4  13   0 616.756 895.276   0
  -4 -13   0 632.906 736.742   2
  -4  13  -1 1232.07 957.572   0
  -4 -13  -1 830.026 639.501   2
   4  13   1 801.018 758.165   0
   4  13   2 865.687 734.548   0
  -4  13  -2-357.370 996.504   0
  -4 -13  -2 218.445 599.280   2
  -4 -13  -3 2186.82 585.031   2
  -4  13  -3 2805.52 1028.17   0
  -4  13  -4 449.657 1028.28   0
  -4  13  -5 39.4620 1128.31   0
  -4  13  -6 65.4846 1142.32   0
  -4  13  -7 1075.37 1184.87   0
  -4  13  -8 307.644 1250.28   0
  -4  13  -9 2149.85 1329.39   0
  -4  13 -10 1707.23 1375.09   0
  -4 -13 -11-316.059 1334.16   1
  -4  13 -11 855.298 1447.00   0
  -4  13 -12 1318.38 1554.42   0
  -4 -13 -12 85.7782 1400.05   1
  -4  13 -13 860.262 1579.35   0
  -4 -13 -13 292.522 1456.68   1
   4  14 -14 908.538 1495.13   0
   4  14 -13 464.333 1412.05   0
   4  14 -12 535.918 1369.80   0
   4  14 -11 1454.95 1339.05   0
   4  14 -10 774.104 1295.11   0
   4  14  -9 14.3640 1272.32   0
   4  14  -8 1443.14 1300.47   0
   4  14  -7-173.448 1196.66   0
   4  14  -6 1112.50 1189.01   0
   4  14  -5 1264.70 1119.86   0
   4  14  -4 130.449 1139.16   0
  -4  14   4 192.618 773.486   0
   4  14  -3-53.1850 1049.90   0
  -4  14   3 203.842 818.806   0
  -4  14   2 2684.11 920.412   0
   4  14  -2 3679.88 1069.60   0
  -4  14   1 559.630 940.815   0
   4  14  -1-407.267 932.792   0
   4  14   0 10659.9 986.932   0
  -4  14   0 11138.7 1152.31   0
  -4 -14   0 12138.1 977.570   2
  -4 -14  -1 838.211 691.194   2
   4  14   1 402.105 791.379   0
  -4  14  -1 1191.08 1029.56   0
  -4  14  -2 13243.8 1204.61   0
  -4 -14  -2 11769.0 793.198   2
  -4  14  -3 919.584 1027.72   0
  -4  14  -4 2162.92 1169.99   0
  -4  14  -5 62.7919 1136.40   0
  -4  14  -6 885.462 1240.62   0
  -4  14  -7 1112.09 1277.35   0
  -4  14  -8 914.836 1315.62   0
  -4  14  -9 246.767 1352.81   0
  -4  14 -10 1672.91 1502.91   0
  -4  14 -11 1636.21 1567.49   0
  -4  14 -12 1611.15 1636.39   0
  -4 -14 -12 1713.81 1570.59   1
   4  15 -13-113.682 1454.34   0
   4  15 -12 204.000 1411.04   0
   4  15 -11 1257.43 1455.30   0
   4  15 -10 2203.75 1467.03   0
   4  15  -9 318.959 1374.05   0
   4  15  -8 1778.86 1316.28   0
   4  15  -7 2038.26 1377.47   0
   4  15  -6 688.162 1273.52   0
   4  15  -5 939.073 1256.71   0
   4  15  -4 214.932 1149.38   0
   4  15  -3 37.1588 1165.72   0
  -4  15   3 500.222 892.293   0
   4  15  -2 995.790 1040.73   0
  -4  15   2 961.680 910.729   0
   4  15  -1 190.859 955.940   0
  -4  15   1-306.144 963.714   0
  -4  15   0-372.083 937.327   0
  -4 -15   0 735.606 833.215   2
   4  15   0 239.630 879.020   0
  -4 -15  -1 672.043 687.156   2
  -4  15  -1-310.166 983.236   0
  -4  15  -2 1275.85 1042.67   0
  -4  15  -3 204.092 1087.39   0
  -4  15  -4 795.330 1204.48   0
  -4  15  -5 497.267 1258.61   0
  -4  15  -6 983.787 1301.36   0
  -4  15  -7 925.130 1360.96   0
  -4  15  -8 257.374 1416.90   0
  -4  15  -9 495.794 1435.88   0
  -4  15 -10 2759.03 1630.71   0
  -4  15 -11 1885.44 1649.03   0
  -4 -15 -11 1111.55 1533.07   1
  -4 -15 -12-158.000 1613.12   1
   4  16 -12 0.53417 1523.93   0
   4  16 -11-82.6293 1472.64   0
   4  16 -10 330.681 1436.87   0
   4  16  -9 767.760 1436.48   0
   4  16  -8 426.425 1459.59   0
   4  16  -7 1396.10 1377.76   0
   4  16  -6 13.2666 1319.56   0
   4  16  -5 560.204 1278.58   0
   4  16  -4 211.485 1311.70   0
   4  16  -3-13.8917 1257.68   0
   4  16  -2 109.918 1165.99   0
  -4  16   1 6174.57 1053.50   0
   4  16  -1 6894.06 1194.09   0
  -4 -16   0 599.381 848.824   2
  -4  16   0 758.975 1099.06   0
  -4  16  -1 11195.8 1277.55   0
  -4  16  -2 237.668 1110.14   0
  -4  16  -3 3822.82 1218.64   0
  -4  16  -4 254.384 1216.54   0
  -4  16  -5 255.450 1273.54   0
  -4  16  -6 697.179 1410.44   0
  -4  16  -7 601.751 1422.95   0
  -4  16  -8-71.2996 1509.59   0
  -4  16  -9 163.116 1534.61   0
  -4  16 -10 1110.35 1667.12   0
  -4 -16 -11 94.1479 1536.46   1
  -4 -16 -12-105.646 1585.37   1
   4  17 -11 489.025 1591.57   0
   4  17 -10 1955.97 1567.95   0
   4  17  -9 3014.22 1545.72   0
   4  17  -8 185.334 1568.25   0
   4  17  -7 1657.45 1440.82   0
   4  17  -6 528.302 1400.77   0
   4  17  -5 602.304 1323.96   0
   4  17  -4-423.332 1397.17   0
   4  17  -3 1112.45 1325.04   0
   4  17  -2 734.482 1224.37   0
  -4  17   1 950.635 1090.77   0
  -4  17   0 413.400 1071.05   0
  -4  17  -1 554.484 1211.86   0
  -4  17  -2 24.9468 1159.45   0
  -4  17  -3 558.921 1219.85   0
  -4  17  -4 1096.39 1347.04   0
  -4  17  -5 327.135 1400.03   0
  -4  17  -6 423.726 1414.30   0
  -4  17  -7 1295.96 1472.40   0
  -4  17  -8 741.134 1641.12   0
  -4  17  -9 2096.33 1665.19   0
   4  18  -9 231.825 1594.14   0
   4  18  -8 38.6259 1676.12   0
   4  18  -7 809.391 1506.80   0
   4  18  -6 488.429 1482.71   0
   4  18  -5 418.634 1433.06   0
   4  18  -4-8.45752 1487.09   0
  -4  18   0 3251.08 1292.92   0
  -4  18  -1 47.2217 1273.89   0
  -4  18  -2 2494.81 1289.88   0
  -4  18  -3-188.682 1352.45   0
  -4  18  -4 429.584 1453.37   0
  -4  18  -5 340.950 1512.03   0
  -4  18  -6 181.960 1584.12   0
  -4  18  -7 681.736 1673.11   0
   4  19  -8 730.035 1800.51   0
   4  19  -7 603.369 1668.11   0
   4  19  -6 280.014 1539.23   0
   4  19  -5 903.200 1596.83   0
  -4  19  -1 639.120 1273.78   0
  -4  19  -2 416.774 1343.14   0
  -4  19  -3 633.257 1479.74   0
  -4  19  -4-213.958 1485.67   0
  -4  19  -5 400.439 1468.17   0
   4  20  -6 1443.46 1803.77   0
  -4  20  -3 694.366 1542.94   0
   5   0 -18 393.127 1307.64   0
   5   0 -17 611.586 1255.50   0
  -5   0  17-285.214 1581.13   2
   5   0 -16-403.107 1106.56   0
  -5   0  16 690.644 1568.83   2
  -5   0  15 8557.07 1530.71   2
   5   0 -15 5766.12 1264.70   0
  -5   0  14 3127.21 1353.50   2
   5   0 -14 505.495 1101.09   0
  -5   0  13 36381.9 1750.88   2
   5   0 -13 31717.6 1509.35   0
   5   0 -12 162.117 982.768   0
  -5   0  12 168.505 1081.90   2
  -5   0  11 13925.5 1229.85   2
   5   0 -11 13593.2 1155.00   0
   5   0 -10 53.1711 867.558   0
  -5   0  10-474.562 935.990   2
   5   0  -9 3726.37 879.658   0
  -5   0   9 4527.65 899.270   2
  -5   0   9 2957.38 374.654   1
   5   0  -8 332.276 720.491   0
  -5   0   8 172.723 765.268   2
  -5   0   8 881.675 451.402   1
  -5   0   7 1876.75 746.004   2
   5   0  -7 986.968 695.647   0
  -5   0   7 2154.81 562.838   1
   5   0  -6 131.617 672.040   0
  -5   0   6 53.6535 671.048   2
  -5   0   6 266.558 566.306   1
  -5   0   5 10452.4 828.465   2
   5   0  -5 10393.2 822.736   0
  -5   0   5 10363.2 733.137   1
  -5   0   4 198.635 638.157   1
  -5   0   4-29.6888 576.265   2
   5   0  -4 42.7590 617.798   0
  -5   0   3 12931.5 812.741   1
   5   0  -3 12970.9 809.615   0
   5   0  -2 516.152 631.879   0
  -5   0   2-280.256 722.656   1
  -5   0   1 43008.7 1166.60   1
  -5   0   0 309.768 735.294   1
  -5   0  -1 36437.8 1159.96   1
  -5   0  -2 610.718 781.952   1
  -5   0  -3 2146.74 854.292   1
  -5   0  -4 1491.20 894.778   1
  -5   0  -5 73932.3 1671.37   1
  -5   0  -6 1283.17 679.382   0
  -5   0  -6 2706.26 1134.91   1
  -5   0  -7 56423.9 1381.49   0
  -5   0  -7 52251.9 1676.15   1
  -5   0  -8 3014.79 775.519   0
  -5   0  -8 4422.61 1296.26   1
  -5   0  -9 8563.47 947.070   0
  -5   0  -9 8139.30 1349.18   1
  -5   0 -10 395.276 841.853   0
  -5   0 -10 439.102 1259.36   1
  -5   0 -11 6.58186 862.025   0
  -5   0 -11 529.900 1286.12   1
  -5   0 -12-2.78694 841.692   0
  -5   0 -12-207.127 1320.69   1
  -5   0 -13 3.69361 829.119   0
  -5   0 -13 1430.85 1381.92   1
  -5   0 -14 135.895 1359.31   1
  -5   0 -14 29.9598 878.111   0
  -5   0 -15 4412.68 1526.31   1
  -5   0 -16 2837.46 1542.81   1
  -5   0 -17 4732.75 1615.16   1
   5   1 -19 2249.15 1420.21   0
  -5  -1  18 694.605 1739.29   2
   5   1 -18 123.390 1358.88   0
   5  -1 -17 104.514 1108.26   0
  -5  -1  17 980.174 1674.68   2
  -5   1  17 1627.92 1540.21   2
   5   1 -17 493.191 1298.25   0
   5  -1 -16 712.442 1127.65   0
   5   1 -16 243.820 1152.05   0
  -5   1  16 154.900 1359.37   2
  -5  -1  16 303.803 1543.22   2
  -5  -1  15 1065.97 1482.52   2
   5  -1 -15 457.149 1041.52   0
  -5   1  15 1288.23 1365.07   2
   5   1 -15 575.635 1174.73   0
   5  -1 -14 365.041 945.289   0
  -5  -1  14 536.018 1353.80   2
  -5   1  14 617.242 1267.16   2
   5   1 -14 654.018 1023.84   0
  -5   1  13 3084.42 1230.76   2
   5  -1 -13 1902.41 972.373   0
  -5  -1  13 1642.24 1221.57   2
   5   1 -13 3044.26 1021.01   0
   5  -1 -12 2096.45 975.813   0
  -5   1  12 1846.72 1045.32   2
  -5  -1  12 2900.57 1163.85   2
   5   1 -12 2179.73 964.135   0
  -5  -1  11 510.322 1033.31   2
   5  -1 -11 535.962 873.624   0
  -5   1  11-329.663 931.424   2
   5   1 -11 462.547 888.627   0
   5  -1 -10 1289.39 857.298   0
  -5   1  10 1124.72 894.573   2
   5   1 -10 1543.06 900.792   0
  -5  -1  10 1341.86 939.655   2
   5   1  -9 10744.5 1011.89   0
  -5  -1   9 12219.9 1057.60   2
  -5   1   9 11086.0 1006.80   2
  -5  -1   9 9489.99 570.452   1
   5  -1  -9 10939.9 910.118   0
  -5   1   8 619.861 750.482   2
   5   1  -8-409.021 799.368   0
   5  -1  -8 683.693 751.736   0
  -5  -1   8-314.649 543.123   1
  -5   1   8 803.942 398.057   1
  -5  -1   8 772.780 802.323   2
  -5   1   7 1698.58 755.844   2
   5   1  -7 1560.57 736.412   0
  -5  -1   7 1352.01 772.784   2
  -5  -1   7 486.473 591.925   1
   5  -1  -7 1481.65 698.681   0
  -5   1   7 1244.32 579.320   1
   5  -1  -6-61.2625 670.143   0
   5   1  -6-129.674 718.000   0
  -5   1   6-134.668 627.888   1
  -5  -1   6 193.707 668.298   2
  -5   1   6 128.549 674.562   2
  -5  -1   5 14719.9 850.925   2
  -5  -1   5 15967.0 811.274   1
  -5   1   5 18224.3 821.116   1
   5   1  -5 16224.7 898.740   0
   5  -1  -5 16784.0 862.392   0
   5   1  -4 11684.6 832.942   0
  -5  -1   4 9845.00 766.637   1
  -5   1   4 11680.7 774.083   1
  -5  -1   4 10751.1 771.738   2
   5  -1  -4 9206.55 759.981   0
   5  -1  -3 79585.0 1453.23   0
  -5   1   3 83288.7 1390.36   1
  -5  -1   3 82784.2 1391.36   1
   5   1  -3 78867.7 1468.92   0
  -5  -1   3 79385.9 1435.62   2
   5   1  -2 61192.1 1309.72   0
  -5  -1   2 59333.1 1269.73   1
  -5   1   2 63678.1 1303.55   1
   5   1  -1 61437.6 1324.01   0
  -5  -1   1 58551.8 1322.25   1
  -5   1   1 57463.6 1293.93   1
  -5  -1   0 8174.71 896.414   1
  -5   1   0 8099.10 870.031   1
  -5  -1  -1-419.718 763.956   1
  -5   1  -1 624.865 783.974   1
  -5  -1  -2 70.1555 787.723   1
  -5   1  -2 2121.23 869.054   1
  -5  -1  -3 1357.96 823.187   1
  -5   1  -3 41.0183 934.593   1
  -5   1  -4 9787.46 1104.53   1
  -5  -1  -4 11656.0 1002.44   1
  -5  -1  -5 13894.8 1094.10   1
  -5   1  -5 12660.1 1230.86   1
  -5   1  -6 11252.2 889.289   0
  -5   1  -6 11789.2 1233.68   1
  -5  -1  -7 11352.3 875.892   0
  -5   1  -7 12063.3 923.886   0
  -5  -1  -7 13565.7 1184.33   1
  -5   1  -7 11144.5 1334.37   1
  -5  -1  -8 8598.54 857.748   0
  -5   1  -8 7135.83 884.409   0
  -5  -1  -8 6935.34 1258.01   1
  -5   1  -8 7404.87 1355.82   1
  -5   1  -9 17425.8 1480.85   1
  -5  -1  -9 18048.5 1413.73   1
  -5  -1  -9 20740.0 1042.64   0
  -5   1  -9 20322.1 1128.41   0
  -5  -1 -10 7432.51 871.846   0
  -5   1 -10 8034.35 1029.44   0
  -5  -1 -10 6780.67 1366.22   1
  -5   1 -10 7428.61 1368.80   1
  -5  -1 -11 6194.12 873.711   0
  -5   1 -11 6070.05 940.528   0
  -5  -1 -11 6352.67 1354.29   1
  -5   1 -11 4911.12 1348.62   1
  -5  -1 -12 484.134 776.332   0
  -5   1 -12 472.399 926.916   0
  -5  -1 -12 155.350 1269.39   1
  -5   1 -12 974.728 1384.28   1
  -5   1 -13 419.103 1311.68   1
  -5   1 -13 315.138 899.265   0
  -5  -1 -13 30.7550 782.642   0
  -5  -1 -13 299.688 1356.72   1
  -5   1 -14 3478.15 1527.62   1
  -5   1 -14 1627.10 972.828   0
  -5  -1 -14 2019.03 1460.15   1
  -5  -1 -15 2819.73 1574.46   1
  -5   1 -15 3411.33 1397.38   1
  -5   1 -15 1096.91 1011.81   0
  -5  -1 -16 884.588 1561.53   1
  -5   1 -16 2005.06 1515.65   1
  -5  -1 -17 2408.55 1546.18   1
  -5   1 -17 2073.76 1621.79   1
   5   2 -19 381.080 1358.54   0
  -5  -2  19 1182.75 2106.59   2
   5   2 -18 411.787 1353.60   0
  -5  -2  17 714.478 1794.87   2
   5   2 -17-214.867 1248.64   0
  -5   2  16 1072.11 1285.29   2
  -5  -2  16 1886.99 1693.09   2
   5  -2 -16 1605.03 1045.14   0
   5   2 -16 2241.60 1237.30   0
  -5   2  15 2018.92 1257.45   2
  -5  -2  15 2039.75 1539.78   2
   5  -2 -15 355.325 1024.24   0
   5   2 -15 1476.25 1217.41   0
   5   2 -14 9735.42 1246.54   0
  -5   2  14 12877.7 1359.88   2
   5  -2 -14 9675.20 1117.12   0
  -5  -2  14 13519.0 1608.17   2
  -5   2  13 549.901 1026.35   2
   5  -2 -13 740.719 942.330   0
  -5  -2  13 1448.39 1212.38   2
   5   2 -13 1092.60 996.213   0
   5  -2 -12 30164.9 1255.05   0
   5   2 -12 28680.5 1380.58   0
  -5   2  12 35617.2 1504.19   2
  -5  -2  12 37578.1 1703.99   2
   5  -2 -11 1891.09 844.091   0
  -5  -2  11 2187.05 1033.41   2
   5   2 -11 1802.65 947.525   0
  -5   2  11 2570.48 943.086   2
  -5  -2  10 3479.37 1007.75   2
  -5   2  10 3409.18 936.757   2
   5  -2 -10 4230.16 844.203   0
   5   2 -10 2487.99 889.899   0
  -5   2   9 4486.69 866.927   2
  -5  -2   9 4924.37 936.239   2
   5   2  -9 4005.21 882.036   0
   5  -2  -9 4544.69 850.882   0
  -5  -2   8 3370.73 832.956   2
   5  -2  -8 3311.90 763.908   0
  -5   2   8 2492.87 280.259   1
  -5   2   8 3055.99 816.717   2
   5   2  -8 2433.62 851.658   0
  -5   2   7-8.51695 503.107   1
   5  -2  -7-222.440 626.993   0
  -5  -2   7 127.670 701.745   2
   5   2  -7-351.056 757.598   0
   5   2  -6 5227.53 839.875   0
  -5   2   6 7137.37 716.520   1
  -5  -2   6 6267.21 788.860   2
   5  -2  -6 5621.15 716.957   0
   5  -2  -5 14625.8 813.390   0
   5   2  -5 15832.5 910.586   0
  -5  -2   5 15970.8 927.240   2
   5   2  -4 2216.05 694.834   0
  -5  -2   4 1972.99 629.327   2
  -5   2   4 2583.20 786.852   1
  -5  -2   3 2519.34 659.883   2
  -5  -2   3 1887.59 696.569   1
   5   2  -3 2619.10 683.556   0
  -5   2   3 3239.38 846.277   1
  -5  -2   2 15942.2 805.738   2
  -5  -2   2 15879.0 916.505   1
  -5   2   2 17341.3 1020.83   1
   5   2  -2 16723.3 886.083   0
   5   2  -1 2252.62 663.171   0
  -5  -2   1 1753.42 748.823   1
  -5   2   1 2839.30 863.089   1
  -5  -2   0 49770.1 1261.45   1
  -5   2   0 50940.6 1366.87   1
   5   2   0 50030.4 1216.08   0
  -5   2  -1 4149.53 982.482   1
  -5  -2  -1 3896.42 828.045   1
  -5  -2  -2 14650.5 1001.18   1
  -5   2  -2 15011.5 1142.81   1
  -5   2  -3 496.080 1031.90   1
  -5  -2  -3-62.9502 821.956   1
  -5  -2  -4 1541.24 878.291   1
  -5   2  -4 2649.82 1076.71   1
  -5   2  -5 7710.84 798.771   0
  -5  -2  -5 8147.32 1017.93   1
  -5   2  -5 8957.31 1242.17   1
  -5   2  -6 38102.5 1611.38   1
  -5   2  -6 39726.2 1224.74   0
  -5  -2  -6 36592.7 1375.13   1
  -5  -2  -7 9648.07 1125.05   1
  -5  -2  -7 7919.36 778.172   0
  -5   2  -7 9148.42 917.259   0
  -5   2  -8 13733.9 1420.94   1
  -5  -2  -8 16109.4 889.166   0
  -5   2  -8 14771.2 1081.52   0
  -5  -2  -8 14999.2 1206.72   1
  -5   2  -9 98.3758 830.989   0
  -5  -2  -9 320.276 698.691   0
  -5  -2  -9 2419.86 1101.47   1
  -5   2  -9 662.366 1239.76   1
  -5  -2 -10 989.343 742.939   0
  -5   2 -10 1602.37 967.679   0
  -5  -2 -10 1497.09 1261.84   1
  -5   2 -10 2759.31 1336.34   1
  -5   2 -11 313.993 1294.47   1
  -5  -2 -11 80.9199 717.462   0
  -5   2 -11 430.938 883.516   0
  -5   2 -12 495.246 1369.80   1
  -5  -2 -12 313.819 697.927   0
  -5   2 -12-160.248 878.331   0
  -5  -2 -12 1891.37 1319.57   1
  -5   2 -13 789.012 1440.88   1
  -5   2 -13 450.232 951.325   0
  -5  -2 -13 293.963 700.069   0
  -5  -2 -13 470.695 1320.21   1
  -5   2 -14 3085.81 1400.95   1
  -5   2 -14 20.4457 984.807   0
  -5  -2 -14 491.818 1386.96   1
  -5   2 -15 1921.90 1499.64   1
  -5  -2 -15 29.4433 1503.09   1
  -5   2 -15 215.415 993.884   0
  -5  -2 -16 1930.76 1595.43   1
  -5   2 -16 1435.84 1071.90   0
  -5   2 -16 2937.36 1573.51   1
  -5  -2 -17 802.806 1536.92   1
  -5   2 -17 983.279 1670.59   1
  -5   2 -18 2372.42 1656.69   1
   5   3 -20 810.862 1465.30   0
  -5  -3  19 862.216 2206.95   2
   5   3 -19 392.776 1525.65   0
   5   3 -18 282.293 1464.51   0
  -5  -3  18 1429.74 2046.62   2
  -5  -3  17 734.265 1877.02   2
  -5  -3  16 16.3597 1750.71   2
   5   3 -16 473.226 1255.75   0
   5  -3 -16 764.223 968.043   0
   5   3 -15 14.5933 1147.16   0
  -5  -3  15 1043.52 1577.24   2
  -5   3  15 687.177 1219.84   2
   5  -3 -15 614.151 942.581   0
  -5  -3  14 2488.35 1474.54   2
   5   3 -14 2659.32 1137.01   0
  -5   3  14 2361.25 1189.56   2
   5  -3 -14 1762.74 914.015   0
  -5  -3  13 221.733 1271.32   2
  -5   3  13-328.035 1005.99   2
   5   3 -13 1470.90 1082.19   0
   5  -3 -13-34.8938 891.464   0
   5  -3 -12 2183.32 823.025   0
  -5  -3  12 3187.09 1220.33   2
   5   3 -12 2258.59 1021.23   0
  -5   3  12 3094.90 1015.14   2
   5  -3 -11 1225.52 767.800   0
   5   3 -11 1391.90 904.622   0
  -5   3  11 1720.57 938.008   2
  -5  -3  11 2156.49 1132.39   2
   5  -3 -10 561.300 763.133   0
   5   3 -10 798.620 888.399   0
  -5  -3  10 1327.52 992.970   2
  -5  -3   9 1515.48 913.333   2
   5   3  -9 923.283 828.188   0
   5  -3  -9 1348.72 697.203   0
   5  -3  -8 3157.84 696.529   0
   5   3  -8 2723.92 872.071   0
  -5  -3   8 3330.03 849.308   2
  -5  -3   7 2274.88 831.465   2
  -5   3   7 2346.54 467.204   1
   5  -3  -7 2021.00 703.497   0
   5   3  -7 2259.89 791.580   0
  -5  -3   6 4292.07 817.247   2
  -5   3   6 4793.46 627.127   1
   5  -3  -6 3377.17 715.171   0
   5   3  -6 4001.42 782.547   0
   5   3  -5 257.618 700.727   0
  -5   3   5 137.508 730.079   1
  -5  -3   5 311.365 644.583   2
   5   3  -4 25954.5 1042.34   0
  -5  -3   4 27569.1 1014.61   2
  -5   3   4 29148.2 1053.63   1
  -5  -3   3 11477.5 814.704   2
   5   3  -3 11083.3 803.612   0
  -5   3   3 12055.5 918.616   1
  -5   3   2 127781. 1846.74   1
   5   3  -2 124535. 1840.25   0
  -5  -3   2 123132. 1756.00   2
  -5  -3   1 29836.0 1002.81   2
   5   3  -1 31460.8 1057.80   0
  -5   3   0 50843.1 1476.85   1
  -5  -3   0 60692.4 1395.28   1
  -5  -3  -1 2327.03 790.666   1
  -5   3  -1 3617.03 1043.01   1
  -5  -3  -2 3632.98 842.685   1
  -5   3  -2 4255.44 1042.66   1
  -5  -3  -3 1542.13 876.974   1
  -5   3  -3 3198.93 1066.66   1
  -5   3  -4 9562.02 1221.61   1
  -5  -3  -4 8512.33 996.499   1
  -5   3  -5-85.4041 695.899   0
  -5  -3  -5-255.838 952.875   1
  -5   3  -5 82.5278 1164.10   1
  -5   3  -6 742.080 756.117   0
  -5  -3  -6 718.105 979.672   1
  -5   3  -6 969.717 1193.31   1
  -5   3  -7 4051.74 844.413   0
  -5  -3  -7 2563.34 647.407   0
  -5  -3  -7 4986.66 1043.43   1
  -5   3  -7 6335.74 1371.65   1
  -5  -3  -8 19412.5 895.545   0
  -5   3  -8 19785.1 1176.95   0
  -5  -3  -8 19160.5 1289.19   1
  -5   3  -8 19829.6 1504.59   1
  -5   3  -9 5331.22 1406.49   1
  -5  -3  -9 5416.83 742.690   0
  -5   3  -9 4057.89 967.676   0
  -5  -3  -9 6723.97 1175.50   1
  -5  -3 -10 21769.6 962.796   0
  -5   3 -10 23693.3 1315.56   0
  -5  -3 -10 21239.4 1405.76   1
  -5   3 -10 21403.5 1588.49   1
  -5   3 -11 1905.43 1326.94   1
  -5   3 -11 1173.29 979.335   0
  -5  -3 -11 694.629 647.983   0
  -5  -3 -11 478.907 1235.30   1
  -5   3 -12 2526.13 1349.16   1
  -5  -3 -12 2115.72 643.477   0
  -5   3 -12 2165.21 1056.11   0
  -5  -3 -12 2455.87 1330.39   1
  -5   3 -13 1310.16 1337.32   1
  -5   3 -13-43.0332 1080.91   0
  -5  -3 -13 82.6455 1305.53   1
  -5   3 -14 2146.02 1453.28   1
  -5   3 -14 1022.20 1120.24   0
  -5  -3 -14 639.853 1331.83   1
  -5   3 -15 1237.35 1594.92   1
  -5  -3 -15 1347.74 1477.56   1
  -5   3 -15 600.332 1082.28   0
  -5   3 -16 2585.73 1252.43   0
  -5   3 -16 2246.96 1560.63   1
  -5  -3 -16 3738.29 1611.35   1
  -5   3 -17-242.807 1684.51   1
  -5   3 -18 216.403 1551.14   1
   5   4 -20 144.204 1555.98   0
  -5  -4  19-60.9256 2357.93   2
   5   4 -19 783.874 1565.43   0
  -5  -4  18 620.097 2183.30   2
   5   4 -18 944.435 1516.92   0
   5   4 -17 1745.75 1404.97   0
  -5  -4  16 1505.48 1827.83   2
   5   4 -16 1544.71 1294.45   0
  -5  -4  15 3138.68 1664.18   2
   5   4 -15 1858.48 1197.71   0
   5  -4 -15 2676.78 908.880   0
   5   4 -14 2235.02 1209.12   0
  -5  -4  14 2281.58 1481.39   2
   5  -4 -14 1436.55 838.053   0
   5   4 -13 18807.7 1378.27   0
   5  -4 -13 18748.1 1101.76   0
  -5  -4  12 2436.32 1230.38   2
   5   4 -12 2613.05 1042.84   0
   5  -4 -12 2936.19 835.395   0
   5   4 -11 14236.9 1192.93   0
  -5  -4  11 16046.8 1360.00   2
   5  -4 -11 14813.2 979.092   0
   5  -4 -10 3496.65 733.462   0
  -5  -4  10 3591.20 1107.67   2
   5   4 -10 3252.01 947.400   0
   5  -4  -9 11294.2 875.985   0
   5   4  -9 9511.05 1003.19   0
  -5  -4   9 12407.0 1159.06   2
   5  -4  -8 2484.94 692.877   0
   5   4  -8 2613.95 826.729   0
  -5  -4   8 3160.19 937.974   2
  -5  -4   7 2134.31 830.015   2
   5   4  -7 1376.22 766.538   0
  -5   4   6 1667.87 601.951   1
  -5  -4   6 1248.41 768.589   2
   5   4  -6 1837.36 747.663   0
   5   4  -5 10165.2 889.156   0
  -5   4   5 12015.6 808.370   1
  -5  -4   5 11370.1 876.722   2
  -5  -4   4 4119.99 760.255   2
  -5   4   4 5686.58 812.104   1
   5   4  -4 4484.63 778.285   0
  -5  -4   3 8237.56 743.232   2
   5   4  -3 9037.32 829.206   0
  -5   4   3 9872.75 884.153   1
  -5   4   2 863.478 938.809   1
   5   4  -2 869.167 656.443   0
  -5  -4   2 497.979 574.663   2
   5   4  -1 44427.8 1221.65   0
  -5   4   1 45696.0 1367.89   1
  -5  -4   1 44742.6 1152.44   2
  -5   4   0 4123.22 1001.77   1
   5   4   0 5634.85 747.987   0
   5   4   1 26578.7 1013.29   0
  -5   4  -1 24025.8 1259.18   1
  -5   4  -2 9336.98 1161.42   1
  -5  -4  -2 7280.40 942.135   1
  -5   4  -3 658.152 1067.45   1
  -5   4  -4 164.507 1112.40   1
  -5   4  -4 413.088 715.131   0
  -5   4  -5 15896.1 991.796   0
  -5  -4  -5 14029.5 1145.47   1
  -5   4  -5 15577.7 1366.94   1
  -5   4  -6 8435.87 1314.11   1
  -5   4  -6 7662.81 923.695   0
  -5  -4  -6 7511.04 1156.84   1
  -5   4  -7 24058.3 1223.85   0
  -5  -4  -7 20020.1 1315.24   1
  -5   4  -7 21481.5 1521.74   1
  -5   4  -8 6116.38 1377.78   1
  -5  -4  -8 4889.77 660.655   0
  -5   4  -8 6662.30 985.179   0
  -5  -4  -8 5918.43 1151.06   1
  -5   4  -9 10757.2 1430.47   1
  -5  -4  -9 10798.6 769.074   0
  -5   4  -9 11804.3 1146.03   0
  -5  -4  -9 11707.6 1216.37   1
  -5   4 -10 3173.10 1351.12   1
  -5  -4 -10 590.238 603.676   0
  -5   4 -10-97.0202 959.356   0
  -5  -4 -10 1233.71 1060.23   1
  -5   4 -11 1412.74 1326.70   1
  -5  -4 -11 464.798 587.544   0
  -5   4 -11 1489.99 1017.84   0
  -5  -4 -11 1592.60 1109.26   1
  -5   4 -12 834.066 1357.53   1
  -5   4 -12 460.963 1071.50   0
  -5  -4 -12 508.265 1220.42   1
  -5   4 -13 776.022 1437.33   1
  -5   4 -13-261.186 1053.93   0
  -5  -4 -13 1199.98 1382.32   1
  -5   4 -14 1338.86 1545.37   1
  -5  -4 -14-152.740 1377.82   1
  -5   4 -14-296.953 1208.21   0
  -5   4 -15 974.868 1587.12   1
  -5  -4 -15 1322.64 1454.29   1
  -5   4 -15 1472.56 1191.16   0
  -5   4 -16 1329.98 1322.84   0
  -5   4 -16 932.986 1568.05   1
  -5  -4 -16 312.658 1563.12   1
  -5   4 -17 2588.97 1321.36   0
  -5   4 -17 4078.12 1715.61   1
  -5   4 -18 732.472 1672.31   1
  -5  -5  20 427.278 2776.31   2
  -5  -5  19 611.097 2513.15   2
   5   5 -19 1280.76 1515.83   0
  -5  -5  18 127.284 2334.11   2
   5   5 -18-404.833 1463.76   0
   5   5 -17 1046.82 1426.23   0
  -5  -5  17 1192.42 2097.31   2
  -5  -5  16 2297.58 1910.76   2
   5   5 -16 706.150 1270.88   0
   5   5 -15 1177.30 1256.39   0
   5   5 -14 115.444 1133.62   0
   5  -5 -14 818.784 799.313   0
   5   5 -13 1857.03 1144.34   0
   5  -5 -13 1339.64 785.589   0
   5  -5 -12 837.933 754.255   0
   5   5 -12 1652.37 1076.85   0
   5   5 -11 2933.61 1043.69   0
   5   5 -10-54.1261 902.285   0
   5   5  -9 822.014 883.939   0
   5   5  -8 2236.32 873.530   0
  -5  -5   8 679.339 846.358   2
  -5  -5   7 1341.14 855.150   2
   5   5  -7 847.436 786.171   0
  -5  -5   6 2206.55 768.294   2
   5   5  -6 2826.60 811.723   0
   5   5  -5 8049.64 833.916   0
  -5  -5   5 9523.97 838.964   2
  -5   5   5 9730.19 818.983   1
  -5  -5   4 3644.47 765.527   2
  -5   5   4 4309.28 846.930   1
   5   5  -4 4205.73 790.532   0
  -5  -5   3 87045.6 1583.25   2
   5   5  -3 89658.3 1678.83   0
  -5   5   3 92895.7 1613.63   1
   5   5  -2 10519.4 874.491   0
  -5   5   2 10069.2 967.545   1
  -5  -5   2 10793.7 835.424   2
  -5  -5   1 116900. 1702.43   2
  -5   5   1 117871. 1895.38   1
  -5   5   0 5303.24 1020.74   1
  -5  -5   0 6918.70 722.060   2
   5   5   1 7798.18 765.362   0
  -5   5  -1 7275.43 1055.83   1
  -5   5  -2 519.540 1030.00   1
  -5   5  -3 3207.97 1144.68   1
  -5   5  -3 2179.39 763.795   0
  -5   5  -4 1603.71 1127.17   1
  -5   5  -4 70.9118 766.553   0
  -5   5  -5 1745.98 1168.67   1
  -5   5  -5 377.568 810.612   0
  -5   5  -6 3980.64 1228.94   1
  -5   5  -6 1046.93 840.300   0
  -5   5  -7 8015.81 1330.05   1
  -5   5  -7 7446.04 1030.24   0
  -5  -5  -7 5271.09 1163.19   1
  -5   5  -8 2481.85 1287.94   1
  -5  -5  -8 1389.64 567.506   0
  -5   5  -8 1252.89 950.015   0
  -5  -5  -8 615.117 1081.02   1
  -5  -5  -9 25734.9 872.570   0
  -5   5  -9 25862.3 1360.37   0
  -5  -5  -9 28286.7 1456.26   1
  -5   5  -9 25782.8 1630.79   1
  -5   5 -10 1865.84 1366.68   1
  -5  -5 -10 847.519 556.908   0
  -5   5 -10 1629.37 1079.08   0
  -5  -5 -10 1552.21 1170.82   1
  -5   5 -11 7461.12 1450.26   1
  -5   5 -11 7411.39 1135.39   0
  -5  -5 -11 7108.02 1264.51   1
  -5   5 -12-332.056 1466.55   1
  -5  -5 -12 1418.39 1127.87   1
  -5   5 -12 319.720 1110.84   0
  -5   5 -13 170.424 1436.15   1
  -5  -5 -13 960.558 1311.86   1
  -5   5 -13 341.247 1137.66   0
  -5   5 -14 719.104 1513.71   1
  -5  -5 -14 174.706 1424.10   1
  -5   5 -14 286.101 1168.68   0
  -5   5 -15 2517.89 1595.24   1
  -5  -5 -15 3280.42 1528.67   1
  -5   5 -15 3600.14 1403.53   0
  -5   5 -16 78.4738 1332.38   0
  -5   5 -16 511.786 1572.15   1
  -5  -5 -16 491.444 1506.81   1
  -5   5 -17 758.120 1350.74   0
  -5   5 -17 592.812 1670.90   1
  -5   5 -18 820.539 1821.53   1
  -5  -6  19 18.4616 2618.96   2
   5   6 -19 426.695 1722.47   0
   5   6 -18-330.761 1555.48   0
  -5  -6  18-50.4607 2305.43   2
   5   6 -17-325.535 1458.06   0
   5   6 -16 164.239 1411.96   0
   5   6 -15-87.8263 1249.87   0
   5   6 -14 5078.87 1277.05   0
   5   6 -13 4312.36 1180.46   0
   5   6 -12 19211.7 1368.83   0
   5   6 -11 5835.24 1079.66   0
   5   6 -10 4026.05 1002.46   0
   5   6  -9 2775.53 912.555   0
   5   6  -8 942.528 888.775   0
  -5  -6   7-75.1448 888.883   2
   5   6  -7 366.105 805.757   0
  -5  -6   6 1672.11 825.560   2
   5   6  -6 1288.61 794.024   0
  -5  -6   5-164.826 758.734   2
   5   6  -5 23.6461 760.840   0
  -5   6   4 531.334 806.016   1
   5   6  -4 1636.95 744.495   0
  -5  -6   4 1149.02 685.659   2
  -5  -6   3 5907.13 762.066   2
  -5   6   3 5845.99 906.604   1
   5   6  -3 5691.07 786.105   0
  -5   6   2 7588.45 965.206   1
  -5  -6   2 6755.72 777.934   2
   5   6  -2 8701.80 895.690   0
  -5  -6   1 8337.79 742.310   2
   5   6  -1 7894.13 799.837   0
  -5   6   1 9947.36 1106.45   1
  -5   6   0 20374.4 1216.37   1
  -5  -6   0 21059.0 889.196   2
  -5   6  -1 26635.7 1357.52   1
   5   6   1 27841.6 1058.65   0
  -5  -6  -1 24698.6 912.281   2
  -5   6  -2 1226.99 1085.46   1
  -5   6  -2 543.273 772.026   0
   5   6   2-93.7086 623.891   0
  -5   6  -3 12479.7 965.724   0
  -5   6  -3 12556.7 1262.46   1
  -5   6  -4 7222.78 919.457   0
  -5   6  -4 8285.35 1196.64   1
  -5   6  -5 12240.2 1025.52   0
  -5   6  -5 14230.4 1363.77   1
  -5  -6  -5 11795.8 1163.09   1
  -5   6  -6 14259.7 1113.17   0
  -5  -6  -6 14299.2 1249.02   1
  -5   6  -6 16264.2 1419.78   1
  -5   6  -7 21947.2 1251.54   0
  -5  -6  -7 20505.3 1322.28   1
  -5   6  -7 24462.1 1576.13   1
  -5   6  -8 8851.00 1399.58   1
  -5  -6  -8 7263.99 625.817   0
  -5   6  -8 8078.91 1097.32   0
  -5  -6  -8 7761.57 1287.77   1
  -5   6  -9 2975.26 1356.40   1
  -5   6  -9 2322.63 1086.72   0
  -5  -6  -9 2700.66 1167.64   1
  -5  -6  -9 2330.72 524.102   0
  -5   6 -10 1791.51 1379.48   1
  -5   6 -10 1666.64 1027.10   0
  -5  -6 -10 1639.39 1137.61   1
  -5   6 -11 887.170 1478.44   1
  -5  -6 -11 980.698 1216.20   1
  -5   6 -11 288.864 1040.45   0
  -5   6 -12 582.026 1443.32   1
  -5   6 -12 631.700 1140.09   0
  -5  -6 -12 884.199 1167.47   1
  -5   6 -13 881.104 1586.22   1
  -5  -6 -13 1056.29 1285.01   1
  -5   6 -13 225.694 1235.83   0
  -5   6 -14 1521.60 1564.01   1
  -5  -6 -14 1190.50 1407.57   1
  -5   6 -14 1201.26 1256.26   0
  -5   6 -15 1020.12 1328.32   0
  -5   6 -16 1592.85 1419.69   0
  -5   6 -16 194.691 1622.48   1
  -5  -6 -16 1220.28 1512.27   1
  -5   6 -17 1519.63 1510.37   0
  -5   6 -17 272.294 1704.06   1
  -5   6 -18 1626.96 1538.46   0
  -5   6 -18 371.646 1787.83   1
   5   7 -19-418.510 1690.73   0
   5   7 -17 72.6483 1436.00   0
   5   7 -15-88.2637 1326.75   0
   5   7 -14 293.556 1188.29   0
   5   7 -13 2166.85 1186.87   0
   5   7 -12 1865.31 1128.97   0
   5   7 -11 828.060 1046.44   0
   5   7 -10 20.2900 950.222   0
   5   7  -9 301.149 938.835   0
   5   7  -8 4531.30 974.025   0
   5   7  -7 498.034 857.718   0
   5   7  -6 830.538 825.748   0
   5   7  -5 123.858 795.800   0
  -5  -7   5-314.391 785.247   2
   5   7  -4 27120.0 1133.87   0
  -5  -7   4 29023.4 1152.74   2
   5   7  -3 1018.32 748.922   0
  -5   7   3-258.893 950.899   1
  -5  -7   3 854.487 679.435   2
   5   7  -2 72670.4 1545.51   0
  -5  -7   2 73094.1 1476.78   2
   5   7  -1 4750.89 799.955   0
  -5  -7   1 2963.79 699.359   2
  -5   7   0 25696.4 1375.87   1
  -5  -7   0 33118.8 1065.67   2
  -5   7  -1 801.358 814.789   0
  -5   7  -1 637.326 1074.72   1
  -5  -7  -1 64.2461 584.750   2
   5   7   1 2567.14 758.635   0
  -5   7  -2 320.679 1121.76   1
  -5   7  -2-169.567 803.284   0
   5   7   2 266.012 647.970   0
  -5   7  -3 198.245 812.277   0
  -5   7  -3 118.025 1155.03   1
  -5   7  -4 790.783 1184.25   1
  -5   7  -4 807.255 886.701   0
  -5   7  -5 1425.17 1264.58   1
  -5   7  -5 1487.56 918.721   0
  -5  -7  -6 7509.03 1154.18   1
  -5   7  -6 8143.55 1351.26   1
  -5   7  -6 6911.86 1041.98   0
  -5   7  -7 3946.33 1349.05   1
  -5   7  -7 3147.23 1033.52   0
  -5  -7  -7 1111.01 1095.75   1
  -5  -7  -8 18910.9 705.576   0
  -5   7  -8 20129.3 1327.62   0
  -5  -7  -8 20317.9 1426.00   1
  -5   7  -8 19133.4 1595.69   1
  -5   7  -9 79.3345 1050.48   0
  -5   7 -10 11971.8 1298.44   0
  -5  -7 -10 12863.9 1344.60   1
  -5   7 -10 11489.3 1570.71   1
  -5   7 -11-46.8653 1379.92   1
  -5  -7 -11 412.227 1258.36   1
  -5   7 -12-136.541 1532.01   1
  -5  -7 -12 2309.60 1217.82   1
  -5   7 -12 1155.50 1258.72   0
  -5  -7 -13 1984.62 1326.84   1
  -5   7 -13-361.458 1271.22   0
  -5   7 -14 2017.05 1704.19   1
  -5   7 -14 1188.67 1383.09   0
  -5  -7 -14 2191.81 1334.35   1
  -5   7 -15-225.975 1459.74   0
  -5  -7 -15 250.608 1500.11   1
  -5   7 -16 1974.24 1583.76   0
  -5   7 -17 970.708 1590.14   0
   5   8 -18 97.3573 1576.96   0
   5   8 -17 222.972 1481.80   0
   5   8 -16 118.843 1419.93   0
   5   8 -15 1252.47 1361.42   0
   5   8 -14 3245.46 1282.04   0
   5   8 -13 5224.83 1277.21   0
   5   8 -12 6825.49 1241.80   0
   5   8 -11 5141.46 1150.61   0
   5   8 -10 4762.40 1090.48   0
   5   8  -9 876.731 974.488   0
   5   8  -8 920.025 942.567   0
   5   8  -7 335.333 901.618   0
   5   8  -6 10501.1 1043.16   0
  -5  -8   5 659.833 846.962   2
   5   8  -5 1622.14 859.931   0
  -5  -8   4 2589.32 846.755   2
   5   8  -4 3024.94 816.336   0
   5   8  -3 1716.22 775.873   0
  -5  -8   3 820.476 739.606   2
  -5   8   2 4556.82 1154.71   1
   5   8  -2 6442.65 845.796   0
  -5  -8   2 6715.32 799.003   2
   5   8  -1 4545.84 794.884   0
  -5   8   1 3954.52 1105.95   1
  -5   8   1 3907.84 887.673   0
  -5  -8   1 4161.68 732.038   2
  -5   8   0 14432.0 1056.41   0
  -5  -8   0 14639.2 851.591   2
   5   8   0 16297.1 984.952   0
  -5   8  -1 5885.94 1176.62   1
  -5  -8  -1 4945.16 690.716   2
  -5   8  -1 5612.88 956.429   0
   5   8   1 5909.05 802.168   0
  -5   8  -2 5371.05 1233.37   1
  -5   8  -2 6519.58 976.493   0
   5   8   2 6307.99 784.932   0
   5   8   3-352.389 685.113   0
  -5   8  -3 676.451 902.838   0
  -5   8  -4 2096.55 1194.35   1
  -5   8  -4 3008.14 973.678   0
  -5   8  -5 3551.10 1314.55   1
  -5   8  -5 4866.63 1030.14   0
  -5   8  -6 15082.1 1220.96   0
  -5   8  -6 15424.1 1523.93   1
  -5   8  -7 7057.44 1426.28   1
  -5  -8  -7 5220.35 1181.98   1
  -5   8  -7 6682.53 1133.80   0
  -5   8  -8 7521.52 1444.55   1
  -5  -8  -8 7903.70 1302.69   1
  -5   8  -8 7074.16 1173.75   0
  -5   8  -9 2699.14 1090.95   0
  -5   8  -9 1598.51 1397.96   1
  -5  -8  -9 2382.23 1215.17   1
  -5   8 -10 101.363 1410.42   1
  -5  -8 -10 1479.98 1258.46   1
  -5   8 -10 881.269 1100.94   0
  -5   8 -11 9.47444 1488.27   1
  -5  -8 -11 1343.45 1275.80   1
  -5   8 -11 5.67019 1145.65   0
  -5   8 -12 66.9830 1492.94   1
  -5  -8 -12-175.433 1291.27   1
  -5  -8 -13 635.082 1240.75   1
  -5   8 -13 517.132 1334.35   0
  -5  -8 -14 1164.60 1415.36   1
  -5   8 -14 765.675 1434.28   0
  -5   8 -15 513.057 1470.37   0
  -5  -8 -15 2547.26 1497.96   1
  -5   8 -16 15.3756 1535.87   0
   5   9 -17 356.843 1579.95   0
   5   9 -16 1530.40 1527.09   0
   5   9 -15 728.006 1355.55   0
   5   9 -14 496.944 1268.18   0
   5   9 -13 771.773 1183.35   0
   5   9 -12 615.678 1144.35   0
   5   9 -11 1564.13 1109.03   0
   5   9 -10 1346.95 1047.90   0
   5   9  -9 190.232 1003.48   0
   5   9  -8 1958.60 1004.18   0
   5   9  -7 1354.98 970.359   0
   5   9  -6 357.030 904.520   0
   5   9  -5 655.542 887.972   0
   5   9  -4 682.510 839.840   0
  -5  -9   4 960.488 853.054   2
   5   9  -3 37523.1 1340.39   0
  -5   9   3 39231.8 1323.13   0
  -5  -9   3 39016.1 1343.70   2
  -5  -9   2 2122.82 792.823   2
  -5   9   2 1408.41 920.085   0
   5   9  -2 3189.16 875.371   0
  -5   9   1 43093.0 1416.79   0
   5   9  -1 47263.7 1398.79   0
  -5  -9   1 44095.7 1262.38   2
   5   9   0 3678.44 844.880   0
  -5  -9   0 2474.39 687.066   2
  -5   9  -1 1803.79 1206.19   1
  -5  -9  -1 2277.00 655.057   2
  -5   9  -1 2188.46 920.443   0
  -5  -9  -2 141.339 604.198   2
   5   9   2 1177.82 725.462   0
  -5   9  -2-443.937 1202.92   1
  -5   9  -2 1421.50 902.580   0
  -5   9  -3 130.753 1222.80   1
   5   9   3 905.577 715.269   0
  -5   9  -3 696.475 931.690   0
  -5   9  -4 902.142 973.790   0
  -5   9  -5-399.026 1242.80   1
  -5   9  -5 430.223 984.819   0
  -5   9  -6 103.897 1333.32   1
  -5   9  -6 1024.47 1045.72   0
  -5   9  -7 5676.86 1417.67   1
  -5   9  -7 7402.11 1218.02   0
  -5  -9  -7 6426.74 1245.57   1
  -5   9  -8 1610.03 1484.57   1
  -5  -9  -8 2183.28 1210.71   1
  -5   9  -8 3561.69 1129.55   0
  -5   9  -9 14820.6 1381.68   0
  -5  -9  -9 16601.8 1510.15   1
  -5   9  -9 13390.4 1670.71   1
  -5   9 -10 121.871 1462.21   1
  -5  -9 -10 911.863 1236.39   1
  -5   9 -10 1917.67 1179.01   0
  -5   9 -11 4012.24 1624.05   1
  -5  -9 -11 3919.49 1408.12   1
  -5   9 -11 3913.51 1299.52   0
  -5  -9 -12 72.0459 1261.56   1
  -5   9 -12 918.222 1291.86   0
  -5  -9 -13 528.632 1403.59   1
  -5   9 -13-179.227 1345.37   0
  -5  -9 -14 820.949 1388.53   1
  -5   9 -14 1237.31 1526.16   0
  -5   9 -15 2303.03 1552.23   0
  -5  -9 -15 3470.80 1425.32   1
  -5   9 -16 1143.87 1573.60   0
   5  10 -17-283.554 1578.58   0
   5  10 -16 1092.35 1483.49   0
   5  10 -15 941.325 1389.50   0
   5  10 -14 1009.28 1296.19   0
   5  10 -13 5161.82 1335.21   0
   5  10 -12 3293.79 1246.99   0
   5  10 -11 8542.56 1255.36   0
   5  10 -10 760.066 1079.18   0
   5  10  -9 3643.08 1121.29   0
   5  10  -8-375.406 1011.88   0
   5  10  -7 721.598 997.041   0
   5  10  -6 223.263 997.300   0
  -5  10   5 2691.46 839.574   0
   5  10  -5 1769.31 953.905   0
  -5  10   4 146.808 795.573   0
   5  10  -4 215.965 869.861   0
  -5 -10   3 1519.87 874.007   2
  -5  10   3 1894.84 844.453   0
   5  10  -3 988.392 887.657   0
   5  10  -2 2490.55 880.793   0
  -5  10   2 2087.22 888.803   0
  -5 -10   2 1814.26 772.439   2
  -5 -10   1 6999.27 827.459   2
   5  10  -1 5585.64 879.214   0
  -5  10   1 6202.08 1024.98   0
  -5 -10   0 7324.20 828.305   2
   5  10   0 8355.34 906.330   0
  -5  10   0 6664.00 994.560   0
   5  10   1 5366.12 807.823   0
  -5 -10  -1 6173.12 757.811   2
  -5  10  -1 4534.17 967.123   0
  -5  10  -2 518.968 981.139   0
   5  10   2 655.153 752.052   0
  -5 -10  -2 663.327 628.405   2
   5  10   3-45.4394 707.119   0
  -5  10  -4 517.701 1015.82   0
  -5  10  -5 7649.37 1459.15   1
  -5  10  -5 7338.74 1139.00   0
  -5  10  -6 1230.50 1443.69   1
  -5  10  -6 3526.55 1131.78   0
  -5  10  -7 6153.84 1546.30   1
  -5  10  -7 10821.2 1283.00   0
  -5  10  -8 4930.34 1545.86   1
  -5 -10  -8 6824.82 1341.21   1
  -5  10  -8 7778.51 1268.25   0
  -5  10  -9 2529.99 1520.83   1
  -5 -10  -9 4256.81 1339.30   1
  -5  10  -9 3115.22 1190.84   0
  -5  10 -10 1773.56 1610.18   1
  -5 -10 -10 1678.33 1345.03   1
  -5  10 -10 1638.76 1226.98   0
  -5 -10 -11 470.126 1376.13   1
  -5  10 -11 157.640 1278.19   0
  -5 -10 -12-152.877 1397.11   1
  -5  10 -12 93.2515 1404.75   0
  -5 -10 -13 730.268 1438.09   1
  -5  10 -13 525.660 1413.02   0
  -5  10 -14 491.316 1543.72   0
  -5 -10 -14 809.899 1443.33   1
  -5  10 -15 378.921 1580.15   0
  -5 -10 -15 1232.21 1407.94   1
   5  11 -16 612.419 1558.23   0
   5  11 -15 100.078 1418.87   0
   5  11 -14 260.119 1360.05   0
   5  11 -13 20.1332 1273.55   0
   5  11 -12 414.624 1209.71   0
   5  11 -11 1016.25 1171.80   0
   5  11 -10 685.571 1144.50   0
   5  11  -9 744.301 1105.08   0
   5  11  -8 412.208 1067.39   0
  -5  11   8 202.343 777.276   0
   5  11  -7 594.979 1088.93   0
  -5  11   7 188.024 794.407   0
  -5  11   6 3123.87 863.484   0
   5  11  -6 2813.91 1066.96   0
   5  11  -5 166.698 1026.23   0
  -5  11   5 1164.96 843.560   0
   5  11  -4 10971.4 1133.85   0
  -5  11   4 11317.8 1007.39   0
  -5 -11   3 1970.19 940.994   2
  -5  11   3 2373.63 835.411   0
   5  11  -3 2388.44 981.394   0
   5  11  -2 22536.3 1253.97   0
  -5  11   2 21708.7 1190.99   0
  -5 -11   2 24708.7 1175.80   2
   5  11  -1 7241.46 947.350   0
  -5  11   1 4611.34 1020.74   0
  -5 -11   1 6546.18 860.387   2
  -5 -11   0 21254.2 1032.16   2
   5  11   0 24544.8 1171.90   0
   5  11   1 2538.15 808.317   0
  -5  11  -1 602.115 969.212   0
  -5 -11  -1 880.190 639.280   2
  -5  11  -2 2383.89 1005.20   0
  -5 -11  -2 2052.36 672.981   2
   5  11   2 2839.33 824.735   0
  -5  11  -3 1008.88 1014.69   0
   5  11   3 436.173 703.961   0
  -5  11  -4 534.478 1047.96   0
  -5  11  -5 456.155 1118.89   0
  -5  11  -6 1674.53 1104.44   0
  -5  11  -7 3007.96 1222.91   0
  -5  11  -8 7726.91 1323.63   0
  -5 -11  -9 2228.94 1386.49   1
  -5  11  -9 4094.76 1279.18   0
  -5 -11 -10 3832.26 1374.89   1
  -5  11 -10 4797.45 1362.11   0
  -5 -11 -11-252.385 1450.60   1
  -5  11 -11 1094.81 1396.33   0
  -5 -11 -12 1573.45 1436.29   1
  -5  11 -12 466.132 1378.89   0
  -5 -11 -13 1990.79 1565.06   1
  -5  11 -13 43.1029 1476.94   0
  -5  11 -14 1186.79 1584.17   0
  -5 -11 -14 1074.48 1544.57   1
   5  12 -15 730.693 1468.52   0
   5  12 -14 1255.78 1424.80   0
   5  12 -13 509.164 1324.80   0
   5  12 -12 2463.95 1334.28   0
   5  12 -10 3551.70 1270.21   0
   5  12  -9 164.390 1152.18   0
   5  12  -8 1217.21 1229.26   0
   5  12  -7-134.130 1176.30   0
  -5  12   7 812.715 788.811   0
   5  12  -6 399.980 1174.22   0
  -5  12   6-121.545 781.326   0
  -5  12   5 337.021 799.244   0
   5  12  -5 395.663 1067.73   0
  -5  12   4 345.210 839.317   0
   5  12  -4-295.072 1017.22   0
   5  12  -3 787.189 943.961   0
  -5 -12   3-198.543 942.780   2
   5  12  -2 1679.28 944.914   0
  -5  12   2 1575.44 935.221   0
  -5 -12   2 2077.71 894.119   2
  -5 -12   1 816.210 818.401   2
  -5  12   1 732.355 915.843   0
   5  12  -1 870.049 877.635   0
  -5  12   0 5124.80 1108.11   0
   5  12   0 5031.76 922.666   0
  -5 -12   0 4125.66 798.625   2
   5  12   1 1819.50 842.463   0
  -5 -12  -1 1306.14 657.719   2
  -5  12  -1 1139.09 1029.10   0
  -5  12  -2 1590.92 1047.84   0
   5  12   2 2087.82 851.414   0
  -5 -12  -2 2535.61 683.346   2
  -5  12  -3-124.894 1055.38   0
  -5  12  -4 1190.84 1084.92   0
  -5  12  -5-272.156 1114.84   0
  -5  12  -6 4366.23 1234.23   0
  -5  12  -7 1019.36 1221.08   0
  -5  12  -8 2205.28 1287.80   0
  -5 -12  -9-261.505 1338.80   1
  -5  12  -9 259.979 1285.04   0
  -5 -12 -10-14.6538 1400.03   1
  -5  12 -11 497.931 1425.83   0
  -5  12 -12 339.707 1490.24   0
  -5  12 -13 114.138 1564.58   0
  -5 -12 -13 625.084 1507.29   1
  -5 -12 -14 595.944 1561.12   1
   5  13 -14 339.978 1453.49   0
   5  13 -13 91.2036 1365.91   0
   5  13 -12 373.275 1359.12   0
   5  13 -10-22.6967 1266.37   0
   5  13  -9 609.359 1248.85   0
   5  13  -8-330.555 1273.39   0
   5  13  -7-56.0168 1274.93   0
   5  13  -6 126.805 1253.66   0
  -5  13   6 210.536 798.243   0
   5  13  -5 4717.89 1213.75   0
  -5  13   5 4436.64 940.792   0
   5  13  -4 2379.13 1183.02   0
  -5  13   4 2740.68 937.040   0
   5  13  -3 10070.6 1196.00   0
  -5  13   3 8644.40 1062.54   0
  -5 -13   3 9244.05 1161.59   2
  -5 -13   2 2829.84 944.630   2
   5  13  -2 3178.02 1072.64   0
  -5  13   2 2564.49 1023.16   0
  -5 -13   1 3892.42 867.055   2
  -5  13   1 3220.33 1021.85   0
   5  13  -1 4392.09 1025.17   0
  -5  13   0-312.177 1041.43   0
   5  13   0 1163.74 938.219   0
  -5 -13   0 639.352 742.740   2
   5  13   1 755.511 849.674   0
  -5 -13  -1-87.6617 728.026   2
  -5  13  -1-32.9215 1037.84   0
  -5  13  -2 342.276 1137.83   0
  -5 -13  -2-87.0464 641.551   2
  -5  13  -3 38.6280 1049.94   0
  -5  13  -4 1224.83 1132.18   0
  -5  13  -5 958.483 1167.21   0
  -5  13  -6 428.219 1231.14   0
  -5  13  -7 2407.71 1293.15   0
  -5  13  -8 2895.23 1388.03   0
  -5  13  -9 2566.26 1404.93   0
  -5 -13 -10 91.2156 1422.72   1
  -5  13 -10 2758.62 1464.59   0
  -5  13 -11 347.547 1436.64   0
  -5  13 -12 362.974 1562.76   0
  -5 -13 -13 712.450 1700.05   1
   5  14 -13 1587.46 1497.39   0
   5  14 -12-50.9243 1408.61   0
   5  14 -11 3490.40 1462.47   0
   5  14 -10 54.0232 1354.18   0
   5  14  -9 257.635 1343.63   0
   5  14  -8 113.687 1327.54   0
   5  14  -7 1710.84 1387.17   0
   5  14  -6-442.456 1324.74   0
  -5  14   5-191.508 894.686   0
   5  14  -5 287.431 1173.79   0
  -5  14   4 622.854 882.928   0
   5  14  -4 673.120 1199.56   0
  -5 -14   3 1146.27 1091.40   2
   5  14  -3 1034.18 1095.32   0
  -5  14   3-40.0112 952.620   0
  -5 -14   2 434.342 942.043   2
   5  14  -2 1065.45 1099.92   0
  -5  14   2-205.081 1023.39   0
  -5 -14   1 2502.87 856.431   2
  -5  14   1 2844.83 1073.60   0
   5  14  -1 2406.11 1052.26   0
  -5 -14   0 529.818 810.210   2
  -5  14   0 292.560 1025.47   0
   5  14   0 520.094 978.080   0
  -5 -14  -1 2808.22 760.193   2
  -5  14  -1 3241.24 1124.71   0
  -5  14  -2 1161.42 1154.04   0
  -5  14  -3 453.013 1123.12   0
  -5  14  -4 853.920 1180.91   0
  -5  14  -5 3350.32 1321.64   0
  -5  14  -6 958.953 1307.87   0
  -5  14  -7 3343.25 1390.31   0
  -5  14  -8 1067.92 1414.60   0
  -5  14  -9 1779.75 1508.09   0
  -5  14 -10 163.297 1500.01   0
  -5  14 -11-2.21508 1625.50   0
  -5 -14 -11-139.305 1518.82   1
  -5 -14 -12-385.174 1674.48   1
   5  15 -12 440.005 1509.22   0
   5  15 -11 625.142 1449.27   0
   5  15  -9 636.570 1492.55   0
   5  15  -8 121.834 1375.32   0
   5  15  -7 471.793 1342.94   0
   5  15  -6 80.8874 1328.84   0
   5  15  -5 1924.15 1375.22   0
   5  15  -4 2639.32 1255.73   0
  -5  15   4 3340.92 1017.46   0
  -5 -15   3 5351.73 1242.92   2
  -5  15   3 4039.80 1022.60   0
   5  15  -3 4199.47 1236.50   0
  -5 -15   2 4549.62 1074.22   2
  -5  15   2 3361.54 1076.95   0
   5  15  -2 4716.98 1210.57   0
  -5 -15   1 3281.82 945.698   2
  -5  15   1 3094.99 1148.76   0
   5  15  -1 2929.71 1116.27   0
  -5 -15   0 2381.19 867.308   2
  -5  15   0 1479.33 1144.80   0
  -5  15  -1 422.944 1154.41   0
  -5  15  -2 804.475 1152.99   0
  -5  15  -3 106.162 1165.84   0
  -5  15  -4 147.351 1275.52   0
  -5  15  -5-104.951 1299.15   0
  -5  15  -6 1022.46 1404.82   0
  -5  15  -7 1682.75 1410.53   0
  -5  15  -8 1040.87 1471.03   0
  -5  15  -9 1458.67 1550.31   0
  -5  15 -10 1646.60 1668.41   0
  -5 -15 -10-378.249 1553.21   1
  -5 -15 -11 89.8037 1597.16   1
   5  16 -11 43.0318 1629.27   0
   5  16 -10 2204.57 1591.89   0
   5  16  -9 594.284 1520.28   0
   5  16  -8 19.9171 1564.53   0
   5  16  -7-47.3286 1577.56   0
   5  16  -5-154.562 1399.77   0
   5  16  -4 226.012 1390.56   0
  -5  16   3 179.914 1020.03   0
  -5 -16   2 656.314 1112.07   2
   5  16  -2 1141.94 1174.66   0
  -5  16   2 730.777 1085.31   0
  -5 -16   1 649.019 1004.02   2
  -5  16   1-137.898 1071.29   0
  -5  16   0 2317.95 1103.97   0
  -5  16  -1 1454.76 1154.49   0
  -5  16  -2 323.475 1163.55   0
  -5  16  -3 290.763 1210.24   0
  -5  16  -4 553.632 1343.31   0
  -5  16  -5-177.753 1394.51   0
  -5  16  -6 1905.95 1464.56   0
  -5  16  -7 1551.72 1567.12   0
  -5  16  -8 2634.43 1572.12   0
  -5  16  -9 781.514 1613.35   0
  -5 -16 -10 267.933 1639.82   1
   5  17 -10-337.307 1687.74   0
   5  17  -9 1722.83 1719.16   0
   5  17  -8 271.167 1664.68   0
   5  17  -7 1400.90 1603.85   0
   5  17  -6-0.52597 1559.31   0
   5  17  -5-236.549 1553.32   0
   5  17  -4 2076.05 1428.49   0
  -5 -17   3 988.509 1278.78   2
   5  17  -3 386.563 1348.37   0
  -5 -17   2 2642.16 1143.50   2
  -5  17   1 1108.60 1116.99   0
  -5  17   0 2055.84 1276.79   0
  -5  17  -1 461.065 1207.52   0
  -5  17  -2 378.134 1236.64   0
  -5  17  -3 1849.82 1320.21   0
  -5  17  -4 452.385 1358.17   0
  -5  17  -5 865.309 1443.34   0
  -5  17  -6 1304.42 1557.00   0
  -5  17  -7 1290.41 1537.33   0
   5  18  -8 1042.35 1709.21   0
   5  18  -7-45.4443 1647.38   0
   5  18  -6-9.94350 1600.91   0
   5  18  -5 988.662 1630.25   0
   5  18  -4 889.968 1433.53   0
  -5 -18   4-30.6872 1476.69   2
  -5 -18   3-460.382 1316.91   2
  -5  18   0 986.422 1234.84   0
  -5  18  -1 742.547 1353.00   0
  -5  18  -2 255.695 1322.96   0
  -5  18  -3 133.250 1358.06   0
  -5  18  -4 164.166 1421.02   0
  -5  18  -5 223.380 1477.00   0
  -5  18  -6 513.286 1564.57   0
   5  19  -7-212.837 1739.01   0
   5  19  -6 70.3460 1700.38   0
  -5 -19   5 258.841 1608.28   2
  -5  19  -2 1093.12 1428.03   0
  -5  19  -3-273.184 1468.13   0
  -5  19  -4 535.916 1566.32   0
   6   0 -18 435.881 1376.60   0
  -6   0  18-22.5075 1804.59   2
   6   0 -17-16.8353 1353.10   0
  -6   0  17 921.510 1707.09   2
  -6   0  16 214.013 1654.96   2
   6   0 -16 648.246 1254.60   0
   6   0 -15 305.592 1149.96   0
  -6   0  15 884.452 1488.56   2
   6   0 -14 1071.25 1122.24   0
  -6   0  14 740.790 1366.39   2
   6   0 -13 250.625 1051.51   0
  -6   0  13-7.72324 1262.89   2
   6   0 -12 686.174 1082.28   0
  -6   0  12 1736.13 1191.63   2
  -6   0  11-160.134 1101.65   2
   6   0 -11 103.737 973.213   0
  -6   0  10 3253.06 1052.64   2
   6   0 -10 2591.67 971.603   0
  -6   0   9 97.5636 914.297   2
   6   0  -9-422.645 935.211   0
  -6   0   8 6717.82 973.857   2
  -6   0   8 7408.06 678.119   1
   6   0  -8 6674.71 977.178   0
  -6   0   7 113.819 803.300   2
  -6   0   7 999.863 689.284   1
   6   0  -7 670.776 822.459   0
  -6   0   6 56575.2 1495.47   2
  -6   0   6 54528.7 1224.07   1
   6   0  -6 53986.0 1477.85   0
   6   0  -5 853.626 771.036   0
  -6   0   5 814.279 761.326   1
  -6   0   4 61639.4 1404.57   1
   6   0  -4 59862.7 1469.73   0
   6   0  -3 488.954 755.148   0
  -6   0   3 1406.75 886.482   1
  -6   0   2 21676.7 1118.43   1
  -6   0   1 1473.06 898.699   1
  -6   0   0 5555.59 978.063   1
  -6   0  -1 1144.63 931.864   1
  -6   0  -2 4273.51 973.464   1
  -6   0  -3 1399.66 955.296   1
  -6   0  -4 86284.6 1885.90   1
  -6   0  -5 1454.80 1129.93   1
  -6   0  -6 121468. 2371.58   1
  -6   0  -7 598.335 739.416   0
  -6   0  -8 24804.1 1124.99   0
  -6   0  -8 23021.8 1610.48   1
  -6   0  -9 547.989 774.890   0
  -6   0  -9 345.897 1354.74   1
  -6   0 -10 892.095 824.144   0
  -6   0 -10 136.037 1333.34   1
  -6   0 -11 161.724 1347.49   1
  -6   0 -11-345.970 869.520   0
  -6   0 -12 2880.72 970.913   0
  -6   0 -12 3511.26 1517.52   1
  -6   0 -13 370.648 873.866   0
  -6   0 -13 968.223 1457.90   1
  -6   0 -14 2244.78 1666.97   1
  -6   0 -14 1522.10 938.506   0
  -6   0 -15 1315.17 1590.63   1
  -6   0 -16 2649.22 1694.32   1
  -6   0 -17 1658.45 1691.21   1
  -6   0 -18 1189.55 1767.88   1
   6   1 -19 953.350 1522.35   0
  -6  -1  18 948.217 1995.65   2
   6   1 -18 1136.39 1532.99   0
  -6   1  17 3582.28 1756.65   2
   6   1 -17 1653.83 1451.21   0
  -6  -1  17 2409.41 1883.13   2
   6  -1 -17 1618.56 1245.00   0
   6   1 -16 2542.27 1356.94   0
  -6  -1  16 3738.60 1820.25   2
  -6   1  16 2345.91 1496.95   2
   6  -1 -16 1028.06 1263.02   0
   6   1 -15 3398.19 1310.38   0
  -6  -1  15 3489.15 1644.77   2
   6  -1 -15 2305.04 1242.98   0
  -6   1  15 3354.78 1462.06   2
   6   1 -14 7636.04 1348.17   0
  -6  -1  14 10721.1 1644.25   2
  -6   1  14 9766.96 1465.99   2
   6  -1 -14 8639.91 1296.99   0
   6   1 -13 6436.08 1224.75   0
  -6   1  13 6368.56 1286.05   2
   6  -1 -13 6833.53 1212.55   0
  -6  -1  13 7331.90 1428.74   2
  -6   1  12 4866.74 1240.78   2
   6   1 -12 5294.88 1191.08   0
  -6  -1  12 5374.12 1316.22   2
   6  -1 -12 4882.75 1098.05   0
   6   1 -11 418.944 996.404   0
  -6  -1  11-394.870 1142.83   2
  -6   1  11 365.897 1043.21   2
   6   1 -10 6.15194 946.109   0
  -6  -1  10 168.857 1071.89   2
  -6   1  10 459.186 931.703   2
   6  -1 -10-295.032 899.059   0
   6  -1  -9 3026.01 937.607   0
  -6  -1   9 2717.74 1025.56   2
   6   1  -9 3057.34 962.376   0
  -6   1   9 2842.29 939.738   2
  -6  -1   9 2733.28 609.738   1
   6  -1  -8-4.91497 816.006   0
  -6   1   8 1.47840 838.289   2
  -6  -1   8 166.675 656.993   1
  -6   1   8 476.535 636.977   1
  -6  -1   8 338.424 886.222   2
   6   1  -8 384.033 897.049   0
   6   1  -7 2630.90 923.971   0
   6  -1  -7 3367.16 860.923   0
  -6  -1   7-187.638 715.215   1
  -6  -1   7 371.729 800.024   2
  -6   1   7 404.399 742.402   1
   6  -1  -6 3686.54 811.130   0
  -6  -1   6 3071.97 822.653   1
  -6  -1   6 4127.05 885.766   2
   6   1  -6 4314.38 879.334   0
  -6   1   6 3571.13 835.242   1
   6  -1  -5 20989.5 1060.12   0
  -6  -1   5 20552.4 1041.51   2
  -6   1   5 23347.7 1059.45   1
   6   1  -5 20238.3 1114.50   0
  -6  -1   5 21395.0 1072.56   1
   6  -1  -4 10215.7 888.383   0
  -6  -1   4 11303.4 1004.86   1
   6   1  -4 8894.35 917.684   0
  -6  -1   3 35756.2 1214.14   1
  -6   1   3 36212.2 1217.84   1
   6   1  -3 34956.2 1232.16   0
   6   1  -2 32914.3 1208.26   0
  -6  -1   2 35627.5 1251.25   1
  -6   1   2 34588.3 1224.03   1
  -6  -1   1 28778.3 1193.15   1
  -6   1   1 32090.6 1252.60   1
  -6  -1   0 8833.61 1001.67   1
  -6   1   0 13316.4 1107.34   1
  -6  -1  -1 3262.04 945.807   1
  -6   1  -1 3966.77 1051.60   1
  -6  -1  -2 16527.2 1133.18   1
  -6   1  -2 18132.7 1282.95   1
  -6  -1  -3 14892.6 1160.51   1
  -6   1  -3 15326.9 1298.66   1
  -6  -1  -4 32905.3 1396.95   1
  -6   1  -4 31237.5 1541.74   1
  -6   1  -5 11194.1 1360.57   1
  -6  -1  -5 10591.0 1198.48   1
  -6   1  -6 18765.9 1051.25   0
  -6  -1  -6 19123.9 1336.44   1
  -6   1  -6 19196.2 1537.05   1
  -6  -1  -7 189.274 733.530   0
  -6   1  -7 780.058 788.711   0
  -6  -1  -7 1701.59 1161.32   1
  -6   1  -7 741.949 1290.02   1
  -6  -1  -8 341.375 780.088   0
  -6   1  -8 487.154 842.373   0
  -6  -1  -8 621.716 1271.13   1
  -6   1  -8 1689.23 1342.48   1
  -6  -1  -9 1988.89 792.852   0
  -6   1  -9 1768.85 906.089   0
  -6  -1  -9 782.574 1319.70   1
  -6   1  -9 999.695 1390.59   1
  -6  -1 -10 1709.21 784.453   0
  -6   1 -10 1170.52 841.899   0
  -6  -1 -10 1405.14 1358.25   1
  -6   1 -10 1915.35 1422.44   1
  -6  -1 -11 265.784 792.278   0
  -6  -1 -11 834.127 1401.86   1
  -6   1 -11 641.749 1417.86   1
  -6   1 -11 208.956 951.685   0
  -6  -1 -12 1384.55 860.626   0
  -6   1 -12 421.861 928.170   0
  -6  -1 -12 1797.60 1448.44   1
  -6   1 -12 1071.39 1451.85   1
  -6   1 -13 1942.79 1557.53   1
  -6  -1 -13 1306.61 842.099   0
  -6   1 -13 1981.73 1008.06   0
  -6  -1 -13 2341.00 1578.17   1
  -6   1 -14 3539.96 1691.65   1
  -6   1 -14 2388.65 1058.78   0
  -6  -1 -14 2296.43 1584.19   1
  -6   1 -15 3116.79 1592.73   1
  -6  -1 -15 3283.17 1619.15   1
  -6  -1 -16 4425.74 1718.04   1
  -6   1 -16 5014.98 1739.09   1
  -6  -1 -17 3928.47 1698.97   1
  -6   1 -17 1727.69 1699.25   1
  -6   1 -18 561.608 1619.27   1
   6   2 -19 39.7421 1586.43   0
  -6  -2  19-281.120 2154.08   2
   6   2 -18 1055.18 1568.37   0
  -6  -2  18 1505.23 2076.96   2
   6   2 -17 1186.91 1403.70   0
  -6  -2  17 573.983 1982.12   2
   6  -2 -17 273.055 1173.59   0
  -6  -2  16 1112.38 1745.23   2
  -6   2  16 616.138 1424.83   2
   6  -2 -16 864.391 1155.57   0
   6   2 -16 1633.32 1441.29   0
  -6  -2  15 914.312 1645.76   2
  -6   2  15 482.429 1397.93   2
   6  -2 -15 828.160 1086.14   0
   6   2 -15-60.4147 1293.50   0
  -6  -2  14 559.874 1457.56   2
  -6   2  14-453.486 1301.03   2
   6  -2 -14 364.549 1056.66   0
   6   2 -14 854.253 1198.74   0
  -6   2  13 630.159 1159.95   2
  -6  -2  13 1050.48 1339.40   2
   6   2 -13 1187.18 1143.33   0
   6  -2 -13 686.874 1041.75   0
  -6  -2  12 96.0115 1188.70   2
  -6   2  12-394.031 1124.87   2
   6   2 -12 123.433 1163.42   0
   6   2 -11 2705.95 1080.91   0
   6  -2 -11 2738.78 916.330   0
  -6   2  11 3328.31 1074.08   2
  -6  -2  11 3685.46 1240.94   2
   6   2 -10 3759.65 1059.72   0
   6  -2 -10 3767.26 923.016   0
  -6  -2  10 4601.37 1149.60   2
   6   2  -9-69.7741 970.114   0
  -6  -2   9 455.598 1041.52   2
   6  -2  -9 135.374 833.402   0
  -6  -2   9-172.738 690.527   1
  -6   2   8 5669.23 593.206   1
   6   2  -8 5495.55 1000.37   0
  -6  -2   8 5774.37 1011.00   2
  -6  -2   8 5247.19 807.484   1
   6  -2  -8 5696.69 935.987   0
  -6  -2   7 26078.2 1295.11   2
  -6  -2   7 27229.1 1070.96   1
  -6   2   7 27288.8 976.756   1
   6   2  -7 25365.2 1240.66   0
   6  -2  -7 24559.0 1132.64   0
   6   2  -6 3012.34 874.417   0
   6  -2  -6 3392.66 805.000   0
  -6   2   6 3151.84 865.430   1
  -6  -2   6 2845.85 823.493   1
  -6  -2   6 2905.56 859.705   2
  -6  -2   5 56821.6 1390.54   1
  -6   2   5 56060.6 1390.01   1
   6   2  -5 53236.8 1535.68   0
  -6  -2   4 9973.37 900.459   2
  -6  -2   4 8202.90 946.858   1
  -6   2   4 9995.66 1070.46   1
   6   2  -4 9356.70 928.750   0
  -6   2   3 10307.2 1071.90   1
  -6  -2   3 8759.57 971.823   1
   6   2  -3 9085.65 896.779   0
   6   2  -2 1133.35 769.959   0
  -6  -2   2 207.780 894.072   1
  -6   2   2 1511.29 1064.59   1
  -6  -2   1 1141.87 905.375   1
   6   2  -1 2059.98 789.664   0
  -6   2   1 2863.17 1045.27   1
  -6   2   0-269.237 1043.33   1
  -6  -2  -1 1875.95 958.735   1
  -6   2  -1 1740.12 1132.51   1
  -6  -2  -2 380.717 950.359   1
  -6   2  -2-188.635 1102.52   1
  -6  -2  -3 26.8664 967.504   1
  -6   2  -3 484.720 1173.35   1
  -6  -2  -4 314.159 978.536   1
  -6   2  -4 870.315 1228.82   1
  -6  -2  -5 36113.2 1484.56   1
  -6   2  -5 37000.6 1691.21   1
  -6   2  -6 295.413 809.935   0
  -6  -2  -6 3043.06 1101.84   1
  -6   2  -7 28218.1 1209.42   0
  -6   2  -7 29140.4 1661.15   1
  -6  -2  -7 29909.3 1473.77   1
  -6  -2  -8 852.955 719.292   0
  -6   2  -8-5.06394 898.239   0
  -6  -2  -8 2356.42 1177.59   1
  -6   2  -8-355.572 1339.95   1
  -6  -2  -9 4228.46 807.363   0
  -6   2  -9 4683.12 941.814   0
  -6  -2  -9 4506.03 1272.68   1
  -6   2  -9 5093.99 1432.11   1
  -6  -2 -10 821.652 744.043   0
  -6   2 -10-68.2597 894.069   0
  -6  -2 -10 957.527 1352.90   1
  -6   2 -10 718.953 1417.50   1
  -6   2 -11 676.820 1461.00   1
  -6   2 -11 569.620 999.480   0
  -6  -2 -11 757.873 756.439   0
  -6  -2 -11 1630.82 1354.85   1
  -6   2 -12 254.982 1528.90   1
  -6  -2 -12 123.489 749.478   0
  -6   2 -12-86.9213 1039.67   0
  -6  -2 -12 815.467 1454.62   1
  -6   2 -13 3750.28 1639.32   1
  -6   2 -13 3344.91 1124.09   0
  -6  -2 -13 5367.73 1616.17   1
  -6   2 -14 1499.04 1535.31   1
  -6   2 -14 693.784 1096.90   0
  -6  -2 -14 1827.60 1558.42   1
  -6   2 -15 1554.21 1536.09   1
  -6   2 -15 872.843 1109.07   0
  -6  -2 -15 133.266 1561.00   1
  -6   2 -16 656.175 1715.57   1
  -6  -2 -16 1032.86 1583.89   1
  -6  -2 -17 1687.70 1642.42   1
  -6   2 -17 666.719 1621.40   1
  -6   2 -18-224.173 1790.68   1
   6   3 -20 789.582 1819.27   0
  -6  -3  19-256.555 2325.66   2
   6   3 -19 23.6882 1751.28   0
  -6  -3  18 970.608 2151.05   2
   6   3 -18 1419.31 1621.96   0
  -6  -3  17 381.328 1997.46   2
   6   3 -17 2037.62 1497.70   0
   6  -3 -16 572.098 1088.62   0
   6   3 -16 916.553 1376.32   0
  -6  -3  16 1651.61 1842.90   2
  -6  -3  15 4869.15 1767.08   2
   6   3 -15 4582.19 1366.41   0
   6  -3 -15 3292.04 1100.23   0
   6  -3 -14 2442.50 1065.84   0
   6   3 -14 3014.08 1295.44   0
  -6  -3  14 3683.00 1525.10   2
  -6  -3  13 10822.1 1531.91   2
   6  -3 -13 7352.68 1045.50   0
   6   3 -13 7754.52 1318.03   0
  -6  -3  12 1285.89 1280.67   2
   6  -3 -12 1260.02 978.260   0
   6   3 -12 732.967 1104.18   0
   6  -3 -11-92.2037 909.933   0
   6   3 -11 824.203 1066.96   0
  -6  -3  11 433.953 1119.81   2
   6  -3 -10 15.1943 846.600   0
  -6  -3  10 320.496 1106.40   2
   6   3 -10 790.628 1022.42   0
  -6  -3   9-163.794 1033.18   2
   6  -3  -9 375.105 823.485   0
   6   3  -9 1018.34 993.263   0
   6   3  -8 356.888 1021.37   0
  -6   3   8 561.331 490.966   1
   6  -3  -8 902.194 806.284   0
  -6  -3   8 1442.66 947.846   2
  -6   3   7 3867.46 695.031   1
   6   3  -7 2524.12 945.385   0
  -6  -3   7 3220.84 972.187   2
  -6   3   6 954.912 835.982   1
   6   3  -6 700.231 852.267   0
  -6  -3   6 1084.52 864.847   2
  -6  -3   5 10509.6 922.934   2
   6   3  -5 11499.5 996.338   0
  -6   3   5 12298.7 1048.38   1
  -6  -3   4 15434.2 971.213   2
  -6   3   4 17601.6 1131.99   1
  -6  -3   4 14613.3 1009.19   1
   6   3  -4 15273.1 1107.26   0
   6   3  -3 24484.1 1140.73   0
  -6  -3   3 21738.4 1032.56   2
  -6   3   3 24879.9 1211.27   1
  -6  -3   3 24336.7 1184.48   1
  -6  -3   2 20781.8 1115.46   1
  -6   3   2 22378.3 1299.31   1
   6   3  -2 20524.5 1086.19   0
  -6  -3   1 33568.0 1308.36   1
  -6   3   1 36074.6 1444.35   1
   6   3  -1 31728.5 1184.11   0
  -6   3   0 8135.70 1236.15   1
  -6  -3   0 3938.67 945.733   1
  -6  -3  -1 3004.99 944.690   1
  -6   3  -1 6449.51 1216.39   1
  -6  -3  -2 4410.19 1032.38   1
  -6   3  -2 6933.92 1273.96   1
  -6  -3  -3 25647.0 1355.60   1
  -6   3  -3 28790.2 1573.63   1
  -6  -3  -4 5146.48 1109.35   1
  -6   3  -4 6459.59 1309.09   1
  -6   3  -5 15210.7 1038.93   0
  -6  -3  -5 14548.0 1269.63   1
  -6   3  -5 14931.7 1463.88   1
  -6   3  -6 931.000 824.855   0
  -6  -3  -6 1546.50 1095.83   1
  -6   3  -6 488.703 1329.75   1
  -6  -3  -7 1760.71 1129.22   1
  -6   3  -7 101.639 834.289   0
  -6  -3  -8 1237.53 727.455   0
  -6   3  -8 1267.71 926.595   0
  -6  -3  -8 2480.27 1176.27   1
  -6   3  -8 1595.89 1400.46   1
  -6   3  -9 2197.54 1442.96   1
  -6  -3  -9 2545.72 742.819   0
  -6   3  -9 2123.04 1016.34   0
  -6  -3  -9 3061.64 1184.24   1
  -6   3 -10 765.690 1420.85   1
  -6   3 -10 1132.18 1006.51   0
  -6  -3 -10 1488.50 1216.42   1
  -6  -3 -10-178.452 698.887   0
  -6   3 -11 1488.11 1461.68   1
  -6  -3 -11 81.1503 696.888   0
  -6   3 -11 334.658 1044.53   0
  -6  -3 -11-378.889 1410.76   1
  -6   3 -12 1490.82 1439.01   1
  -6   3 -12 1082.38 1086.65   0
  -6  -3 -12 2033.96 1494.58   1
  -6   3 -13 1305.67 1091.05   0
  -6   3 -13 3334.06 1499.53   1
  -6  -3 -13 952.089 1526.64   1
  -6   3 -14 2720.90 1590.32   1
  -6   3 -14 833.591 1075.87   0
  -6  -3 -14 1402.14 1567.94   1
  -6   3 -15 2712.66 1615.43   1
  -6   3 -15 3040.09 1200.08   0
  -6  -3 -15 5094.01 1679.45   1
  -6   3 -16 2191.46 1756.04   1
  -6  -3 -16 338.378 1660.10   1
  -6   3 -16 1003.32 1273.01   0
  -6   3 -17 1926.67 1801.41   1
  -6  -3 -17 2918.29 1783.33   1
  -6   3 -18-24.9446 1752.41   1
  -6  -4  19-120.757 2365.70   2
   6   4 -19-128.449 1783.01   0
   6   4 -18 529.882 1660.31   0
  -6  -4  18-351.714 2230.11   2
   6   4 -17-260.179 1502.53   0
   6   4 -16 795.859 1373.69   0
  -6  -4  16 2130.39 1862.02   2
   6  -4 -15 18.0788 956.411   0
   6   4 -15 323.822 1321.75   0
  -6  -4  15 641.792 1686.53   2
  -6  -4  14 728.989 1506.69   2
   6  -4 -14 233.371 914.864   0
   6   4 -14 1313.82 1318.91   0
  -6  -4  13-42.5305 1368.16   2
   6   4 -13 494.942 1215.07   0
   6  -4 -13 708.990 937.115   0
   6  -4 -12 1586.00 913.611   0
  -6  -4  12 1072.79 1250.93   2
   6   4 -12 1658.19 1189.09   0
   6  -4 -11 234.575 879.479   0
   6   4 -11-286.780 1045.82   0
  -6  -4  11-171.389 1206.74   2
  -6  -4  10 1979.88 1085.14   2
   6   4 -10 1783.11 1024.61   0
   6  -4 -10 2226.73 893.557   0
   6   4  -9 503.388 976.789   0
  -6  -4   9 458.282 985.322   2
   6   4  -8 9249.37 1104.03   0
  -6  -4   8 9117.73 1135.27   2
  -6   4   7 2745.78 689.772   1
  -6  -4   7 3544.27 935.986   2
   6   4  -6 42442.6 1499.93   0
  -6   4   6 45552.7 1171.48   1
  -6  -4   6 45437.1 1488.26   2
  -6  -4   5 12793.4 988.001   2
   6   4  -5 11985.0 1015.25   0
  -6   4   5 13926.1 977.860   1
  -6  -4   4 25866.6 1146.79   2
  -6   4   4 28243.8 1249.24   1
   6   4  -4 25845.8 1205.73   0
  -6   4   3 6888.45 1137.46   1
  -6  -4   3 6655.57 815.565   2
   6   4  -3 6991.86 954.460   0
  -6   4   2 11957.1 1157.72   1
   6   4  -2 9689.18 954.581   0
  -6  -4   2 9681.13 899.003   2
   6   4  -1 2424.98 847.895   0
  -6   4   1 2809.57 1143.85   1
   6   4   0 11214.7 926.874   0
  -6  -4   0 13279.2 1118.55   1
  -6   4   0 15137.5 1303.80   1
  -6  -4  -1-297.582 907.222   1
  -6   4  -1 721.554 1187.88   1
  -6   4  -2 1091.78 1209.47   1
  -6   4  -3 1060.90 1237.38   1
  -6   4  -4 11777.3 995.181   0
  -6  -4  -4 11365.0 1200.04   1
  -6   4  -4 12656.9 1447.96   1
  -6   4  -5 6721.86 974.788   0
  -6  -4  -5 6801.17 1198.37   1
  -6   4  -5 6644.74 1417.50   1
  -6   4  -6 18715.7 1176.96   0
  -6  -4  -6 17953.5 1335.66   1
  -6   4  -6 18827.9 1587.11   1
  -6   4  -7 3600.43 1412.50   1
  -6   4  -7 2915.38 954.882   0
  -6  -4  -7 3435.84 1180.36   1
  -6   4  -8 8881.10 1489.18   1
  -6  -4  -8 8450.50 780.773   0
  -6   4  -8 8424.49 1062.11   0
  -6  -4  -8 9825.16 1283.86   1
  -6   4  -9 750.507 1401.39   1
  -6   4  -9 553.428 958.708   0
  -6  -4  -9 1550.64 1181.22   1
  -6  -4  -9 621.226 648.467   0
  -6   4 -10 964.591 1403.40   1
  -6  -4 -10 933.364 648.203   0
  -6   4 -10 972.815 983.772   0
  -6  -4 -10 2650.48 1264.08   1
  -6   4 -11 1663.61 1439.43   1
  -6   4 -11 194.887 1087.12   0
  -6  -4 -11 990.005 1303.45   1
  -6   4 -12 2918.84 1550.29   1
  -6   4 -12 1038.58 1100.40   0
  -6  -4 -12 500.845 1443.33   1
  -6   4 -13 1928.70 1554.88   1
  -6   4 -13 360.452 1095.05   0
  -6  -4 -13-144.174 1497.12   1
  -6   4 -14 1890.85 1627.86   1
  -6   4 -14 715.754 1225.41   0
  -6  -4 -14 1352.31 1589.58   1
  -6   4 -15 506.038 1639.80   1
  -6  -4 -15 1957.61 1721.77   1
  -6   4 -15-299.340 1205.31   0
  -6   4 -16 1066.19 1773.91   1
  -6  -4 -16 806.494 1744.41   1
  -6   4 -16 400.638 1318.60   0
  -6   4 -17 687.598 1824.01   1
  -6  -4 -17 860.331 1655.12   1
  -6  -5  19 314.488 2628.91   2
   6   5 -19 920.353 1722.07   0
  -6  -5  18 2539.61 2359.69   2
   6   5 -18 1036.82 1611.40   0
  -6  -5  17 899.614 2090.21   2
   6   5 -17 40.7807 1460.68   0
  -6  -5  16 3330.82 1901.77   2
   6   5 -16 1387.14 1469.08   0
  -6  -5  15 1386.02 1742.41   2
   6   5 -15 577.020 1320.65   0
   6   5 -14 7576.87 1425.86   0
  -6  -5  14 9820.27 1687.56   2
   6   5 -13 1207.28 1227.08   0
  -6  -5  13 688.932 1368.28   2
   6   5 -12 5218.22 1194.62   0
  -6  -5  12 9530.13 1456.87   2
   6   5 -11 139.868 1059.88   0
  -6  -5  11 20.4847 1270.65   2
  -6  -5  10-123.283 1050.13   2
   6   5 -10-399.629 1018.40   0
  -6  -5   9 608.171 982.398   2
   6   5  -9 294.200 1012.87   0
  -6  -5   8 607.842 941.357   2
   6   5  -8 377.322 951.609   0
  -6  -5   7 561.612 994.683   2
   6   5  -7 549.838 947.448   0
   6   5  -6 11836.1 1087.46   0
  -6  -5   6 10914.0 1078.33   2
  -6   5   6 8842.85 904.855   1
   6   5  -5 1585.50 902.538   0
  -6   5   5 1322.95 883.479   1
  -6  -5   5 551.259 889.046   2
   6   5  -4 25211.4 1205.97   0
  -6  -5   4 26856.9 1171.31   2
  -6   5   4 29413.1 1265.86   1
  -6   5   3 1379.57 993.301   1
  -6  -5   3 464.024 737.822   2
   6   5  -3 520.521 819.607   0
  -6  -5   2 50773.6 1397.06   2
  -6   5   2 53390.6 1600.50   1
   6   5  -2 53028.9 1512.19   0
  -6  -5   1 6627.19 835.768   2
  -6   5   1 7444.29 1151.69   1
   6   5  -1 8145.08 946.918   0
   6   5   0 4303.22 833.179   0
  -6   5   0 17485.3 1352.90   1
  -6   5  -1 904.275 1222.87   1
   6   5   1 527.716 769.784   0
  -6  -5  -2 18541.7 1262.19   1
  -6   5  -2 19108.5 1457.73   1
  -6   5  -3 6534.96 1352.53   1
  -6   5  -3 5818.72 940.936   0
  -6  -5  -3 6086.30 1116.95   1
  -6   5  -4 20464.0 1165.54   0
  -6  -5  -4 21906.4 1393.41   1
  -6   5  -4 19507.8 1558.79   1
  -6   5  -5 5590.80 1394.93   1
  -6   5  -5 3896.47 941.783   0
  -6  -5  -5 3923.54 1177.60   1
  -6   5  -6 3919.52 948.960   0
  -6   5  -6 5112.77 1417.59   1
  -6  -5  -6 5222.03 1227.11   1
  -6   5  -7 742.273 954.816   0
  -6   5  -7 2425.96 1360.14   1
  -6  -5  -7 568.246 1151.24   1
  -6   5  -8 3205.59 1394.93   1
  -6  -5  -8 1955.27 657.872   0
  -6   5  -8 2105.78 996.824   0
  -6  -5  -8 2050.44 1188.12   1
  -6  -5  -9 201.511 593.800   0
  -6   5  -9 1487.24 1403.06   1
  -6   5  -9 630.303 989.960   0
  -6  -5  -9 1874.08 1236.39   1
  -6   5 -10 2332.02 1426.78   1
  -6   5 -10 1085.32 1056.16   0
  -6  -5 -10 667.514 1252.63   1
  -6   5 -11 1660.01 1445.37   1
  -6   5 -11 618.807 1068.63   0
  -6  -5 -11 2651.84 1292.30   1
  -6   5 -12 1673.40 1508.44   1
  -6   5 -12 550.459 1148.07   0
  -6  -5 -12 4060.44 1402.39   1
  -6   5 -13 1238.08 1685.40   1
  -6   5 -13 829.853 1212.86   0
  -6   5 -14 2549.14 1684.17   1
  -6  -5 -14 2405.56 1672.02   1
  -6   5 -14 2990.34 1276.54   0
  -6   5 -15 781.191 1714.96   1
  -6  -5 -15-120.561 1617.95   1
  -6   5 -15 494.002 1356.95   0
  -6   5 -16 3185.74 1359.58   0
  -6   5 -16 3017.17 1774.38   1
  -6  -5 -16 2611.22 1676.84   1
  -6   5 -17-59.9327 1800.04   1
  -6   5 -18 174.155 1872.39   1
  -6  -6  18 68.3151 2298.44   2
   6   6 -18-267.447 1680.73   0
  -6  -6  17 168.411 2079.41   2
  -6  -6  16 894.868 2009.95   2
   6   6 -16 482.355 1407.61   0
  -6  -6  15-382.644 1668.76   2
   6   6 -15 797.558 1365.11   0
  -6  -6  14 169.992 1607.34   2
  -6  -6  13 720.416 1489.73   2
   6   6 -13 765.636 1188.33   0
  -6  -6  12 86.9386 1381.29   2
   6   6 -12 223.852 1109.93   0
   6   6 -11 2153.52 1125.34   0
  -6  -6  11 2049.00 1200.19   2
  -6  -6  10 447.958 1177.66   2
   6   6 -10-394.512 1017.44   0
  -6  -6   9 430.624 1016.86   2
   6   6  -9 308.957 1002.36   0
  -6  -6   8-202.216 968.494   2
   6   6  -8 2.60786 938.024   0
   6   6  -7 10984.3 1120.15   0
  -6  -6   7 11322.7 1174.84   2
   6   6  -6 10451.4 1075.69   0
  -6  -6   6 10272.5 1057.55   2
  -6   6   6 10651.1 954.672   1
   6   6  -5 25983.3 1286.57   0
  -6  -6   5 27310.0 1270.48   2
  -6   6   5 28669.1 1227.33   1
  -6  -6   4 9405.51 983.752   2
   6   6  -4 9925.16 1081.02   0
  -6   6   4 9067.85 1129.94   1
  -6  -6   3 17258.4 1067.46   2
   6   6  -3 16425.6 1130.46   0
  -6   6   3 19857.7 1326.23   1
  -6   6   2 2013.83 1064.11   1
  -6  -6   2 1838.78 763.646   2
   6   6  -2 1570.18 854.988   0
  -6  -6   1 5551.19 822.533   2
   6   6  -1 6544.32 910.458   0
  -6   6   0 2137.86 1163.60   1
   6   6   0 842.055 833.400   0
  -6   6  -1 1131.81 1195.81   1
   6   6   1 427.272 818.068   0
  -6   6  -2 1731.34 1245.58   1
  -6   6  -2 386.097 850.379   0
  -6   6  -3 2129.72 909.854   0
  -6  -6  -3 667.141 1106.67   1
  -6  -6  -4 5759.45 1176.95   1
  -6   6  -4 8097.87 1363.26   1
  -6   6  -4 6190.06 1014.98   0
  -6   6  -5 18617.2 1191.80   0
  -6  -6  -5 19934.2 1384.48   1
  -6   6  -5 20688.2 1583.82   1
  -6   6  -6 10990.0 1157.27   0
  -6  -6  -6 10288.2 1305.25   1
  -6   6  -6 13111.6 1518.50   1
  -6   6  -7 16443.5 1244.78   0
  -6  -6  -7 18339.9 1446.55   1
  -6   6  -7 19258.5 1642.40   1
  -6   6  -8 4753.13 1486.82   1
  -6  -6  -8 2903.46 629.972   0
  -6   6  -8 3089.58 1058.95   0
  -6  -6  -8 2558.07 1290.76   1
  -6   6  -9 5696.12 1523.00   1
  -6   6  -9 5836.47 1163.48   0
  -6  -6  -9 5815.30 1337.60   1
  -6   6 -10 495.618 1491.20   1
  -6  -6 -10-205.391 1304.57   1
  -6   6 -10 565.282 1069.70   0
  -6   6 -11 1582.28 1502.00   1
  -6  -6 -11 836.914 1322.15   1
  -6   6 -12 2724.51 1612.98   1
  -6   6 -12 2128.55 1242.37   0
  -6  -6 -12 2748.02 1429.44   1
  -6   6 -13 1526.45 1693.47   1
  -6  -6 -13 2757.17 1442.18   1
  -6   6 -13 1430.10 1297.82   0
  -6  -6 -14 1104.99 1551.61   1
  -6   6 -14 1714.26 1261.55   0
  -6  -6 -15-264.282 1626.36   1
  -6   6 -15 124.199 1323.92   0
  -6   6 -16-21.3185 1733.16   1
  -6  -6 -16 1023.45 1748.84   1
  -6   6 -17 1027.39 1501.08   0
  -6   6 -17-334.973 1766.40   1
  -6  -7  18-85.7844 2383.54   2
   6   7 -18 295.295 1643.25   0
  -6  -7  17 1642.38 2152.12   2
   6   7 -17 1235.79 1587.31   0
   6   7 -16 69.4613 1453.02   0
  -6  -7  16 102.002 1932.14   2
  -6  -7  15 4035.40 1859.99   2
   6   7 -15 2258.11 1364.92   0
  -6  -7  14 508.495 1644.65   2
   6   7 -14 102.850 1254.22   0
  -6  -7  13 6472.89 1555.74   2
   6   7 -13 5113.25 1309.05   0
   6   7 -12 384.440 1154.64   0
  -6  -7  12 778.273 1325.68   2
  -6  -7  11 3523.55 1375.62   2
   6   7 -11 1242.82 1086.85   0
   6   7 -10 1059.75 1080.17   0
  -6  -7  10 720.955 1131.56   2
  -6  -7   9 295.199 1146.22   2
   6   7  -9-26.1152 1007.96   0
  -6  -7   8-356.413 1102.21   2
   6   7  -8-15.1070 988.204   0
  -6  -7   7 253.714 982.001   2
   6   7  -7 1278.86 1000.82   0
  -6  -7   6 559.266 953.259   2
   6   7  -6 765.285 961.271   0
   6   7  -5 7650.82 1041.99   0
  -6  -7   5 7605.04 1021.95   2
  -6   7   4-244.036 1016.37   1
  -6  -7   4 383.406 870.689   2
   6   7  -4 358.447 955.680   0
  -6  -7   3 30306.1 1272.24   2
   6   7  -3 31315.2 1355.07   0
  -6   7   3 31560.5 1494.72   1
  -6   7   2 2517.69 1152.35   1
   6   7  -2 3627.41 921.742   0
  -6  -7   2 2209.23 792.207   2
   6   7  -1 22385.8 1250.20   0
  -6   7   1 24650.7 1491.23   1
  -6   7   0 2705.84 1237.77   1
   6   7   0 2543.28 830.107   0
  -6  -7   0 1543.62 745.182   2
  -6   7  -1 3706.33 1280.05   1
  -6   7  -1 2733.50 878.138   0
   6   7   1 2954.91 846.597   0
  -6   7  -2 2498.63 1278.17   1
  -6   7  -2 1246.23 896.037   0
   6   7   2 1151.50 844.012   0
  -6   7  -3 20906.2 1249.01   0
  -6   7  -3 23038.5 1547.31   1
  -6   7  -4 1083.69 1281.64   1
  -6   7  -4 1475.98 959.948   0
  -6   7  -5 15712.9 1198.09   0
  -6  -7  -5 17110.1 1368.35   1
  -6   7  -5 14460.4 1523.35   1
  -6   7  -6 678.607 1402.40   1
  -6   7  -6 659.234 1001.51   0
  -6  -7  -6 1015.51 1182.76   1
  -6   7  -7 1084.26 1435.59   1
  -6   7  -7 1337.55 1044.40   0
  -6  -7  -7 1312.66 1214.95   1
  -6   7  -8 312.436 1430.94   1
  -6  -7  -8 33.2877 1231.54   1
  -6   7  -8 601.538 1062.74   0
  -6   7  -9 1376.91 1511.71   1
  -6   7  -9 1333.59 1124.90   0
  -6  -7  -9 1077.86 1260.39   1
  -6   7 -10 1556.50 1543.97   1
  -6  -7 -10 458.207 1263.25   1
  -6  -7 -11 838.419 1287.52   1
  -6  -7 -12 604.648 1357.24   1
  -6   7 -12-23.9195 1250.01   0
  -6   7 -13 2685.63 1701.75   1
  -6  -7 -13 4704.70 1462.71   1
  -6   7 -13 3572.30 1355.63   0
  -6   7 -14 37.4143 1835.13   1
  -6  -7 -14 2569.17 1628.63   1
  -6   7 -14 568.264 1369.59   0
  -6   7 -15 1072.47 1774.94   1
  -6  -7 -15 2601.67 1679.50   1
  -6   7 -15 3427.35 1429.68   0
  -6   7 -16 616.044 1463.43   0
  -6   7 -16-375.554 1797.46   1
  -6  -7 -16-266.833 1737.24   1
  -6  -8  17 495.198 2159.28   2
  -6  -8  16 340.101 1920.06   2
   6   8 -16 21.9230 1492.88   0
   6   8 -15 45.1099 1386.23   0
  -6  -8  15 712.508 1796.78   2
  -6  -8  14 744.822 1618.81   2
   6   8 -14 733.731 1327.81   0
  -6  -8  13 670.563 1453.99   2
   6   8 -13 584.021 1276.97   0
   6   8 -12 133.375 1219.94   0
  -6  -8  12 989.747 1303.07   2
  -6  -8  11 294.578 1272.83   2
   6   8 -10-207.404 1056.66   0
  -6  -8   9 493.273 1180.84   2
   6   8  -9 635.178 1068.00   0
  -6  -8   8 2068.80 1107.84   2
   6   8  -8 1096.17 1029.72   0
  -6  -8   7 2151.17 1109.44   2
   6   8  -7 1959.74 1014.23   0
   6   8  -6 1198.66 994.379   0
  -6  -8   6 871.797 935.154   2
   6   8  -5 10730.9 1169.97   0
  -6  -8   5 10809.2 1106.79   2
  -6  -8   4 2029.70 888.143   2
   6   8  -4 2608.21 948.117   0
   6   8  -3 6190.26 1097.40   0
  -6   8   3 4819.11 1141.09   1
  -6  -8   3 6754.32 955.723   2
  -6   8   2 2528.78 1168.79   1
   6   8  -2 3018.94 931.708   0
  -6  -8   2 2814.16 832.945   2
  -6  -8   1 330.915 780.956   2
   6   8  -1 469.341 899.965   0
  -6   8   0 2280.80 1251.63   1
  -6   8   0 2202.44 929.606   0
  -6  -8   0 1132.50 731.502   2
   6   8   0 1066.76 860.697   0
  -6   8  -1 349.781 1265.46   1
  -6   8  -1 285.992 892.285   0
   6   8   1 1087.02 837.496   0
   6   8   2-114.268 822.817   0
  -6   8  -2 37.3248 900.585   0
  -6   8  -3 180.394 1335.74   1
  -6   8  -3 334.292 942.431   0
  -6   8  -4 3503.76 1412.33   1
  -6   8  -4 3177.67 1044.06   0
  -6   8  -5 9307.09 1529.30   1
  -6   8  -5 8986.64 1205.64   0
  -6  -8  -5 8231.85 1313.76   1
  -6   8  -6 7075.49 1489.56   1
  -6   8  -6 7362.67 1201.89   0
  -6  -8  -6 7358.98 1338.73   1
  -6   8  -7 9570.45 1607.59   1
  -6   8  -7 9035.82 1235.15   0
  -6  -8  -7 8819.10 1357.63   1
  -6  -8  -8 4351.83 1320.76   1
  -6   8  -8 2983.14 1530.80   1
  -6   8  -8 2860.07 1162.36   0
  -6   8  -9 1975.18 1488.30   1
  -6   8  -9 3296.05 1170.82   0
  -6  -8  -9 1897.24 1295.29   1
  -6  -8 -10 529.340 1349.44   1
  -6   8 -10 732.506 1143.76   0
  -6   8 -11 135.590 1631.91   1
  -6  -8 -11 305.056 1440.36   1
  -6   8 -11 92.2114 1213.44   0
  -6  -8 -12 1171.16 1458.32   1
  -6   8 -12-13.8053 1278.90   0
  -6   8 -13 639.519 1745.46   1
  -6  -8 -13 3055.40 1474.16   1
  -6   8 -13 1031.57 1326.21   0
  -6   8 -14-409.688 1846.54   1
  -6  -8 -14 3392.89 1529.61   1
  -6   8 -14 464.158 1410.83   0
  -6   8 -15-267.618 1508.20   0
  -6  -8 -16 403.079 1699.93   1
  -6  -9  16 2826.16 2095.52   2
   6   9 -16 2225.01 1524.81   0
  -6  -9  15-100.457 1780.59   2
   6   9 -15-128.833 1396.68   0
  -6  -9  14 4279.90 1783.68   2
   6   9 -14 4227.24 1425.08   0
  -6  -9  13-39.0861 1479.63   2
   6   9 -13-136.897 1280.61   0
   6   9 -12 2100.69 1254.67   0
   6   9 -11 171.310 1195.92   0
  -6  -9  11-93.1162 1364.85   2
  -6  -9  10 339.037 1319.80   2
   6   9 -10 578.245 1117.97   0
  -6  -9   9 777.156 1210.33   2
   6   9  -9 177.419 1108.11   0
  -6  -9   8 256.845 1093.02   2
   6   9  -8 668.375 1064.24   0
  -6  -9   7 210.984 1067.43   2
   6   9  -7 730.450 1030.55   0
  -6  -9   6 123.489 1018.72   2
   6   9  -6 1158.91 1067.05   0
  -6  -9   5 970.164 990.258   2
   6   9  -5 515.504 1002.36   0
   6   9  -4 8222.85 1126.89   0
  -6  -9   4 8418.40 1071.34   2
   6   9  -3 2036.16 961.720   0
  -6  -9   3 1368.93 847.647   2
  -6   9   2 20929.7 1447.87   1
  -6   9   2 19016.5 1180.07   0
   6   9  -2 18406.8 1190.52   0
  -6  -9   2 19426.1 1110.15   2
  -6   9   1 3646.71 1265.90   1
  -6   9   1 3646.38 1029.35   0
   6   9  -1 3971.48 922.376   0
  -6  -9   1 3723.99 833.559   2
  -6   9   0 4874.27 1345.91   1
  -6   9   0 5611.29 1019.16   0
  -6  -9   0 3568.00 819.445   2
   6   9   0 2254.52 894.525   0
   6   9   1 528.776 822.227   0
  -6   9  -1 268.644 1001.00   0
  -6  -9  -1-219.869 708.356   2
  -6   9  -2 8446.56 1448.00   1
  -6   9  -2 8385.46 1097.64   0
   6   9   2 9530.45 985.927   0
  -6   9  -3 2890.55 1379.82   1
  -6   9  -3 2575.82 1003.83   0
  -6   9  -4 9228.24 1541.22   1
  -6   9  -4 11176.7 1245.31   0
  -6   9  -5 880.505 1415.76   1
  -6   9  -5 427.972 1055.59   0
  -6   9  -6 2524.94 1449.37   1
  -6  -9  -6 1399.43 1244.30   1
  -6   9  -6 2445.47 1102.84   0
  -6   9  -7 70.2209 1142.28   0
  -6   9  -8-381.058 1465.26   1
  -6  -9  -8 467.942 1290.90   1
  -6   9  -8 310.070 1173.06   0
  -6   9  -9 371.838 1536.23   1
  -6  -9  -9 410.041 1343.73   1
  -6   9  -9 850.812 1166.84   0
  -6  -9 -10 653.769 1399.50   1
  -6  -9 -11 713.850 1437.56   1
  -6   9 -11 192.642 1327.34   0
  -6   9 -12 523.041 1759.94   1
  -6  -9 -12 3065.42 1530.63   1
  -6   9 -12 1389.22 1380.34   0
  -6  -9 -13 2811.15 1550.59   1
  -6   9 -13 818.326 1400.66   0
  -6   9 -14-14.5660 1948.65   1
  -6  -9 -14 2137.28 1502.38   1
  -6   9 -14 1257.97 1462.84   0
  -6   9 -15 96.8158 1561.24   0
  -6  -9 -15 2636.23 1682.39   1
  -6 -10  16 724.164 2075.20   2
   6  10 -16 286.843 1513.20   0
   6  10 -15 831.438 1491.41   0
   6  10 -14 874.886 1371.59   0
   6  10 -13 790.381 1333.34   0
   6  10 -12 1244.21 1311.03   0
   6  10 -11 446.547 1197.15   0
   6  10 -10 510.273 1198.52   0
  -6 -10   9 1725.16 1342.09   2
   6  10  -9 1460.85 1156.52   0
  -6 -10   8 1557.09 1239.72   2
   6  10  -8 541.939 1118.72   0
  -6 -10   7 1444.19 1187.07   2
   6  10  -7 2931.71 1135.26   0
   6  10  -6 11779.2 1300.84   0
  -6 -10   6 14385.6 1333.48   2
  -6 -10   5 1405.39 1048.10   2
   6  10  -5 1565.93 1064.25   0
  -6  10   4 9578.64 1092.99   0
   6  10  -4 10318.4 1230.23   0
  -6 -10   4 10053.3 1139.43   2
  -6  10   3 3429.21 1020.89   0
  -6 -10   3 3600.87 965.732   2
   6  10  -3 3274.74 1013.11   0
   6  10  -2 3110.36 1012.03   0
  -6  10   2 2098.32 1019.04   0
  -6 -10   2 3276.30 914.443   2
   6  10  -1 3539.33 1030.70   0
  -6  10   1 4552.90 1063.21   0
  -6 -10   1 3187.23 847.092   2
  -6  10   0 3081.07 1009.95   0
  -6 -10   0 2156.42 764.068   2
   6  10   0 2522.42 951.403   0
   6  10   1 1759.52 894.218   0
  -6  10  -1 93.4779 1372.23   1
  -6  10  -1 2084.93 998.340   0
  -6 -10  -1 2414.60 761.285   2
  -6  10  -2 828.330 1395.86   1
  -6  10  -2 1617.05 1061.69   0
   6  10   2 2368.47 869.711   0
  -6  10  -3 519.315 1449.94   1
  -6  10  -3 2631.85 1063.51   0
  -6  10  -4 2550.43 1500.46   1
  -6  10  -4 3539.81 1147.71   0
  -6  10  -5 2233.04 1506.04   1
  -6  10  -5 3488.57 1166.45   0
  -6  10  -6 10435.8 1667.88   1
  -6  10  -6 8558.37 1304.79   0
  -6  10  -7 616.299 1550.77   1
  -6 -10  -7 2864.96 1367.71   1
  -6  10  -7 1302.52 1178.62   0
  -6  10  -8 6976.70 1658.99   1
  -6 -10  -8 7655.04 1446.68   1
  -6  10  -8 8526.17 1381.53   0
  -6  10  -9 219.045 1588.53   1
  -6 -10  -9-102.831 1372.20   1
  -6  10  -9 1293.53 1249.35   0
  -6  10 -10 811.073 1744.68   1
  -6 -10 -10-119.026 1422.69   1
  -6  10 -10 1249.61 1309.70   0
  -6 -10 -11 232.381 1475.86   1
  -6  10 -11 435.182 1316.22   0
  -6 -10 -12 1263.15 1577.13   1
  -6  10 -12 966.491 1398.86   0
  -6 -10 -13 228.838 1539.01   1
  -6  10 -13 383.498 1477.79   0
  -6 -10 -14 879.205 1557.89   1
  -6  10 -14 1876.58 1507.79   0
  -6 -10 -15 1834.27 1652.82   1
   6  11 -15 2509.90 1531.17   0
   6  11 -13 629.915 1399.00   0
   6  11 -11 849.662 1300.12   0
   6  11 -10-269.154 1239.95   0
   6  11  -9 632.449 1253.61   0
  -6 -11   8 1243.01 1284.72   2
   6  11  -8-153.632 1216.96   0
  -6  11   7 859.892 936.578   0
  -6 -11   7 974.962 1215.17   2
   6  11  -7 830.031 1220.81   0
  -6  11   6 577.960 912.317   0
   6  11  -6 10.6896 1080.01   0
  -6 -11   6 584.880 1157.96   2
  -6  11   5 7713.99 1096.75   0
  -6 -11   5 7331.71 1205.18   2
   6  11  -5 7956.54 1274.75   0
  -6  11   4 2157.28 928.575   0
  -6 -11   4 1998.96 1036.64   2
   6  11  -4 1900.50 1142.21   0
   6  11  -3 8869.14 1141.75   0
  -6  11   3 7459.19 1096.07   0
  -6 -11   3 10610.8 1119.75   2
   6  11  -2 4651.66 1053.26   0
  -6  11   2 4882.68 1096.46   0
  -6 -11   2 5847.59 1010.43   2
   6  11  -1 5266.46 1083.55   0
  -6  11   1 6972.98 1145.27   0
  -6 -11   1 5577.41 905.140   2
   6  11   0 771.843 963.349   0
  -6  11   0 1488.26 1058.46   0
  -6 -11   0 458.323 781.928   2
  -6 -11  -1 660.410 757.798   2
  -6  11  -1 384.783 1059.38   0
   6  11   1 534.252 867.761   0
  -6  11  -2 6569.68 1162.01   0
   6  11   2 5713.69 945.139   0
   6  11   3 5034.40 910.426   0
  -6  11  -3 5010.91 1182.02   0
  -6  11  -4 4614.86 1207.87   0
  -6  11  -5 2392.83 1571.34   1
  -6  11  -5 2739.94 1257.91   0
  -6  11  -6 1007.89 1202.30   0
  -6 -11  -7 367.845 1368.82   1
  -6  11  -7 244.084 1205.85   0
  -6  11  -8 32.7583 1263.26   0
  -6 -11  -8 407.243 1392.87   1
  -6 -11  -9-214.592 1412.43   1
  -6  11  -9 130.292 1274.51   0
  -6  11 -10 444.947 1358.33   0
  -6  11 -11 1329.50 1380.88   0
  -6 -11 -12 139.061 1593.46   1
  -6  11 -12 800.116 1467.67   0
  -6 -11 -13 1831.06 1549.20   1
  -6  11 -13 1893.74 1507.80   0
  -6 -11 -14 1960.62 1696.43   1
  -6 -11 -15 1976.38 1608.35   1
   6  12 -14 653.683 1549.73   0
   6  12 -13-193.068 1448.50   0
   6  12 -11 415.117 1371.37   0
   6  12 -10 909.626 1337.96   0
   6  12  -9 976.033 1301.43   0
   6  12  -8 1295.47 1279.70   0
  -6 -12   8 443.694 1366.80   2
  -6 -12   7 5412.23 1404.40   2
  -6  12   7 4837.70 1034.54   0
   6  12  -7 5412.92 1316.23   0
  -6  12   6 852.768 956.295   0
  -6 -12   6 1664.25 1277.34   2
   6  12  -6 2677.43 1284.46   0
   6  12  -5 11923.4 1343.77   0
  -6  12   5 13019.4 1187.74   0
  -6 -12   5 13542.1 1362.19   2
  -6 -12   4 1940.57 1073.42   2
  -6  12   4 2263.20 1035.59   0
   6  12  -4 2481.02 1131.59   0
  -6 -12   3 4447.95 1066.92   2
  -6  12   3 4315.87 1038.14   0
   6  12  -3 4331.28 1222.01   0
  -6 -12   2-94.5757 898.620   2
  -6  12   2 1290.75 1046.74   0
   6  12  -2 1313.17 1131.12   0
   6  12  -1 46.9072 1031.60   0
  -6 -12   1-0.60114 830.293   2
  -6  12   1 290.994 1060.95   0
   6  12   0 522.164 981.354   0
  -6 -12   0 75.9849 763.334   2
  -6  12   0 240.953 1048.01   0
  -6 -12  -1 271.343 756.020   2
  -6  12  -1 133.671 1057.23   0
   6  12   1 622.860 919.512   0
   6  12   2-172.031 867.413   0
  -6  12  -2 1022.76 1100.54   0
  -6  12  -3 1225.12 1145.34   0
  -6  12  -4 267.373 1173.41   0
  -6  12  -5 5004.81 1302.84   0
  -6  12  -6-190.783 1269.03   0
  -6  12  -7 4630.87 1395.36   0
  -6 -12  -8 159.743 1473.24   1
  -6  12  -8 124.011 1303.98   0
  -6 -12  -9 126.612 1511.83   1
  -6  12  -9 147.530 1351.34   0
  -6  12 -10 372.851 1407.07   0
  -6 -12 -11 595.982 1580.86   1
  -6  12 -11 69.6218 1496.98   0
  -6 -12 -12 367.529 1601.82   1
  -6  12 -12 33.4944 1488.40   0
  -6 -12 -13 1548.24 1766.73   1
  -6 -12 -14 542.318 1620.95   1
   6  13 -13 773.444 1475.41   0
   6  13 -12 543.891 1445.93   0
   6  13 -11 200.544 1433.77   0
   6  13 -10 579.351 1427.79   0
   6  13  -9-52.4599 1343.93   0
   6  13  -8 688.163 1310.13   0
  -6 -13   7 250.204 1350.86   2
  -6 -13   6 2667.57 1371.02   2
  -6  13   6 1478.76 986.626   0
   6  13  -6 2045.54 1293.90   0
  -6  13   5 879.198 1001.34   0
  -6 -13   5 981.313 1244.72   2
   6  13  -5 1580.15 1257.89   0
  -6 -13   4 4244.17 1177.34   2
  -6  13   4 4635.21 1098.11   0
   6  13  -4 4613.04 1270.73   0
  -6 -13   3 6880.64 1168.22   2
  -6  13   3 5260.23 1163.32   0
   6  13  -3 7137.05 1263.27   0
  -6 -13   2 2560.93 993.544   2
  -6  13   2 3207.19 1089.70   0
   6  13  -2 2213.44 1110.33   0
   6  13  -1 2363.31 1113.94   0
  -6 -13   1 3247.51 990.578   2
  -6  13   1 3477.26 1144.62   0
   6  13   0 405.466 961.214   0
  -6 -13   0 620.224 859.883   2
  -6  13   0 352.044 1085.93   0
  -6 -13  -1-73.8837 762.900   2
  -6  13  -1 437.518 1189.24   0
   6  13   1 239.810 963.131   0
  -6  13  -2 1880.27 1187.86   0
  -6  13  -3 2054.66 1231.17   0
  -6  13  -4 1993.87 1287.08   0
  -6  13  -5 682.833 1259.57   0
  -6  13  -6 173.830 1298.69   0
  -6  13  -8 1120.21 1364.86   0
  -6 -13  -9 211.443 1564.40   1
  -6  13  -9 564.750 1430.44   0
  -6  13 -10-123.566 1480.22   0
  -6 -13 -11 521.286 1701.60   1
  -6  13 -11-92.7390 1548.25   0
  -6 -13 -13 1706.95 1702.70   1
  -6 -13 -14 1006.91 1752.10   1
   6  14 -12-110.837 1543.80   0
   6  14 -10 336.262 1520.50   0
   6  14  -9 427.322 1430.38   0
   6  14  -8 1588.42 1442.80   0
  -6 -14   7 170.882 1434.84   2
   6  14  -7 168.214 1394.38   0
  -6 -14   6 4117.49 1483.35   2
   6  14  -6 4089.61 1419.28   0
  -6 -14   5 450.981 1299.26   2
  -6  14   5-81.1447 995.892   0
   6  14  -5 797.763 1328.49   0
  -6 -14   4 7920.33 1300.85   2
  -6  14   4 5932.12 1144.60   0
   6  14  -4 6816.84 1420.69   0
  -6 -14   3 989.933 1131.94   2
  -6  14   3-188.043 1105.62   0
   6  14  -3 293.403 1140.21   0
  -6 -14   2 3407.43 1003.98   2
  -6  14   2 2582.48 1117.10   0
   6  14  -2 1799.43 1224.75   0
   6  14  -1 264.254 1105.94   0
  -6 -14   1 469.029 960.264   2
  -6  14   1 498.310 1064.50   0
   6  14   0 478.148 1015.47   0
  -6 -14   0 44.7398 818.141   2
  -6  14   0 38.8909 1184.09   0
  -6  14  -1 308.421 1160.19   0
  -6  14  -2 960.991 1258.12   0
  -6  14  -3-171.027 1245.17   0
  -6  14  -4 3414.60 1344.20   0
  -6  14  -5 436.437 1377.77   0
  -6  14  -6 5001.28 1445.27   0
  -6  14  -7 149.038 1376.55   0
  -6  14  -8 1313.22 1479.35   0
  -6 -14  -9-299.549 1629.72   1
  -6  14  -9 1316.46 1514.37   0
  -6  14 -10 207.085 1548.67   0
  -6 -14 -12-184.386 1780.29   1
  -6 -14 -13 650.727 1721.26   1
   6  15 -10 581.434 1560.55   0
   6  15  -9-343.988 1613.95   0
  -6 -15   8 129.076 1679.98   2
   6  15  -8 839.689 1504.73   0
   6  15  -7-49.1212 1448.85   0
  -6 -15   7-433.054 1546.40   2
  -6 -15   6 843.832 1484.83   2
   6  15  -6 526.448 1483.95   0
  -6 -15   5 1558.74 1425.13   2
   6  15  -5 2274.33 1400.97   0
  -6 -15   4 1323.73 1277.12   2
  -6  15   4 1058.51 1097.62   0
   6  15  -4 1297.35 1393.17   0
  -6 -15   3 2040.98 1199.85   2
  -6  15   3 1403.58 1113.72   0
   6  15  -3 2432.49 1316.33   0
  -6 -15   2 2321.38 1089.07   2
  -6  15   2 3284.40 1210.64   0
   6  15  -2 3652.42 1268.16   0
   6  15  -1-44.9402 1165.25   0
  -6 -15   1 1165.95 1018.80   2
  -6  15   1 890.957 1177.55   0
  -6 -15   0 826.752 873.432   2
  -6  15   0 454.637 1161.32   0
  -6  15  -1 211.744 1199.95   0
  -6  15  -2 848.695 1345.08   0
  -6  15  -3 2730.78 1331.18   0
  -6  15  -4 853.821 1409.38   0
  -6  15  -5 960.314 1397.04   0
  -6  15  -6 338.317 1438.50   0
  -6  15  -7 1024.95 1535.41   0
  -6  15  -8 370.382 1529.54   0
  -6 -15 -10-270.208 1725.88   1
   6  16 -10 646.315 1713.52   0
  -6 -16   8 927.613 1722.39   2
   6  16  -8 1760.34 1721.10   0
  -6 -16   7 908.519 1629.49   2
   6  16  -7 820.406 1650.11   0
   6  16  -6-104.304 1531.63   0
  -6 -16   5 2117.51 1479.73   2
   6  16  -5 3555.83 1586.92   0
   6  16  -4 793.177 1442.28   0
  -6 -16   4 915.192 1338.70   2
  -6 -16   3 2682.30 1240.24   2
  -6  16   3 1915.61 1139.10   0
   6  16  -3 2389.54 1478.74   0
  -6 -16   2-28.2431 1120.49   2
  -6  16   2 379.585 1214.39   0
   6  16  -2 1092.11 1334.47   0
  -6  16   1 895.948 1242.26   0
  -6  16   0 274.788 1268.47   0
  -6  16  -1 1673.09 1358.09   0
  -6  16  -2 183.969 1344.18   0
  -6  16  -3 1378.66 1330.96   0
  -6  16  -4-118.441 1408.93   0
  -6  16  -5 3312.76 1536.26   0
  -6  16  -6 1081.62 1530.81   0
  -6  16  -7 3180.02 1627.36   0
  -6 -16  -9 441.953 1708.53   1
  -6 -16 -10-356.993 1746.20   1
  -6 -16 -12 924.397 1793.59   1
  -6 -17   9 686.094 1964.42   2
   6  17  -9 146.806 1794.69   0
  -6 -17   8-420.697 1789.46   2
   6  17  -8 1507.70 1720.88   0
   6  17  -7 318.039 1653.49   0
  -6 -17   6 851.880 1672.88   2
   6  17  -6 1039.94 1711.10   0
  -6 -17   5-413.877 1536.99   2
   6  17  -5 2046.01 1566.52   0
  -6 -17   4 1067.23 1412.26   2
   6  17  -4 590.023 1523.94   0
  -6 -17   3 1653.38 1320.42   2
  -6  17   2 901.653 1244.67   0
  -6  17   1 806.594 1208.65   0
  -6  17   0 426.436 1266.43   0
  -6  17  -1 663.791 1333.23   0
  -6  17  -2-343.747 1378.11   0
  -6  17  -3 1653.52 1428.75   0
  -6  17  -4 507.983 1438.01   0
  -6  17  -5 1382.29 1589.57   0
  -6  17  -6 387.342 1581.34   0
  -6 -18   6 724.388 1727.35   2
   6  18  -6 559.276 1691.73   0
   6  18  -5 220.481 1755.99   0
  -6 -18   4 909.468 1406.67   2
  -6  18   0 1386.13 1347.85   0
  -6  18  -2 283.333 1444.96   0
  -6  18  -3 843.574 1492.60   0
  -6  18  -4 2409.44 1572.32   0
  -6 -18  -9-118.305 1814.04   1
  -6 -19   6-486.086 1767.86   2
  -6  19  -1 700.372 1493.00   0
  -6  19  -2-69.0566 1471.21   0
  -7   0  18 397.670 2001.63   2
   7   0 -18 532.550 1442.14   0
  -7   0  17 5108.31 1998.33   2
   7   0 -17 4580.43 1617.66   0
  -7   0  16 6.27242 1726.15   2
   7   0 -16-176.206 1389.81   0
   7   0 -15 4078.21 1433.05   0
  -7   0  15 5305.87 1683.67   2
  -7   0  14 82.6485 1469.05   2
   7   0 -14-142.675 1273.74   0
  -7   0  13 3138.04 1408.63   2
   7   0 -13 2426.04 1256.53   0
  -7   0  12-17.4699 1280.66   2
   7   0 -12 212.872 1161.16   0
   7   0 -11 354.415 1150.42   0
  -7   0  11 1335.50 1178.67   2
   7   0 -10 418.992 1079.93   0
  -7   0  10 210.616 1102.58   2
   7   0  -9 262.536 970.724   0
   7   0  -8 555.239 1012.97   0
  -7   0   8 841.377 763.392   1
  -7   0   7 32499.2 1132.59   1
   7   0  -7 31798.6 1403.76   0
   7   0  -6 708.525 960.883   0
  -7   0   6 394.388 874.403   1
   7   0  -5 49167.6 1546.30   0
  -7   0   5 52835.0 1457.98   1
   7   0  -4-30.9938 920.014   0
  -7   0   4 401.031 954.174   1
  -7   0   3 11101.5 1145.51   1
  -7   0   2 1833.87 994.643   1
  -7   0   1 20139.3 1236.31   1
  -7   0   0 2089.80 1057.13   1
  -7   0  -1 21274.0 1311.42   1
  -7   0  -2 1350.43 1120.52   1
  -7   0  -3 4505.65 1174.27   1
  -7   0  -4 1166.07 1224.59   1
  -7   0  -5 1334.63 1304.76   1
  -7   0  -6 610.972 1349.05   1
  -7   0  -7 1382.10 890.847   0
  -7   0  -7 760.315 1411.71   1
  -7   0  -8-2.57620 809.209   0
  -7   0  -8 170.560 1408.57   1
  -7   0  -9 2375.41 888.221   0
  -7   0  -9 3573.07 1512.27   1
  -7   0 -10 200.069 914.983   0
  -7   0 -10 1158.05 1502.93   1
  -7   0 -11 7928.72 1012.03   0
  -7   0 -11 7303.66 1677.52   1
  -7   0 -12-214.631 980.703   0
  -7   0 -12 1629.82 1640.28   1
  -7   0 -13 5200.19 1018.37   0
  -7   0 -13 7082.09 1741.85   1
  -7   0 -15 4686.01 1820.54   1
  -7   0 -16 274.011 1806.13   1
  -7   0 -17 857.567 1691.34   1
  -7   0 -18 892.811 1790.53   1
   7   1 -19-130.755 1564.19   0
   7  -1 -18 818.310 1375.31   0
  -7  -1  18-134.489 2079.68   2
   7   1 -18 417.840 1571.09   0
   7  -1 -17 829.785 1399.36   0
  -7  -1  17 2112.95 1965.17   2
   7   1 -17 1891.86 1588.70   0
  -7   1  17 1203.96 1748.83   2
   7  -1 -16 830.125 1319.38   0
   7   1 -16 485.403 1442.43   0
  -7  -1  16 1270.42 1836.88   2
  -7   1  16 1566.31 1730.04   2
   7  -1 -15 1438.66 1250.51   0
   7   1 -15 2989.20 1346.27   0
  -7  -1  15 2991.13 1672.53   2
  -7   1  15 2854.78 1612.59   2
   7  -1 -14 377.111 1188.08   0
  -7  -1  14 124.049 1489.36   2
   7   1 -14 166.272 1227.18   0
  -7   1  14 272.451 1479.84   2
   7  -1 -13 498.077 1228.02   0
  -7  -1  13-461.739 1359.90   2
   7   1 -13 13.6246 1236.37   0
  -7   1  13-349.999 1310.49   2
   7  -1 -12 606.163 1058.72   0
  -7  -1  12-375.329 1303.97   2
  -7   1  12-299.759 1247.97   2
   7   1 -12-297.128 1154.27   0
  -7  -1  11 1865.39 1197.24   2
   7  -1 -11 882.698 1037.15   0
  -7   1  11 1330.18 1178.72   2
   7   1 -11 2271.13 1233.21   0
   7   1 -10 2295.30 1218.92   0
  -7  -1  10 1766.11 1140.35   2
   7  -1 -10 1255.39 991.072   0
  -7  -1   9 2278.25 1124.78   2
   7  -1  -9 1080.29 1011.09   0
   7   1  -9 2391.21 1095.07   0
  -7  -1   8 14201.7 1226.54   2
  -7  -1   8 12263.8 890.449   1
  -7   1   8 10790.2 883.260   1
   7   1  -8 10791.3 1167.40   0
   7  -1  -8 11797.2 1118.80   0
   7   1  -7 5730.74 1061.80   0
  -7  -1   7 7373.66 1132.24   2
   7  -1  -7 5728.13 1017.29   0
  -7  -1   7 5659.66 909.512   1
  -7   1   7 6028.91 936.875   1
   7  -1  -6 7965.08 1042.27   0
  -7  -1   6 8178.23 978.428   1
  -7   1   6 9521.56 1059.38   1
   7   1  -6 8845.22 1080.74   0
  -7  -1   5 8468.57 1039.53   1
  -7   1   5 7454.37 1064.45   1
   7   1  -5 8039.83 1063.71   0
  -7  -1   4 123.100 949.041   1
   7   1  -4 170.831 937.905   0
  -7   1   4 644.231 1034.31   1
  -7  -1   3 739.379 1017.22   1
   7   1  -3-263.285 894.611   0
  -7   1   3 1418.06 1035.52   1
  -7  -1   2 305.598 949.309   1
  -7   1   2 1351.38 1018.34   1
  -7  -1   1 1835.89 1015.57   1
  -7   1   1 777.592 1079.79   1
  -7  -1   0 492.900 1019.45   1
  -7   1   0 1260.74 1199.97   1
  -7  -1  -1 2725.85 1089.39   1
  -7   1  -1 1678.85 1204.56   1
  -7  -1  -2 7235.31 1177.95   1
  -7   1  -2 5532.95 1309.77   1
  -7  -1  -3 23617.6 1402.06   1
  -7   1  -3 21565.0 1564.83   1
  -7  -1  -4 19946.8 1378.78   1
  -7   1  -4 19508.7 1547.14   1
  -7  -1  -5 26544.3 1514.22   1
  -7   1  -5 23385.0 1647.17   1
  -7   1  -6 19019.1 1133.95   0
  -7  -1  -6 18404.3 1461.76   1
  -7   1  -6 18828.0 1640.94   1
  -7  -1  -7 6903.52 943.958   0
  -7   1  -7 7361.67 1003.90   0
  -7  -1  -7 7822.72 1433.99   1
  -7   1  -7 7924.19 1528.85   1
  -7  -1  -8 1097.90 869.884   0
  -7   1  -8 190.177 871.853   0
  -7  -1  -8 622.639 1348.80   1
  -7   1  -8 1095.37 1405.42   1
  -7   1  -9 1862.46 919.500   0
  -7  -1  -9 1486.01 864.614   0
  -7  -1  -9 1509.57 1419.03   1
  -7   1  -9 2430.28 1494.45   1
  -7  -1 -10 1911.07 907.879   0
  -7   1 -10 2234.83 1006.06   0
  -7  -1 -10 1954.24 1487.36   1
  -7   1 -10 1718.36 1534.92   1
  -7  -1 -11 855.562 895.931   0
  -7   1 -11 1572.28 977.415   0
  -7  -1 -11 1716.71 1548.33   1
  -7   1 -11 1763.82 1551.11   1
  -7  -1 -12-290.753 901.657   0
  -7   1 -12 659.292 1033.31   0
  -7  -1 -12 454.389 1678.26   1
  -7   1 -12 1178.51 1603.77   1
  -7   1 -13 881.482 1685.05   1
  -7   1 -13 1184.06 1066.25   0
  -7  -1 -13 2457.36 1684.80   1
  -7   1 -14 1522.49 1756.14   1
  -7   1 -14 452.236 1011.19   0
  -7  -1 -14 2013.22 1811.60   1
  -7   1 -15 1862.32 1779.80   1
  -7  -1 -15 2164.77 1721.19   1
  -7  -1 -16 1113.35 1852.44   1
  -7   1 -16 1685.30 1704.65   1
  -7  -1 -17 1076.93 1866.41   1
  -7   1 -17 403.344 1828.48   1
  -7  -1 -18 871.083 1808.09   1
  -7   1 -18 1510.92 1799.08   1
   7   2 -19 589.239 1713.09   0
  -7  -2  19 370.608 2359.42   2
  -7  -2  18 4051.72 2274.91   2
   7   2 -18 2205.84 1739.30   0
   7   2 -17 803.835 1533.23   0
  -7  -2  17 480.970 2078.85   2
   7  -2 -17 85.6466 1240.65   0
   7   2 -16 3186.05 1583.87   0
  -7  -2  16 3219.87 1956.78   2
   7  -2 -16 1908.68 1325.34   0
   7   2 -15 471.154 1473.01   0
   7  -2 -15-158.171 1238.48   0
   7   2 -14 2611.99 1404.16   0
  -7  -2  14 3332.53 1617.05   2
   7  -2 -14 2827.26 1209.37   0
   7   2 -13-257.113 1331.27   0
  -7  -2  13 255.377 1443.85   2
   7  -2 -13 156.605 1066.14   0
   7   2 -12 802.965 1208.85   0
  -7  -2  12 890.653 1377.94   2
   7  -2 -12 901.375 1059.01   0
   7   2 -11 106.113 1142.74   0
  -7  -2  11-269.217 1246.95   2
   7  -2 -11 400.119 1071.32   0
   7  -2 -10-195.129 961.849   0
   7   2 -10-59.6100 1109.75   0
  -7  -2  10-248.590 1140.98   2
  -7  -2   9 761.709 1093.41   2
   7   2  -9-42.0567 1014.85   0
   7  -2  -9 823.443 927.016   0
  -7  -2   9 950.680 793.005   1
   7  -2  -8 4193.76 975.084   0
  -7  -2   8 5703.71 1120.20   2
  -7  -2   8 5336.89 922.137   1
   7   2  -8 5907.73 1164.67   0
  -7  -2   7 6855.02 1138.48   2
  -7   2   7 6608.87 907.088   1
   7  -2  -7 5893.95 986.525   0
  -7  -2   7 8027.54 1011.65   1
   7   2  -7 6722.94 1133.35   0
  -7  -2   6 40285.7 1544.41   2
  -7  -2   6 40194.8 1408.21   1
  -7   2   6 39177.7 1360.24   1
   7   2  -6 36532.1 1498.99   0
  -7  -2   5 1693.35 1020.71   1
   7   2  -5 2364.05 1005.61   0
  -7   2   5 2141.58 1053.37   1
  -7  -2   4 30830.0 1324.84   1
  -7   2   4 29986.9 1360.19   1
   7   2  -4 26229.6 1296.74   0
  -7  -2   3 2664.79 1096.14   1
   7   2  -3 2156.78 939.910   0
  -7   2   3 3575.82 1138.79   1
   7   2  -2-116.586 879.692   0
  -7  -2   2-460.123 1090.77   1
  -7   2   2 619.589 1140.95   1
  -7  -2   1 3160.04 1125.51   1
  -7   2   1 3617.13 1213.18   1
  -7  -2   0 32792.1 1430.35   1
  -7   2   0 32484.0 1566.22   1
  -7  -2  -1 1167.67 1057.39   1
  -7   2  -1 2633.73 1323.17   1
  -7  -2  -2 5649.74 1161.43   1
  -7   2  -2 7623.83 1419.44   1
  -7  -2  -3 550.563 1106.13   1
  -7   2  -3 312.458 1311.63   1
  -7  -2  -4 767.994 1137.93   1
  -7   2  -4 765.174 1290.63   1
  -7  -2  -5 742.972 1185.23   1
  -7   2  -5-333.809 1363.44   1
  -7   2  -6 11205.5 1048.60   0
  -7  -2  -6 13209.0 1380.98   1
  -7   2  -6 13458.8 1621.73   1
  -7   2  -7 824.772 934.086   0
  -7  -2  -7 280.116 1216.11   1
  -7   2  -7-277.693 1467.82   1
  -7  -2  -8 1464.08 755.066   0
  -7   2  -8 575.097 947.605   0
  -7  -2  -8 1613.53 1279.18   1
  -7   2  -8 2008.23 1507.78   1
  -7  -2  -9 168.482 811.343   0
  -7   2  -9 280.387 960.413   0
  -7   2  -9 108.110 1484.52   1
  -7  -2 -10 2793.89 862.352   0
  -7   2 -10 2702.35 1010.49   0
  -7  -2 -10 2424.89 1504.11   1
  -7   2 -10 3800.69 1598.13   1
  -7  -2 -11 374.400 799.565   0
  -7   2 -11 258.799 994.421   0
  -7  -2 -11 203.300 1470.39   1
  -7   2 -11 337.076 1523.24   1
  -7   2 -12 6243.83 1705.86   1
  -7  -2 -12 4505.92 900.802   0
  -7   2 -12 6146.71 1136.00   0
  -7  -2 -12 5340.88 1734.65   1
  -7   2 -13 1512.07 1692.12   1
  -7   2 -13 230.633 1025.69   0
  -7  -2 -13 98.4271 1647.80   1
  -7   2 -14 3939.16 1745.09   1
  -7   2 -14 2784.64 1087.40   0
  -7  -2 -14 4362.00 1818.36   1
  -7   2 -15 3325.50 1806.14   1
  -7   2 -15 49.7441 1089.61   0
  -7  -2 -15 1836.57 1801.13   1
  -7   2 -16 1527.86 1755.61   1
  -7  -2 -16 1094.87 1760.54   1
  -7  -2 -17 750.015 1750.80   1
  -7   2 -17 790.559 1778.60   1
  -7   2 -18 51.1909 1853.55   1
  -7  -3  19-622.226 2541.56   2
   7   3 -18 487.023 1756.96   0
  -7  -3  18 1233.61 2369.65   2
  -7  -3  17 673.817 2165.47   2
   7   3 -17-6.26073 1639.99   0
   7   3 -16 1005.32 1574.13   0
   7  -3 -16 1763.34 1232.38   0
  -7  -3  16 2131.52 1967.59   2
   7   3 -15-394.237 1419.18   0
   7  -3 -15 595.425 1160.29   0
  -7  -3  15 588.450 1712.94   2
   7   3 -14 2491.92 1429.01   0
   7  -3 -14 1597.20 1154.48   0
  -7  -3  14 1578.91 1609.61   2
   7   3 -13 620.501 1295.06   0
  -7  -3  13 592.452 1467.95   2
   7  -3 -13 353.240 998.509   0
   7   3 -12 91.1824 1292.03   0
  -7  -3  12-406.907 1334.34   2
  -7  -3  11-123.202 1222.25   2
   7   3 -11-70.8970 1137.57   0
   7  -3 -11-39.7612 1018.94   0
   7   3 -10 3086.85 1162.47   0
  -7  -3  10 3044.22 1260.77   2
   7  -3 -10 2566.91 980.778   0
   7   3  -9 1801.30 1087.90   0
  -7  -3   9 2220.14 1157.69   2
  -7  -3   9 1194.12 913.156   1
  -7  -3   8 6988.95 1116.55   2
  -7  -3   8 5316.96 1007.49   1
   7   3  -8 5670.12 1151.61   0
  -7  -3   7 10778.3 1156.72   2
  -7  -3   7 12967.8 1133.76   1
   7   3  -7 12249.9 1234.41   0
  -7   3   7 11278.5 942.539   1
  -7  -3   6 13120.3 1183.51   1
  -7   3   6 10751.0 1057.01   1
   7   3  -6 11268.5 1196.34   0
  -7  -3   6 11481.0 1156.67   2
   7   3  -5 2934.93 1018.01   0
  -7  -3   5 2549.22 915.827   2
  -7  -3   5 1870.37 983.557   1
  -7   3   5 2836.12 1096.32   1
   7   3  -4 1299.15 960.814   0
  -7  -3   4 1150.10 917.898   2
  -7  -3   4 313.117 1056.30   1
  -7   3   4 1391.38 1087.36   1
   7   3  -3 431.012 931.248   0
  -7   3   3 1183.30 1224.67   1
  -7   3   2 757.525 1254.58   1
   7   3  -2-193.853 885.150   0
  -7   3   1-239.894 1176.56   1
  -7  -3   0 802.288 1089.12   1
  -7   3   0 2878.16 1305.83   1
  -7  -3  -1 1506.32 1089.87   1
  -7   3  -1 1657.69 1295.14   1
  -7  -3  -2 23749.1 1464.18   1
  -7   3  -2 27103.9 1657.28   1
  -7  -3  -3 9263.83 1241.70   1
  -7   3  -3 11285.7 1513.90   1
  -7  -3  -4 24582.2 1448.62   1
  -7   3  -4 23538.1 1664.91   1
  -7   3  -5 2393.34 937.343   0
  -7  -3  -5 2459.85 1188.53   1
  -7   3  -5 2015.12 1354.59   1
  -7   3  -6 6410.39 1048.87   0
  -7  -3  -6 7819.55 1303.46   1
  -7   3  -6 6781.08 1515.50   1
  -7   3  -7 660.728 948.436   0
  -7  -3  -7 1505.14 1263.71   1
  -7   3  -7 942.096 1464.12   1
  -7   3  -8 653.949 987.035   0
  -7  -3  -8 554.628 776.376   0
  -7  -3  -8 1151.21 1213.61   1
  -7   3  -8 326.005 1456.12   1
  -7   3  -9 2040.80 1549.06   1
  -7   3  -9-98.6578 966.556   0
  -7  -3  -9-150.075 761.714   0
  -7  -3  -9 1563.76 1296.29   1
  -7   3 -10 2452.25 1585.71   1
  -7  -3 -10 3132.59 799.287   0
  -7   3 -10 3101.47 1037.87   0
  -7  -3 -10 3045.22 1503.52   1
  -7   3 -11-298.935 1632.74   1
  -7  -3 -11 675.754 774.864   0
  -7   3 -11 990.288 1061.06   0
  -7  -3 -11 1047.30 1530.39   1
  -7   3 -12 754.846 1678.02   1
  -7   3 -12-121.144 1075.92   0
  -7   3 -13 2671.25 1716.74   1
  -7   3 -13 399.639 1165.23   0
  -7  -3 -13 1165.45 1637.55   1
  -7   3 -14 2910.71 1769.16   1
  -7   3 -14 1649.96 1251.52   0
  -7  -3 -14 3311.96 1746.97   1
  -7   3 -15 228.692 1789.87   1
  -7   3 -15 656.340 1225.30   0
  -7  -3 -15 975.280 1831.21   1
  -7   3 -16 2108.29 1881.40   1
  -7  -3 -16 1976.70 1872.27   1
  -7  -3 -17 420.834 1884.18   1
   7   4 -18 18.1616 1842.11   0
  -7  -4  18 863.484 2371.11   2
   7   4 -17 967.132 1716.94   0
  -7  -4  17 1779.79 2257.78   2
   7   4 -16 1573.99 1684.04   0
  -7  -4  16 479.051 1952.78   2
   7   4 -15 1731.27 1499.03   0
  -7  -4  15 3406.20 1856.75   2
   7  -4 -15 620.565 1113.52   0
   7  -4 -14 782.059 1066.58   0
   7   4 -14 209.130 1391.16   0
  -7  -4  14 692.886 1690.56   2
   7   4 -13 1172.30 1375.07   0
  -7  -4  13 1361.21 1545.99   2
   7   4 -12 205.801 1345.66   0
  -7  -4  12-230.091 1349.36   2
   7   4 -11 674.741 1270.59   0
  -7  -4  11 634.942 1346.29   2
   7   4 -10 203.067 1133.83   0
  -7  -4  10 957.534 1222.87   2
   7   4  -9 1133.53 1131.04   0
  -7  -4   9 2485.40 1189.04   2
  -7  -4   9 1339.82 1001.99   1
   7   4  -8 1623.94 1088.09   0
  -7  -4   8 1981.42 1128.22   2
  -7  -4   7 36066.4 1559.37   2
  -7   4   7 33592.1 1125.91   1
   7   4  -7 31254.0 1501.89   0
  -7  -4   6 14240.4 1156.79   2
  -7  -4   6 12631.4 1228.88   1
   7   4  -6 13070.1 1205.36   0
  -7   4   6 13487.0 1037.46   1
  -7  -4   5 31999.9 1425.52   2
  -7  -4   5 38116.1 1495.27   1
   7   4  -5 35879.8 1549.27   0
  -7   4   5 35546.7 1378.25   1
  -7   4   4 3697.57 1158.26   1
   7   4  -4 4108.04 1035.36   0
  -7  -4   4 4374.39 929.163   2
  -7  -4   4 2918.46 1111.49   1
  -7   4   3 7832.66 1283.67   1
   7   4  -3 5626.24 1048.46   0
  -7  -4   3 6103.46 1131.49   1
   7   4  -2 1035.57 921.666   0
  -7  -4   2-96.8900 1023.93   1
  -7   4   2 1948.48 1236.58   1
   7   4  -1 9157.70 1079.89   0
  -7  -4   1 10110.6 1187.11   1
  -7   4   1 11771.0 1355.79   1
  -7  -4   0 5557.04 1170.53   1
  -7   4   0 8355.44 1419.72   1
  -7   4  -1 10877.6 1478.19   1
  -7  -4  -1 7749.71 1208.37   1
  -7  -4  -2 4993.39 1245.11   1
  -7   4  -2 5339.12 1406.20   1
  -7  -4  -3 1775.53 1203.98   1
  -7   4  -3 1160.41 1413.61   1
  -7  -4  -4 631.996 1208.87   1
  -7   4  -4 1013.00 1430.64   1
  -7   4  -5 1670.53 944.594   0
  -7  -4  -5 3178.75 1262.72   1
  -7   4  -5 2657.13 1447.56   1
  -7   4  -6 4035.51 1555.99   1
  -7   4  -6 3521.00 987.392   0
  -7  -4  -6 3952.46 1266.54   1
  -7   4  -7 5263.46 1548.08   1
  -7   4  -7 4876.59 1078.63   0
  -7  -4  -7 5793.93 1312.20   1
  -7   4  -8 648.342 1453.34   1
  -7  -4  -8 602.760 748.239   0
  -7   4  -8 343.619 959.045   0
  -7  -4  -8 1790.30 1291.33   1
  -7   4  -9 582.243 1568.15   1
  -7  -4  -9 245.871 728.561   0
  -7   4  -9 657.272 989.814   0
  -7  -4  -9 666.343 1254.63   1
  -7   4 -10 952.688 1603.77   1
  -7  -4 -10 866.918 723.416   0
  -7   4 -10 681.280 1114.78   0
  -7  -4 -10 3371.40 1419.86   1
  -7   4 -11 9119.96 1698.92   1
  -7   4 -11 6444.12 1230.74   0
  -7  -4 -11 7799.38 1558.50   1
  -7   4 -12 3380.35 1654.80   1
  -7   4 -12 570.158 1151.42   0
  -7  -4 -12 900.987 1612.84   1
  -7   4 -13 5123.91 1824.61   1
  -7   4 -13 5159.04 1337.32   0
  -7  -4 -13 6317.45 1799.85   1
  -7   4 -14 1353.92 1772.08   1
  -7   4 -14 26.2802 1208.68   0
  -7  -4 -14 1126.37 1722.74   1
  -7   4 -15 2953.06 1849.27   1
  -7   4 -15 1491.15 1305.55   0
  -7  -4 -15 1084.95 1752.67   1
  -7   4 -16 2071.37 1912.23   1
  -7  -4 -16-77.0243 1762.75   1
  -7   4 -16 880.135 1295.39   0
  -7   4 -17 259.159 1937.56   1
  -7  -4 -17-68.0232 1815.54   1
  -7   4 -18 11.3540 1859.51   1
   7   5 -18 952.270 1831.65   0
  -7  -5  18 1258.14 2478.50   2
  -7  -5  17 1451.47 2210.54   2
   7   5 -17 343.940 1635.38   0
  -7  -5  16 1720.52 1972.00   2
   7   5 -16 1367.26 1626.33   0
  -7  -5  15 1299.14 1782.96   2
   7   5 -15 1759.64 1541.54   0
   7   5 -14 693.054 1388.37   0
  -7  -5  14-349.519 1583.90   2
  -7  -5  13 1752.50 1475.69   2
   7   5 -13 1474.17 1362.70   0
  -7  -5  12 454.090 1329.70   2
   7   5 -12 1188.60 1324.66   0
  -7  -5  11 2843.80 1404.36   2
   7   5 -11 2447.22 1279.23   0
   7   5 -10-85.1015 1171.67   0
  -7  -5  10 349.803 1230.67   2
   7   5  -9 8096.79 1293.51   0
  -7  -5   9 10449.3 1329.47   2
   7   5  -8 306.444 1104.69   0
  -7  -5   8 115.135 1123.79   2
  -7  -5   7 21498.1 1356.61   2
   7   5  -7 17926.9 1378.94   0
  -7   5   7 18433.6 992.711   1
  -7   5   6 1211.04 953.678   1
   7   5  -6 1504.63 1085.77   0
  -7  -5   6 804.299 971.159   2
  -7  -5   5 11027.5 1082.61   2
   7   5  -5 9852.27 1167.20   0
  -7   5   5 10303.6 1109.53   1
  -7   5   4 1765.16 1064.57   1
  -7  -5   4-88.3931 941.846   2
   7   5  -4 630.305 983.614   0
  -7   5   3 1243.21 1166.25   1
   7   5  -3 72.1937 924.757   0
  -7  -5   3 91.8755 880.831   2
  -7  -5   2 1264.30 1067.98   1
  -7   5   2 3279.43 1212.94   1
   7   5  -2 2917.98 1004.34   0
  -7   5   1 3456.66 1383.26   1
   7   5  -1 2038.47 908.350   0
  -7  -5   1-291.239 1128.58   1
  -7   5   0-258.381 1297.22   1
   7   5   0 463.670 925.966   0
  -7  -5  -1 13125.5 1300.85   1
  -7   5  -1 13201.2 1524.07   1
  -7   5  -2 1840.66 1392.42   1
  -7  -5  -2 1237.69 1175.04   1
  -7  -5  -3 37526.6 1645.15   1
  -7   5  -3 35798.2 1784.76   1
  -7   5  -4 813.947 1462.02   1
  -7   5  -4 755.681 941.215   0
  -7  -5  -4 654.343 1236.45   1
  -7   5  -5 21013.8 1290.26   0
  -7  -5  -5 23032.2 1574.22   1
  -7   5  -5 20870.6 1748.41   1
  -7   5  -6 1298.99 1411.02   1
  -7   5  -6 474.766 947.565   0
  -7  -5  -6 247.362 1237.62   1
  -7   5  -7 4756.98 1525.57   1
  -7  -5  -7 2864.98 1297.29   1
  -7   5  -7 2396.41 1034.38   0
  -7   5  -8 1116.04 1461.50   1
  -7  -5  -8 13.3661 689.959   0
  -7   5  -8 641.527 999.165   0
  -7  -5  -8 631.043 1309.49   1
  -7   5  -9 4329.85 1497.62   1
  -7  -5  -9 1926.69 715.753   0
  -7   5  -9 2859.19 1145.64   0
  -7  -5  -9 4707.41 1370.48   1
  -7   5 -10 1903.61 1560.65   1
  -7   5 -10 170.951 1104.40   0
  -7  -5 -10 1313.75 1386.81   1
  -7   5 -11 2768.38 1657.54   1
  -7   5 -11 1647.16 1265.32   0
  -7  -5 -11 2996.76 1446.12   1
  -7   5 -12 750.822 1646.90   1
  -7   5 -12 93.6337 1156.65   0
  -7  -5 -12 83.9901 1526.69   1
  -7   5 -13 3046.92 1822.61   1
  -7   5 -13 613.183 1285.80   0
  -7  -5 -13 604.405 1635.49   1
  -7   5 -14 3108.90 1827.44   1
  -7   5 -14 630.514 1281.24   0
  -7  -5 -14-33.3774 1743.98   1
  -7   5 -15 2624.30 1835.90   1
  -7   5 -15 1076.30 1345.02   0
  -7  -5 -15 973.484 1836.80   1
  -7  -5 -16 75.2236 1841.79   1
  -7   5 -16 1058.62 1348.09   0
  -7   5 -17 270.097 1873.56   1
  -7  -5 -17 933.278 1791.69   1
  -7  -6  17 2002.13 2195.44   2
   7   6 -17 2042.27 1782.72   0
  -7  -6  16 1267.42 1990.45   2
   7   6 -16 2893.75 1602.64   0
  -7  -6  15 170.883 1862.55   2
   7   6 -15 701.426 1464.35   0
  -7  -6  14 401.590 1621.61   2
  -7  -6  13-233.153 1520.45   2
   7   6 -13 156.060 1349.19   0
  -7  -6  12 500.114 1464.06   2
   7   6 -12 755.332 1298.24   0
  -7  -6  11 273.045 1259.79   2
   7   6 -11 144.430 1252.56   0
  -7  -6  10 649.039 1298.02   2
   7   6 -10 789.874 1200.40   0
  -7  -6   9-21.9763 1177.62   2
   7   6  -9 1437.69 1171.25   0
   7   6  -8 8291.03 1310.98   0
  -7  -6   8 8670.95 1307.15   2
   7   6  -7 6622.86 1224.21   0
  -7  -6   7 6960.27 1154.16   2
  -7  -6   6 17756.0 1303.89   2
   7   6  -6 17742.4 1393.94   0
  -7   6   6 17669.6 1130.18   1
   7   6  -5 13755.5 1269.64   0
  -7   6   5 13345.8 1201.94   1
  -7  -6   5 12654.5 1151.78   2
  -7  -6   4 10178.1 1092.80   2
   7   6  -4 9190.51 1154.19   0
  -7   6   4 11004.0 1202.67   1
  -7   6   3 5971.41 1269.10   1
  -7  -6   3 4741.61 949.555   2
   7   6  -3 5087.72 1051.62   0
  -7   6   2 2517.54 1302.49   1
   7   6  -2 1626.55 959.043   0
  -7  -6   2 2129.42 881.070   2
  -7   6   1 2024.96 1217.49   1
   7   6  -1 896.290 910.073   0
   7   6   0 10984.4 1059.86   0
  -7  -6   0 13696.1 1302.76   1
  -7   6   0 15449.2 1446.74   1
  -7  -6  -1 8123.12 1255.89   1
  -7   6  -1 11661.2 1460.68   1
  -7   6  -2 4341.06 1385.73   1
  -7  -6  -2 1901.57 1144.07   1
  -7   6  -3 2214.95 1339.51   1
  -7   6  -3 12.2571 933.621   0
  -7   6  -4 2749.48 1422.64   1
  -7   6  -4 429.232 980.611   0
  -7   6  -5 6355.76 1490.98   1
  -7   6  -5 5485.97 1080.15   0
  -7  -6  -5 5450.11 1340.56   1
  -7   6  -6 2539.70 1430.64   1
  -7   6  -6 1941.01 1079.51   0
  -7  -6  -6 1846.05 1293.35   1
  -7   6  -7 2457.93 1496.24   1
  -7   6  -7 818.922 1039.07   0
  -7  -6  -7 1559.47 1304.90   1
  -7   6  -8 1855.46 1527.16   1
  -7   6  -8 543.884 1059.11   0
  -7  -6  -8 363.418 1318.89   1
  -7   6  -9 2659.74 1556.94   1
  -7   6  -9-54.2130 1108.25   0
  -7  -6  -9 1066.43 1341.45   1
  -7   6 -10 3958.75 1651.84   1
  -7   6 -10 1725.46 1200.99   0
  -7  -6 -10 1981.80 1400.09   1
  -7   6 -11 3836.72 1665.13   1
  -7   6 -11 1583.87 1221.39   0
  -7  -6 -11 4080.59 1488.23   1
  -7   6 -12 2788.01 1749.26   1
  -7   6 -12 2588.12 1273.19   0
  -7  -6 -12 6864.09 1636.85   1
  -7   6 -13 4163.94 1877.97   1
  -7   6 -13 2653.54 1381.27   0
  -7  -6 -13 2663.33 1698.91   1
  -7   6 -14 2270.78 1877.62   1
  -7   6 -14 2140.85 1384.79   0
  -7  -6 -14 1934.06 1777.29   1
  -7   6 -15 461.945 1856.60   1
  -7  -6 -15 846.615 1868.17   1
  -7   6 -15 631.232 1334.41   0
  -7  -6 -16 967.664 1930.90   1
  -7  -7  17 1424.10 2192.92   2
   7   7 -17 1276.32 1751.25   0
  -7  -7  16 1796.32 2100.57   2
   7   7 -16 1548.03 1577.30   0
  -7  -7  15-11.5510 1781.43   2
   7   7 -15 400.763 1552.18   0
  -7  -7  14 1554.31 1664.21   2
   7   7 -14 812.361 1444.64   0
  -7  -7  13 205.009 1503.95   2
  -7  -7  12-136.309 1375.26   2
   7   7 -12 508.044 1299.21   0
  -7  -7  11-60.4510 1373.41   2
   7   7 -11 6.08676 1232.62   0
  -7  -7  10 4233.17 1299.00   2
   7   7 -10 2647.36 1248.42   0
  -7  -7   9 542.477 1132.22   2
   7   7  -9 39.7222 1199.53   0
  -7  -7   8 7847.04 1218.74   2
   7   7  -8 8079.71 1302.70   0
   7   7  -7-74.4822 1164.30   0
  -7  -7   7 647.995 1128.67   2
   7   7  -6 4318.36 1169.84   0
  -7  -7   6 3038.62 1063.87   2
   7   7  -5 51.9084 1055.42   0
  -7  -7   5 194.688 959.060   2
   7   7  -4-254.738 1000.46   0
  -7  -7   4 185.379 959.557   2
  -7   7   3 173.043 1180.11   1
   7   7  -3 553.989 1005.72   0
  -7  -7   3 440.982 863.674   2
  -7   7   2 1030.23 1224.42   1
  -7  -7   2 227.239 861.460   2
   7   7  -2-257.889 950.691   0
  -7   7   1 2112.89 1316.90   1
   7   7  -1 603.775 940.065   0
  -7   7   0 1688.64 1281.42   1
   7   7   0 1067.92 957.220   0
  -7   7  -1 464.376 1306.60   1
  -7   7  -2 17154.7 1262.60   0
  -7  -7  -2 19836.5 1488.34   1
  -7   7  -2 21102.4 1656.58   1
  -7   7  -3 1403.87 1424.26   1
  -7   7  -3 847.446 1010.60   0
  -7   7  -4 22507.9 1363.47   0
  -7  -7  -4 24211.2 1560.93   1
  -7   7  -4 24988.1 1756.33   1
  -7   7  -5 821.417 1478.34   1
  -7   7  -5 265.784 1016.43   0
  -7   7  -6 10961.9 1593.83   1
  -7   7  -6 9574.76 1207.68   0
  -7  -7  -6 9975.42 1445.88   1
  -7   7  -7 1038.31 1488.80   1
  -7   7  -7 334.369 1079.99   0
  -7  -7  -7-14.3881 1389.86   1
  -7   7  -8 1984.99 1540.10   1
  -7   7  -8 431.648 1101.54   0
  -7  -7  -8 1044.79 1366.37   1
  -7   7  -9 2386.87 1620.75   1
  -7   7  -9 872.099 1115.47   0
  -7  -7  -9 1444.72 1386.51   1
  -7   7 -10 1709.76 1684.16   1
  -7   7 -10 1371.55 1243.43   0
  -7  -7 -10 1541.02 1473.07   1
  -7   7 -11-414.950 1718.56   1
  -7   7 -11 659.298 1289.54   0
  -7  -7 -11 21.6249 1496.00   1
  -7   7 -12 48.0077 1790.89   1
  -7   7 -12 434.343 1351.93   0
  -7  -7 -12 1526.98 1469.01   1
  -7   7 -13 1818.40 1839.29   1
  -7  -7 -13 1734.04 1548.79   1
  -7   7 -13 155.080 1393.84   0
  -7   7 -14-103.329 1852.49   1
  -7  -7 -14 1587.94 1738.38   1
  -7   7 -14 1829.86 1433.40   0
  -7   7 -15 139.442 1841.51   1
  -7  -7 -15-170.314 1783.39   1
  -7   7 -15 809.119 1452.82   0
  -7   7 -16 1093.88 1974.60   1
  -7  -7 -16-214.953 1919.22   1
  -7   7 -17 110.586 2033.42   1
  -7  -8  16 999.758 2083.88   2
   7   8 -16 1060.32 1609.18   0
  -7  -8  15 402.159 1778.81   2
   7   8 -15 245.339 1544.86   0
  -7  -8  14 182.926 1698.28   2
   7   8 -14 160.179 1444.55   0
  -7  -8  13 452.910 1590.52   2
   7   8 -13 532.044 1355.22   0
  -7  -8  12 127.913 1402.85   2
   7   8 -12 54.8823 1342.88   0
  -7  -8  11 332.398 1335.21   2
   7   8 -11 434.660 1282.60   0
  -7  -8  10 81.4080 1289.08   2
   7   8 -10 26.3381 1256.34   0
  -7  -8   9 2057.46 1329.70   2
   7   8  -9 2114.29 1229.03   0
  -7  -8   8 4003.85 1281.17   2
   7   8  -8 2765.44 1210.28   0
  -7  -8   7 4441.07 1133.03   2
   7   8  -7 3685.33 1240.50   0
   7   8  -6 6058.99 1299.69   0
  -7  -8   6 8575.52 1251.42   2
   7   8  -5 3162.10 1151.61   0
  -7  -8   5 4062.08 1123.71   2
  -7   8   4 880.593 1207.78   1
   7   8  -4 1890.53 1128.69   0
  -7  -8   4 24.6394 954.569   2
   7   8  -3 1734.40 1074.45   0
  -7   8   3 1577.22 1264.51   1
  -7  -8   3 2563.90 980.015   2
  -7  -8   2 857.996 909.143   2
  -7   8   2-87.7452 1227.34   1
   7   8  -2 1548.70 1089.19   0
   7   8  -1 3774.89 1006.02   0
  -7   8   1 4387.39 1396.70   1
  -7  -8   1 4189.74 937.506   2
  -7   8   0 5547.82 1400.90   1
   7   8   0 5152.09 991.572   0
   7   8   1 2867.13 1027.27   0
  -7   8  -1 2047.51 1387.85   1
  -7   8  -1 2536.03 1046.65   0
  -7   8  -2 3300.39 1477.88   1
  -7   8  -2 3486.05 1067.91   0
  -7   8  -3 1385.12 1477.19   1
  -7   8  -3 113.658 1047.01   0
  -7   8  -4 690.932 1507.89   1
  -7   8  -4 784.362 1068.18   0
  -7  -8  -4 208.430 1251.59   1
  -7   8  -5 2131.29 1605.62   1
  -7  -8  -5-223.591 1290.79   1
  -7   8  -5 953.829 1101.91   0
  -7   8  -6 356.513 1544.02   1
  -7   8  -6 3225.30 1138.25   0
  -7  -8  -6 2055.06 1340.90   1
  -7   8  -7 1033.01 1575.36   1
  -7   8  -7 213.050 1096.39   0
  -7  -8  -7 176.892 1353.93   1
  -7   8  -8 34.7282 1605.09   1
  -7   8  -8 439.856 1176.06   0
  -7  -8  -8-272.702 1402.61   1
  -7   8  -9 507.353 1656.02   1
  -7   8  -9 436.727 1198.61   0
  -7  -8  -9 2003.82 1498.24   1
  -7   8 -10 866.032 1712.73   1
  -7   8 -10 944.880 1270.85   0
  -7  -8 -10 2220.12 1454.84   1
  -7   8 -11 671.127 1773.72   1
  -7   8 -11 310.388 1272.94   0
  -7  -8 -11 2925.50 1527.08   1
  -7   8 -12 2335.31 1892.62   1
  -7  -8 -12 3884.90 1585.75   1
  -7   8 -12 1754.66 1364.98   0
  -7   8 -13 630.738 1849.80   1
  -7  -8 -13 2693.75 1554.87   1
  -7   8 -13 1475.96 1444.00   0
  -7   8 -14-392.462 1870.07   1
  -7  -8 -14 3474.04 1682.16   1
  -7   8 -14 2263.96 1485.48   0
  -7  -8 -15 1032.05 1831.28   1
  -7  -8 -16-98.1132 1957.01   1
  -7  -9  15 1025.19 1792.30   2
   7   9 -15-237.808 1606.04   0
  -7  -9  14-43.6043 1677.91   2
   7   9 -14 1113.93 1489.34   0
   7   9 -13 424.192 1414.21   0
  -7  -9  12-114.577 1412.68   2
   7   9 -12 410.782 1401.73   0
  -7  -9  11 432.007 1426.17   2
   7   9 -11 568.648 1302.29   0
   7   9 -10-382.884 1263.25   0
  -7  -9   9 5701.26 1436.45   2
   7   9  -9 2627.75 1283.43   0
  -7  -9   8 988.095 1295.59   2
   7   9  -8 244.322 1212.37   0
  -7  -9   7 7313.25 1266.06   2
   7   9  -7 6598.33 1362.66   0
  -7  -9   6 796.490 1118.23   2
   7   9  -6 334.722 1211.36   0
   7   9  -5 54.9229 1177.23   0
  -7  -9   5 479.541 1071.15   2
   7   9  -4 457.361 1099.54   0
  -7  -9   4-47.5729 1027.50   2
   7   9  -3 1056.90 1028.78   0
  -7  -9   3 287.948 964.489   2
  -7   9   2 909.875 1305.01   1
  -7  -9   2 957.343 910.779   2
   7   9  -2 680.890 1022.36   0
  -7   9   1 719.926 1336.04   1
  -7   9   1 1431.23 1007.73   0
  -7  -9   1 1868.50 885.647   2
   7   9  -1 1324.22 1060.80   0
  -7   9   0 497.272 1029.42   0
   7   9   0-179.662 1004.25   0
  -7   9  -1 5368.81 1522.60   1
  -7   9  -1 5559.46 1128.60   0
   7   9   1 5680.53 1035.88   0
  -7   9  -2 437.506 1490.91   1
  -7   9  -2 77.8958 1051.44   0
  -7   9  -3 15691.3 1318.84   0
  -7   9  -3 16512.2 1712.54   1
  -7   9  -4-249.807 1549.46   1
  -7   9  -4 124.298 1130.30   0
  -7   9  -5 7939.90 1649.27   1
  -7   9  -5 7557.10 1235.85   0
  -7  -9  -5 8451.32 1472.76   1
  -7   9  -6 762.813 1136.45   0
  -7   9  -7 1967.09 1591.66   1
  -7   9  -7 1013.04 1215.79   0
  -7  -9  -7 698.561 1395.91   1
  -7   9  -8 62.1865 1589.36   1
  -7   9  -8 464.074 1191.08   0
  -7  -9  -8-72.4000 1463.36   1
  -7   9  -9 114.622 1720.82   1
  -7   9  -9 751.595 1291.37   0
  -7  -9 -10 790.233 1524.53   1
  -7   9 -10-158.014 1316.03   0
  -7   9 -11 353.423 1825.33   1
  -7  -9 -11 183.418 1558.32   1
  -7   9 -11 122.909 1403.83   0
  -7  -9 -12 1727.37 1593.58   1
  -7   9 -12 122.287 1400.50   0
  -7   9 -13 93.1306 1894.99   1
  -7  -9 -13 1384.81 1610.13   1
  -7   9 -13 334.723 1443.28   0
  -7  -9 -14 1957.08 1659.92   1
  -7  -9 -15 2081.13 1872.39   1
   7  10 -15 1913.81 1541.81   0
  -7 -10  15 1244.66 1945.56   2
  -7 -10  14 596.975 1656.55   2
   7  10 -14 1757.79 1522.78   0
  -7 -10  13 1671.26 1615.28   2
   7  10 -13-332.112 1447.92   0
   7  10 -12 1353.82 1407.38   0
  -7 -10  11-292.574 1543.90   2
   7  10 -11-172.770 1342.51   0
  -7 -10  10 1121.68 1378.93   2
   7  10 -10 650.008 1369.16   0
  -7 -10   9 1620.95 1404.16   2
   7  10  -9 811.388 1326.50   0
  -7 -10   8 3333.17 1362.15   2
   7  10  -8 2506.27 1329.26   0
  -7 -10   7 9303.10 1352.58   2
   7  10  -7 9045.56 1429.76   0
  -7 -10   6 4350.71 1235.57   2
   7  10  -6 3339.08 1288.08   0
   7  10  -5 8840.18 1350.19   0
  -7 -10   5 9597.91 1255.30   2
   7  10  -4 3033.11 1211.88   0
  -7 -10   4 1822.83 1087.22   2
  -7  10   3 1540.61 1081.96   0
   7  10  -3 1759.35 1138.29   0
  -7 -10   3 1872.86 1002.39   2
  -7  10   2 1249.12 1088.88   0
  -7 -10   2 502.885 912.747   2
   7  10  -2 876.439 1078.04   0
  -7  10   1 913.942 1523.88   1
  -7  10   1 2239.34 1086.98   0
  -7 -10   1 94.8746 886.880   2
   7  10  -1 1960.58 1037.82   0
  -7  10   0 1733.16 1519.92   1
   7  10   0 1215.74 962.454   0
  -7  10   0 1972.27 1069.70   0
  -7 -10   0 1480.48 885.292   2
   7  10   1 7722.51 1128.69   0
  -7  10  -1 7845.81 1666.89   1
  -7  10  -1 8232.24 1206.87   0
   7  10   2 382.962 1003.54   0
  -7  10  -2 1645.10 1171.03   0
  -7  10  -3 1661.40 1580.97   1
  -7  10  -3 2743.77 1159.51   0
  -7  10  -4 145.794 1133.12   0
  -7  10  -5 104.880 1552.39   1
  -7  10  -5 1457.97 1195.74   0
  -7 -10  -5 430.395 1389.03   1
  -7  10  -6 494.247 1585.03   1
  -7  10  -6 497.554 1205.56   0
  -7 -10  -6-53.2119 1433.23   1
  -7  10  -7-325.036 1668.03   1
  -7 -10  -7 607.215 1432.96   1
  -7  10  -7 1183.37 1260.05   0
  -7  10  -8-386.482 1689.08   1
  -7 -10  -8 330.988 1506.49   1
  -7  10  -8 1139.95 1294.31   0
  -7 -10  -9 434.318 1635.43   1
  -7  10 -10 2458.57 1834.97   1
  -7 -10 -10 2388.23 1651.68   1
  -7  10 -10 1246.15 1406.84   0
  -7  10 -11 2967.01 1923.25   1
  -7 -10 -11 769.436 1585.58   1
  -7  10 -11 1873.95 1420.23   0
  -7 -10 -12 1466.46 1611.30   1
  -7  10 -12 986.043 1468.82   0
  -7  10 -13 1226.08 1976.52   1
  -7 -10 -13 4413.65 1719.67   1
  -7 -10 -14 2619.53 1757.20   1
  -7 -10 -15 2768.22 1876.26   1
  -7 -11  14 654.944 1890.81   2
   7  11 -14 971.094 1553.19   0
  -7 -11  13 3336.28 1828.53   2
   7  11 -13 1059.24 1504.50   0
  -7 -11  12-377.307 1704.35   2
   7  11 -12 711.971 1422.28   0
   7  11 -11 667.741 1450.80   0
  -7 -11  11 790.494 1458.41   2
  -7 -11  10 435.232 1514.84   2
   7  11 -10 783.699 1391.80   0
  -7 -11   9 1572.27 1396.57   2
   7  11  -9 852.895 1372.31   0
  -7 -11   8 4494.15 1386.18   2
   7  11  -8 3323.36 1400.76   0
  -7 -11   7 1520.47 1291.22   2
   7  11  -7 1436.39 1324.01   0
  -7  11   6 4298.05 1112.85   0
  -7 -11   6 4367.95 1333.75   2
   7  11  -6 4656.51 1426.88   0
  -7  11   5 334.525 1104.84   0
  -7 -11   5 749.527 1166.64   2
   7  11  -5 993.164 1301.55   0
   7  11  -4 2072.47 1304.50   0
  -7  11   4 2369.64 1050.79   0
  -7 -11   4 1943.23 1166.50   2
   7  11  -3 980.310 1140.93   0
  -7  11   3 323.393 1113.36   0
  -7 -11   3 318.810 1045.05   2
  -7 -11   2 463.942 972.379   2
  -7  11   2 1453.28 1155.44   0
   7  11  -2 962.477 1105.17   0
  -7 -11   1 679.583 925.969   2
  -7  11   1 289.724 1102.98   0
   7  11  -1 122.888 1065.91   0
   7  11   0 1527.92 1014.50   0
  -7  11   0 1503.20 1153.67   0
  -7 -11   0 1051.81 903.085   2
  -7  11  -1 335.223 1164.06   0
   7  11   1 826.352 1043.10   0
   7  11   2 9488.14 1142.11   0
  -7  11  -2 8397.07 1782.02   1
  -7  11  -2 12361.0 1387.72   0
  -7  11  -3 1901.17 1665.83   1
  -7  11  -3 2800.11 1210.30   0
  -7  11  -4 12673.3 1424.42   0
  -7  11  -4 12777.6 1828.27   1
  -7  11  -5 1016.64 1672.40   1
  -7  11  -5 1667.10 1281.44   0
  -7  11  -6 2687.24 1723.41   1
  -7 -11  -6 2937.96 1502.11   1
  -7  11  -6 2943.33 1341.56   0
  -7 -11  -7-60.3855 1510.76   1
  -7  11  -7-317.921 1302.94   0
  -7  11  -8 269.017 1348.19   0
  -7 -11  -9 662.030 1604.35   1
  -7  11 -10 488.895 1410.18   0
  -7 -11 -11 929.863 1773.01   1
  -7 -11 -12 604.664 1766.46   1
  -7 -11 -13 78.0756 1767.23   1
  -7 -11 -14 3947.97 1817.94   1
  -7 -11 -15 1796.66 1739.57   1
  -7 -12  13-132.131 1729.68   2
   7  12 -12 1531.09 1495.43   0
  -7 -12  12 644.496 1677.29   2
  -7 -12  11-30.8169 1687.31   2
   7  12 -11 1682.47 1485.68   0
  -7 -12  10 98.5709 1490.18   2
   7  12 -10 396.084 1451.32   0
  -7 -12   9 1354.76 1527.34   2
   7  12  -9 1687.82 1495.16   0
  -7 -12   8 3972.84 1534.02   2
   7  12  -8 2460.17 1460.95   0
  -7  12   7 933.228 1123.58   0
  -7 -12   7 2146.46 1430.96   2
   7  12  -7 2070.28 1490.66   0
  -7  12   6 10081.9 1263.75   0
  -7 -12   6 11819.8 1489.93   2
   7  12  -6 9106.58 1508.80   0
  -7  12   5 1098.16 1071.01   0
  -7 -12   5 1099.69 1184.87   2
   7  12  -5 367.177 1365.83   0
   7  12  -4 8191.33 1447.62   0
  -7  12   4 6028.28 1217.61   0
  -7 -12   4 5899.86 1284.31   2
   7  12  -3 1118.24 1238.84   0
  -7  12   3 420.538 1076.63   0
  -7 -12   3 378.066 1061.89   2
   7  12  -2 483.498 1111.38   0
  -7  12   2 551.802 1134.70   0
  -7 -12   2 586.637 1015.65   2
  -7 -12   1 1667.04 916.481   2
   7  12  -1 1449.46 1241.40   0
  -7  12   1 1609.82 1116.68   0
   7  12   0 3517.40 1102.58   0
  -7  12   0 4745.84 1177.04   0
  -7 -12   0 4680.30 993.678   2
  -7  12  -1 580.309 1184.08   0
   7  12   1 652.866 1037.82   0
  -7  12  -2 2815.91 1254.56   0
  -7  12  -3 1519.42 1263.71   0
  -7  12  -4 510.115 1243.91   0
  -7  12  -5 679.417 1326.38   0
  -7 -12  -6 91.5870 1577.95   1
  -7  12  -6 1706.87 1373.72   0
  -7 -12  -7-187.541 1578.00   1
  -7  12  -7 454.519 1343.61   0
  -7  12  -8 130.990 1433.64   0
  -7  12  -9-355.057 1427.06   0
  -7  12 -10 257.011 1465.84   0
  -7 -12 -12 2454.48 1767.14   1
  -7 -12 -13-57.3277 1721.22   1
  -7 -12 -14 4166.15 1874.80   1
  -7 -13  12 1261.85 1735.36   2
   7  13 -12 114.356 1626.44   0
  -7 -13  11 652.519 1718.18   2
   7  13 -11 289.635 1545.84   0
  -7 -13  10-1.82180 1658.48   2
   7  13 -10 1414.16 1590.22   0
  -7 -13   9 97.1763 1581.37   2
   7  13  -9 62.8608 1490.56   0
  -7 -13   8 3574.28 1569.61   2
   7  13  -8 1059.88 1507.16   0
  -7 -13   7 925.163 1461.05   2
   7  13  -7 1888.43 1456.07   0
  -7 -13   6 1508.39 1403.58   2
  -7  13   6 149.338 1142.81   0
   7  13  -6 2076.68 1518.19   0
  -7  13   5 1442.39 1181.59   0
  -7 -13   5 1979.12 1343.61   2
   7  13  -5 1444.26 1467.09   0
   7  13  -4-53.5661 1465.14   0
  -7 -13   4 496.144 1199.55   2
  -7  13   4 337.074 1166.69   0
   7  13  -3 2226.27 1305.68   0
  -7 -13   3 2224.17 1181.12   2
  -7  13   3 2056.28 1148.49   0
  -7  13   2 298.232 1156.97   0
   7  13  -2 332.684 1244.52   0
  -7 -13   2 1191.25 1049.82   2
  -7 -13   1-231.573 974.606   2
  -7  13   1 1110.67 1184.61   0
   7  13  -1 422.328 1116.82   0
  -7 -13   0-147.351 866.002   2
  -7  13   0 166.111 1226.21   0
   7  13   0 284.349 1102.73   0
  -7  13  -1 1004.62 1211.08   0
  -7  13  -2 1673.30 1246.91   0
  -7  13  -3 3264.02 1404.87   0
  -7  13  -4 2411.35 1426.24   0
  -7  13  -5 1996.03 1454.33   0
  -7  13  -6 1641.47 1454.99   0
  -7 -13  -7 533.297 1603.28   1
  -7  13  -7 1887.66 1468.66   0
  -7  13  -9 187.430 1462.95   0
  -7 -13 -11-348.676 1822.07   1
  -7 -13 -12 7.23784 1793.43   1
  -7 -13 -13 774.733 1767.09   1
  -7 -13 -14-386.999 1809.44   1
  -7 -14  11 355.176 1735.99   2
  -7 -14  10-24.5084 1756.55   2
   7  14 -10-237.210 1642.46   0
  -7 -14   9-206.874 1677.99   2
   7  14  -9 916.587 1577.26   0
  -7 -14   8 1590.53 1581.90   2
   7  14  -8 336.200 1558.19   0
  -7 -14   7 2840.38 1563.28   2
   7  14  -7 1951.18 1558.98   0
  -7 -14   6-92.6689 1464.32   2
   7  14  -6 992.322 1626.86   0
  -7 -14   5 3320.45 1366.14   2
  -7  14   5 3988.15 1173.00   0
   7  14  -5 6443.98 1590.51   0
   7  14  -4-29.1919 1500.14   0
  -7 -14   4 530.004 1237.52   2
  -7  14   4-224.669 1128.37   0
   7  14  -3 798.682 1396.89   0
  -7 -14   3 1217.54 1156.13   2
  -7  14   3 1264.68 1168.89   0
   7  14  -2-24.2799 1326.27   0
  -7 -14   2 239.732 1057.55   2
  -7  14   2 816.505 1150.67   0
  -7 -14   1 1140.93 969.010   2
  -7  14   1 914.743 1300.57   0
   7  14  -1 164.470 1233.49   0
  -7 -14   0 978.473 948.685   2
  -7  14   0 360.612 1234.26   0
  -7  14  -1 2737.73 1367.37   0
  -7  14  -2 833.982 1313.71   0
  -7  14  -3 873.394 1417.27   0
  -7  14  -4 510.706 1420.83   0
  -7  14  -5-85.1017 1418.84   0
  -7  14  -6 191.728 1445.83   0
  -7  14  -7 641.873 1455.67   0
  -7 -14 -10-257.427 1730.33   1
  -7 -14 -11 2428.48 1919.72   1
  -7 -14 -12 1288.08 1909.71   1
  -7 -14 -13 1147.28 1838.35   1
  -7 -15  10 114.489 1794.64   2
   7  15 -10 413.461 1787.44   0
  -7 -15   9 555.793 1792.18   2
   7  15  -9 126.012 1699.86   0
  -7 -15   8 1046.89 1671.72   2
   7  15  -8 172.333 1664.11   0
   7  15  -7-121.494 1667.19   0
  -7 -15   6-148.635 1513.41   2
   7  15  -6 510.251 1700.53   0
  -7 -15   5 1276.73 1428.25   2
   7  15  -5 638.274 1624.58   0
   7  15  -4 1113.28 1638.38   0
  -7 -15   4 293.007 1322.10   2
   7  15  -3 626.785 1469.27   0
  -7 -15   3 922.931 1226.93   2
  -7  15   3 1032.00 1202.06   0
   7  15  -2 1828.67 1409.57   0
  -7 -15   2 1462.10 1137.07   2
  -7  15   2 1428.62 1220.94   0
  -7 -15   1 354.204 1003.13   2
  -7  15   1-6.80466 1224.74   0
  -7  15   0 566.676 1310.10   0
  -7  15  -1 1492.14 1420.43   0
  -7  15  -2 1465.21 1378.88   0
  -7  15  -3 704.777 1468.43   0
  -7  15  -4 1784.68 1458.10   0
  -7  15  -5 1918.54 1518.02   0
  -7  15  -6 835.418 1577.22   0
  -7  15  -7-46.1516 1547.05   0
  -7 -15 -11 724.587 1842.31   1
  -7 -16   9 488.398 1872.87   2
   7  16  -9 2055.42 1920.26   0
  -7 -16   8 2042.72 1877.13   2
   7  16  -8 1480.75 1878.44   0
  -7 -16   7 543.574 1733.54   2
  -7 -16   6 748.364 1597.70   2
   7  16  -6 1516.42 1717.26   0
  -7 -16   5 699.965 1498.80   2
   7  16  -5 11.7832 1731.01   0
   7  16  -4 1887.09 1754.95   0
  -7 -16   4 793.083 1394.20   2
   7  16  -3-401.180 1424.84   0
  -7 -16   3 1046.06 1296.10   2
  -7  16   3 626.958 1255.47   0
  -7 -16   2 45.6441 1131.37   2
  -7  16   2 614.905 1348.51   0
  -7  16   1 866.920 1395.32   0
  -7  16   0 923.912 1406.66   0
  -7  16  -1 105.302 1386.81   0
  -7  16  -2 608.159 1405.79   0
  -7  16  -3 458.122 1507.51   0
  -7  16  -4 668.325 1482.75   0
  -7  16  -5 326.432 1562.13   0
  -7 -17   7 906.960 1823.84   2
   7  17  -7 721.936 1826.45   0
  -7 -17   6-66.4995 1698.38   2
   7  17  -6 900.433 1915.26   0
  -7 -17   5 139.438 1561.68   2
   7  17  -5 1322.30 1694.59   0
   7  17  -4 400.281 1675.63   0
  -7 -17   4 298.963 1476.39   2
  -7  17   2 500.975 1366.58   0
  -7  17   1 1040.56 1333.89   0
  -7  17   0 497.650 1344.34   0
  -7  17  -1 244.204 1403.16   0
  -7  17  -2-252.750 1431.59   0
  -7  17  -3 915.679 1551.70   0
  -7  17  -4 833.318 1580.79   0
  -7 -18   6 19.5533 1779.45   2
   7  18  -6-208.624 1866.74   0
  -7 -18   5 1503.93 1662.53   2
  -7  18   0 1637.11 1528.13   0
  -7  18  -2-25.9159 1556.37   0
   8   0 -18 1463.59 1617.26   0
   8   0 -17 516.088 1561.75   0
   8   0 -16 517.490 1591.22   0
  -8   0  16 1762.67 1897.52   2
   8   0 -15 1463.98 1527.57   0
  -8   0  15 731.826 1719.86   2
   8   0 -14 777.382 1424.36   0
  -8   0  14 1195.11 1640.94   2
   8   0 -13-276.782 1293.04   0
  -8   0  13 1279.02 1489.98   2
   8   0 -12 1837.74 1319.71   0
   8   0 -11-117.309 1252.59   0
   8   0 -10 3369.22 1265.56   0
   8   0  -9 49.8659 1099.36   0
   8   0  -8 1965.72 1097.95   0
   8   0  -7 498.916 1049.36   0
  -8   0   7-365.347 931.788   1
  -8   0   6 853.920 985.458   1
  -8   0   5 1186.67 1049.63   1
  -8   0   4 1466.96 995.749   1
  -8   0   3 1060.52 1092.92   1
  -8   0   2 4866.38 1155.07   1
  -8   0   1 1087.07 1124.80   1
  -8   0   0 45660.7 1707.93   1
  -8   0  -1 2227.89 1274.27   1
  -8   0  -2 37858.9 1728.39   1
  -8   0  -3-105.811 1352.44   1
  -8   0  -4 479.290 1410.87   1
  -8   0  -6 1342.25 1505.71   1
  -8   0  -7 128.583 899.929   0
  -8   0  -7 489.567 1517.87   1
  -8   0  -8 1327.81 947.679   0
  -8   0  -8 1686.91 1547.38   1
  -8   0  -9 779.160 1033.97   0
  -8   0  -9 172.403 1647.14   1
  -8   0 -10 2186.93 965.375   0
  -8   0 -10 1349.86 1704.86   1
  -8   0 -11 810.610 1049.13   0
  -8   0 -11 1197.36 1746.87   1
  -8   0 -12 3578.04 1092.47   0
  -8   0 -12 5190.23 1898.79   1
  -8   0 -13 1802.09 1873.65   1
  -8   0 -14 1852.82 1880.32   1
  -8   0 -15 932.640 1856.31   1
  -8   0 -16 1422.18 1958.38   1
  -8   0 -17 2697.37 1872.25   1
   8   1 -19 1432.81 1746.48   0
   8   1 -18 388.464 1748.40   0
  -8  -1  18 1735.49 2223.09   2
   8  -1 -18-268.195 1505.96   0
  -8  -1  17 1537.96 2122.87   2
   8  -1 -17 1361.42 1501.21   0
   8   1 -17 26.5989 1606.40   0
   8  -1 -16 569.749 1527.69   0
  -8  -1  16 1618.46 1960.86   2
   8   1 -16 475.092 1556.31   0
  -8  -1  15 1971.20 1868.61   2
   8  -1 -15 1604.38 1464.72   0
   8   1 -15 1063.73 1532.58   0
  -8  -1  14 402.373 1688.82   2
   8  -1 -14 483.968 1378.57   0
   8   1 -14 86.0153 1428.16   0
  -8  -1  13 37.6175 1503.21   2
   8  -1 -13 1455.51 1259.98   0
   8   1 -13 451.027 1364.02   0
   8   1 -12 1327.37 1294.25   0
  -8  -1  12 1177.41 1477.90   2
   8  -1 -12 1870.53 1267.53   0
   8   1 -11 3660.34 1349.60   0
   8  -1 -11 4574.33 1303.19   0
  -8  -1  11 5768.45 1411.38   2
  -8  -1  10 10671.6 1393.41   2
   8  -1 -10 8126.61 1280.92   0
   8   1 -10 9855.41 1395.29   0
   8  -1  -9 5709.48 1185.97   0
   8   1  -9 4925.06 1222.19   0
   8  -1  -8 9489.74 1259.91   0
  -8  -1   8 8647.26 959.837   1
   8   1  -8 8780.66 1268.99   0
   8   1  -7 893.399 1076.42   0
  -8  -1   7 1854.32 944.204   1
  -8   1   7 1145.03 950.857   1
   8   1  -6 5509.18 1159.28   0
  -8  -1   6 6469.58 1088.31   1
  -8   1   6 5786.59 1118.28   1
  -8  -1   5 2350.47 1086.84   1
   8   1  -5 130.326 1089.16   0
  -8   1   5 787.241 1093.01   1
  -8  -1   4 964.034 1088.96   1
  -8   1   4 742.625 1102.24   1
  -8  -1   3 2889.69 1172.03   1
  -8   1   3 1645.76 1266.87   1
  -8  -1   2 17124.6 1366.27   1
  -8   1   2 15954.4 1414.54   1
  -8  -1   1 2674.74 1176.95   1
  -8   1   1 240.047 1246.72   1
  -8  -1   0 1767.34 1163.75   1
  -8   1   0 516.909 1378.35   1
  -8  -1  -1 5467.54 1264.04   1
  -8   1  -1 2715.28 1392.81   1
  -8  -1  -2 3792.18 1271.81   1
  -8   1  -2 1875.40 1397.97   1
  -8  -1  -3 4621.10 1294.21   1
  -8   1  -3 4451.60 1478.86   1
  -8  -1  -4 8499.35 1357.66   1
  -8   1  -4 6691.55 1519.94   1
  -8  -1  -5 2537.02 1327.31   1
  -8   1  -5 1149.61 1467.33   1
  -8  -1  -6 650.226 1445.63   1
  -8   1  -6 789.747 1494.38   1
  -8  -1  -7 983.006 878.419   0
  -8   1  -7 1741.72 983.798   0
  -8  -1  -7 1298.43 1481.40   1
  -8   1  -7 1363.31 1534.39   1
  -8  -1  -8 10671.9 1118.66   0
  -8   1  -8 12483.3 1179.52   0
  -8  -1  -8 11195.7 1669.85   1
  -8   1  -8 10507.1 1734.38   1
  -8  -1  -9 2946.29 1017.41   0
  -8   1  -9 3368.34 1024.94   0
  -8  -1  -9 2852.25 1631.71   1
  -8   1  -9 3036.51 1664.21   1
  -8   1 -10 7915.29 1127.60   0
  -8  -1 -10 6843.54 1022.62   0
  -8  -1 -10 7707.76 1767.25   1
  -8   1 -10 8969.50 1808.56   1
  -8  -1 -11 1671.01 1020.04   0
  -8   1 -11 1790.34 1074.85   0
  -8  -1 -11 3029.03 1797.07   1
  -8   1 -11 1742.87 1810.17   1
  -8  -1 -12 543.163 1002.63   0
  -8   1 -12 1262.84 1154.59   0
  -8  -1 -12 1632.84 1893.02   1
  -8   1 -12 1221.21 1833.81   1
  -8   1 -13 667.314 1870.63   1
  -8   1 -13 492.529 1129.02   0
  -8  -1 -13 1080.16 1829.88   1
  -8   1 -14 698.151 1930.88   1
  -8  -1 -14 1068.00 1824.06   1
  -8  -1 -15 1731.82 1992.04   1
  -8   1 -15 1691.09 1883.89   1
  -8  -1 -16 330.820 1874.26   1
  -8   1 -16 1719.24 1828.24   1
  -8   1 -17 2053.84 1994.30   1
  -8  -2  18 2568.00 2408.11   2
   8   2 -18 676.086 1777.79   0
  -8  -2  17 1276.77 2188.48   2
   8  -2 -17 858.002 1369.38   0
   8   2 -17 817.484 1766.93   0
   8  -2 -16 271.711 1375.41   0
  -8  -2  16 727.092 2002.10   2
   8   2 -16 1535.27 1809.64   0
   8  -2 -15 887.802 1353.49   0
  -8  -2  15 647.701 1846.01   2
   8   2 -15 1127.05 1693.55   0
  -8  -2  14 1014.33 1700.41   2
   8  -2 -14 245.885 1225.26   0
   8   2 -14-220.180 1587.34   0
  -8  -2  13 1228.85 1594.98   2
   8  -2 -13 95.6338 1258.35   0
   8   2 -13 906.996 1490.90   0
   8  -2 -12 363.771 1140.22   0
   8   2 -12 1431.55 1374.74   0
  -8  -2  12-472.140 1429.00   2
   8  -2 -11 1730.73 1146.20   0
  -8  -2  11 3296.98 1442.57   2
   8   2 -11 2496.96 1319.04   0
   8  -2 -10 1195.67 1111.89   0
  -8  -2  10 351.361 1331.26   2
   8   2 -10 1061.87 1232.29   0
   8   2  -9 3964.66 1246.90   0
  -8  -2   9 4060.79 1319.11   2
   8   2  -8 2121.36 1178.06   0
  -8  -2   8 1102.22 1110.46   2
  -8  -2   8 1457.81 958.860   1
   8   2  -7-262.314 1103.17   0
  -8  -2   7 97.0593 991.347   1
  -8   2   7 493.349 911.199   1
  -8  -2   6 4250.85 1126.27   1
   8   2  -6 3498.83 1142.63   0
  -8   2   6 2638.54 1082.04   1
  -8  -2   5 160.016 1053.03   1
  -8   2   5 476.243 1150.65   1
   8   2  -4-265.919 1053.12   0
  -8  -2   4 596.993 1044.84   1
  -8   2   4 254.034 1161.45   1
  -8  -2   3 1855.87 1177.81   1
  -8   2   3 1541.98 1231.07   1
  -8  -2   2 721.975 1080.32   1
  -8   2   2 1430.98 1363.12   1
  -8  -2   1 5657.44 1228.13   1
  -8   2   1 2477.39 1374.28   1
  -8  -2   0 2762.95 1224.84   1
  -8   2   0 2437.54 1430.10   1
  -8  -2  -1 46465.6 1751.56   1
  -8   2  -1 45339.3 1923.08   1
  -8  -2  -2 1201.74 1250.35   1
  -8   2  -2 3128.17 1416.58   1
  -8  -2  -3 10427.9 1415.08   1
  -8   2  -3 9785.87 1573.80   1
  -8  -2  -4 915.595 1266.05   1
  -8   2  -4 77.6342 1448.94   1
  -8  -2  -5 2870.15 1309.68   1
  -8   2  -5 722.358 1487.12   1
  -8   2  -6 592.147 993.505   0
  -8  -2  -6 1757.26 1317.73   1
  -8   2  -6 1320.21 1527.33   1
  -8   2  -7 806.090 1024.69   0
  -8  -2  -7 2912.50 1384.99   1
  -8   2  -7 1702.63 1576.24   1
  -8  -2  -8 1134.88 919.414   0
  -8   2  -8 1043.51 1042.49   0
  -8  -2  -8 920.896 1525.96   1
  -8   2  -8 1581.12 1602.82   1
  -8  -2  -9-66.3343 874.767   0
  -8   2  -9 321.197 1064.15   0
  -8  -2  -9-66.1893 1568.09   1
  -8   2  -9 794.680 1614.76   1
  -8  -2 -10 404.106 887.174   0
  -8   2 -10 971.835 1077.17   0
  -8  -2 -10 504.063 1618.13   1
  -8   2 -10-32.0376 1698.56   1
  -8   2 -11 2146.82 1804.90   1
  -8  -2 -11 1890.63 912.765   0
  -8   2 -11 2447.92 1140.65   0
  -8  -2 -11 2301.44 1789.51   1
  -8   2 -12 1503.79 1844.34   1
  -8   2 -12 477.891 1139.74   0
  -8  -2 -12 860.587 1791.52   1
  -8   2 -13 4301.03 1910.22   1
  -8   2 -13 2805.55 1194.37   0
  -8  -2 -13 1531.11 1838.73   1
  -8   2 -14 2190.16 1860.51   1
  -8   2 -14-266.474 1098.55   0
  -8   2 -15 2644.27 1890.17   1
  -8  -2 -15 874.657 1857.75   1
  -8  -2 -16 956.481 2009.58   1
  -8   2 -16 1416.36 1911.99   1
  -8  -2 -17 138.183 1971.90   1
  -8   2 -17 1667.17 1924.29   1
   8   3 -18 137.002 1747.78   0
  -8  -3  18 944.438 2417.11   2
  -8  -3  17 1111.79 2218.57   2
   8   3 -17 786.537 1795.99   0
   8  -3 -16 924.243 1359.05   0
   8   3 -16 166.206 1666.56   0
   8  -3 -15 701.571 1313.83   0
  -8  -3  15 878.390 1840.38   2
   8   3 -15 1157.20 1571.76   0
   8  -3 -14 864.276 1326.75   0
  -8  -3  13 515.063 1533.03   2
   8   3 -13 213.550 1476.23   0
   8  -3 -13 462.374 1153.72   0
  -8  -3  12 1066.69 1516.12   2
   8   3 -12 249.848 1356.40   0
  -8  -3  11 6109.74 1424.56   2
   8   3 -11 5472.73 1452.08   0
  -8  -3  10 3644.53 1319.67   2
   8   3 -10 2777.51 1386.42   0
  -8  -3   9 14046.8 1437.59   2
   8   3  -9 11655.9 1423.03   0
  -8  -3   8 1930.53 1220.48   2
  -8  -3   8 1039.84 1104.72   1
   8   3  -8 998.154 1182.58   0
  -8  -3   7 10972.1 1283.75   2
  -8  -3   7 10928.1 1263.25   1
  -8   3   7 8398.10 1019.35   1
   8   3  -7 9602.03 1274.22   0
   8   3  -6 191.971 1076.43   0
  -8  -3   6-82.9092 1134.41   1
  -8   3   6-122.070 1025.65   1
  -8  -3   5 4862.25 1197.67   1
   8   3  -5 2960.68 1137.07   0
  -8   3   5 3058.54 1138.51   1
   8   3  -4 244.152 1087.89   0
  -8  -3   4 430.835 1135.38   1
  -8   3   4 309.072 1207.56   1
  -8   3   3 9426.37 1324.71   1
  -8  -3   3 8590.24 1336.79   1
   8   3  -3 7550.51 1191.41   0
  -8  -3   2 487.834 1219.69   1
  -8   3   2 461.181 1265.27   1
  -8  -3   1 4915.07 1285.10   1
  -8   3   1 5146.01 1451.05   1
  -8  -3   0 3078.11 1310.80   1
  -8   3   0 2519.99 1465.34   1
  -8  -3  -1 2899.04 1235.16   1
  -8   3  -1 4595.60 1557.16   1
  -8  -3  -2 463.684 1198.49   1
  -8   3  -2 524.599 1431.55   1
  -8  -3  -3 7704.10 1344.53   1
  -8   3  -3 6406.65 1555.93   1
  -8  -3  -4 2511.32 1321.10   1
  -8   3  -4 1645.84 1510.97   1
  -8   3  -5 3973.10 1020.71   0
  -8  -3  -5 3656.48 1324.78   1
  -8   3  -5 3836.27 1563.59   1
  -8   3  -6-105.110 953.978   0
  -8  -3  -6 1088.49 1345.22   1
  -8   3  -6 1884.76 1562.90   1
  -8   3  -7 1588.67 1055.17   0
  -8  -3  -7 3062.34 1400.32   1
  -8   3  -7 2168.81 1615.38   1
  -8  -3  -8 474.210 833.139   0
  -8   3  -8 846.489 1009.07   0
  -8  -3  -8 2324.35 1430.44   1
  -8   3  -8 1539.40 1576.51   1
  -8   3  -9 7164.09 1765.84   1
  -8  -3  -9 6916.71 969.189   0
  -8   3  -9 7907.91 1170.26   0
  -8  -3  -9 7502.13 1611.14   1
  -8   3 -10 1775.74 1719.93   1
  -8  -3 -10 1007.04 902.542   0
  -8   3 -10 861.504 1175.37   0
  -8  -3 -10-35.9776 1652.99   1
  -8   3 -11 3310.88 1796.32   1
  -8   3 -11 4624.75 1264.08   0
  -8  -3 -11 4763.91 1806.79   1
  -8   3 -12 1585.59 1820.02   1
  -8   3 -12 870.789 1174.05   0
  -8  -3 -12 398.184 1775.96   1
  -8   3 -13 2812.32 1820.04   1
  -8   3 -13 579.511 1179.66   0
  -8  -3 -13 1913.35 1922.62   1
  -8   3 -14 2399.82 1847.50   1
  -8   3 -14 107.698 1220.04   0
  -8  -3 -14 419.350 1832.41   1
  -8   3 -15 1873.75 1872.08   1
  -8  -3 -15 1884.24 2000.58   1
  -8   3 -16 1075.86 1942.12   1
  -8  -3 -16 1926.08 1950.66   1
  -8  -3 -17-364.536 1933.31   1
  -8   3 -17 197.584 2034.53   1
   8   4 -17 999.102 1817.33   0
  -8  -4  17-412.677 2300.24   2
   8   4 -16 970.769 1711.71   0
  -8  -4  16 494.234 2051.25   2
   8   4 -15 826.018 1612.83   0
  -8  -4  15 45.9183 1867.22   2
   8   4 -14-188.388 1483.98   0
  -8  -4  14 543.256 1723.26   2
   8   4 -13-353.618 1476.90   0
  -8  -4  13 116.126 1574.22   2
   8   4 -12 510.608 1380.26   0
  -8  -4  12 1597.30 1571.56   2
  -8  -4  11 2100.10 1395.87   2
   8   4 -11 1165.98 1343.00   0
  -8  -4  10 1886.13 1288.66   2
   8   4 -10 754.885 1321.13   0
  -8  -4   9 2678.70 1202.83   2
   8   4  -9 2662.08 1323.24   0
  -8  -4   9 1055.10 1116.41   1
  -8  -4   8 444.264 1181.59   2
  -8  -4   8-338.148 1135.71   1
   8   4  -8 1096.32 1282.61   0
  -8  -4   7 563.082 1068.39   2
  -8  -4   7 36.8193 1128.92   1
   8   4  -7 522.712 1179.85   0
  -8   4   6 1023.13 964.548   1
   8   4  -6 204.954 1145.36   0
  -8  -4   6 767.558 1073.86   2
  -8  -4   6-358.003 1131.68   1
  -8   4   5 220.092 1100.02   1
   8   4  -5 247.807 1138.62   0
  -8   4   4 1940.38 1264.49   1
  -8  -4   4 241.309 1229.24   1
   8   4  -4 1833.03 1106.77   0
  -8   4   3 785.823 1246.53   1
   8   4  -3-190.169 1037.68   0
   8   4  -2 1944.03 1092.40   0
  -8  -4   2 1504.48 1243.95   1
  -8   4   2 3421.69 1410.85   1
  -8  -4   1 1707.47 1271.71   1
  -8   4   1 4250.32 1366.62   1
  -8  -4   0 32966.4 1669.64   1
  -8   4   0 32440.3 1854.17   1
  -8  -4  -1 9582.57 1427.38   1
  -8   4  -1 10030.4 1562.83   1
  -8  -4  -2 40597.3 1799.77   1
  -8   4  -2 41226.1 1994.64   1
  -8  -4  -3 3144.89 1314.48   1
  -8   4  -3 3390.77 1514.18   1
  -8  -4  -4 3104.53 1332.66   1
  -8   4  -4 3134.12 1543.46   1
  -8   4  -5 412.976 1008.79   0
  -8  -4  -5 132.014 1292.03   1
  -8   4  -5 1334.68 1543.80   1
  -8   4  -6 1523.83 1549.39   1
  -8   4  -6 417.309 993.439   0
  -8  -4  -6 484.909 1326.89   1
  -8   4  -7 1.32545 1567.49   1
  -8   4  -7 486.891 1078.32   0
  -8  -4  -7 1996.91 1360.33   1
  -8   4  -8 2027.89 1655.07   1
  -8  -4  -8 2115.34 836.006   0
  -8   4  -8 1839.08 1074.99   0
  -8  -4  -8 2985.60 1404.55   1
  -8   4  -9 819.004 1686.40   1
  -8  -4  -9-103.017 828.541   0
  -8   4  -9 988.158 1155.34   0
  -8  -4  -9 1842.23 1453.67   1
  -8   4 -10 1519.86 1743.32   1
  -8   4 -10 542.257 1129.53   0
  -8  -4 -10 2668.65 1617.91   1
  -8   4 -11 3621.62 1775.15   1
  -8   4 -11-103.435 1251.76   0
  -8  -4 -11 808.941 1724.31   1
  -8   4 -12 4213.50 1862.40   1
  -8   4 -12 2204.35 1243.16   0
  -8  -4 -12 2484.00 1838.92   1
  -8   4 -13 1957.68 1845.62   1
  -8   4 -13 1307.06 1278.58   0
  -8  -4 -13 2324.45 1839.14   1
  -8   4 -14 1088.05 1854.65   1
  -8   4 -14 554.129 1313.18   0
  -8  -4 -14 1552.50 1943.50   1
  -8   4 -15 877.379 1881.70   1
  -8   4 -15-43.6669 1244.81   0
  -8  -4 -15 1112.23 1949.78   1
  -8   4 -16 1643.18 1923.87   1
  -8  -4 -16 1626.70 1909.82   1
  -8  -4 -17 1761.39 1983.03   1
   8   5 -17-174.016 1817.54   0
  -8  -5  17 832.066 2359.51   2
   8   5 -16-321.619 1736.34   0
  -8  -5  16 4.71790 2091.17   2
  -8  -5  15-378.676 1892.06   2
   8   5 -14 471.195 1620.87   0
  -8  -5  14 328.782 1747.41   2
   8   5 -13-423.840 1489.48   0
  -8  -5  13 805.258 1610.70   2
   8   5 -12 942.857 1413.09   0
  -8  -5  12 2285.28 1573.97   2
   8   5 -11 779.666 1358.56   0
  -8  -5  11 1018.56 1405.34   2
  -8  -5  10 12498.3 1509.90   2
   8   5 -10 12440.3 1539.95   0
   8   5  -9 3084.55 1329.22   0
  -8  -5   9 2402.15 1249.25   2
  -8  -5   9 2548.06 1227.38   1
  -8  -5   8 14511.2 1466.18   2
  -8  -5   8 16504.6 1480.28   1
   8   5  -8 13654.5 1430.11   0
  -8  -5   7 641.156 1083.82   2
  -8  -5   7 303.802 1261.75   1
   8   5  -7-98.7683 1268.69   0
  -8  -5   6 8936.82 1279.50   2
  -8  -5   6 8588.45 1358.61   1
  -8   5   6 8401.49 1098.50   1
   8   5  -6 10717.7 1346.15   0
  -8   5   5 2744.88 1099.20   1
   8   5  -5 171.018 1166.42   0
  -8  -5   5 153.059 1038.31   2
  -8  -5   5-316.107 1166.06   1
  -8   5   4 749.930 1173.51   1
   8   5  -4 135.102 1068.58   0
  -8   5   3 2686.63 1277.86   1
  -8  -5   3 334.873 1236.34   1
   8   5  -3 916.619 1116.70   0
  -8   5   2 8074.61 1395.66   1
  -8  -5   2 6108.25 1301.99   1
   8   5  -2 6885.20 1185.00   0
  -8   5   1 992.620 1356.31   1
   8   5  -1 720.484 1046.01   0
  -8  -5   1-273.205 1222.20   1
  -8   5   0 252.553 1494.24   1
  -8   5  -1 1146.27 1447.36   1
  -8  -5  -1 881.773 1259.85   1
  -8   5  -2 4020.07 1555.51   1
  -8  -5  -2 2967.56 1359.37   1
  -8   5  -3 1108.61 1539.62   1
  -8  -5  -3 617.840 1336.15   1
  -8   5  -4 7135.22 1651.71   1
  -8   5  -4 5966.60 1135.27   0
  -8  -5  -4 6702.17 1447.75   1
  -8   5  -5 763.268 1554.80   1
  -8   5  -5 59.0609 1018.49   0
  -8  -5  -5 1010.17 1359.02   1
  -8   5  -6 1301.44 1595.32   1
  -8   5  -6-33.8930 1006.52   0
  -8  -5  -6 263.816 1349.78   1
  -8   5  -7 3055.90 1632.68   1
  -8   5  -7 782.016 1108.29   0
  -8  -5  -7 1129.29 1363.87   1
  -8   5  -8 4649.30 1680.67   1
  -8   5  -8 4952.23 1168.68   0
  -8  -5  -8 5580.71 1494.99   1
  -8   5  -9 2971.00 1696.57   1
  -8   5  -9 852.850 1122.59   0
  -8  -5  -9 1146.42 1472.56   1
  -8   5 -10 8257.74 1785.07   1
  -8   5 -10 6329.46 1341.41   0
  -8  -5 -10 9551.35 1666.15   1
  -8   5 -11 1376.68 1769.71   1
  -8   5 -11-202.801 1208.20   0
  -8  -5 -11 1104.66 1685.89   1
  -8   5 -12 2641.16 1889.50   1
  -8   5 -12 3252.24 1348.70   0
  -8  -5 -12 2201.51 1806.34   1
  -8   5 -13 2851.98 1884.29   1
  -8   5 -13 314.104 1299.51   0
  -8  -5 -13 1452.95 1949.12   1
  -8   5 -14-215.581 1855.66   1
  -8   5 -14-5.48326 1293.03   0
  -8  -5 -14 270.299 1869.61   1
  -8  -5 -15 200.517 1877.53   1
  -8   5 -16 589.210 2030.16   1
  -8  -5 -16 1303.76 1998.32   1
  -8  -5 -17-349.914 2011.79   1
   8   6 -16 467.790 1728.65   0
  -8  -6  16 118.953 2132.15   2
   8   6 -15 980.129 1708.63   0
  -8  -6  15 41.9964 1992.50   2
   8   6 -14-139.558 1597.54   0
  -8  -6  14 569.399 1815.79   2
   8   6 -13 1376.03 1516.96   0
  -8  -6  13 223.300 1680.69   2
   8   6 -12 877.637 1514.95   0
  -8  -6  12 714.869 1487.63   2
   8   6 -11 117.558 1377.21   0
  -8  -6  11 563.974 1492.04   2
   8   6 -10 2897.90 1386.48   0
  -8  -6  10 3340.17 1464.61   2
   8   6  -9 1878.67 1313.41   0
  -8  -6   9 1777.62 1358.17   2
   8   6  -8 1493.94 1238.39   0
  -8  -6   8 1194.06 1291.25   2
  -8  -6   7-401.353 1101.77   2
   8   6  -7 917.028 1238.96   0
  -8   6   6 116.529 982.022   1
  -8  -6   6 174.967 1074.17   2
   8   6  -6 373.207 1263.86   0
  -8   6   5 2.61773 1104.54   1
  -8  -6   5 364.071 1027.79   2
   8   6  -5 354.273 1196.22   0
  -8   6   4 112.743 1170.07   1
   8   6  -4 236.614 1119.31   0
  -8  -6   4 256.161 968.584   2
  -8   6   3 3162.99 1217.32   1
   8   6  -3 2497.53 1135.10   0
  -8  -6   3 1215.24 1202.55   1
  -8   6   2 2384.55 1385.69   1
   8   6  -2 226.727 1097.35   0
  -8  -6   2 157.280 1262.66   1
  -8   6   1 7138.67 1397.33   1
   8   6  -1 5882.36 1155.82   0
  -8  -6   1 7159.77 1351.69   1
  -8   6   0 11405.9 1496.09   1
  -8  -6   0 8002.24 1355.57   1
  -8  -6  -1 27666.5 1656.16   1
  -8   6  -1 28788.6 1823.90   1
  -8  -6  -2 10816.9 1463.49   1
  -8   6  -2 16083.9 1674.28   1
  -8   6  -3 9165.73 1599.66   1
  -8   6  -3 7065.41 1137.38   0
  -8  -6  -3 8354.98 1411.01   1
  -8   6  -4 2204.02 1567.76   1
  -8   6  -4 1603.65 1069.35   0
  -8  -6  -4 1583.31 1409.64   1
  -8   6  -5 675.131 1516.73   1
  -8   6  -5-3.66676 1048.71   0
  -8  -6  -5 1218.09 1362.54   1
  -8   6  -6 1183.93 1538.63   1
  -8   6  -6 624.141 1080.15   0
  -8  -6  -6 358.070 1338.23   1
  -8   6  -7 853.016 1596.62   1
  -8   6  -7 1026.18 1147.82   0
  -8  -6  -7-71.4594 1434.23   1
  -8   6  -8 2710.03 1676.06   1
  -8   6  -8 797.422 1168.16   0
  -8  -6  -8 1109.41 1429.58   1
  -8   6  -9 1762.38 1703.85   1
  -8   6  -9 231.421 1181.51   0
  -8  -6  -9 926.335 1503.84   1
  -8   6 -10 2395.45 1799.56   1
  -8   6 -10 301.280 1233.58   0
  -8  -6 -10 1916.48 1603.39   1
  -8   6 -11 3170.12 1825.49   1
  -8   6 -11 2069.99 1352.02   0
  -8  -6 -11 3248.52 1644.59   1
  -8   6 -12 1943.43 1885.06   1
  -8   6 -12 1268.22 1394.36   0
  -8  -6 -12 2767.66 1765.27   1
  -8   6 -13 2730.29 1987.20   1
  -8   6 -13 1799.34 1380.66   0
  -8  -6 -13 1719.64 1877.00   1
  -8   6 -14 596.902 1346.63   0
  -8  -6 -14 1317.02 1874.36   1
  -8   6 -15 739.258 1997.31   1
  -8  -6 -15 395.320 1931.21   1
  -8  -6 -16 1024.07 2024.58   1
   8   7 -16 613.673 1801.24   0
  -8  -7  16 453.474 2214.04   2
   8   7 -15 107.459 1777.75   0
  -8  -7  15 1384.35 1945.69   2
   8   7 -14 746.437 1688.65   0
   8   7 -13 445.062 1568.30   0
  -8  -7  13 977.325 1723.01   2
   8   7 -12-349.155 1512.74   0
  -8  -7  12 838.119 1633.27   2
   8   7 -11 3983.93 1537.01   0
  -8  -7  11 3762.73 1499.09   2
   8   7 -10 504.355 1382.56   0
  -8  -7  10-43.6542 1344.93   2
  -8  -7   9 15527.3 1594.64   2
   8   7  -9 12980.9 1582.33   0
  -8  -7   8 172.471 1196.48   2
   8   7  -8 99.0612 1297.81   0
   8   7  -7 6337.67 1351.88   0
  -8  -7   7 6183.77 1359.66   2
  -8   7   6-236.567 1019.28   1
  -8  -7   6 684.464 1091.40   2
   8   7  -6 170.340 1190.10   0
  -8   7   5-67.5900 1131.82   1
  -8  -7   5-194.670 1045.23   2
  -8   7   4-120.300 1275.07   1
  -8  -7   4 842.095 1080.02   2
   8   7  -4 1036.15 1166.06   0
  -8   7   3 6974.03 1400.70   1
   8   7  -3 5379.82 1179.50   0
  -8  -7   3 6208.40 1077.70   2
  -8   7   2 405.814 1401.31   1
   8   7  -2 36.0423 1070.05   0
  -8   7   1 2684.97 1384.31   1
  -8  -7   1 679.221 1264.47   1
   8   7  -1 1454.61 1095.42   0
  -8   7   0 1176.68 1398.15   1
   8   7   0 2783.80 1084.96   0
  -8   7  -1 3798.00 1496.01   1
  -8  -7  -1 1434.95 1321.19   1
  -8   7  -2 1291.21 1501.62   1
  -8   7  -2 502.725 1066.57   0
  -8  -7  -2 375.443 1281.97   1
  -8   7  -3 8131.48 1698.25   1
  -8   7  -3 5208.72 1179.51   0
  -8  -7  -3 4467.44 1401.03   1
  -8   7  -4 1562.44 1607.29   1
  -8   7  -4 415.233 1077.60   0
  -8  -7  -4-82.7255 1349.67   1
  -8   7  -5 3217.48 1595.75   1
  -8   7  -5 1752.92 1105.31   0
  -8  -7  -5 2831.21 1457.29   1
  -8   7  -6 922.548 1594.45   1
  -8   7  -6 833.043 1127.61   0
  -8  -7  -6 1603.08 1436.98   1
  -8   7  -7 4087.10 1674.57   1
  -8   7  -7 3776.34 1232.37   0
  -8  -7  -7 2912.75 1497.38   1
  -8   7  -8 1259.51 1686.23   1
  -8   7  -8-35.4703 1217.66   0
  -8  -7  -8 167.125 1497.61   1
  -8   7  -9 8966.40 1860.94   1
  -8   7  -9 7424.63 1393.13   0
  -8  -7  -9 7850.19 1623.58   1
  -8   7 -10 1669.64 1816.59   1
  -8   7 -10 912.906 1337.26   0
  -8  -7 -10 1198.96 1562.09   1
  -8   7 -11 3843.01 1949.12   1
  -8   7 -11 3975.04 1435.75   0
  -8  -7 -11 6086.65 1718.55   1
  -8   7 -12 510.382 1318.33   0
  -8  -7 -12 3106.82 1773.46   1
  -8   7 -13-45.2208 1959.44   1
  -8   7 -13 982.170 1374.27   0
  -8  -7 -13 1964.98 1779.48   1
  -8   7 -14 396.853 1985.86   1
  -8  -7 -14-125.263 1884.28   1
  -8   7 -15-373.158 1996.72   1
  -8  -7 -16 963.250 2054.71   1
   8   8 -15-78.2955 1748.52   0
  -8  -8  15 247.878 1896.12   2
  -8  -8  14 783.701 1732.58   2
   8   8 -13 185.516 1580.84   0
  -8  -8  13-14.6164 1645.03   2
   8   8 -12 773.716 1517.41   0
  -8  -8  12 692.335 1651.65   2
   8   8 -11 1088.24 1574.90   0
  -8  -8  11 1226.79 1467.34   2
   8   8 -10 558.488 1432.14   0
  -8  -8  10 417.368 1500.78   2
   8   8  -9 2077.06 1397.47   0
  -8  -8   9 1145.44 1440.80   2
   8   8  -8 1264.73 1338.63   0
  -8  -8   8 1518.61 1362.15   2
   8   8  -7 14.3666 1298.56   0
  -8  -8   7 263.716 1177.63   2
   8   8  -6 1023.78 1295.65   0
  -8  -8   6 115.381 1179.83   2
  -8   8   5 704.449 1160.22   1
  -8  -8   5 1951.55 1138.05   2
   8   8  -5 1755.88 1330.71   0
  -8   8   4 122.526 1261.50   1
  -8  -8   4 480.185 1076.40   2
   8   8  -4-164.431 1200.48   0
   8   8  -3 809.780 1182.47   0
  -8   8   3-368.064 1304.02   1
  -8  -8   3 477.207 1048.62   2
  -8   8   2 33.0081 1333.55   1
  -8   8   1 3025.53 1545.43   1
   8   8  -1 3197.47 1176.76   0
  -8   8   0 7685.09 1664.94   1
  -8  -8   0 5782.99 1431.11   1
   8   8   0 6180.44 1235.17   0
  -8   8  -1 11616.3 1314.68   0
  -8  -8  -1 11802.0 1563.17   1
  -8   8  -1 13286.5 1804.77   1
  -8   8  -2 8213.41 1669.95   1
  -8   8  -2 6281.84 1211.73   0
  -8  -8  -2 7640.24 1477.06   1
  -8   8  -3 4920.07 1709.80   1
  -8   8  -3 4141.60 1183.37   0
  -8  -8  -3 3868.99 1399.51   1
  -8   8  -4 2137.00 1711.51   1
  -8   8  -4 804.110 1166.53   0
  -8  -8  -4 436.026 1376.30   1
  -8   8  -5 835.797 1674.98   1
  -8   8  -5-160.853 1121.11   0
  -8  -8  -5-299.400 1452.69   1
  -8   8  -6 560.058 1171.40   0
  -8  -8  -6-61.4117 1498.88   1
  -8   8  -7 1354.73 1718.03   1
  -8   8  -7 779.882 1179.71   0
  -8  -8  -7 955.397 1495.51   1
  -8   8  -8 181.609 1774.29   1
  -8   8  -8 60.1121 1274.06   0
  -8  -8  -8 200.162 1522.67   1
  -8   8  -9 556.937 1834.62   1
  -8   8  -9 888.770 1364.73   0
  -8  -8  -9 606.636 1594.00   1
  -8   8 -10 715.858 1891.55   1
  -8   8 -10 50.2303 1376.41   0
  -8  -8 -10 1493.91 1640.36   1
  -8   8 -11 1376.73 1946.69   1
  -8   8 -11 2130.55 1423.60   0
  -8  -8 -11 3475.31 1734.97   1
  -8   8 -12 821.600 1937.97   1
  -8   8 -12 97.5267 1405.14   0
  -8  -8 -12 1971.68 1758.52   1
  -8   8 -13 1417.50 1972.84   1
  -8  -8 -13 3265.48 1794.12   1
  -8   8 -14 200.243 2014.60   1
  -8  -8 -15 1367.99 1926.81   1
  -8  -9  14 59.2977 1760.19   2
   8   9 -14 1486.12 1683.04   0
  -8  -9  13-297.801 1646.04   2
   8   9 -13 298.331 1613.41   0
  -8  -9  12 1107.19 1685.05   2
   8   9 -12 546.856 1518.55   0
  -8  -9  11 540.929 1522.58   2
   8   9 -11 549.084 1572.13   0
   8   9 -10 9031.29 1685.49   0
  -8  -9  10 8151.08 1707.18   2
   8   9  -9-151.337 1471.32   0
  -8  -9   9 367.335 1469.60   2
   8   9  -8 10065.9 1563.15   0
  -8  -9   8 9935.44 1584.02   2
   8   9  -7 1607.91 1415.88   0
  -8  -9   7 1714.89 1279.45   2
   8   9  -6 786.059 1314.23   0
  -8  -9   6 1306.35 1260.01   2
   8   9  -5 422.808 1237.30   0
  -8  -9   5 382.542 1178.68   2
  -8  -9   4 2149.63 1151.77   2
  -8   9   4 1717.18 1354.07   1
   8   9  -4 1548.17 1383.40   0
  -8   9   3 273.677 1308.09   1
  -8  -9   3 525.182 1038.75   2
   8   9  -3 766.210 1173.81   0
  -8   9   2 3463.24 1481.65   1
   8   9  -2 4433.94 1187.71   0
  -8  -9   2 4527.51 1074.52   2
  -8   9   1 868.511 1475.08   1
  -8   9   1 894.166 1083.26   0
   8   9  -1-1.50373 1124.67   0
  -8   9   0 793.449 1548.15   1
  -8   9   0 617.801 1189.46   0
   8   9   0 1247.31 1065.15   0
  -8   9  -1-424.601 1570.55   1
  -8   9  -1 898.794 1150.05   0
  -8   9  -2 2631.00 1639.82   1
  -8   9  -2 2692.77 1186.50   0
  -8  -9  -2 2210.04 1411.90   1
  -8   9  -3-70.4554 1694.87   1
  -8  -9  -3 119.450 1424.05   1
  -8   9  -3 1507.43 1194.27   0
  -8   9  -4 3093.24 1684.09   1
  -8   9  -4 3765.48 1230.16   0
  -8  -9  -4 2103.84 1429.94   1
  -8   9  -5-418.124 1661.51   1
  -8   9  -5 423.746 1183.54   0
  -8   9  -6-27.6934 1239.07   0
  -8   9  -7 31.0739 1726.55   1
  -8   9  -7 399.510 1275.77   0
  -8   9  -8 2332.04 1820.68   1
  -8   9  -8 3058.33 1353.98   0
  -8  -9  -8 1945.54 1616.12   1
  -8   9  -9 1228.47 1828.87   1
  -8   9  -9 293.001 1358.40   0
  -8  -9  -9 940.580 1674.17   1
  -8   9 -10 3654.97 1943.12   1
  -8   9 -10 4034.01 1463.36   0
  -8  -9 -10 4823.81 1701.10   1
  -8   9 -11-216.625 1955.67   1
  -8   9 -11 664.208 1404.54   0
  -8  -9 -11 970.468 1655.17   1
  -8   9 -12 2872.08 1979.61   1
  -8  -9 -12 5191.19 1876.56   1
  -8   9 -13 1227.59 2011.11   1
  -8  -9 -13 2796.26 1842.62   1
  -8  -9 -14 3036.53 1910.76   1
  -8 -10  13 14.4888 1839.55   2
   8  10 -13 1003.10 1604.46   0
  -8 -10  12 1018.80 1721.90   2
   8  10 -12 1050.91 1582.16   0
  -8 -10  11-184.879 1516.93   2
   8  10 -11 1376.83 1600.52   0
  -8 -10  10 1750.41 1614.02   2
   8  10 -10 1557.31 1582.01   0
   8  10  -9 874.656 1532.23   0
  -8 -10   9 1156.62 1577.66   2
   8  10  -8 1249.23 1540.59   0
  -8 -10   8 1136.46 1477.94   2
   8  10  -7 1729.20 1470.96   0
  -8 -10   7 519.493 1328.47   2
   8  10  -6-421.305 1380.30   0
  -8 -10   6 272.205 1316.50   2
   8  10  -5 1021.55 1316.62   0
  -8 -10   5-229.536 1214.45   2
  -8 -10   4-388.697 1135.15   2
   8  10  -4 832.203 1361.55   0
  -8 -10   3-23.3907 1097.69   2
   8  10  -3 855.339 1213.72   0
   8  10  -2 1434.08 1185.84   0
  -8  10   2 193.941 1479.79   1
  -8  10   2 1878.53 1187.28   0
  -8 -10   2 428.020 1031.84   2
  -8  10   1 1835.91 1204.95   0
   8  10  -1 745.739 1107.72   0
  -8  10   0 10288.7 1721.43   1
  -8  10   0 10200.4 1347.64   0
   8  10   0 8513.78 1263.64   0
  -8  10  -1 5117.20 1682.61   1
   8  10   1 5648.69 1181.20   0
  -8  10  -1 5767.24 1290.01   0
  -8  10  -2 13826.3 1426.74   0
  -8  10  -2 14772.2 1896.44   1
  -8  10  -3 2827.37 1760.95   1
  -8  10  -3 3815.48 1313.37   0
  -8 -10  -3 1918.55 1487.44   1
  -8  10  -4 1803.83 1712.78   1
  -8 -10  -4 2023.29 1549.87   1
  -8  10  -4 2999.07 1271.68   0
  -8  10  -5 723.982 1737.32   1
  -8  10  -5 1222.70 1274.20   0
  -8 -10  -5 731.831 1537.59   1
  -8  10  -6 305.152 1764.40   1
  -8  10  -6 364.205 1292.99   0
  -8 -10  -6-140.988 1581.12   1
  -8  10  -7 52.3210 1786.36   1
  -8 -10  -7-95.8468 1609.90   1
  -8  10  -8-392.651 1851.61   1
  -8  10  -8 915.093 1394.00   0
  -8 -10  -8 403.994 1680.27   1
  -8  10  -9 441.772 1404.81   0
  -8 -10  -9 128.910 1718.96   1
  -8  10 -10 1667.24 1998.87   1
  -8 -10 -10 2020.48 1778.01   1
  -8  10 -10 1730.53 1464.31   0
  -8  10 -11 149.557 1973.12   1
  -8 -10 -11 143.705 1713.67   1
  -8  10 -12-16.7767 2024.00   1
  -8 -10 -12 2498.55 1765.63   1
  -8 -10 -13 1476.90 1854.68   1
  -8 -10 -14 576.560 1900.86   1
  -8 -11  13-349.940 1808.46   2
   8  11 -13 1260.51 1703.62   0
  -8 -11  12 1558.77 1688.32   2
   8  11 -12 517.462 1650.19   0
  -8 -11  11 1631.79 1735.11   2
   8  11 -11 1628.78 1604.59   0
  -8 -11  10 1823.69 1543.29   2
   8  11 -10 964.563 1582.54   0
   8  11  -9 6535.59 1751.88   0
  -8 -11   9 7128.64 1649.53   2
   8  11  -8 1147.74 1623.62   0
  -8 -11   8 2840.34 1491.05   2
   8  11  -7 4967.72 1579.56   0
  -8 -11   7 4706.19 1455.88   2
   8  11  -6 339.709 1513.02   0
  -8 -11   6 837.228 1345.73   2
  -8  11   5 278.329 1222.99   0
   8  11  -5 456.080 1421.70   0
  -8 -11   5 47.0429 1300.74   2
  -8  11   4 438.260 1119.54   0
  -8 -11   4-259.045 1156.56   2
   8  11  -4 808.185 1390.71   0
  -8  11   3 1498.40 1226.68   0
  -8 -11   3 614.210 1121.04   2
   8  11  -3 480.770 1303.26   0
   8  11  -2 468.833 1186.31   0
  -8  11   2 432.571 1192.59   0
  -8 -11   2 178.478 1067.12   2
  -8  11   1 1203.94 1164.85   0
   8  11  -1 695.549 1142.31   0
   8  11   0-277.923 1117.42   0
  -8  11   0 477.333 1201.55   0
  -8  11  -1 503.337 1730.71   1
  -8  11  -1 1437.72 1237.20   0
   8  11   1 1492.73 1124.85   0
  -8  11  -3 1589.80 1740.12   1
  -8  11  -3 2847.54 1338.31   0
  -8 -11  -3 1252.71 1515.74   1
  -8  11  -4-410.487 1807.39   1
  -8  11  -4 597.320 1353.06   0
  -8  11  -5 530.821 1891.90   1
  -8  11  -5 476.388 1330.04   0
  -8 -11  -5-377.710 1582.45   1
  -8  11  -6 780.183 1370.51   0
  -8 -11  -6-346.820 1596.96   1
  -8  11  -7 2165.82 1467.59   0
  -8 -11  -8-251.994 1688.48   1
  -8  11  -8 476.067 1437.20   0
  -8 -11  -9 2114.02 1821.83   1
  -8  11  -9 2836.37 1482.32   0
  -8  11 -10-333.721 2058.04   1
  -8  11 -11 1296.83 2031.39   1
  -8 -11 -11 2480.20 1878.37   1
  -8 -11 -12 1421.56 1849.49   1
  -8 -11 -13 1412.19 1839.33   1
  -8 -12  12 937.532 1903.52   2
   8  12 -12 642.226 1693.75   0
  -8 -12  11 21.3457 1662.52   2
   8  12 -11 25.1912 1675.12   0
  -8 -12  10 578.983 1712.73   2
   8  12 -10 341.390 1682.31   0
  -8 -12   9-229.914 1624.71   2
   8  12  -9-13.3958 1666.04   0
   8  12  -8 1211.88 1641.38   0
  -8 -12   8 538.024 1607.06   2
   8  12  -7 2518.54 1700.27   0
  -8  12   7 879.715 1285.32   0
  -8 -12   7 1226.95 1521.28   2
   8  12  -6 465.311 1495.75   0
  -8  12   6 647.583 1263.25   0
  -8 -12   6-241.757 1366.43   2
   8  12  -5 190.072 1456.27   0
  -8 -12   5 205.197 1332.72   2
  -8  12   4 1496.93 1195.43   0
   8  12  -4 1217.71 1371.11   0
  -8 -12   4 1974.34 1278.41   2
  -8  12   3 612.227 1274.03   0
  -8 -12   3 1026.14 1148.18   2
   8  12  -3 513.255 1493.56   0
  -8  12   2 700.760 1181.33   0
  -8 -12   2 404.075 1060.05   2
   8  12  -2 698.961 1293.68   0
   8  12  -1 3309.51 1323.25   0
  -8  12   1 2600.82 1299.34   0
  -8 -12   1 3466.34 1065.02   2
   8  12   0 1143.63 1158.57   0
  -8  12   0 847.219 1290.83   0
   8  12   1 4295.90 1252.95   0
  -8  12  -1 4535.16 1347.56   0
  -8  12  -2 1488.24 1335.07   0
  -8  12  -3 3137.97 1388.07   0
  -8  12  -4 377.772 1354.01   0
  -8  12  -5 296.138 1429.76   0
  -8  12  -6 127.304 1453.51   0
  -8 -12 -11 1744.41 1871.90   1
  -8 -12 -12 839.180 1814.05   1
  -8 -12 -13 1217.25 1860.50   1
  -8 -13  11 220.499 1833.82   2
   8  13 -11 1105.16 1768.51   0
  -8 -13  10 1831.55 1808.18   2
   8  13 -10 1612.18 1758.86   0
  -8 -13   9 1443.22 1663.84   2
   8  13  -9 2630.52 1713.33   0
   8  13  -8 1032.78 1699.49   0
  -8 -13   8 3290.64 1700.49   2
   8  13  -7 837.215 1672.42   0
  -8 -13   7 860.540 1612.64   2
   8  13  -6 709.626 1629.24   0
  -8  13   6 661.711 1274.49   0
  -8 -13   6 621.204 1469.57   2
   8  13  -5 99.2185 1620.32   0
  -8  13   5 288.321 1273.07   0
  -8 -13   5 314.458 1426.76   2
   8  13  -4 583.056 1537.10   0
  -8  13   4 294.137 1220.00   0
  -8 -13   4 155.348 1297.58   2
  -8  13   3 350.167 1227.07   0
  -8 -13   3 509.553 1188.89   2
   8  13  -3-55.6748 1360.62   0
  -8  13   2 262.628 1319.77   0
  -8 -13   2 133.327 1117.67   2
   8  13  -2 11.1947 1339.90   0
   8  13  -1 216.250 1225.12   0
  -8  13   1 812.906 1271.36   0
  -8 -13   1 1056.20 1109.10   2
  -8  13   0-176.703 1335.38   0
   8  13   0 900.772 1236.25   0
  -8  13  -1-339.189 1379.58   0
  -8  13  -2 135.461 1344.19   0
  -8  13  -3 805.738 1419.28   0
  -8  13  -4 571.963 1407.96   0
  -8 -13  -5-317.022 1765.31   1
  -8  13  -5 160.255 1444.84   0
  -8 -13  -6 308.336 1748.84   1
  -8  13  -6 484.908 1489.12   0
  -8  13  -7-51.1283 1510.16   0
  -8 -13  -8 828.395 1812.65   1
  -8 -13  -9 1781.69 1872.91   1
  -8 -13 -10 2555.03 1933.03   1
  -8 -13 -11 887.526 1866.37   1
  -8 -13 -12 55.5181 1880.44   1
  -8 -14   9 402.736 1771.44   2
   8  14  -9 249.991 1838.68   0
   8  14  -8-349.851 1861.79   0
  -8 -14   8 393.877 1713.03   2
   8  14  -7 936.515 1815.97   0
  -8 -14   7 141.781 1628.67   2
   8  14  -6 667.103 1804.41   0
  -8 -14   6 275.991 1564.36   2
   8  14  -5-120.080 1653.05   0
  -8  14   5 1293.80 1260.88   0
   8  14  -4 457.647 1598.57   0
  -8 -14   4 1139.60 1359.98   2
  -8  14   4 724.561 1277.36   0
  -8 -14   3 609.383 1232.98   2
  -8  14   3 297.644 1246.10   0
   8  14  -3-143.944 1501.04   0
  -8  14   2 2795.93 1352.63   0
  -8 -14   2 1084.29 1157.60   2
   8  14  -2 1966.11 1489.57   0
   8  14  -1 488.008 1290.51   0
  -8 -14   1 228.698 1087.56   2
  -8  14   1 586.425 1401.33   0
  -8  14   0 4425.52 1442.86   0
  -8  14  -1 123.422 1439.77   0
  -8  14  -2 4070.25 1485.78   0
  -8  14  -3 265.816 1458.41   0
  -8  14  -4 1034.54 1541.95   0
  -8  14  -5 979.203 1577.96   0
  -8  14  -6-126.361 1538.55   0
  -8 -14 -10 522.770 1953.45   1
   8  15  -8 706.073 1966.93   0
  -8 -15   8 3152.62 1859.97   2
   8  15  -7-243.583 1947.03   0
  -8 -15   7 536.311 1682.84   2
   8  15  -6 81.6902 1907.66   0
  -8 -15   6 1292.61 1654.94   2
   8  15  -5-139.453 1742.04   0
  -8 -15   5 326.784 1524.71   2
   8  15  -4-4.28644 1665.47   0
  -8 -15   4 1057.99 1430.48   2
  -8  15   4 913.394 1336.42   0
  -8 -15   3 564.134 1278.45   2
  -8  15   3 709.545 1350.96   0
   8  15  -3 1536.60 1566.76   0
  -8 -15   2 620.873 1168.86   2
  -8  15   2 1195.25 1366.29   0
  -8  15   1-304.432 1352.50   0
  -8  15   0-94.2679 1474.49   0
  -8  15  -1-4.92665 1510.03   0
  -8  15  -2 761.376 1468.10   0
  -8  15  -3 86.8601 1560.16   0
  -8 -15  -7-354.330 1885.57   1
  -8 -15  -8-110.777 1943.33   1
  -8 -15  -9 1028.43 1919.34   1
  -8 -16   7 123.565 1797.11   2
   8  16  -6 886.423 1903.82   0
  -8 -16   6 220.170 1728.81   2
   8  16  -5 969.781 1864.19   0
   8  16  -4 348.707 1735.83   0
  -8 -16   4 566.941 1428.41   2
  -8 -16   3 577.679 1348.97   2
  -8  16   2 106.705 1505.46   0
  -8  16   1 1521.06 1559.86   0
  -8  16   0 9.91596 1542.65   0
  -8  16  -1 2594.07 1569.59   0
  -8  16  -2 170.194 1512.13   0
  -8  16  -3 1948.87 1656.68   0
  -8 -17   6-22.6246 1788.88   2
  -8 -17   5 1071.76 1655.66   2
  -8 -17   4 33.9828 1528.76   2
  -8  17   2 346.107 1468.12   0
  -8  17   1-295.340 1473.78   0
  -8  17   0 300.426 1500.31   0
   9   0 -17 245.389 1643.28   0
   9   0 -16 812.388 1590.79   0
   9   0 -15 1428.14 1554.49   0
   9   0 -14 16.8281 1450.40   0
   9   0 -13 4643.27 1600.42   0
   9   0 -12 1114.48 1387.18   0
   9   0 -11 13088.1 1557.27   0
   9   0 -10 262.230 1286.45   0
   9   0  -9 3774.78 1296.32   0
   9   0  -8 543.374 1261.40   0
  -9   0   7 998.662 1110.11   1
  -9   0   6 329.799 1151.50   1
  -9   0   5 841.002 1206.85   1
  -9   0   4 1722.07 1241.10   1
  -9   0   3 2334.97 1281.04   1
  -9   0   2 829.701 1338.05   1
  -9   0   1 9597.58 1464.54   1
  -9   0   0 913.033 1468.99   1
  -9   0  -1 7870.25 1543.05   1
  -9   0  -2 202.225 1449.71   1
  -9   0  -3-87.8293 1471.35   1
  -9   0  -4 108.435 1517.87   1
  -9   0  -5 9852.28 1687.21   1
  -9   0  -6 347.320 1608.49   1
  -9   0  -7 15791.3 1282.60   0
  -9   0  -7 16534.0 1880.99   1
  -9   0  -8 1765.94 1812.57   1
  -9   0  -9 7131.51 1149.81   0
  -9   0  -9 10264.5 1942.50   1
  -9   0 -10 253.371 1066.97   0
  -9   0 -10 939.446 1846.83   1
  -9   0 -11 24.5092 1137.80   0
  -9   0 -11 2516.73 1985.54   1
  -9   0 -12-140.427 1143.38   0
  -9   0 -12 1292.21 1982.28   1
  -9   0 -14 593.632 2024.56   1
  -9   0 -15 784.458 2037.25   1
   9  -1 -18-33.7374 1642.84   0
   9   1 -17 639.783 1814.76   0
   9  -1 -17-86.6417 1584.87   0
   9   1 -16 129.756 1748.97   0
   9  -1 -16-128.804 1628.15   0
   9   1 -15 653.051 1664.24   0
   9   1 -14 88.0336 1584.13   0
   9  -1 -14 1213.67 1436.33   0
   9  -1 -13 1531.23 1459.54   0
   9   1 -13 302.006 1439.17   0
   9  -1 -12 1369.64 1345.84   0
   9   1 -12 958.107 1486.16   0
   9  -1 -11 361.748 1324.92   0
   9   1 -11 1071.40 1394.73   0
   9  -1 -10 244.553 1240.38   0
   9   1 -10-198.885 1306.80   0
   9   1  -9 34.2503 1297.70   0
   9   1  -8 787.335 1266.72   0
  -9  -1   7 5369.69 1139.06   1
  -9   1   7 4102.54 1127.12   1
   9   1  -7 4361.39 1322.23   0
  -9  -1   6 2358.88 1146.69   1
  -9   1   6 1492.66 1151.63   1
  -9  -1   5 2708.49 1239.59   1
  -9   1   5 1381.66 1291.52   1
  -9  -1   4 8679.30 1279.30   1
  -9   1   4 5389.79 1413.26   1
  -9  -1   3 17042.9 1382.22   1
  -9   1   3 16902.9 1585.45   1
  -9  -1   2 10172.0 1372.64   1
  -9   1   2 8518.73 1576.40   1
  -9  -1   1 18615.1 1557.72   1
  -9   1   1 17771.6 1734.98   1
  -9  -1   0 8713.59 1411.29   1
  -9   1   0 6307.36 1605.46   1
  -9  -1  -1 4011.33 1366.42   1
  -9   1  -1 2330.62 1499.20   1
  -9  -1  -2 658.407 1374.65   1
  -9   1  -2 925.968 1493.00   1
  -9  -1  -3 1364.39 1440.28   1
  -9   1  -3 340.450 1577.26   1
  -9  -1  -4 841.815 1427.04   1
  -9   1  -4 142.191 1607.94   1
  -9  -1  -5 917.792 1586.70   1
  -9   1  -5 531.306 1627.69   1
  -9  -1  -6 228.447 1606.62   1
  -9   1  -6 558.869 1634.63   1
  -9  -1  -7 4007.15 1122.50   0
  -9   1  -7 3084.89 1165.91   0
  -9  -1  -7 3461.21 1693.27   1
  -9   1  -7 4295.29 1766.29   1
  -9  -1  -8 6318.70 1199.06   0
  -9   1  -8 7541.68 1257.95   0
  -9  -1  -8 5504.75 1760.71   1
  -9   1  -8 6900.82 1936.30   1
  -9  -1  -9 4347.05 1078.00   0
  -9   1  -9 4146.46 1219.72   0
  -9  -1  -9 4134.47 1833.71   1
  -9   1  -9 4615.40 1892.65   1
  -9  -1 -10 1922.68 1089.25   0
  -9   1 -10 3642.99 1204.62   0
  -9  -1 -10 3833.89 1904.39   1
  -9   1 -10 3253.29 1893.12   1
  -9  -1 -11 1458.28 1078.88   0
  -9   1 -11 2181.19 1236.32   0
  -9  -1 -11 1981.89 1901.96   1
  -9   1 -11 2017.64 1966.89   1
  -9   1 -12 1420.60 1971.37   1
  -9   1 -12-11.4831 1225.84   0
  -9  -1 -12 1108.70 1944.79   1
  -9   1 -13 58.7028 1951.37   1
  -9  -1 -13 503.072 1961.51   1
  -9   1 -14 2946.41 1990.87   1
  -9  -1 -14 2755.99 2025.18   1
  -9  -1 -15 2127.27 2093.13   1
  -9   1 -15 3112.25 2012.17   1
   9   2 -17 1141.64 1810.14   0
   9  -2 -17 326.610 1511.29   0
   9   2 -16 303.109 1682.70   0
  -9  -2  16 2831.38 2173.49   2
   9  -2 -16 857.051 1560.17   0
   9  -2 -15 372.586 1514.66   0
  -9  -2  15 572.109 1914.06   2
   9   2 -14 1001.33 1579.93   0
  -9  -2  14 2044.39 1840.38   2
   9  -2 -14 2227.55 1455.51   0
   9   2 -13 1790.65 1589.82   0
  -9  -2  13 120.503 1671.08   2
   9   2 -12 6432.07 1579.94   0
  -9  -2  12 8144.53 1729.81   2
   9   2 -11 597.016 1376.58   0
   9   2 -10 9266.32 1485.60   0
   9   2  -9 593.272 1327.05   0
   9   2  -8 776.534 1308.57   0
   9   2  -7 484.369 1236.31   0
  -9  -2   7 1467.86 1119.98   1
   9   2  -6 840.092 1209.92   0
  -9  -2   6 1091.34 1145.10   1
  -9   2   6 905.372 1138.93   1
  -9  -2   5 905.785 1257.57   1
   9   2  -5 865.149 1167.03   0
  -9   2   5 1605.67 1201.21   1
  -9  -2   4 2689.91 1294.40   1
  -9   2   4 187.806 1293.92   1
  -9  -2   3 304.171 1318.95   1
  -9   2   3-392.861 1324.52   1
  -9  -2   2 5626.00 1336.27   1
  -9   2   2 5628.86 1546.75   1
  -9  -2   1 2291.83 1369.22   1
  -9   2   1 798.884 1436.74   1
  -9  -2   0 10842.8 1463.33   1
  -9   2   0 9118.55 1607.53   1
  -9  -2  -1 1193.89 1308.49   1
  -9   2  -1 354.368 1579.88   1
  -9  -2  -2 6381.26 1456.93   1
  -9   2  -2 4524.92 1575.59   1
  -9  -2  -3 987.588 1405.62   1
  -9   2  -3 896.024 1619.83   1
  -9  -2  -4 3236.33 1441.55   1
  -9   2  -4 2100.50 1593.71   1
  -9  -2  -5 2260.07 1464.57   1
  -9   2  -5 1348.56 1661.54   1
  -9   2  -6 7587.10 1217.51   0
  -9  -2  -6 9202.83 1673.98   1
  -9   2  -6 6617.39 1734.37   1
  -9   2  -7 946.586 1123.11   0
  -9  -2  -7 781.777 1691.83   1
  -9   2  -7 1225.91 1743.40   1
  -9  -2  -8 6991.97 1175.13   0
  -9   2  -8 5887.83 1199.74   0
  -9  -2  -8 7548.87 1803.56   1
  -9   2  -8 7645.78 1845.61   1
  -9  -2  -9 968.821 999.428   0
  -9   2  -9 1669.06 1166.19   0
  -9  -2  -9 955.387 1792.99   1
  -9   2  -9 2126.35 1821.06   1
  -9  -2 -10 384.441 1048.32   0
  -9   2 -10 82.9469 1213.21   0
  -9  -2 -10 2.06567 1824.70   1
  -9   2 -10 476.227 1843.06   1
  -9   2 -11 2153.12 1959.81   1
  -9   2 -11 537.154 1242.51   0
  -9  -2 -11 1907.37 1900.48   1
  -9   2 -12 899.370 1973.57   1
  -9   2 -12 1018.87 1229.56   0
  -9  -2 -12 1200.81 1949.91   1
  -9   2 -13 1265.56 1956.65   1
  -9   2 -13 461.445 1174.45   0
  -9  -2 -13 1866.58 2026.92   1
  -9   2 -14 2173.17 1886.65   1
  -9  -2 -14-334.766 2025.04   1
  -9   2 -15 1634.74 1931.86   1
  -9  -2 -15 2092.39 2037.88   1
  -9  -3  16 1430.01 2195.83   2
   9   3 -16 334.249 1804.33   0
  -9  -3  15 724.585 2014.29   2
   9   3 -15 588.153 1701.49   0
  -9  -3  14-192.458 1833.93   2
   9   3 -14 239.323 1589.73   0
   9   3 -13 569.451 1612.95   0
  -9  -3  13 967.750 1703.63   2
   9   3 -12 283.298 1500.38   0
  -9  -3  12 494.524 1649.70   2
   9   3 -11 326.874 1427.26   0
  -9  -3  11 1033.38 1500.73   2
   9   3 -10 437.958 1391.59   0
  -9  -3  10 90.2759 1353.04   2
   9   3  -9 842.429 1334.40   0
   9   3  -8 734.003 1261.41   0
  -9  -3   8 1281.89 1148.46   1
   9   3  -7-138.748 1256.25   0
  -9  -3   7 551.908 1226.38   1
  -9   3   6 603.149 1105.23   1
   9   3  -6-51.2145 1202.04   0
  -9  -3   6 443.115 1218.19   1
   9   3  -5 4681.50 1255.85   0
  -9  -3   5 5159.13 1247.68   1
  -9   3   5 4944.65 1232.50   1
   9   3  -4 7548.21 1343.76   0
  -9  -3   4 10794.2 1381.55   1
  -9   3   4 9398.75 1411.16   1
  -9  -3   3 4375.88 1382.03   1
  -9   3   3 5484.40 1365.22   1
  -9  -3   2 22481.2 1576.08   1
  -9   3   2 21593.2 1719.40   1
  -9  -3   1 2819.81 1367.30   1
  -9   3   1 3981.96 1551.70   1
  -9  -3   0 11694.2 1504.73   1
  -9   3   0 13057.9 1738.84   1
  -9  -3  -1 1905.18 1363.90   1
  -9   3  -1 2566.77 1602.99   1
  -9  -3  -2 814.024 1356.92   1
  -9   3  -2 1282.93 1604.32   1
  -9  -3  -3 577.159 1357.66   1
  -9   3  -3 970.946 1590.36   1
  -9  -3  -4 2566.31 1420.94   1
  -9   3  -4 1079.99 1630.31   1
  -9   3  -5-294.185 1049.85   0
  -9  -3  -5 1992.10 1430.79   1
  -9   3  -5 419.290 1634.62   1
  -9   3  -6 745.145 1126.69   0
  -9  -3  -6 1623.84 1455.62   1
  -9   3  -6 568.171 1634.78   1
  -9   3  -7 56.5610 1106.83   0
  -9  -3  -7 3586.96 1569.06   1
  -9   3  -7 1402.83 1745.54   1
  -9  -3  -8 2990.37 1014.64   0
  -9   3  -8 2787.60 1215.95   0
  -9  -3  -8 4095.84 1760.59   1
  -9   3  -8 3041.06 1817.17   1
  -9   3  -9 542.113 1835.13   1
  -9  -3  -9 1328.54 956.056   0
  -9   3  -9 1150.56 1178.72   0
  -9   3 -10 1445.15 1881.04   1
  -9   3 -10 2723.90 1247.89   0
  -9  -3 -10 1574.54 1868.14   1
  -9   3 -11-89.6017 1922.50   1
  -9   3 -11 1291.25 1298.30   0
  -9  -3 -11 76.6806 1963.97   1
  -9   3 -12 98.7676 1915.36   1
  -9   3 -12 224.939 1224.67   0
  -9  -3 -12 1188.48 1988.40   1
  -9   3 -13 947.955 1931.49   1
  -9  -3 -13 178.740 1946.34   1
  -9   3 -14 3152.70 2035.38   1
  -9   3 -14-201.398 1329.05   0
  -9  -3 -14 484.891 2096.30   1
  -9   3 -15 2138.55 2071.24   1
  -9  -3 -15 844.156 2068.43   1
   9   4 -16 704.421 1814.82   0
  -9  -4  15 615.680 2028.14   2
   9   4 -15 451.937 1836.56   0
  -9  -4  14 207.011 1859.12   2
   9   4 -14 515.181 1672.86   0
  -9  -4  13 2975.75 1748.09   2
   9   4 -13 3125.77 1720.02   0
  -9  -4  12 2054.52 1710.49   2
   9   4 -12 1758.84 1593.58   0
  -9  -4  11 10143.0 1709.42   2
   9   4 -11 6824.82 1601.66   0
   9   4 -10 1414.91 1422.05   0
  -9  -4  10 938.159 1368.15   2
   9   4  -9 3355.11 1382.97   0
  -9  -4   9 2584.54 1414.97   2
   9   4  -8-150.385 1277.97   0
  -9  -4   8 932.596 1318.76   2
  -9  -4   8 815.431 1297.52   1
   9   4  -7 1167.05 1264.77   0
  -9  -4   7 1055.72 1283.34   1
  -9   4   6 1186.26 1047.05   1
  -9  -4   6 399.674 1347.18   1
   9   4  -6 469.409 1278.11   0
  -9   4   5 1017.65 1240.55   1
   9   4  -5 732.995 1208.97   0
  -9  -4   5-120.715 1344.00   1
   9   4  -4 393.089 1215.33   0
  -9  -4   4-79.0264 1296.02   1
  -9   4   3 1688.86 1430.15   1
  -9  -4   3 827.742 1417.13   1
  -9  -4   2-5.02808 1369.89   1
  -9   4   2-94.2808 1437.34   1
  -9  -4   1 8357.60 1455.43   1
  -9   4   1 7683.35 1657.17   1
  -9  -4   0 1345.12 1365.57   1
  -9   4   0 340.468 1499.81   1
  -9  -4  -1 6586.92 1463.21   1
  -9   4  -1 8316.20 1636.94   1
  -9  -4  -2-47.3591 1355.23   1
  -9   4  -2 1354.37 1562.88   1
  -9  -4  -3 1063.15 1375.13   1
  -9  -4  -4 1407.54 1428.11   1
  -9   4  -4 1355.06 1647.77   1
  -9   4  -5 5850.02 1759.89   1
  -9   4  -5 6535.79 1232.38   0
  -9  -4  -5 4918.82 1476.97   1
  -9   4  -6 2318.09 1762.55   1
  -9   4  -6 1246.34 1172.80   0
  -9  -4  -6 3467.24 1512.19   1
  -9   4  -7 8235.33 1869.63   1
  -9   4  -7 7943.37 1281.66   0
  -9  -4  -7 7484.56 1624.79   1
  -9   4  -8 1492.11 1817.51   1
  -9  -4  -8 571.245 938.207   0
  -9   4  -8 1353.71 1224.94   0
  -9  -4  -8 3414.87 1597.28   1
  -9   4  -9 3315.86 1926.31   1
  -9  -4  -9 1927.51 942.756   0
  -9   4  -9 1557.62 1254.89   0
  -9  -4  -9 3383.73 1724.49   1
  -9   4 -10 1123.44 1846.43   1
  -9   4 -10 415.225 1221.79   0
  -9  -4 -10 233.201 1818.24   1
  -9   4 -11 2596.39 1901.09   1
  -9   4 -11 588.024 1328.74   0
  -9  -4 -11 1670.41 1915.49   1
  -9   4 -12 2962.39 1893.65   1
  -9   4 -12 669.325 1295.57   0
  -9  -4 -12 921.238 1928.87   1
  -9   4 -13 735.137 1983.06   1
  -9  -4 -13 1147.72 2039.74   1
  -9   4 -14 351.152 1940.77   1
  -9  -4 -14 2092.47 2045.40   1
  -9  -4 -15 103.010 2144.36   1
  -9  -5  15-522.629 1903.61   2
   9   5 -15 458.642 1842.77   0
  -9  -5  14 603.980 1815.57   2
   9   5 -14 364.374 1754.53   0
  -9  -5  13 983.379 1758.37   2
   9   5 -13 1498.35 1630.75   0
  -9  -5  12 460.023 1583.82   2
   9   5 -12 774.480 1644.75   0
  -9  -5  11-273.640 1596.52   2
   9   5 -11-382.473 1589.78   0
  -9  -5  10-153.030 1488.69   2
   9   5 -10 768.232 1491.70   0
  -9  -5   9 118.643 1419.25   2
   9   5  -9 19.6167 1410.24   0
   9   5  -8 811.398 1346.38   0
  -9  -5   8 544.323 1343.57   2
  -9  -5   8 35.3847 1375.62   1
   9   5  -7 2472.77 1337.27   0
  -9  -5   7 1496.99 1287.72   2
  -9  -5   7 1173.90 1352.82   1
   9   5  -6 1111.44 1291.33   0
  -9   5   5 7058.83 1269.54   1
  -9  -5   5 6697.28 1395.62   1
   9   5  -5 6173.96 1378.04   0
  -9   5   4 2886.70 1226.14   1
   9   5  -4 1198.05 1236.38   0
  -9  -5   4 205.503 1421.62   1
   9   5  -3 20517.9 1602.79   0
  -9  -5   3 20210.0 1627.95   1
  -9   5   3 21379.1 1642.02   1
  -9   5   2 661.957 1403.72   1
  -9  -5   2 405.744 1341.27   1
  -9  -5   1 23330.9 1727.12   1
  -9   5   1 22338.4 1816.82   1
  -9   5   0 4986.66 1687.38   1
  -9  -5   0 4174.09 1506.58   1
  -9   5  -1 8384.19 1732.32   1
  -9  -5  -1 5777.34 1461.69   1
  -9   5  -2 1466.84 1628.71   1
  -9  -5  -2 1315.83 1453.55   1
  -9  -5  -3 793.401 1393.46   1
  -9   5  -4 843.017 1616.35   1
  -9   5  -4-109.994 1146.32   0
  -9  -5  -4 680.557 1401.58   1
  -9   5  -5 2025.62 1708.21   1
  -9   5  -5-33.2524 1137.01   0
  -9  -5  -5 949.586 1463.50   1
  -9   5  -6-1.95163 1713.15   1
  -9   5  -6 812.233 1165.67   0
  -9  -5  -6 1811.99 1503.10   1
  -9   5  -7 4181.44 1783.80   1
  -9   5  -7 1904.13 1198.98   0
  -9  -5  -7 4534.10 1571.41   1
  -9   5  -8 2723.23 1767.08   1
  -9  -5  -8 637.664 940.254   0
  -9   5  -8 640.506 1209.28   0
  -9  -5  -8 867.344 1594.84   1
  -9   5  -9 4349.68 1822.63   1
  -9   5  -9 3230.60 1328.74   0
  -9  -5  -9 4789.52 1696.28   1
  -9   5 -10 1526.35 1888.31   1
  -9   5 -10 41.3198 1308.26   0
  -9  -5 -10 1744.60 1780.16   1
  -9   5 -11 2659.16 1962.26   1
  -9   5 -11 2229.15 1368.50   0
  -9  -5 -11 1379.96 1936.26   1
  -9   5 -12 1136.30 1937.60   1
  -9   5 -12 314.497 1374.61   0
  -9  -5 -12 418.514 1915.36   1
  -9   5 -13 295.060 1973.00   1
  -9   5 -13 767.010 1422.03   0
  -9  -5 -13 870.312 2038.81   1
  -9   5 -14 1789.24 2033.99   1
  -9  -5 -15 2742.73 2193.16   1
   9   6 -15 1086.87 1753.87   0
  -9  -6  15 369.627 2099.10   2
   9   6 -14 780.592 1693.30   0
  -9  -6  14-201.622 1984.07   2
  -9  -6  13-224.302 1728.28   2
   9   6 -13 1119.80 1659.02   0
  -9  -6  12 2945.76 1699.00   2
   9   6 -12 2046.58 1554.29   0
  -9  -6  11 1256.46 1521.93   2
   9   6 -11 2770.96 1637.81   0
  -9  -6  10 5882.41 1609.78   2
   9   6 -10 4516.99 1640.81   0
  -9  -6   9 2273.41 1452.27   2
   9   6  -9 2406.41 1496.26   0
  -9  -6   8 954.350 1286.81   2
  -9  -6   8 654.980 1460.16   1
   9   6  -8 654.791 1436.15   0
   9   6  -7 270.947 1364.13   0
  -9  -6   7 615.933 1342.85   2
   9   6  -6 937.699 1347.32   0
  -9   6   5 349.546 1222.22   1
   9   6  -5 222.122 1256.84   0
  -9   6   4 1335.04 1290.64   1
   9   6  -4 494.573 1228.32   0
  -9   6   3 1894.41 1376.25   1
   9   6  -3 793.562 1222.08   0
  -9   6   2 2212.87 1392.13   1
   9   6  -2 1050.13 1264.01   0
  -9  -6   2 2956.77 1413.98   1
  -9   6   1 3460.16 1480.52   1
  -9  -6   1 2146.56 1415.42   1
  -9   6   0 3661.04 1504.64   1
  -9  -6   0 2667.59 1424.04   1
  -9   6  -1 6661.90 1635.15   1
  -9  -6  -1 4865.93 1525.28   1
  -9   6  -2 1421.75 1632.13   1
  -9  -6  -2 1240.60 1471.41   1
  -9   6  -3 714.081 1612.91   1
  -9   6  -3 290.146 1120.92   0
  -9  -6  -3-12.1987 1443.94   1
  -9   6  -4 3618.53 1692.80   1
  -9   6  -4 988.552 1149.93   0
  -9  -6  -4 1454.06 1485.73   1
  -9   6  -5 2827.46 1687.04   1
  -9  -6  -5 1489.41 1526.28   1
  -9   6  -6 7193.01 1843.56   1
  -9   6  -6 5568.69 1277.01   0
  -9  -6  -6 6472.79 1583.27   1
  -9   6  -7 3566.45 1768.40   1
  -9   6  -7 2772.65 1262.08   0
  -9  -6  -7 4318.06 1609.12   1
  -9   6  -8 5215.23 1869.54   1
  -9   6  -8 5989.40 1332.53   0
  -9  -6  -8 4950.17 1658.52   1
  -9   6  -9 2008.97 1869.20   1
  -9   6  -9 1444.11 1297.87   0
  -9  -6  -9 2293.23 1672.27   1
  -9   6 -10 2270.92 1981.10   1
  -9   6 -10 892.601 1314.06   0
  -9  -6 -10 2435.57 1766.94   1
  -9   6 -11 899.316 1927.12   1
  -9   6 -11-6.23822 1398.66   0
  -9  -6 -11 1504.39 1897.31   1
  -9   6 -12 204.359 1989.55   1
  -9   6 -12-305.756 1444.82   0
  -9  -6 -12 2398.49 1954.36   1
  -9   6 -13-82.3072 2003.27   1
  -9  -6 -13 584.455 2052.31   1
  -9   6 -14 896.443 2085.34   1
  -9  -6 -14-375.670 2007.01   1
   9   7 -14 496.712 1705.66   0
  -9  -7  14 286.594 1954.08   2
   9   7 -13 712.802 1667.12   0
  -9  -7  13-338.819 1866.21   2
   9   7 -12 1532.44 1633.25   0
  -9  -7  12-170.652 1624.64   2
   9   7 -11 696.119 1545.36   0
  -9  -7  11-397.362 1679.91   2
  -9  -7  10 594.938 1519.90   2
   9   7 -10 1350.81 1517.11   0
  -9  -7   9-108.841 1433.39   2
   9   7  -9 1286.01 1516.69   0
  -9  -7   8 764.201 1428.50   2
  -9  -7   8 370.895 1460.69   1
   9   7  -8 347.478 1455.45   0
  -9  -7   7 54.7362 1269.95   2
   9   7  -7 779.258 1413.36   0
   9   7  -6 1538.66 1389.78   0
  -9  -7   6 56.7900 1271.45   2
  -9   7   5 1464.33 1173.55   1
   9   7  -5 381.524 1348.32   0
  -9  -7   5 77.8712 1235.84   2
  -9   7   4 4204.94 1372.63   1
  -9  -7   4 3134.93 1455.59   1
   9   7  -4 3078.15 1355.19   0
  -9   7   3 751.628 1379.06   1
   9   7  -2 10428.0 1404.28   0
  -9  -7   2 13538.9 1584.54   1
  -9   7   2 11864.0 1661.90   1
  -9   7   1 1328.01 1573.32   1
  -9  -7   1 88.6060 1392.59   1
  -9   7   0 7341.07 1739.16   1
  -9  -7   0 5489.21 1504.96   1
  -9   7  -1 109.593 1581.83   1
  -9  -7  -1-35.4197 1413.46   1
  -9   7  -2 1178.44 1717.94   1
  -9   7  -2 517.454 1158.59   0
  -9  -7  -2 472.666 1458.77   1
  -9   7  -3 590.988 1666.03   1
  -9   7  -4 28.7326 1708.73   1
  -9   7  -4 179.158 1213.46   0
  -9  -7  -4 573.196 1548.60   1
  -9   7  -5 952.325 1771.06   1
  -9   7  -5 438.780 1203.69   0
  -9  -7  -5 64.7352 1585.58   1
  -9   7  -6 1443.29 1767.30   1
  -9   7  -6 680.362 1231.59   0
  -9  -7  -6 1008.75 1614.88   1
  -9   7  -7 1950.16 1823.07   1
  -9   7  -7 465.775 1251.76   0
  -9  -7  -7 595.330 1614.88   1
  -9   7  -8 6172.87 1936.72   1
  -9   7  -8 2810.31 1310.78   0
  -9  -7  -8 4636.64 1724.60   1
  -9   7  -9 1551.23 1898.67   1
  -9  -7  -9 1045.25 1701.20   1
  -9   7 -10 2793.07 1971.54   1
  -9   7 -10 2426.51 1442.38   0
  -9  -7 -10 2563.99 1784.74   1
  -9   7 -11 850.239 2029.08   1
  -9   7 -11 127.476 1453.91   0
  -9  -7 -11 3469.71 1842.13   1
  -9  -7 -12 1831.48 1896.07   1
  -9   7 -13 328.768 2012.08   1
  -9  -7 -13 1359.78 2092.67   1
  -9  -7 -14 641.095 2036.97   1
   9   8 -13 2463.79 1727.80   0
  -9  -8  13 709.065 1878.58   2
   9   8 -12 212.196 1656.00   0
  -9  -8  12 1697.33 1744.15   2
   9   8 -11 1876.19 1622.07   0
  -9  -8  11 1402.06 1690.12   2
   9   8 -10 1771.62 1573.61   0
  -9  -8  10 3083.35 1591.50   2
  -9  -8   9 2662.93 1457.79   2
   9   8  -9 1432.79 1543.75   0
  -9  -8   8 2134.28 1418.47   2
   9   8  -8 781.970 1530.34   0
  -9  -8   7 577.933 1402.41   2
   9   8  -7 97.6894 1491.37   0
   9   8  -6 665.473 1426.64   0
   9   8  -5 137.940 1363.87   0
  -9   8   5-128.476 1183.02   1
  -9  -8   5 141.856 1227.85   2
  -9  -8   5-354.899 1428.51   1
  -9   8   4-250.824 1296.73   1
   9   8  -4 768.328 1327.45   0
  -9   8   3-95.4076 1367.43   1
   9   8  -3 201.571 1280.96   0
  -9   8   2-254.099 1439.42   1
   9   8  -2 798.043 1290.14   0
  -9   8   1 4775.55 1669.02   1
   9   8  -1 3138.95 1304.43   0
  -9  -8   1 2044.16 1457.24   1
  -9   8   0 4039.55 1713.32   1
  -9  -8   0 920.258 1447.63   1
  -9   8  -1 2146.02 1686.92   1
  -9   8  -1 1169.85 1256.85   0
  -9  -8  -1 892.949 1529.86   1
  -9   8  -2 3361.66 1804.83   1
  -9   8  -2 2643.23 1235.26   0
  -9  -8  -2 1979.41 1482.94   1
  -9   8  -3 937.081 1684.35   1
  -9   8  -3 1289.43 1265.63   0
  -9  -8  -3 175.430 1486.08   1
  -9   8  -4 1644.55 1788.58   1
  -9   8  -4 487.058 1247.47   0
  -9   8  -5 1057.58 1792.87   1
  -9   8  -5 2203.36 1308.34   0
  -9  -8  -5-75.4109 1642.25   1
  -9   8  -6 3767.25 1893.94   1
  -9   8  -6 2211.89 1321.83   0
  -9  -8  -6 3023.66 1713.91   1
  -9   8  -7 1947.52 1925.93   1
  -9   8  -7 2651.20 1374.30   0
  -9  -8  -7 2684.57 1699.19   1
  -9   8  -8 3297.75 2013.26   1
  -9   8  -8 2456.10 1390.56   0
  -9  -8  -8 3419.09 1734.38   1
  -9   8  -9 797.279 1968.40   1
  -9   8  -9 169.054 1447.67   0
  -9  -8  -9 1547.77 1707.93   1
  -9   8 -10 618.989 2002.12   1
  -9   8 -10 137.761 1442.17   0
  -9  -8 -10 1833.39 1799.19   1
  -9   8 -11 939.653 2018.56   1
  -9  -8 -11 1165.32 1860.23   1
  -9  -8 -12 2343.53 1872.61   1
  -9  -8 -13-372.383 2083.53   1
   9   9 -13 190.717 1738.48   0
   9   9 -12 714.946 1699.77   0
  -9  -9  12-101.494 1753.17   2
   9   9 -11-11.0303 1651.85   0
  -9  -9  11 542.864 1711.26   2
   9   9 -10 23.0489 1623.04   0
  -9  -9  10 230.727 1532.32   2
   9   9  -9 92.8727 1607.98   0
  -9  -9   9-270.588 1454.19   2
  -9  -9   8-159.415 1400.66   2
  -9  -9   7 2244.09 1476.52   2
   9   9  -7 2483.07 1611.15   0
  -9  -9   6 1181.40 1297.06   2
   9   9  -6 979.440 1492.63   0
   9   9  -5 1330.05 1410.80   0
  -9  -9   5 1646.07 1262.89   2
   9   9  -4 756.256 1363.67   0
  -9  -9   4-315.827 1201.55   2
  -9   9   3 3741.94 1601.29   1
   9   9  -3 3522.15 1420.55   0
  -9   9   2 1581.08 1649.10   1
   9   9  -2 899.698 1346.70   0
  -9  -9   2 969.178 1556.81   1
  -9   9   1 5432.42 1627.14   1
  -9   9   1 6498.01 1351.70   0
  -9  -9   1 4323.43 1579.92   1
   9   9  -1 5272.69 1416.32   0
  -9   9   0 818.691 1662.30   1
  -9   9   0 633.032 1218.82   0
  -9   9  -1 2024.23 1723.12   1
  -9   9  -1 3171.07 1339.73   0
  -9  -9  -1 1248.87 1536.91   1
  -9   9  -2 477.894 1770.41   1
  -9   9  -2 340.425 1276.87   0
  -9  -9  -2-248.359 1547.38   1
  -9   9  -3-12.7159 1826.66   1
  -9   9  -3 318.753 1252.87   0
  -9  -9  -3-172.684 1568.84   1
  -9   9  -4 894.932 1808.55   1
  -9   9  -4-111.457 1311.82   0
  -9   9  -5 115.025 1805.38   1
  -9   9  -5 36.9309 1333.75   0
  -9   9  -6 377.142 1919.80   1
  -9   9  -6 733.188 1389.77   0
  -9  -9  -6-221.860 1738.55   1
  -9   9  -7 1066.56 1956.76   1
  -9   9  -7 1578.01 1402.17   0
  -9  -9  -7-2.60362 1760.97   1
  -9   9  -8-74.6304 1973.59   1
  -9   9  -8-348.796 1415.13   0
  -9  -9  -8 179.397 1737.68   1
  -9   9  -9 2661.41 2005.91   1
  -9   9  -9 2218.31 1498.82   0
  -9  -9  -9 1971.24 1780.56   1
  -9   9 -10 657.168 2071.36   1
  -9  -9 -10 2480.00 1864.83   1
  -9   9 -11 222.299 2051.39   1
  -9  -9 -11 2542.28 1865.78   1
  -9   9 -12 561.927 2082.35   1
  -9  -9 -12 2736.28 1910.53   1
  -9  -9 -13 3062.88 1987.03   1
   9  10 -12-336.251 1820.53   0
  -9 -10  12 1271.20 1797.33   2
   9  10 -11 2539.29 1783.08   0
  -9 -10  11 2816.96 1885.89   2
   9  10 -10 348.483 1675.69   0
  -9 -10  10 901.786 1638.19   2
   9  10  -9 1059.15 1618.50   0
  -9 -10   9 1995.22 1583.39   2
  -9 -10   8 60.5529 1539.68   2
  -9 -10   7-208.920 1436.51   2
   9  10  -7 2254.82 1634.95   0
  -9 -10   6-209.412 1369.38   2
   9  10  -6-165.357 1584.16   0
  -9 -10   5 767.571 1303.31   2
   9  10  -4-144.057 1379.91   0
  -9 -10   4 355.852 1259.49   2
   9  10  -3 702.888 1419.32   0
   9  10  -2 369.848 1345.61   0
  -9  10   2 1165.47 1334.70   0
   9  10  -1 3101.74 1392.15   0
  -9  10   1 1074.21 1689.88   1
  -9  10   1 2679.26 1326.05   0
  -9 -10   1 935.456 1570.68   1
  -9  10   0 511.517 1726.52   1
  -9 -10   0 192.352 1577.76   1
  -9  10  -1 2663.94 1785.94   1
  -9  10  -1 1858.14 1342.43   0
  -9 -10  -1 3026.52 1654.20   1
  -9  10  -2 82.0922 1770.84   1
  -9  10  -2 929.516 1363.24   0
  -9  10  -3 396.012 1870.06   1
  -9  10  -3 1036.58 1346.43   0
  -9 -10  -3-375.275 1620.39   1
  -9  10  -4 455.861 1948.09   1
  -9  10  -4-239.116 1336.80   0
  -9  10  -5 2422.19 1962.57   1
  -9  10  -5 2555.56 1403.10   0
  -9 -10  -5 2189.28 1683.13   1
  -9  10  -6 818.506 1381.24   0
  -9 -10  -6 330.416 1760.54   1
  -9  10  -7 3495.83 2043.48   1
  -9  10  -7 3738.39 1496.97   0
  -9 -10  -7 1657.32 1780.27   1
  -9  10  -8-50.1684 2005.86   1
  -9  10  -8 737.130 1475.21   0
  -9 -10  -8 985.040 1815.80   1
  -9 -10  -9 935.268 1822.91   1
  -9 -10 -10 1650.41 1879.85   1
  -9 -10 -11 848.830 1843.13   1
  -9 -10 -12 2019.79 1943.88   1
  -9 -11  11 202.482 1786.02   2
   9  11 -10 1117.52 1734.18   0
  -9 -11  10 846.867 1829.27   2
   9  11  -9 1625.04 1716.98   0
  -9 -11   9 698.562 1737.58   2
   9  11  -8 1848.22 1698.22   0
  -9 -11   8-42.7618 1637.51   2
  -9 -11   7 493.107 1490.00   2
   9  11  -7 160.611 1663.95   0
  -9 -11   6 626.210 1457.76   2
   9  11  -6 1005.06 1686.77   0
  -9  11   5-277.260 1280.19   0
  -9 -11   5-32.2253 1408.31   2
   9  11  -5 398.475 1515.34   0
   9  11  -4 5136.30 1599.05   0
  -9  11   4 4438.55 1431.10   0
  -9 -11   4 4303.77 1396.56   2
  -9  11   3 1408.46 1283.02   0
   9  11  -3 1961.87 1434.45   0
  -9  11   2 8875.76 1452.74   0
   9  11  -2 8948.90 1576.08   0
  -9  11   1 2959.71 1413.89   0
   9  11  -1 3037.71 1388.07   0
  -9  11   0 3172.98 1915.72   1
  -9  11   0 4442.33 1430.48   0
  -9  11  -1 1034.77 1367.30   0
  -9 -11  -1 228.597 1632.01   1
  -9  11  -2 216.203 1913.03   1
  -9  11  -2 894.851 1393.09   0
  -9 -11  -2 206.154 1651.86   1
  -9  11  -3-222.104 2003.55   1
  -9  11  -3 1645.55 1446.24   0
  -9 -11  -3 551.792 1672.34   1
  -9  11  -4 996.304 1435.51   0
  -9  11  -5 309.480 1992.90   1
  -9  11  -5-320.203 1414.32   0
  -9  11  -6 301.332 2007.47   1
  -9  11  -6 659.413 1464.39   0
  -9 -11  -6 25.2439 1789.41   1
  -9  11  -7 102.842 1548.00   0
  -9 -11  -7 200.091 1896.62   1
  -9  11  -8 648.984 2104.91   1
  -9 -11  -8 2010.99 1925.35   1
  -9  11  -9 1592.81 2107.05   1
  -9 -11  -9 998.355 1824.66   1
  -9 -11 -10 281.476 1852.77   1
  -9 -11 -11 1685.26 1961.04   1
   9  12 -10 1700.60 1886.23   0
  -9 -12  10 1796.25 1759.60   2
   9  12  -9 819.588 1841.57   0
  -9 -12   9 153.699 1721.32   2
   9  12  -8 484.642 1744.70   0
  -9 -12   8 85.5215 1635.31   2
  -9  12   7 756.659 1389.64   0
   9  12  -7-55.0794 1684.95   0
  -9 -12   7 908.057 1624.40   2
  -9  12   6 183.539 1348.71   0
  -9 -12   6 772.713 1488.04   2
   9  12  -6 829.117 1689.32   0
  -9  12   5 551.891 1307.97   0
  -9 -12   5 557.078 1377.21   2
   9  12  -5 342.849 1697.15   0
   9  12  -4-405.946 1566.99   0
  -9  12   4 1003.51 1373.20   0
  -9 -12   4-232.194 1338.53   2
   9  12  -3 506.269 1462.99   0
  -9  12   3 205.232 1399.01   0
  -9 -12   3 20.2532 1244.88   2
  -9  12   2 2652.50 1396.72   0
   9  12  -2 1558.70 1370.23   0
  -9  12   1 273.812 1332.71   0
   9  12  -1 208.182 1309.26   0
  -9  12   0 2952.88 1475.19   0
   9  12   0 1340.74 1399.55   0
  -9  12  -1 294.470 1413.14   0
  -9 -12  -1 205.269 1722.74   1
  -9  12  -2 1021.92 1443.00   0
  -9 -12  -2-413.339 1763.76   1
  -9  12  -3 956.708 1420.55   0
  -9  12  -4 827.609 1453.76   0
  -9 -12  -4 53.6201 1795.15   1
  -9  12  -5 843.478 1528.05   0
  -9  12  -6 20.4081 2160.28   1
  -9  12  -6 2386.43 1588.33   0
  -9 -12  -6 1921.47 1866.61   1
  -9 -12  -7-122.886 1891.74   1
  -9  12  -8 1347.08 2194.95   1
  -9 -12  -8 1075.88 1886.85   1
  -9  12  -9-239.959 2203.55   1
  -9 -12  -9 833.411 1971.36   1
   9  13  -9-1.31888 1949.45   0
  -9 -13   9 148.462 1877.11   2
   9  13  -8 815.483 1928.64   0
   9  13  -7-25.2721 1786.39   0
  -9 -13   7 151.167 1632.74   2
  -9 -13   6 686.999 1566.56   2
   9  13  -6-123.415 1857.34   0
  -9  13   5 774.228 1371.70   0
  -9 -13   5 465.903 1475.03   2
  -9  13   4 643.783 1325.67   0
  -9 -13   4 935.457 1412.14   2
   9  13  -4 220.113 1663.67   0
   9  13  -3 2467.16 1565.13   0
  -9  13   3 2723.01 1446.95   0
  -9 -13   3 3638.30 1375.91   2
  -9  13   2 1514.08 1462.70   0
   9  13  -2 2459.20 1540.15   0
   9  13  -1 2482.92 1447.49   0
  -9  13   1 1903.63 1401.03   0
  -9  13   0 1599.96 1483.42   0
  -9  13  -1 1086.95 1473.58   0
  -9 -13  -2-400.734 1850.72   1
  -9  13  -2 422.122 1479.01   0
  -9  13  -3 527.344 1501.09   0
  -9 -13  -3-110.792 1871.97   1
  -9 -13  -8 188.154 1972.16   1
  -9 -13  -9 2337.63 2006.27   1
   9  14  -7-443.041 1907.09   0
  -9 -14   7 523.825 1741.83   2
  -9 -14   6 26.1252 1657.22   2
   9  14  -6 834.864 1853.83   0
  -9  14   5 1086.85 1453.18   0
  -9 -14   5 1149.35 1558.24   2
   9  14  -5-348.658 1788.54   0
  -9  14   4 71.5561 1462.08   0
  -9 -14   4 14.8606 1448.34   2
   9  14  -4 351.889 1668.19   0
   9  14  -3 449.266 1652.55   0
  -9  14   3 304.848 1412.17   0
  -9 -14   3 1431.98 1333.09   2
  -9  14   2-333.644 1403.92   0
   9  14  -2 1051.51 1581.70   0
  -9  14   1 2278.74 1559.64   0
  -9  14   0-38.8714 1462.14   0
  -9  14  -1 1324.47 1575.13   0
  -9  14  -2 986.354 1510.55   0
  -9  14  -3 536.478 1555.70   0
  -9 -14  -5-241.674 1933.75   1
  -9 -14  -7 485.037 1976.69   1
  -9 -15   6 784.404 1693.43   2
   9  15  -6-290.609 1958.44   0
  -9 -15   5 883.391 1621.32   2
   9  15  -5 175.973 1859.63   0
  -9 -15   4 451.840 1483.78   2
  -9  15   4 161.629 1540.24   0
   9  15  -4-198.507 1747.54   0
  -9 -15   3 2140.09 1402.97   2
  -9  15   3 1757.22 1590.58   0
  -9  15   2 1603.76 1585.27   0
  -9  15   1 2242.50 1572.82   0
  -9  15   0 1427.12 1523.94   0
  -9  15  -1 317.073 1639.48   0
  -9 -15  -3-176.597 2012.76   1
  -9 -15  -4-255.629 2030.52   1
  -9 -15  -5-153.855 2034.28   1
  -9 -15  -6 875.725 2015.35   1
  -9 -16   5 695.585 1638.92   2
  -9 -16   4-321.478 1494.40   2
  -9  16   3 270.484 1518.65   0
  -9  16   2 353.002 1512.44   0
  10   0 -15 1654.57 1729.43   0
  10   0 -14 247.780 1742.36   0
  10   0 -13 1539.77 1614.23   0
  10   0 -12 769.125 1599.26   0
 -10   0   6 9509.19 1418.35   1
 -10   0   5 384.305 1317.14   1
 -10   0   4 12029.6 1621.33   1
 -10   0   3-270.993 1441.56   1
 -10   0   2 4017.72 1622.07   1
 -10   0   1 175.001 1495.29   1
 -10   0  -1 79.2884 1624.16   1
 -10   0  -2 1385.52 1698.27   1
 -10   0  -3 908.421 1671.37   1
 -10   0  -4-291.967 1716.67   1
 -10   0  -5 1238.41 1778.55   1
 -10   0  -6 8631.64 1925.25   1
 -10   0  -7 898.366 1246.68   0
 -10   0  -7 616.294 1861.51   1
 -10   0  -8 7551.97 1331.51   0
 -10   0  -8 9975.40 2108.58   1
 -10   0  -9-143.893 1195.57   0
 -10   0  -9 1467.68 2051.14   1
 -10   0 -10 3466.20 1228.41   0
 -10   0 -10 3069.09 2052.56   1
 -10   0 -11-338.939 1170.43   0
 -10   0 -11 243.343 2049.54   1
 -10   0 -12-122.246 2064.32   1
 -10   0 -13 1459.84 2103.07   1
  10   1 -15 1963.13 1811.44   0
  10   1 -14 3699.79 1722.66   0
  10   1 -13 2039.07 1707.36   0
  10   1 -12 2095.54 1561.58   0
  10   1 -11 1592.96 1531.14   0
  10   1 -10 971.002 1485.92   0
  10   1  -9 1195.16 1489.85   0
 -10  -1   6 290.809 1307.09   1
 -10   1   6 118.022 1292.90   1
 -10  -1   5 1491.00 1418.17   1
 -10   1   5 518.508 1298.79   1
 -10  -1   4 6371.44 1419.51   1
 -10   1   4 4553.47 1411.01   1
 -10  -1   3 6221.15 1536.53   1
 -10   1   3 1956.39 1527.63   1
 -10  -1   2 8860.52 1576.69   1
 -10   1   2 6414.89 1562.45   1
 -10  -1   1 4697.34 1497.85   1
 -10   1   1 5276.37 1601.32   1
 -10  -1   0 2359.43 1577.11   1
 -10   1   0 103.944 1595.13   1
 -10  -1  -1 650.760 1551.13   1
 -10   1  -1 974.011 1702.20   1
 -10  -1  -2 2049.78 1628.26   1
 -10   1  -2 1985.45 1685.29   1
 -10  -1  -3 1229.25 1669.91   1
 -10   1  -3 3562.15 1777.98   1
 -10  -1  -4 4391.96 1755.17   1
 -10   1  -4 5835.26 1860.81   1
 -10  -1  -5 494.491 1759.37   1
 -10   1  -5 1663.60 1849.15   1
 -10   1  -6 2096.43 1269.29   0
 -10  -1  -6 2193.19 1864.72   1
 -10   1  -6 2937.92 1902.14   1
 -10  -1  -7 155.480 1105.42   0
 -10   1  -7 1139.28 1175.08   0
 -10  -1  -7 1244.59 1874.45   1
 -10   1  -7 1864.76 1901.65   1
 -10  -1  -8-77.1688 1122.31   0
 -10   1  -8 809.770 1262.44   0
 -10  -1  -8 2207.23 1962.54   1
 -10   1  -8 1704.11 1931.72   1
 -10  -1  -9 873.434 1134.10   0
 -10   1  -9 1409.42 1287.29   0
 -10  -1  -9 167.908 1983.68   1
 -10   1  -9 2802.88 2031.23   1
 -10  -1 -10 30.6644 1146.75   0
 -10   1 -10 1089.59 1262.00   0
 -10  -1 -10-305.245 2046.31   1
 -10   1 -10 1803.95 2047.75   1
 -10   1 -11 80.4284 1204.13   0
 -10  -1 -11 2517.87 2108.44   1
 -10   1 -11 1317.94 2075.71   1
 -10   1 -12 1011.77 2150.07   1
 -10   1 -12 356.986 1237.74   0
 -10  -1 -12 820.225 2095.40   1
 -10   1 -13-235.749 2117.10   1
 -10  -1 -13 2986.09 2154.39   1
  10   2 -15 816.285 1877.28   0
  10   2 -14 794.520 1730.07   0
  10   2 -13 428.926 1637.06   0
  10   2 -12 1175.75 1602.76   0
  10   2 -11 1129.01 1603.73   0
  10   2 -10 198.218 1537.63   0
  10   2  -9 222.922 1497.32   0
  10   2  -8 842.634 1434.76   0
 -10  -2   7 6216.02 1333.11   1
 -10  -2   6 2051.44 1381.80   1
 -10   2   6 651.954 1219.53   1
 -10  -2   5 12431.0 1511.01   1
 -10   2   5 10476.5 1429.65   1
 -10  -2   4 1289.12 1399.28   1
 -10   2   4 298.486 1448.25   1
 -10  -2   3 8145.71 1557.43   1
 -10   2   3 5432.16 1522.91   1
 -10  -2   2 466.845 1394.48   1
 -10   2   2-352.372 1587.01   1
 -10  -2   1 726.214 1433.34   1
 -10   2   1 1069.61 1582.45   1
 -10  -2   0 1460.99 1438.07   1
 -10   2   0 1225.63 1648.16   1
 -10  -2  -1 1531.18 1514.51   1
 -10   2  -1 1581.85 1702.31   1
 -10  -2  -2 2629.57 1551.19   1
 -10   2  -2 777.267 1734.31   1
 -10  -2  -3 2051.82 1580.41   1
 -10   2  -3 70.0395 1718.68   1
 -10  -2  -4 655.223 1600.36   1
 -10   2  -4-370.365 1791.72   1
 -10  -2  -5 3181.06 1757.55   1
 -10   2  -5 5503.49 1903.48   1
 -10   2  -6 558.010 1185.57   0
 -10   2  -6 3217.27 1874.46   1
 -10   2  -7 6059.12 1372.48   0
 -10  -2  -7 7455.56 1963.64   1
 -10   2  -7 5491.04 1970.61   1
 -10  -2  -8 299.796 1103.58   0
 -10   2  -8 194.211 1188.92   0
 -10  -2  -8-173.052 1946.00   1
 -10   2  -8 980.684 1924.35   1
 -10  -2  -9 1373.07 1119.39   0
 -10   2  -9 2230.00 1312.60   0
 -10  -2  -9 1834.67 1963.56   1
 -10   2  -9 2262.93 2045.45   1
 -10   2 -10 209.650 2038.36   1
 -10   2 -10 390.673 1286.98   0
 -10  -2 -10 295.319 2028.27   1
 -10   2 -11 1092.79 2110.10   1
 -10   2 -11 1356.81 1254.84   0
 -10  -2 -11 1393.50 2112.54   1
 -10   2 -12 718.242 2099.05   1
 -10   2 -12-81.4269 1320.48   0
 -10  -2 -12 1454.19 2104.23   1
 -10   2 -13 3286.81 2054.94   1
 -10  -2 -13 1833.24 2138.89   1
  10   3 -14 176.143 1727.13   0
  10   3 -13 1947.74 1691.50   0
  10   3 -12 505.544 1636.87   0
  10   3 -11 1230.91 1610.97   0
  10   3 -10 153.071 1547.90   0
  10   3  -9 950.230 1519.65   0
  10   3  -8-94.5104 1456.56   0
 -10  -3   7 1381.97 1363.78   1
  10   3  -7 905.413 1458.38   0
 -10  -3   6 453.032 1348.39   1
 -10  -3   5 2516.43 1468.24   1
 -10   3   5 1190.06 1316.69   1
 -10  -3   4 1108.02 1491.34   1
 -10   3   4 973.981 1481.73   1
 -10  -3   3 9466.84 1578.88   1
 -10   3   3 8860.26 1650.29   1
 -10  -3   2 2139.81 1453.80   1
 -10   3   2 1989.50 1571.89   1
 -10  -3   1 4293.84 1529.56   1
 -10   3   1 3834.63 1732.84   1
 -10  -3   0 1894.78 1535.51   1
 -10   3   0 1970.77 1651.03   1
 -10  -3  -1 1941.33 1499.48   1
 -10   3  -1 1390.49 1657.51   1
 -10  -3  -2 820.938 1515.50   1
 -10   3  -2 1052.57 1773.12   1
 -10  -3  -3 7141.70 1648.01   1
 -10   3  -3 6022.17 1845.52   1
 -10  -3  -4 2874.23 1561.98   1
 -10   3  -4 621.561 1811.42   1
 -10   3  -5 4328.58 1286.83   0
 -10  -3  -5 4578.56 1706.43   1
 -10   3  -5 3758.12 1871.10   1
 -10   3  -6 1201.35 1246.87   0
 -10  -3  -6 1070.79 1720.50   1
 -10   3  -6 1806.37 1888.16   1
 -10   3  -7 240.648 1268.33   0
 -10   3  -7 1033.99 1925.95   1
 -10   3  -8 1170.44 1954.90   1
 -10  -3  -8 941.507 1103.59   0
 -10   3  -8 866.476 1288.95   0
 -10   3  -9 2312.55 2036.62   1
 -10  -3  -9 2757.71 1139.22   0
 -10   3  -9 1629.32 1278.55   0
 -10  -3  -9-1.68318 1950.32   1
 -10   3 -10 754.867 2002.99   1
 -10   3 -10 972.891 1371.50   0
 -10  -3 -10 1002.47 2043.88   1
 -10   3 -11 340.562 1281.97   0
 -10  -3 -11 1059.35 2143.99   1
 -10   3 -12 1666.71 2028.19   1
 -10   3 -12 833.131 1431.36   0
 -10   3 -13 2213.77 2063.38   1
 -10  -3 -13 1770.58 2205.86   1
  10   4 -14 367.731 1745.23   0
 -10  -4  14 762.232 2088.37   2
  10   4 -13 548.073 1748.05   0
  10   4 -12 1027.06 1658.36   0
  10   4 -11 1080.35 1620.02   0
  10   4 -10-36.3162 1565.16   0
  10   4  -9-68.7200 1515.61   0
  10   4  -8 1920.30 1522.87   0
 -10  -4   7 1890.67 1502.80   1
  10   4  -7 1179.66 1496.99   0
 -10  -4   6 9299.95 1551.86   1
  10   4  -6 6886.97 1519.06   0
 -10   4   5 1829.95 1316.30   1
 -10  -4   5 2575.62 1484.97   1
 -10   4   4 10662.2 1617.01   1
 -10  -4   4 10868.9 1588.13   1
 -10   4   3 956.496 1539.56   1
 -10  -4   3 2175.50 1527.18   1
 -10   4   2 2293.12 1621.24   1
 -10  -4   2 3567.33 1528.58   1
 -10   4   1 1765.75 1664.75   1
 -10  -4   1 2021.65 1569.03   1
 -10   4   0 732.876 1671.56   1
 -10  -4   0 1321.65 1518.62   1
 -10  -4  -1 1233.08 1504.37   1
 -10   4  -1 152.881 1657.10   1
 -10   4  -2 1321.27 1754.63   1
 -10  -4  -2 535.053 1536.25   1
 -10   4  -3 1133.56 1854.15   1
 -10  -4  -3 737.694 1565.02   1
 -10   4  -4 1809.65 1850.00   1
 -10   4  -4 3176.59 1276.35   0
 -10  -4  -4 3781.79 1638.42   1
 -10   4  -5 1179.73 1917.15   1
 -10   4  -5 138.962 1232.23   0
 -10  -4  -5 2711.94 1660.50   1
 -10   4  -6 6686.67 2002.00   1
 -10   4  -6 4156.10 1337.11   0
 -10  -4  -6 6815.81 1734.49   1
 -10   4  -7 3189.48 1958.98   1
 -10   4  -7 1664.48 1272.29   0
 -10  -4  -7 2824.82 1736.03   1
 -10   4  -8 840.174 1985.54   1
 -10  -4  -8 1426.58 1071.90   0
 -10   4  -8 1911.48 1330.84   0
 -10  -4  -8 2319.06 1932.29   1
 -10   4  -9 1782.80 2024.85   1
 -10   4  -9 1065.08 1416.64   0
 -10  -4  -9 1265.58 1965.97   1
 -10   4 -10 2824.36 1991.25   1
 -10   4 -10 160.226 1306.01   0
 -10  -4 -10 620.601 1982.51   1
 -10   4 -11 1322.20 2002.18   1
 -10   4 -11-291.570 1363.83   0
 -10  -4 -11 360.980 2032.40   1
 -10   4 -12 2237.65 2101.03   1
 -10  -4 -12-115.335 2141.80   1
 -10  -4 -13 2526.41 2261.48   1
  10   5 -13 179.502 1749.97   0
 -10  -5  13 23.9215 1871.88   2
  10   5 -12 1837.30 1699.32   0
 -10  -5  12 2159.25 1784.87   2
  10   5 -11 1.72052 1644.34   0
 -10  -5  11 1347.37 1747.58   2
  10   5 -10 1815.32 1588.72   0
  10   5  -9 202.796 1531.18   0
  10   5  -8 13.5245 1500.21   0
  10   5  -7-248.666 1416.83   0
 -10  -5   7-234.508 1609.92   1
 -10  -5   6 180.855 1632.39   1
  10   5  -6 1212.39 1477.40   0
 -10   5   5 1753.87 1288.87   1
 -10  -5   5 1372.69 1622.17   1
  10   5  -5-225.529 1463.92   0
 -10   5   4 6914.55 1479.15   1
 -10  -5   4 5507.81 1709.26   1
 -10   5   3 936.824 1392.99   1
 -10  -5   3 232.381 1508.97   1
 -10   5   2 11226.4 1692.55   1
 -10  -5   2 8402.92 1688.81   1
 -10  -5   1 733.955 1562.04   1
 -10   5   0 2605.29 1781.75   1
 -10  -5   0 2538.26 1557.68   1
 -10   5  -1 1226.18 1721.69   1
 -10  -5  -1-375.045 1551.21   1
 -10   5  -2 1944.52 1751.75   1
 -10  -5  -2 2120.79 1580.83   1
 -10   5  -3 394.215 1780.17   1
 -10  -5  -3 1422.53 1572.30   1
 -10   5  -4 7193.64 1972.52   1
 -10   5  -4 5859.61 1378.08   0
 -10  -5  -4 6247.16 1704.89   1
 -10   5  -5 751.662 1890.20   1
 -10   5  -5 410.178 1301.56   0
 -10  -5  -5 2219.62 1642.23   1
 -10   5  -6 2496.97 1895.66   1
 -10   5  -6 1904.51 1329.96   0
 -10  -5  -6 3761.04 1738.80   1
 -10   5  -7 5235.67 1972.77   1
 -10   5  -7 991.500 1321.24   0
 -10  -5  -7 5360.81 1773.67   1
 -10   5  -8 3798.01 1964.28   1
 -10   5  -8 1144.81 1348.89   0
 -10  -5  -8 1523.00 1807.30   1
 -10   5  -9 1046.59 1951.43   1
 -10   5  -9 1701.96 1361.24   0
 -10  -5  -9 2383.39 1937.18   1
 -10   5 -10 3366.62 2081.48   1
 -10   5 -10 1357.29 1409.45   0
 -10  -5 -10 1367.80 2017.45   1
 -10   5 -11 667.621 2019.81   1
 -10  -5 -11 1405.42 2087.12   1
 -10   5 -12 747.557 2053.80   1
 -10  -5 -12 413.078 2100.63   1
 -10  -6  13 576.893 1861.01   2
  10   6 -13-233.339 1760.61   0
  10   6 -12 971.846 1741.28   0
 -10  -6  12-345.356 1780.05   2
  10   6 -11 205.984 1712.26   0
 -10  -6  11-210.737 1649.06   2
  10   6 -10 496.385 1605.79   0
 -10  -6  10-208.371 1569.05   2
  10   6  -9 155.632 1581.33   0
  10   6  -8 1624.52 1576.61   0
 -10  -6   7 1837.38 1676.23   1
  10   6  -7 1633.88 1506.71   0
  10   6  -6 2865.69 1495.66   0
 -10  -6   6 1181.81 1569.40   1
  10   6  -5 5497.03 1542.95   0
 -10  -6   5 6958.64 1719.35   1
 -10   6   4 3402.20 1427.97   1
  10   6  -4 4350.66 1497.15   0
 -10  -6   4 4355.99 1735.59   1
 -10   6   3 3668.60 1591.12   1
 -10  -6   3 2146.33 1590.37   1
 -10   6   2 3179.63 1589.92   1
 -10  -6   2 1529.28 1600.87   1
 -10   6   1 1924.33 1633.71   1
 -10  -6   1 781.876 1624.64   1
 -10   6   0 2252.98 1744.49   1
 -10  -6   0 402.426 1578.13   1
 -10   6  -1 1487.93 1652.42   1
 -10  -6  -1-288.178 1538.41   1
 -10   6  -2 2798.21 1748.78   1
 -10  -6  -2-98.8871 1580.36   1
 -10   6  -3 3972.74 1798.40   1
 -10   6  -3 1106.84 1328.57   0
 -10  -6  -3 2635.32 1642.64   1
 -10   6  -4 3067.65 1810.67   1
 -10   6  -4 1523.92 1327.88   0
 -10  -6  -4 1434.46 1639.83   1
 -10   6  -5 6811.23 1965.45   1
 -10   6  -5 4193.87 1414.81   0
 -10  -6  -5 4335.42 1751.69   1
 -10   6  -6 3724.80 1905.86   1
 -10   6  -6 1781.32 1330.67   0
 -10  -6  -6 3428.47 1721.32   1
 -10   6  -7 3968.20 1980.70   1
 -10   6  -7 1906.34 1363.27   0
 -10  -6  -7 3634.44 1780.04   1
 -10   6  -8 3999.30 2031.94   1
 -10   6  -8 2142.74 1426.86   0
 -10  -6  -8 3308.82 1800.28   1
 -10   6  -9 2542.76 2103.20   1
 -10   6  -9 1778.70 1450.49   0
 -10  -6  -9 2431.80 1869.25   1
 -10   6 -10 1112.41 2064.61   1
 -10  -6 -10-206.867 1940.70   1
 -10   6 -11 1727.70 2086.99   1
 -10  -6 -11-217.288 2045.99   1
 -10   6 -12 415.315 2133.14   1
 -10  -6 -12 119.805 2137.70   1
 -10  -7  12-53.8162 1733.40   2
  10   7 -12 385.940 1796.18   0
 -10  -7  11 726.104 1804.46   2
  10   7 -11-408.292 1686.85   0
  10   7 -10 32.8202 1701.66   0
 -10  -7  10 582.635 1699.34   2
  10   7  -9-14.7626 1628.27   0
 -10  -7   9 221.580 1631.71   2
  10   7  -8 504.338 1560.67   0
 -10  -7   8 493.119 1507.28   2
  10   7  -7-114.031 1530.39   0
  10   7  -6-127.126 1550.07   0
  10   7  -5 89.2381 1502.03   0
 -10  -7   5 546.956 1660.61   1
 -10   7   4-108.134 1392.63   1
  10   7  -4-137.133 1449.00   0
 -10   7   3 2879.83 1476.74   1
  10   7  -3 2883.49 1456.33   0
 -10  -7   3 1236.10 1659.58   1
 -10   7   2 2662.09 1698.08   1
 -10  -7   2-156.982 1565.08   1
 -10   7   1 5051.99 1781.36   1
 -10  -7   1 2815.19 1630.79   1
 -10   7   0 1079.88 1779.64   1
 -10  -7   0-277.724 1604.15   1
 -10   7  -1 633.595 1709.87   1
 -10   7  -2 2386.68 1814.72   1
 -10   7  -2 508.735 1323.90   0
 -10  -7  -2 245.654 1642.99   1
 -10   7  -3 6776.56 1963.16   1
 -10   7  -3 4026.02 1388.13   0
 -10  -7  -3 3120.34 1687.82   1
 -10   7  -4 1114.03 1900.80   1
 -10   7  -4 1532.39 1390.03   0
 -10  -7  -4 1078.66 1681.64   1
 -10   7  -5 4268.77 1970.47   1
 -10   7  -5 3319.93 1400.48   0
 -10  -7  -5 5042.08 1749.90   1
 -10   7  -6 1140.31 1992.47   1
 -10   7  -6 1035.02 1369.27   0
 -10  -7  -6 1069.22 1766.01   1
 -10   7  -7 1770.54 2036.11   1
 -10   7  -7 215.345 1413.28   0
 -10  -7  -7 2434.69 1799.58   1
 -10   7  -8 3047.41 2049.03   1
 -10   7  -8 777.037 1476.09   0
 -10  -7  -8 1520.50 1816.16   1
 -10   7  -9 2496.95 2092.54   1
 -10  -7  -9 2350.41 1858.87   1
 -10   7 -10 1378.58 2109.82   1
 -10  -7 -10 1722.17 1926.94   1
 -10   7 -11 921.031 2131.53   1
 -10  -7 -11 1497.74 2026.64   1
 -10  -8  11-446.229 1831.40   2
  10   8 -11 510.229 1809.17   0
 -10  -8  10 310.729 1683.04   2
  10   8 -10-219.177 1713.56   0
  10   8  -9 929.583 1677.77   0
 -10  -8   9 144.305 1613.08   2
  10   8  -8 297.176 1616.99   0
 -10  -8   8 1106.56 1608.31   2
 -10  -8   8 74.2379 1798.49   1
  10   8  -7 1736.11 1607.59   0
 -10  -8   7 1852.06 1775.61   1
 -10  -8   6 1963.57 1750.66   1
  10   8  -6 3907.40 1625.07   0
  10   8  -5 3859.78 1572.22   0
 -10  -8   5 1705.19 1638.32   1
 -10   8   4 1620.16 1473.00   1
 -10  -8   4 1307.37 1646.75   1
  10   8  -4 2747.49 1558.55   0
  10   8  -3 471.915 1405.09   0
 -10   8   3 1662.76 1614.29   1
 -10   8   2 917.003 1671.30   1
 -10   8   1 413.119 1808.84   1
 -10  -8   1 399.075 1595.18   1
 -10   8   0 1238.40 1818.03   1
 -10   8  -1-3.73733 1818.38   1
 -10   8  -1 363.332 1307.26   0
 -10   8  -2 2599.44 1980.06   1
 -10   8  -2 604.322 1327.51   0
 -10   8  -3 389.372 1931.40   1
 -10   8  -3 569.540 1413.36   0
 -10  -8  -3 356.643 1748.16   1
 -10   8  -4 564.804 1368.38   0
 -10  -8  -4 400.368 1719.90   1
 -10   8  -5 1387.25 2039.25   1
 -10   8  -5 1359.52 1451.33   0
 -10  -8  -5 1366.56 1736.08   1
 -10   8  -6 688.993 2010.31   1
 -10   8  -6 1620.83 1419.37   0
 -10  -8  -6 1573.04 1773.70   1
 -10   8  -7 2470.59 2081.05   1
 -10   8  -7 2359.65 1515.47   0
 -10  -8  -7 1915.12 1848.10   1
 -10   8  -8 1809.90 2102.49   1
 -10   8  -8 741.411 1490.21   0
 -10  -8  -8 819.037 1841.16   1
 -10   8  -9-396.968 2101.77   1
[truncated: 31,778 more chars]
