# Supplementary material for: Cobaloximes as Building Blocks in Halogen-Bonded Cocrystals
Source: Materials (Basel). 2020 May 21;13(10):2370. doi: 10.3390/ma13102370 (PMC7287722; doi:10.3390/ma13102370)
Supplement: Supplementary file 1 [file materials-13-02370-s001.zip › materials_804374- supplement-final.docx/II.cif]

 
data_II

_vrf_PLAT910_II
;
PROBLEM: Missing # of FCF Reflection(s) Below Theta(Min).         12 Note  
RESPONSE: These reflections either have masked by the beamstop or have 
too high intensity (overflow), hence they have not been measured.
;
 
_audit_creation_method            'SHELXL-2018/3'
_shelx_SHELXL_version_number      '2018/3'
_chemical_name_systematic         ?
_chemical_name_common             ?
_chemical_melting_point           ?
_chemical_formula_moiety          'C13 H19 Br Co N5 O5'
_chemical_formula_sum
 'C13 H19 Br Co N5 O5' 
_chemical_formula_weight          464.17

loop_
 _atom_type_symbol
 _atom_type_description
 _atom_type_scat_dispersion_real
 _atom_type_scat_dispersion_imag
 _atom_type_scat_source
 'C'  'C'   0.0033   0.0016
 'International Tables Vol C Tables 4.2.6.8 and 6.1.1.4'
 'H'  'H'   0.0000   0.0000
 'International Tables Vol C Tables 4.2.6.8 and 6.1.1.4'
 'N'  'N'   0.0061   0.0033
 'International Tables Vol C Tables 4.2.6.8 and 6.1.1.4'
 'O'  'O'   0.0106   0.0060
 'International Tables Vol C Tables 4.2.6.8 and 6.1.1.4'
 'Co'  'Co'   0.3494   0.9721
 'International Tables Vol C Tables 4.2.6.8 and 6.1.1.4'
 'Br'  'Br'  -0.2901   2.4595
 'International Tables Vol C Tables 4.2.6.8 and 6.1.1.4'
 
_space_group_crystal_system       monoclinic
_space_group_IT_number            7
_space_group_name_H-M_alt         'P n'
_space_group_name_Hall            'P -2yac'
 
_shelx_space_group_comment
;
The symmetry employed for this shelxl refinement is uniquely defined
by the following loop, which should always be used as a source of
symmetry information in preference to the above space-group names.
They are only intended as comments.
;
 
loop_
 _space_group_symop_operation_xyz
 'x, y, z'
 'x+1/2, -y, z+1/2'
 
_cell_length_a                    8.7876(3)
_cell_length_b                    14.8321(6)
_cell_length_c                    13.9188(4)
_cell_angle_alpha                 90
_cell_angle_beta                  94.610(3)
_cell_angle_gamma                 90
_cell_volume                      1808.29(11)
_cell_formula_units_Z             4
_cell_measurement_temperature     295(2)
_cell_measurement_reflns_used   14475
_cell_measurement_theta_min     3.8106
_cell_measurement_theta_max     37.4765
 
_exptl_crystal_description        block
_exptl_crystal_colour             brown
_exptl_crystal_density_meas       ?
_exptl_crystal_density_method     ?
_exptl_crystal_density_diffrn     1.705          
_exptl_crystal_F_000              936
_exptl_transmission_factor_min    ?
_exptl_transmission_factor_max    ?
_exptl_crystal_size_max           0.41
_exptl_crystal_size_mid           0.38
_exptl_crystal_size_min           0.30
_exptl_absorpt_coefficient_mu     3.192
_shelx_estimated_absorpt_T_min    ?
_shelx_estimated_absorpt_T_max    ?
_exptl_absorpt_correction_type    'multi-scan'
_exptl_absorpt_correction_T_min   0.36963
_exptl_absorpt_correction_T_max   1.00000
_exptl_absorpt_process_details
;
CrysAlis RED, Oxford Diffraction Ltd.,
Version 1.171.32.29 (release 10-06-2008 CrysAlis171 .NET)
(compiled Jun 10 2008,16:49:55)
Empirical absorption correction using spherical harmonics,
 implemented in SCALE3 ABSPACK scaling algorithm.
;
_exptl_absorpt_special_details    ?
_diffrn_ambient_temperature       295(2)
_diffrn_radiation_wavelength      0.71073
_diffrn_radiation_type            MoK\a
_diffrn_source                    'Enhance (Mo) X-ray Source'
_diffrn_measurement_device_type   
;
Oxford Diffraction Xcalibur CCD
diffractometer
;
_diffrn_measurement_method        'omega scan'
_diffrn_detector_area_resol_mean  ?
_diffrn_reflns_number             24647
_diffrn_reflns_av_unetI/netI      0.0293
_diffrn_reflns_av_R_equivalents   0.0230
_diffrn_reflns_limit_h_min        -10
_diffrn_reflns_limit_h_max        10
_diffrn_reflns_limit_k_min        -17
_diffrn_reflns_limit_k_max        17
_diffrn_reflns_limit_l_min        -16
_diffrn_reflns_limit_l_max        16
_diffrn_reflns_theta_min          3.817
_diffrn_reflns_theta_max          24.999
_diffrn_reflns_theta_full         24.999
_diffrn_measured_fraction_theta_max   0.996
_diffrn_measured_fraction_theta_full  0.996
_diffrn_reflns_Laue_measured_fraction_max    0.996
_diffrn_reflns_Laue_measured_fraction_full   0.996
_diffrn_reflns_point_group_measured_fraction_max   0.995
_diffrn_reflns_point_group_measured_fraction_full  0.995
_reflns_number_total              6353
_reflns_number_gt                 5750
_reflns_threshold_expression      'I > 2\s(I)'
_reflns_Friedel_coverage          0.993
_reflns_Friedel_fraction_max      0.994
_reflns_Friedel_fraction_full     0.994
 
_reflns_special_details
;
 Reflections were merged by SHELXL according to the crystal
 class for the calculation of statistics and refinement.
 
 _reflns_Friedel_fraction is defined as the number of unique
 Friedel pairs measured divided by the number that would be
 possible theoretically, ignoring centric projections and
 systematic absences.
;
 
_computing_data_collection        
;
        CrysAlis CCD, Oxford Diffraction Ltd.,
        Version 1.171.32.29 (release 10-06-2008 CrysAlis171 .NET)
        (compiled Jun 10 2008,16:49:55)
;
_computing_cell_refinement        
;
        CrysAlis RED, Oxford Diffraction Ltd.,
        Version 1.171.32.29 (release 10-06-2008 CrysAlis171 .NET)
        (compiled Jun 10 2008,16:49:55)
;
_computing_data_reduction         
;
        CrysAlis RED, Oxford Diffraction Ltd.,
        Version 1.171.32.29 (release 10-06-2008 CrysAlis171 .NET)
        (compiled Jun 10 2008,16:49:55)
;
_computing_structure_solution   'SHELXS-97 (Sheldrick, 1990)'
_computing_structure_refinement 'SHELXL-2014/7 (Sheldrick, 2014)'
_computing_molecular_graphics   'MERCURY (C.F. Macrae et al , 2008)' 
_computing_publication_material 'SHELXL-2014/7 (Sheldrick, 2014)'
_refine_special_details
;
 Refined as a 2-component racemic twin. 
Due to the conjunction of a 
strong hydrogen bond in which hydrogen is stretched along the bond 
and close proximity of two heavy atoms, we have not found single 
significant maximum in electron difference maps ascribable to this 
hydrogen atom in any of the refinements. Consequently, hydrogen atoms 
are placed at calculated positions.
There was indication that hydrogen atoms of methyl groups are disordered 
over two positions. Additional refining cycles were performed but there 
was not any influence on R factor or model quality.
;
_refine_ls_structure_factor_coef  Fsqd
_refine_ls_matrix_type            full
_refine_ls_weighting_scheme       calc
_refine_ls_weighting_details
'w=1/[\s^2^(Fo^2^)+(0.0311P)^2^] where P=(Fo^2^+2Fc^2^)/3'
_atom_sites_solution_primary      ?
_atom_sites_solution_secondary    ?
_atom_sites_solution_hydrogens    geom
_refine_ls_hydrogen_treatment     constr
_refine_ls_extinction_method      none
_refine_ls_extinction_coef        .
_refine_ls_abs_structure_details
;
 Flack x determined using 2611 quotients [(I+)-(I-)]/[(I+)+(I-)]
 (Parsons, Flack and Wagner, Acta Cryst. B69 (2013) 249-259).
;
_refine_ls_abs_structure_Flack    0.004(3)
_chemical_absolute_configuration  ?
_refine_ls_number_reflns          6353
_refine_ls_number_parameters      452
_refine_ls_number_restraints      2
_refine_ls_R_factor_all           0.0245
_refine_ls_R_factor_gt            0.0211
_refine_ls_wR_factor_ref          0.0473
_refine_ls_wR_factor_gt           0.0469
_refine_ls_goodness_of_fit_ref    0.930
_refine_ls_restrained_S_all       0.929
_refine_ls_shift/su_max           0.000
_refine_ls_shift/su_mean          0.000

loop_
 _atom_site_label
 _atom_site_type_symbol
 _atom_site_fract_x
 _atom_site_fract_y
 _atom_site_fract_z
 _atom_site_U_iso_or_equiv
 _atom_site_adp_type
 _atom_site_occupancy
 _atom_site_site_symmetry_order  
 _atom_site_calc_flag
 _atom_site_refinement_flags_posn
 _atom_site_refinement_flags_adp
 _atom_site_refinement_flags_occupancy
 _atom_site_disorder_assembly
 _atom_site_disorder_group
Br1 Br 0.00322(5) 0.30952(3) 0.43741(3) 0.04039(13) Uani 1 1 d . . . . .
Br2 Br 0.27871(6) 0.78396(3) 0.14305(3) 0.04467(14) Uani 1 1 d . . . . .
Co1 Co 0.11490(6) 0.36009(4) 0.29652(4) 0.02648(14) Uani 1 1 d . . . . .
Co2 Co 0.14758(6) 0.85874(4) 0.26336(4) 0.02592(14) Uani 1 1 d . . . . .
O4 O 0.0733(4) 0.1832(2) 0.2199(2) 0.0453(8) Uani 1 1 d . . . . .
H4 H 0.160802 0.183103 0.245270 0.068 Uiso 1 1 calc R U . . .
O9 O 0.0229(4) 0.6923(2) 0.3186(2) 0.0374(7) Uani 1 1 d . . . . .
O6 O 0.2868(4) 0.7279(2) 0.3957(2) 0.0432(8) Uani 1 1 d . . . . .
H6 H 0.205661 0.704299 0.376476 0.065 Uiso 1 1 calc R U . . .
O7 O 0.2670(3) 1.0276(2) 0.2111(2) 0.0361(8) Uani 1 1 d . . . . .
O10 O -0.0730(4) 0.8738(3) 0.5977(2) 0.0556(10) Uani 1 1 d . . . . .
H10 H -0.113602 0.904681 0.637294 0.083 Uiso 1 1 calc R U . . .
O2 O 0.1463(4) 0.5332(2) 0.3833(2) 0.0439(8) Uani 1 1 d . . . . .
H2 H 0.060804 0.533192 0.354997 0.066 Uiso 1 1 calc R U . . .
O8 O 0.0200(4) 0.9816(2) 0.1163(2) 0.0491(9) Uani 1 1 d . . . . .
H8 H 0.100294 1.005827 0.136144 0.074 Uiso 1 1 calc R U . . .
O3 O -0.0920(4) 0.5080(2) 0.2773(3) 0.0510(9) Uani 1 1 d . . . . .
O1 O 0.3238(4) 0.2129(2) 0.3124(3) 0.0496(9) Uani 1 1 d . . . . .
O5 O 0.3455(5) 0.3099(3) -0.0305(3) 0.0697(12) Uani 1 1 d . . . . .
H5 H 0.386244 0.332464 -0.075750 0.105 Uiso 1 1 calc R U . . .
C23 C -0.0542(5) 0.9231(3) 0.5191(3) 0.0332(11) Uani 1 1 d . . . . .
N7 N 0.2921(4) 0.9542(3) 0.2649(2) 0.0304(8) Uani 1 1 d . . . . .
N8 N 0.0021(4) 0.9035(2) 0.1660(2) 0.0331(8) Uani 1 1 d . . . . .
N10 N 0.0428(4) 0.9223(3) 0.3635(2) 0.0260(9) Uani 1 1 d . . . . .
N5 N 0.2091(4) 0.4043(3) 0.1809(3) 0.0311(9) Uani 1 1 d . . . . .
N4 N 0.0130(5) 0.2647(2) 0.2278(2) 0.0339(9) Uani 1 1 d . . . . .
C25 C -0.0673(5) 1.0539(3) 0.4225(3) 0.0396(12) Uani 1 1 d . . . . .
H25 H -0.095981 1.113708 0.412711 0.047 Uiso 1 1 calc R U . . .
C15 C 0.4149(6) 0.8601(3) 0.3765(3) 0.0361(11) Uani 1 1 d . . . . .
C19 C -0.1170(6) 0.8559(3) 0.1455(3) 0.0416(12) Uani 1 1 d . . . . .
C26 C 0.0023(5) 1.0088(3) 0.3525(3) 0.0343(11) Uani 1 1 d . . . . .
H26 H 0.021768 1.038884 0.296183 0.041 Uiso 1 1 calc R U . . .
N9 N 0.0014(4) 0.7636(2) 0.2615(2) 0.0305(8) Uani 1 1 d . . . . .
N1 N 0.2979(5) 0.2992(2) 0.3370(3) 0.0357(9) Uani 1 1 d . . . . .
N3 N -0.0691(4) 0.4206(2) 0.2567(3) 0.0358(9) Uani 1 1 d . . . . .
C6 C -0.1719(6) 0.3737(4) 0.2074(4) 0.0445(13) Uani 1 1 d . . . . .
C20 C -0.1201(6) 0.7724(3) 0.2030(3) 0.0376(11) Uani 1 1 d . . . . .
N6 N 0.2959(4) 0.8108(2) 0.3561(2) 0.0301(8) Uani 1 1 d . . . . .
C11 C 0.3508(6) 0.4650(4) 0.0233(3) 0.0447(14) Uani 1 1 d . . . . .
H11 H 0.398639 0.485489 -0.029782 0.054 Uiso 1 1 calc R U . . .
C12 C 0.3131(6) 0.5236(4) 0.0935(4) 0.0431(13) Uani 1 1 d . . . . .
H12 H 0.335976 0.584634 0.089011 0.052 Uiso 1 1 calc R U . . .
N2 N 0.2122(4) 0.4531(3) 0.3721(2) 0.0337(9) Uani 1 1 d . . . . .
C3 C 0.3472(5) 0.4365(3) 0.4099(3) 0.0423(12) Uani 1 1 d . . . . .
C17 C 0.5322(7) 1.0153(4) 0.3380(5) 0.0630(15) Uani 1 1 d . . . . .
H17A H 0.609441 0.995839 0.386247 0.094 Uiso 1 1 calc R U . . .
H17B H 0.576915 1.024066 0.278005 0.094 Uiso 1 1 calc R U . . .
H17C H 0.488651 1.070968 0.357801 0.094 Uiso 1 1 calc R U . . .
C21 C -0.2454(6) 0.7050(4) 0.1935(4) 0.0613(16) Uani 1 1 d . . . . .
H21A H -0.323370 0.725275 0.146120 0.092 Uiso 1 1 calc R U . . .
H21B H -0.205851 0.648176 0.173677 0.092 Uiso 1 1 calc R U . . .
H21C H -0.287992 0.697898 0.254399 0.092 Uiso 1 1 calc R U . . .
C14 C 0.5460(6) 0.8308(4) 0.4453(4) 0.0616(15) Uani 1 1 d . . . . .
H14A H 0.622276 0.877231 0.450233 0.092 Uiso 1 1 calc R U . . .
H14B H 0.510040 0.820071 0.507678 0.092 Uiso 1 1 calc R U . . .
H14C H 0.589325 0.776351 0.422116 0.092 Uiso 1 1 calc R U . . .
C7 C -0.1257(6) 0.2807(3) 0.1927(3) 0.0392(11) Uani 1 1 d . . . . .
C2 C 0.3971(6) 0.3442(4) 0.3893(3) 0.0411(12) Uani 1 1 d . . . . .
C18 C -0.2398(7) 0.8806(4) 0.0710(5) 0.0684(17) Uani 1 1 d . . . . .
H18A H -0.317661 0.835041 0.068032 0.103 Uiso 1 1 calc R U . . .
H18B H -0.283082 0.937455 0.087154 0.103 Uiso 1 1 calc R U . . .
H18C H -0.198083 0.885145 0.009509 0.103 Uiso 1 1 calc R U . . .
C16 C 0.4119(5) 0.9462(3) 0.3257(3) 0.0355(10) Uani 1 1 d . . . . .
C22 C 0.0165(6) 0.8796(3) 0.4447(3) 0.0324(10) Uani 1 1 d . . . . .
H22 H 0.045471 0.819561 0.452310 0.039 Uiso 1 1 calc R U . . .
C9 C 0.2486(6) 0.3469(3) 0.1134(3) 0.0363(11) Uani 1 1 d . . . . .
H9 H 0.229468 0.285801 0.121306 0.044 Uiso 1 1 calc R U . . .
C13 C 0.2418(6) 0.4919(4) 0.1698(3) 0.0403(12) Uani 1 1 d . . . . .
H13 H 0.214668 0.532601 0.216338 0.048 Uiso 1 1 calc R U . . .
C24 C -0.0949(6) 1.0123(3) 0.5062(3) 0.0372(11) Uani 1 1 d . . . . .
H24 H -0.140783 1.043480 0.554090 0.045 Uiso 1 1 calc R U . . .
C10 C 0.3163(5) 0.3744(4) 0.0329(3) 0.0398(12) Uani 1 1 d . . . . .
C8 C -0.2256(7) 0.2108(4) 0.1449(5) 0.0695(16) Uani 1 1 d . . . . .
H8A H -0.322861 0.236849 0.124401 0.104 Uiso 1 1 calc R U . . .
H8B H -0.179044 0.187710 0.089836 0.104 Uiso 1 1 calc R U . . .
H8C H -0.239643 0.162596 0.189304 0.104 Uiso 1 1 calc R U . . .
C5 C -0.3232(6) 0.4115(5) 0.1728(5) 0.0779(19) Uani 1 1 d . . . . .
H5A H -0.382445 0.365965 0.137895 0.117 Uiso 1 1 calc R U . . .
H5B H -0.375820 0.430949 0.226961 0.117 Uiso 1 1 calc R U . . .
H5C H -0.309073 0.461870 0.131174 0.117 Uiso 1 1 calc R U . . .
C4 C 0.4371(7) 0.5026(5) 0.4696(5) 0.080(2) Uani 1 1 d . . . . .
H4A H 0.534340 0.476990 0.490784 0.121 Uiso 1 1 calc R U . . .
H4B H 0.452158 0.555832 0.432280 0.121 Uiso 1 1 calc R U . . .
H4C H 0.383265 0.518126 0.524656 0.121 Uiso 1 1 calc R U . . .
C1 C 0.5495(7) 0.3065(4) 0.4258(5) 0.078(2) Uani 1 1 d . . . . .
H1A H 0.605812 0.351470 0.463461 0.117 Uiso 1 1 calc R U . . .
H1B H 0.534688 0.254607 0.465155 0.117 Uiso 1 1 calc R U . . .
H1C H 0.605489 0.289488 0.372214 0.117 Uiso 1 1 calc R U . . .
 
loop_
 _atom_site_aniso_label
 _atom_site_aniso_U_11
 _atom_site_aniso_U_22
 _atom_site_aniso_U_33
 _atom_site_aniso_U_23
 _atom_site_aniso_U_13
 _atom_site_aniso_U_12
Br1 0.0469(3) 0.0419(3) 0.0336(2) 0.0053(2) 0.0107(2) 0.0013(2)
Br2 0.0536(3) 0.0446(3) 0.0374(2) -0.0110(2) 0.0134(2) 0.0027(3)
Co1 0.0254(3) 0.0276(3) 0.0261(3) 0.0008(3) 0.0005(2) 0.0002(3)
Co2 0.0284(3) 0.0261(3) 0.0233(3) -0.0002(3) 0.0019(2) 0.0004(3)
O4 0.053(2) 0.0307(18) 0.052(2) -0.0051(16) 0.0007(17) -0.0020(16)
O9 0.0416(18) 0.0248(18) 0.0452(18) 0.0080(15) 0.0001(15) -0.0022(14)
O6 0.045(2) 0.0351(19) 0.0482(18) 0.0091(16) -0.0063(15) 0.0019(15)
O7 0.0374(18) 0.035(2) 0.0372(17) 0.0086(15) 0.0096(14) -0.0072(14)
O10 0.073(3) 0.061(2) 0.0364(18) 0.0079(18) 0.0246(18) 0.025(2)
O2 0.052(2) 0.033(2) 0.0469(18) -0.0067(16) 0.0010(16) 0.0042(16)
O8 0.061(2) 0.041(2) 0.0426(18) 0.0169(16) -0.0129(17) -0.0079(17)
O3 0.048(2) 0.036(2) 0.069(2) -0.0006(17) 0.0061(18) 0.0147(16)
O1 0.055(2) 0.0341(19) 0.060(2) -0.0028(17) 0.0018(18) 0.0148(16)
O5 0.088(3) 0.068(3) 0.059(2) -0.010(2) 0.043(2) 0.000(2)
C23 0.032(3) 0.040(3) 0.028(2) -0.002(2) 0.006(2) 0.000(2)
N7 0.030(2) 0.032(2) 0.0303(18) -0.0022(17) 0.0108(17) -0.0005(17)
N8 0.038(2) 0.029(2) 0.0311(18) 0.0045(17) -0.0020(17) 0.0004(18)
N10 0.026(2) 0.026(2) 0.0260(19) 0.0021(15) 0.0037(16) -0.0007(16)
N5 0.028(2) 0.036(2) 0.029(2) 0.0032(18) 0.0006(16) 0.0018(18)
N4 0.039(2) 0.031(2) 0.0322(19) 0.0011(17) 0.0031(17) -0.0064(18)
C25 0.041(3) 0.024(3) 0.055(3) -0.002(2) 0.011(2) 0.004(2)
C15 0.028(3) 0.042(3) 0.037(2) -0.005(2) -0.001(2) 0.005(2)
C19 0.038(3) 0.042(3) 0.043(3) 0.001(2) -0.008(2) 0.004(2)
C26 0.036(3) 0.030(3) 0.039(3) 0.002(2) 0.012(2) -0.002(2)
N9 0.034(2) 0.024(2) 0.0328(19) -0.0015(17) 0.0020(17) 0.0009(16)
N1 0.034(2) 0.034(2) 0.039(2) 0.0056(18) 0.0043(18) 0.0067(18)
N3 0.031(2) 0.038(2) 0.037(2) 0.0039(18) 0.0012(18) 0.0047(18)
C6 0.031(3) 0.059(3) 0.043(3) 0.009(3) -0.003(2) -0.003(3)
C20 0.037(3) 0.031(3) 0.044(3) -0.004(2) -0.005(2) -0.003(2)
N6 0.031(2) 0.030(2) 0.0289(18) 0.0006(16) 0.0012(16) 0.0055(17)
C11 0.038(3) 0.059(4) 0.038(3) 0.014(3) 0.009(2) -0.005(3)
C12 0.045(3) 0.038(3) 0.046(3) 0.012(3) 0.008(3) -0.006(2)
N2 0.036(2) 0.031(2) 0.034(2) -0.0012(17) 0.0022(17) -0.0028(18)
C3 0.033(3) 0.050(3) 0.042(3) -0.001(2) -0.008(2) -0.002(2)
C17 0.046(3) 0.058(4) 0.083(4) 0.002(3) -0.006(3) -0.016(3)
C21 0.053(3) 0.046(3) 0.081(4) 0.010(3) -0.022(3) -0.016(3)
C14 0.040(3) 0.068(4) 0.073(4) 0.009(3) -0.018(3) -0.001(3)
C7 0.035(3) 0.048(3) 0.033(2) 0.001(2) -0.001(2) -0.012(2)
C2 0.032(3) 0.049(3) 0.040(3) 0.002(2) -0.011(2) 0.004(2)
C18 0.063(4) 0.059(4) 0.077(4) 0.009(3) -0.034(3) -0.001(3)
C16 0.028(3) 0.040(3) 0.039(2) -0.006(2) 0.004(2) -0.001(2)
C22 0.033(3) 0.030(2) 0.035(2) -0.002(2) 0.0072(19) 0.004(2)
C9 0.034(3) 0.040(3) 0.035(2) 0.003(2) 0.007(2) -0.003(2)
C13 0.052(3) 0.033(3) 0.036(3) 0.001(2) 0.003(2) 0.001(2)
C24 0.031(3) 0.040(3) 0.041(3) -0.011(2) 0.013(2) 0.003(2)
C10 0.033(3) 0.052(3) 0.035(2) 0.000(2) 0.007(2) 0.004(2)
C8 0.059(4) 0.079(4) 0.067(3) -0.006(4) -0.012(3) -0.024(3)
C5 0.039(3) 0.100(5) 0.090(4) 0.014(4) -0.018(3) 0.004(3)
C4 0.067(4) 0.075(4) 0.094(5) -0.026(4) -0.027(4) -0.011(3)
C1 0.055(4) 0.077(4) 0.095(5) 0.000(4) -0.034(4) 0.011(3)
 
_geom_special_details
;
 All esds (except the esd in the dihedral angle between two l.s. planes)
 are estimated using the full covariance matrix.  The cell esds are taken
 into account individually in the estimation of esds in distances, angles
 and torsion angles; correlations between esds in cell parameters are only
 used when they are defined by crystal symmetry.  An approximate (isotropic)
 treatment of cell esds is used for estimating esds involving l.s. planes.
;
 
loop_
 _geom_bond_atom_site_label_1
 _geom_bond_atom_site_label_2
 _geom_bond_distance
 _geom_bond_site_symmetry_2
 _geom_bond_publ_flag
Br1 Co1 2.3834(7) . ?
Br2 Co2 2.3816(7) . ?
Co1 N3 1.893(4) . ?
Co1 N4 1.893(4) . ?
Co1 N1 1.891(4) . ?
Co1 N2 1.897(4) . ?
Co1 N5 1.980(4) . ?
Co2 N7 1.901(4) . ?
Co2 N6 1.897(4) . ?
Co2 N8 1.906(4) . ?
Co2 N9 1.907(4) . ?
Co2 N10 1.971(4) . ?
O4 N4 1.328(5) . ?
O9 N9 1.327(5) . ?
O6 N6 1.353(4) . ?
O7 N7 1.330(5) . ?
O10 C23 1.337(6) . ?
O2 N2 1.336(5) . ?
O8 N8 1.364(5) . ?
O3 N3 1.346(5) . ?
O1 N1 1.348(5) . ?
O5 C10 1.340(6) . ?
C23 C24 1.379(7) . ?
C23 C22 1.407(7) . ?
N7 C16 1.302(5) . ?
N8 C19 1.275(6) . ?
N10 C26 1.337(6) . ?
N10 C22 1.332(6) . ?
N5 C9 1.334(6) . ?
N5 C13 1.342(6) . ?
N4 C7 1.298(6) . ?
C25 C24 1.357(7) . ?
C25 C26 1.365(6) . ?
C15 N6 1.289(6) . ?
C15 C16 1.460(7) . ?
C15 C14 1.501(7) . ?
C19 C18 1.481(7) . ?
C19 C20 1.476(7) . ?
N9 C20 1.297(6) . ?
N1 C2 1.278(6) . ?
N3 C6 1.293(6) . ?
C6 C7 1.457(7) . ?
C6 C5 1.487(7) . ?
C20 C21 1.485(7) . ?
C11 C12 1.369(7) . ?
C11 C10 1.387(7) . ?
C12 C13 1.360(7) . ?
N2 C3 1.282(5) . ?
C3 C4 1.473(7) . ?
C3 C2 1.473(7) . ?
C17 C16 1.473(7) . ?
C7 C8 1.481(7) . ?
C2 C1 1.502(7) . ?
C9 C10 1.372(7) . ?
 
loop_
 _geom_angle_atom_site_label_1
 _geom_angle_atom_site_label_2
 _geom_angle_atom_site_label_3
 _geom_angle
 _geom_angle_site_symmetry_1
 _geom_angle_site_symmetry_3
 _geom_angle_publ_flag
N3 Co1 N4 81.27(17) . . ?
N3 Co1 N1 179.60(17) . . ?
N4 Co1 N1 98.62(18) . . ?
N3 Co1 N2 98.85(16) . . ?
N4 Co1 N2 176.61(15) . . ?
N1 Co1 N2 81.24(16) . . ?
N3 Co1 N5 90.45(16) . . ?
N4 Co1 N5 92.79(15) . . ?
N1 Co1 N5 89.94(15) . . ?
N2 Co1 N5 90.60(15) . . ?
N3 Co1 Br1 89.53(11) . . ?
N4 Co1 Br1 88.35(11) . . ?
N1 Co1 Br1 90.08(11) . . ?
N2 Co1 Br1 88.26(11) . . ?
N5 Co1 Br1 178.85(11) . . ?
N7 Co2 N6 81.35(16) . . ?
N7 Co2 N8 99.09(16) . . ?
N6 Co2 N8 177.44(16) . . ?
N7 Co2 N9 179.57(17) . . ?
N6 Co2 N9 99.03(16) . . ?
N8 Co2 N9 80.53(16) . . ?
N7 Co2 N10 89.17(15) . . ?
N6 Co2 N10 91.87(15) . . ?
N8 Co2 N10 90.65(15) . . ?
N9 Co2 N10 90.63(15) . . ?
N7 Co2 Br2 89.65(10) . . ?
N6 Co2 Br2 87.65(11) . . ?
N8 Co2 Br2 89.83(11) . . ?
N9 Co2 Br2 90.55(11) . . ?
N10 Co2 Br2 178.79(12) . . ?
O10 C23 C24 125.7(4) . . ?
O10 C23 C22 116.3(4) . . ?
C24 C23 C22 117.9(4) . . ?
C16 N7 O7 122.0(4) . . ?
C16 N7 Co2 116.3(3) . . ?
O7 N7 Co2 121.5(3) . . ?
C19 N8 O8 118.9(4) . . ?
C19 N8 Co2 117.2(3) . . ?
O8 N8 Co2 123.9(3) . . ?
C26 N10 C22 119.3(4) . . ?
C26 N10 Co2 120.9(3) . . ?
C22 N10 Co2 119.7(3) . . ?
C9 N5 C13 117.8(4) . . ?
C9 N5 Co1 120.7(3) . . ?
C13 N5 Co1 121.4(3) . . ?
C7 N4 O4 120.3(4) . . ?
C7 N4 Co1 116.5(3) . . ?
O4 N4 Co1 123.1(3) . . ?
C24 C25 C26 120.7(4) . . ?
N6 C15 C16 113.9(4) . . ?
N6 C15 C14 123.0(4) . . ?
C16 C15 C14 123.1(4) . . ?
N8 C19 C18 123.9(5) . . ?
N8 C19 C20 113.2(4) . . ?
C18 C19 C20 122.9(5) . . ?
N10 C26 C25 121.3(4) . . ?
C20 N9 O9 121.7(4) . . ?
C20 N9 Co2 117.0(3) . . ?
O9 N9 Co2 121.3(3) . . ?
C2 N1 O1 121.3(4) . . ?
C2 N1 Co1 116.4(3) . . ?
O1 N1 Co1 122.3(3) . . ?
C6 N3 O3 121.4(4) . . ?
C6 N3 Co1 116.3(3) . . ?
O3 N3 Co1 122.2(3) . . ?
N3 C6 C7 113.2(4) . . ?
N3 C6 C5 122.5(5) . . ?
C7 C6 C5 124.3(5) . . ?
N9 C20 C19 112.0(4) . . ?
N9 C20 C21 123.8(4) . . ?
C19 C20 C21 124.2(4) . . ?
C15 N6 O6 119.9(4) . . ?
C15 N6 Co2 116.0(3) . . ?
O6 N6 Co2 123.9(3) . . ?
C12 C11 C10 118.7(4) . . ?
C13 C12 C11 119.4(5) . . ?
C3 N2 O2 121.2(4) . . ?
C3 N2 Co1 116.7(3) . . ?
O2 N2 Co1 122.1(3) . . ?
N2 C3 C4 122.7(5) . . ?
N2 C3 C2 112.2(4) . . ?
C4 C3 C2 125.1(5) . . ?
N4 C7 C6 112.6(4) . . ?
N4 C7 C8 123.1(5) . . ?
C6 C7 C8 124.3(5) . . ?
N1 C2 C3 113.4(4) . . ?
N1 C2 C1 123.2(5) . . ?
C3 C2 C1 123.4(5) . . ?
N7 C16 C15 112.2(4) . . ?
N7 C16 C17 123.2(4) . . ?
C15 C16 C17 124.6(4) . . ?
N10 C22 C23 121.6(4) . . ?
N5 C9 C10 122.7(5) . . ?
N5 C13 C12 122.7(5) . . ?
C25 C24 C23 119.1(4) . . ?
O5 C10 C9 116.4(5) . . ?
O5 C10 C11 125.0(4) . . ?
C9 C10 C11 118.6(4) . . ?
 
_refine_diff_density_max    0.271
_refine_diff_density_min   -0.212
_refine_diff_density_rms    0.044

_shelx_res_file
;
TITL OPTI in Pn
    shelx.res
    created by SHELXL-2018/3 at 23:50:40 on 03-Apr-2020
CELL  0.71073   8.7876  14.8321  13.9188   90.000   94.610   90.000
ZERR     4.00   0.0003   0.0006   0.0004    0.000    0.003    0.000
LATT  -1
SYMM  1/2 + X, - Y, 1/2 + Z
SFAC  C    H    N    O    CO   BR
UNIT  52 76 20 20 4 4
MERG   2
OMIT    -4.00  50.00
OMIT  1   2   1
OMIT -1   2   1
FMAP   2
TWIN   -1.00  0.00  0.00  0.00  1.00  0.00  0.00  0.00 -1.00   2
PLAN   25
ACTA
L.S.  40
WGHT    0.031100
BASF   0.57966
FVAR       3.64650
BR1   6    0.003223    0.309523    0.437410    11.00000    0.04688    0.04192 =
         0.03356    0.00529    0.01066    0.00126
BR2   6    0.278708    0.783956    0.143054    11.00000    0.05358    0.04458 =
         0.03745   -0.01100    0.01345    0.00272
CO1   5    0.114900    0.360094    0.296520    11.00000    0.02544    0.02759 =
         0.02614    0.00079    0.00054    0.00019
CO2   5    0.147582    0.858743    0.263355    11.00000    0.02842    0.02606 =
         0.02326   -0.00024    0.00194    0.00039
O4    4    0.073307    0.183230    0.219878    11.00000    0.05284    0.03067 =
         0.05175   -0.00513    0.00070   -0.00204
AFIX  83
H4    2    0.160802    0.183103    0.245270    11.00000   -1.50000
AFIX   0
O9    4    0.022891    0.692270    0.318568    11.00000    0.04165    0.02481 =
         0.04524    0.00797    0.00014   -0.00224
O6    4    0.286795    0.727934    0.395743    11.00000    0.04467    0.03507 =
         0.04818    0.00910   -0.00628    0.00186
AFIX  83
H6    2    0.205661    0.704299    0.376476    11.00000   -1.50000
AFIX   0
O7    4    0.267013    1.027607    0.211055    11.00000    0.03738    0.03493 =
         0.03716    0.00859    0.00959   -0.00724
O10   4   -0.073048    0.873775    0.597702    11.00000    0.07316    0.06064 =
         0.03635    0.00788    0.02457    0.02548
AFIX  83
H10   2   -0.113602    0.904681    0.637294    11.00000   -1.50000
AFIX   0
O2    4    0.146309    0.533178    0.383322    11.00000    0.05182    0.03263 =
         0.04690   -0.00666    0.00100    0.00421
AFIX  83
H2    2    0.060804    0.533192    0.354997    11.00000   -1.50000
AFIX   0
O8    4    0.019953    0.981583    0.116348    11.00000    0.06060    0.04121 =
         0.04264    0.01694   -0.01294   -0.00794
AFIX  83
H8    2    0.100294    1.005827    0.136144    11.00000   -1.50000
AFIX   0
O3    4   -0.092023    0.507983    0.277282    11.00000    0.04769    0.03608 =
         0.06937   -0.00055    0.00610    0.01472
O1    4    0.323819    0.212943    0.312364    11.00000    0.05451    0.03411 =
         0.05971   -0.00278    0.00178    0.01481
O5    4    0.345469    0.309915   -0.030543    11.00000    0.08785    0.06821 =
         0.05893   -0.01019    0.04272   -0.00045
AFIX  83
H5    2    0.386244    0.332464   -0.075750    11.00000   -1.50000
AFIX   0
C23   1   -0.054180    0.923051    0.519135    11.00000    0.03167    0.04013 =
         0.02844   -0.00216    0.00556    0.00033
N7    3    0.292114    0.954177    0.264856    11.00000    0.03030    0.03192 =
         0.03032   -0.00220    0.01078   -0.00052
N8    3    0.002072    0.903487    0.165970    11.00000    0.03822    0.02907 =
         0.03113    0.00450   -0.00196    0.00044
N10   3    0.042825    0.922328    0.363462    11.00000    0.02628    0.02589 =
         0.02599    0.00215    0.00372   -0.00069
N5    3    0.209136    0.404314    0.180897    11.00000    0.02787    0.03611 =
         0.02910    0.00320    0.00060    0.00178
N4    3    0.012964    0.264687    0.227778    11.00000    0.03886    0.03056 =
         0.03221    0.00111    0.00313   -0.00641
C25   1   -0.067264    1.053850    0.422492    11.00000    0.04078    0.02439 =
         0.05471   -0.00250    0.01111    0.00376
AFIX  43
H25   2   -0.095981    1.113708    0.412711    11.00000   -1.20000
AFIX   0
C15   1    0.414911    0.860066    0.376544    11.00000    0.02845    0.04212 =
         0.03718   -0.00484   -0.00138    0.00523
C19   1   -0.117007    0.855904    0.145506    11.00000    0.03814    0.04218 =
         0.04268    0.00146   -0.00775    0.00372
C26   1    0.002254    1.008823    0.352529    11.00000    0.03599    0.02951 =
         0.03881    0.00214    0.01182   -0.00177
AFIX  43
H26   2    0.021768    1.038884    0.296183    11.00000   -1.20000
AFIX   0
N9    3    0.001409    0.763631    0.261545    11.00000    0.03399    0.02445 =
         0.03283   -0.00148    0.00201    0.00086
N1    3    0.297944    0.299158    0.336952    11.00000    0.03388    0.03445 =
         0.03901    0.00560    0.00433    0.00667
N3    3   -0.069091    0.420634    0.256672    11.00000    0.03126    0.03832 =
         0.03742    0.00392    0.00116    0.00470
C6    1   -0.171898    0.373674    0.207427    11.00000    0.03051    0.05904 =
         0.04301    0.00928   -0.00306   -0.00300
C20   1   -0.120110    0.772365    0.203003    11.00000    0.03733    0.03052 =
         0.04373   -0.00379   -0.00466   -0.00253
N6    3    0.295879    0.810826    0.356071    11.00000    0.03110    0.03025 =
         0.02888    0.00059    0.00123    0.00554
C11   1    0.350822    0.464978    0.023300    11.00000    0.03810    0.05865 =
         0.03829    0.01374    0.00903   -0.00539
AFIX  43
H11   2    0.398639    0.485489   -0.029782    11.00000   -1.20000
AFIX   0
C12   1    0.313099    0.523634    0.093488    11.00000    0.04549    0.03827 =
         0.04621    0.01213    0.00840   -0.00624
AFIX  43
H12   2    0.335976    0.584634    0.089011    11.00000   -1.20000
AFIX   0
N2    3    0.212236    0.453122    0.372116    11.00000    0.03636    0.03060 =
         0.03404   -0.00119    0.00223   -0.00282
C3    1    0.347186    0.436505    0.409947    11.00000    0.03292    0.04991 =
         0.04219   -0.00107   -0.00780   -0.00217
C17   1    0.532190    1.015276    0.338002    11.00000    0.04618    0.05757 =
         0.08341    0.00195   -0.00575   -0.01598
AFIX  33
H17A  2    0.609441    0.995839    0.386247    11.00000   -1.50000
H17B  2    0.576915    1.024066    0.278005    11.00000   -1.50000
H17C  2    0.488651    1.070968    0.357801    11.00000   -1.50000
AFIX   0
C21   1   -0.245407    0.704971    0.193456    11.00000    0.05252    0.04581 =
         0.08111    0.00986   -0.02229   -0.01636
AFIX  33
H21A  2   -0.323370    0.725275    0.146120    11.00000   -1.50000
H21B  2   -0.205851    0.648176    0.173677    11.00000   -1.50000
H21C  2   -0.287992    0.697898    0.254399    11.00000   -1.50000
AFIX   0
C14   1    0.545952    0.830790    0.445346    11.00000    0.04011    0.06828 =
         0.07268    0.00926   -0.01766   -0.00078
AFIX  33
H14A  2    0.622276    0.877231    0.450233    11.00000   -1.50000
H14B  2    0.510040    0.820071    0.507678    11.00000   -1.50000
H14C  2    0.589325    0.776351    0.422116    11.00000   -1.50000
AFIX   0
C7    1   -0.125717    0.280652    0.192725    11.00000    0.03515    0.04850 =
         0.03348    0.00057   -0.00062   -0.01222
C2    1    0.397101    0.344184    0.389259    11.00000    0.03238    0.04899 =
         0.03975    0.00173   -0.01061    0.00390
C18   1   -0.239750    0.880553    0.070999    11.00000    0.06292    0.05936 =
         0.07664    0.00901   -0.03391   -0.00095
AFIX  33
H18A  2   -0.317661    0.835041    0.068032    11.00000   -1.50000
H18B  2   -0.283082    0.937455    0.087154    11.00000   -1.50000
H18C  2   -0.198083    0.885145    0.009509    11.00000   -1.50000
AFIX   0
C16   1    0.411860    0.946172    0.325658    11.00000    0.02832    0.03966 =
         0.03883   -0.00615    0.00437   -0.00078
C22   1    0.016456    0.879598    0.444671    11.00000    0.03304    0.03018 =
         0.03475   -0.00216    0.00720    0.00414
AFIX  43
H22   2    0.045471    0.819561    0.452310    11.00000   -1.20000
AFIX   0
C9    1    0.248612    0.346916    0.113444    11.00000    0.03390    0.04048 =
         0.03518    0.00295    0.00706   -0.00275
AFIX  43
H9    2    0.229468    0.285801    0.121306    11.00000   -1.20000
AFIX   0
C13   1    0.241847    0.491906    0.169850    11.00000    0.05200    0.03293 =
         0.03585    0.00084    0.00252    0.00106
AFIX  43
H13   2    0.214668    0.532601    0.216338    11.00000   -1.20000
AFIX   0
C24   1   -0.094949    1.012253    0.506166    11.00000    0.03144    0.04049 =
         0.04125   -0.01115    0.01277    0.00264
AFIX  43
H24   2   -0.140783    1.043480    0.554090    11.00000   -1.20000
AFIX   0
C10   1    0.316324    0.374356    0.032915    11.00000    0.03274    0.05239 =
         0.03491   -0.00009    0.00728    0.00359
C8    1   -0.225601    0.210809    0.144856    11.00000    0.05928    0.07888 =
         0.06741   -0.00633   -0.01222   -0.02425
AFIX  33
H8A   2   -0.322861    0.236849    0.124401    11.00000   -1.50000
H8B   2   -0.179044    0.187710    0.089836    11.00000   -1.50000
H8C   2   -0.239643    0.162596    0.189304    11.00000   -1.50000
AFIX   0
C5    1   -0.323219    0.411464    0.172795    11.00000    0.03903    0.10044 =
         0.09040    0.01384   -0.01810    0.00420
AFIX  33
H5A   2   -0.382445    0.365965    0.137895    11.00000   -1.50000
H5B   2   -0.375820    0.430949    0.226961    11.00000   -1.50000
H5C   2   -0.309073    0.461870    0.131174    11.00000   -1.50000
AFIX   0
C4    1    0.437062    0.502620    0.469611    11.00000    0.06713    0.07467 =
         0.09413   -0.02565   -0.02665   -0.01126
AFIX  33
H4A   2    0.534340    0.476990    0.490784    11.00000   -1.50000
H4B   2    0.452158    0.555832    0.432280    11.00000   -1.50000
H4C   2    0.383265    0.518126    0.524656    11.00000   -1.50000
AFIX   0
C1    1    0.549517    0.306543    0.425819    11.00000    0.05479    0.07691 =
         0.09492    0.00029   -0.03390    0.01118
AFIX  33
H1A   2    0.605812    0.351470    0.463461    11.00000   -1.50000
H1B   2    0.534688    0.254607    0.465155    11.00000   -1.50000
H1C   2    0.605489    0.289488    0.372214    11.00000   -1.50000
AFIX   0
HKLF    4


REM  OPTI in Pn
REM wR2 = 0.0473, GooF = S = 0.930, Restrained GooF = 0.929 for all data
REM R1 = 0.0211 for 5750 Fo > 4sig(Fo) and 0.0245 for all 6353 data
REM 452 parameters refined using 2 restraints

END

WGHT      0.0284      0.0000

REM Highest difference peak  0.271,  deepest hole -0.212,  1-sigma level  0.044
Q1    1   0.1709  0.7781  0.1456  11.00000  0.05    0.27
Q2    1   0.2687  0.7202  0.1466  11.00000  0.05    0.26
Q3    1   0.5552  1.0317  0.4228  11.00000  0.05    0.19
Q4    1  -0.4064  0.3758  0.2063  11.00000  0.05    0.19
Q5    1   0.6324  0.9952  0.3255  11.00000  0.05    0.19
Q6    1   0.0265  0.8489  0.2607  11.00000  0.05    0.19
Q7    1   0.0209  0.4013  0.3282  11.00000  0.05    0.19
Q8    1  -0.2585  0.2469  0.0710  11.00000  0.05    0.19
Q9    1   0.0461  0.2431  0.4383  11.00000  0.05    0.18
Q10   1   0.0695  0.2586  0.3929  11.00000  0.05    0.18
Q11   1  -0.2299  0.6616  0.2373  11.00000  0.05    0.18
Q12   1   0.2656  0.8687  0.2564  11.00000  0.05    0.18
Q13   1   0.5374  0.7654  0.4744  11.00000  0.05    0.17
Q14   1   0.0511  0.3229  0.2378  11.00000  0.05    0.17
Q15   1   0.3588  0.5780  0.4758  11.00000  0.05    0.17
Q16   1   0.0305  0.3791  0.4371  11.00000  0.05    0.17
Q17   1  -0.0842  0.2642  0.2407  11.00000  0.05    0.17
Q18   1   0.2372  0.3554  0.2946  11.00000  0.05    0.17
Q19   1   0.0981  0.2973  0.4195  11.00000  0.05    0.17
Q20   1   0.5703  0.8999  0.4849  11.00000  0.05    0.17
Q21   1   0.0612  0.3618  0.4805  11.00000  0.05    0.17
Q22   1   0.2037  0.3805  0.2614  11.00000  0.05    0.17
Q23   1   0.0802  0.3019  0.5017  11.00000  0.05    0.16
Q24   1   0.6490  0.8411  0.4040  11.00000  0.05    0.16
Q25   1   0.6665  0.8603  0.3827  11.00000  0.05    0.16
;
_shelx_res_checksum   56567

_shelx_hkl_file
;
   0   0   3 448.808 283.837   1
   0   0  -3 459.758 118.145   5
   0   0  -3 561.234 323.947   1
   0   0   3 272.258 172.065   2
   0   0  -3 527.283 180.688   2
   0   0  -3 245.048 197.561   3
   0   0   3 239.615 161.082   0
   0   0   4 98482.2 1331.47   4
   0   0  -4 96997.2 1248.67   4
   0   0   4 101404. 762.870   1
   0   0  -4 97396.0 1379.57   5
   0   0   4 96196.0 503.761   0
   0   0  -4 96830.9 523.941   2
   0   0  -4 97686.6 2035.46   3
   0   0  -4 99570.5 798.115   1
   0   0   4 97783.8 527.063   2
   0   0   5 302.458 383.021   1
   0   0  -5 48.7253 256.539   2
   0   0   5 6.14103 245.315   2
   0   0  -5 30.4817 134.564   4
   0   0   5 37.6618 141.935   4
   0   0  -5 90.3880 160.958   5
   0   0  -5 27.3948 252.937   3
   0   0   5-82.5569 248.938   0
   0   0  -5 42.8579 420.496   1
   0   0  -6 113384. 996.771   1
   0   0  -6 114973. 694.418   2
   0   0  -6 111880. 708.593   3
   0   0  -6 114588. 1631.31   4
   0   0   6 113807. 695.638   2
   0   0   6 117717. 968.877   1
   0   0  -6 110388. 664.645   6
   0   0   6 111760. 1784.14   4
   0   0   6 111742. 664.917   0
   0   0  -6 113900. 1800.84   5
   0   0  -7 32.6654 189.122   5
   0   0   7 60.4793 324.572   0
   0   0  -7-6.05840 297.378   3
   0   0  -7 12.3765 152.665   4
   0   0   7 82.2976 444.145   1
   0   0   7 29.4214 180.603   4
   0   0  -7 6.66804 313.201   2
   0   0  -8 43848.5 572.321   3
   0   0  -8 43245.3 583.014   2
   0   0   8 43515.1 380.892   4
   0   0   8 44824.9 788.589   1
   0   0   8 45644.7 580.734   0
   0   0  -8 43529.8 380.963   5
   0   0  -8 43138.0 553.133   6
   0   0   9 81.4847 112.451   7
   0   0  -9 47.7842 373.812   3
   0   0  -9 109.095 366.380   6
   0   0   9 118.271 216.767   4
   0   0   9-42.4462 404.332   0
   0   0   9 15.6176 556.156   1
   0   0  -9 64.7259 412.184   2
   0   0  -9-27.0765 234.535   5
   0   0 -10 16990.9 562.376   2
   0   0  10 16955.2 736.076   1
   0   0 -10 16368.4 326.860   5
   0   0  10 17482.9 534.887   0
   0   0 -10 16314.2 507.873   6
   0   0  10 16033.1 318.720   4
   0   0 -10 18488.9 524.763   3
   0   0  11-109.607 506.154   0
   0   0 -11-97.7892 433.867   6
   0   0  11 395.270 662.489   1
   0   0 -11 130.071 492.159   2
   0   0 -11-85.7488 244.033   5
   0   0 -11-24.3380 419.950   3
   0   0  12 14115.5 825.615   1
   0   0 -12 15025.7 644.000   2
   0   0  12 14884.8 617.318   0
   0   0 -12 14156.0 572.560   3
   0   0 -12 13836.4 563.671   6
   0   0 -13-54.9508 468.123   6
   0   0 -13-147.977 475.502   3
   0   0  13 289.030 576.231   0
   0   0  13-117.977 720.955   1
   0   0 -14 11843.6 604.823   3
   0   0 -14 12230.6 710.022   2
   0   0  14 10576.6 667.115   0
   0   0  14 12449.1 848.427   1
   0   0  15-116.859 655.806   0
   0   0 -15 212.502 662.669   2
   0   0  15 17.8852 819.231   1
   0   0 -15-7.68704 563.378   3
   0   0  16 6324.07 701.568   0
   0   0 -16 6338.91 746.226   2
   0   0  16 5921.85 915.724   1
   0   0  17 130.936 918.350   1
   0   0  18 3387.50 1024.48   1
   0  -1  -3 24348.1 417.248   1
   0  -1  -3 23615.8 247.523   5
   0  -1   3 24659.9 331.557   2
   0  -1  -3 23456.4 238.094   4
   0   1  -3 24579.6 432.890   1
   0  -1  -3 23510.3 214.508   2
   0   1   3 24486.4 221.249   2
   0   1   3 20665.7 378.433   1
   0  -1  -3 24333.1 301.681   3
   0  -1  -3 23015.4 201.927   0
   0   1   3 24113.0 200.867   0
   0  -1   3 23433.5 297.410   0
   0   1   3 23759.8 232.939   4
   0   1  -3 25045.1 316.633   2
   0  -1   3 19563.9 399.474   1
   0  -1  -3 24034.4 236.763   6
   0  -1   4 15332.3 473.443   1
   0   1   4 15046.6 245.983   2
   0  -1  -4 15666.9 261.271   6
   0   1   4 14813.7 229.267   4
   0   1  -4 14890.4 469.662   1
   0   1  -4 15190.1 300.658   3
   0  -1  -4 15611.0 243.588   4
   0  -1  -4 16506.2 259.317   2
   0   1   4 14940.6 236.802   0
   0  -1  -4 14826.7 313.581   3
   0   1  -4 14714.5 328.661   2
   0  -1  -4 15029.3 246.563   5
   0  -1   4 14699.3 340.853   0
   0  -1  -4 14972.6 433.616   1
   0   1   4 15348.5 456.805   1
   0  -1   4 15056.8 344.441   2
   0   1  -5 66158.3 755.872   1
   0   1   5 71278.6 465.136   2
   0   1   5 67301.2 434.610   0
   0   1   5 70395.5 750.414   1
   0  -1   5 69702.3 565.369   2
   0  -1   5 66312.2 976.494   7
   0  -1  -5 72439.0 472.698   2
   0  -1   5 73597.3 747.803   1
   0   1  -5 68974.7 1053.69   5
   0  -1   5 67763.7 547.693   0
   0  -1  -5 69211.2 472.353   6
   0   1  -5 68511.1 555.107   2
   0  -1  -5 68930.0 755.517   1
   0  -1  -5 70596.1 555.712   3
   0   1  -5 69231.0 526.309   3
   0  -1  -5 72728.4 444.196   5
   0  -1  -5 74061.2 418.941   4
   0   1   5 71079.2 416.271   4
   0   1   6 241.792 427.518   1
   0  -1  -6 351.058 196.873   4
   0  -1  -6 662.662 290.697   3
   0  -1   6 389.902 316.632   0
   0   1   6 160.253 250.216   2
   0   1  -6 319.139 264.997   3
   0  -1  -6 367.084 250.991   2
   0   1  -6 272.273 119.276   5
   0   1   6 454.752 242.765   0
   0  -1   6 388.039 402.377   1
   0   1   6 379.174 190.055   4
   0  -1  -6 381.735 225.718   5
   0  -1  -6 421.943 246.155   6
   0  -1   6 396.300 79.9700   7
   0   1  -6 310.543 328.048   2
   0  -1  -7 25289.0 462.757   3
   0   1   7 25278.0 331.744   4
   0   1  -7 23608.6 166.424   4
   0  -1  -7 25162.5 358.261   5
   0  -1  -7 24784.2 426.428   2
   0  -1   7 25207.0 485.656   0
   0   1  -7 25063.1 446.846   3
   0   1   7 26787.0 653.524   1
   0   1   7 25457.3 407.547   0
   0  -1   7 26457.6 666.541   1
   0   1  -7 25143.6 509.673   2
   0  -1  -7 25003.5 417.809   6
   0   1  -7 24246.8 231.023   5
   0  -1  -7 24809.3 321.784   4
   0   1   7 24956.3 421.502   2
   0  -1  -8 39618.7 436.236   5
   0   1  -8 40428.5 620.120   2
   0   1  -8 38931.7 291.155   5
   0  -1  -8 39846.9 537.283   2
   0  -1  -8 39850.0 572.047   3
   0  -1   8 40602.7 766.128   1
   0   1   8 40716.7 418.056   4
   0   1  -8 40783.8 552.067   3
   0  -1   8 41144.4 606.640   0
   0  -1  -8 38584.3 521.564   6
   0   1   8 40068.9 507.971   0
   0   1   8 39746.2 782.573   1
   0  -1  -8 40974.4 393.828   4
   0   1   9 160151. 766.044   4
   0   1  -9 159998. 1080.99   2
   0  -1   9 162997. 1069.37   0
   0   1  -9 161806. 1006.28   3
   0  -1  -9 154646. 967.485   6
   0  -1  -9 163253. 1048.24   3
   0  -1   9 164657. 1335.12   1
   0   1   9 160758. 929.712   0
   0  -1  -9 161701. 782.921   5
   0   1   9 161763. 1348.51   1
   0  -1  -9 161291. 966.005   2
   0   1  -9 156450. 2077.85   5
   0  -1 -10 16058.4 520.928   2
   0   1 -10 15711.8 486.567   3
   0   1 -10 16993.2 598.764   2
   0  -1 -10 15062.0 383.209   5
   0  -1 -10 14989.2 482.369   6
   0   1  10 15537.7 501.914   0
   0  -1  10 15659.4 572.131   0
   0  -1  10 16221.4 754.302   1
   0   1  10 14959.8 364.532   4
   0   1  10 14989.2 713.627   1
   0   1 -10 14664.4 515.621   6
   0   1 -10 14778.3 229.957   5
   0  -1 -10 16050.4 523.477   3
   0   1 -11 6862.85 478.958   6
   0   1  11 7196.71 725.618   1
   0  -1  11 7503.67 716.226   1
   0  -1 -11 7460.57 474.616   6
   0   1 -11 7555.30 488.036   3
   0   1 -11 8406.45 599.325   2
   0  -1  11 6722.56 579.306   0
   0  -1 -11 7332.83 351.749   5
   0   1  11 6441.39 339.980   4
   0  -1 -11 7337.20 514.852   3
   0  -1 -11 8031.84 513.723   2
   0   1  11 6844.77 500.277   0
   0   1 -12 5234.46 515.780   6
   0   1 -12 6068.04 632.808   2
   0  -1 -12 5668.41 368.806   5
   0  -1  12 4955.69 615.724   0
   0   1  12 5457.68 737.629   1
   0  -1  12 5292.34 741.662   1
   0  -1 -12 5092.83 473.808   6
   0   1  12 5959.03 524.391   0
   0   1 -12 5621.42 507.470   3
   0  -1 -12 5345.00 542.810   3
   0  -1 -12 5598.86 563.069   2
   0   1 -13 3218.96 511.603   3
   0   1 -13 3538.18 654.106   2
   0  -1  13 3465.17 745.047   1
   0   1 -13 2837.24 486.505   6
   0  -1  13 3153.40 642.431   0
   0   1  13 3186.60 789.681   1
   0  -1 -13 3511.04 546.366   3
   0  -1 -13 3433.28 562.910   2
   0   1  13 2846.42 518.866   0
   0  -1 -13 2966.67 456.051   6
   0  -1  14 6094.75 691.779   0
   0   1  14 7145.91 836.913   1
   0   1  14 6701.13 608.668   0
   0   1 -14 6781.10 568.796   3
   0   1 -14 6989.95 709.750   2
   0  -1 -14 7073.80 612.631   2
   0  -1 -14 5927.77 575.218   3
   0  -1  14 5996.31 828.810   1
   0  -1  15 30129.6 907.913   0
   0   1  15 29900.3 778.015   0
   0  -1  15 31215.0 1080.54   1
   0   1  15 31182.1 1087.95   1
   0   1 -15 28815.9 747.690   3
   0  -1 -15 30149.4 836.646   2
   0  -1 -15 30544.2 785.163   3
   0   1 -15 28923.9 901.149   2
   0  -1  16 4514.51 751.074   0
   0   1 -16 4803.09 770.973   2
   0  -1  16 4344.90 900.820   1
   0   1  16 4424.79 923.198   1
   0   1  17 3358.51 966.951   1
   0   1 -17 4101.34 816.224   2
   0  -1  17 3752.85 936.564   1
   0  -1  17 3639.43 830.279   0
   0  -1  18 973.400 994.223   1
   0   1  18 701.080 1016.82   1
   0  -2  -2 18304.9 240.967   5
   0   2   2 17421.1 234.082   4
   0  -2  -2 18121.3 236.230   4
   0  -2  -2 18603.1 208.432   6
   0  -2  -2 18750.5 272.604   3
   0   2  -2 18140.9 334.485   1
   0   2   3 862.315 159.326   6
   0  -2  -3 850.072 229.626   5
   0  -2  -3 917.328 221.672   4
   0   2  -3 1014.11 253.607   2
   0  -2  -3 851.946 263.994   3
   0   2  -3 832.578 324.847   1
   0  -2   3 953.974 278.079   0
   0  -2   3 772.367 294.959   2
   0  -2  -3 898.730 176.545   6
   0   2   3 825.013 203.049   4
   0  -2   3 973.812 336.084   1
   0   2   4 99209.1 1275.27   0
   0  -2  -4 103345. 659.265   3
   0   2  -4 96267.2 731.115   1
   0  -2  -4 97626.9 1306.20   0
   0  -2   4 98578.8 765.132   1
   0   2  -4 104313. 1472.45   7
   0  -2  -4 99617.9 532.108   4
   0  -2  -4 101845. 1467.50   2
   0  -2   4 100407. 662.510   2
   0  -2  -4 98371.0 1803.33   6
   0   2  -4 98446.8 638.989   2
   0   2   4 98056.4 740.079   1
   0  -2  -4 99440.5 545.396   5
   0   2   4 100395. 1645.70   6
   0   2   4 98789.0 527.387   4
   0  -2   4 99069.9 650.059   0
   0  -2  -5 19265.3 264.253   2
   0   2  -5 19153.4 434.812   2
   0  -2  -5 18499.8 307.968   6
   0   2   5 18945.6 253.158   6
   0   2  -5 17816.8 483.874   1
   0  -2  -5 19931.9 397.377   3
   0   2   5 19933.5 234.094   0
   0   2   5 18928.0 305.797   4
   0  -2  -5 18130.0 333.548   5
   0  -2   5 19230.2 394.749   0
   0  -2  -5 18576.1 319.955   4
   0  -2   5 19461.8 514.480   1
   0   2   5 19773.6 515.939   1
   0   2   6 62975.4 413.449   0
   0   2  -6 65399.8 581.033   3
   0  -2  -6 64984.1 518.404   5
   0  -2  -6 68078.8 471.461   2
   0   2   6 65725.3 792.125   1
   0  -2  -6 64967.3 622.706   3
   0  -2  -6 63746.0 497.062   4
   0  -2  -6 61610.9 508.862   6
   0  -2   6 64965.9 645.637   0
   0   2  -6 61651.7 617.392   2
   0  -2   6 66980.5 793.794   1
   0   2   6 64756.5 488.688   4
   0  -2  -7 110800. 690.596   5
   0  -2   7 113187. 854.199   0
   0  -2  -7 107778. 2550.27   6
   0  -2  -7 111363. 836.697   3
   0  -2  -7 110035. 642.856   4
   0  -2  -7 114854. 656.737   2
   0   2   7 112515. 652.178   4
   0   2   7 110206. 589.022   0
   0  -2   7 115578. 1055.89   1
   0   2  -7 112359. 867.367   2
   0   2   7 108927. 1038.42   1
   0   2  -7 108809. 757.266   3
   0  -2  -8 15423.5 386.915   2
   0   2   8 14758.3 344.542   4
   0  -2   8 14118.6 503.900   0
   0   2  -8 13810.4 141.502   5
   0   2  -8 15313.6 416.273   3
   0  -2  -8 16086.8 466.387   3
   0  -2  -8 15184.1 357.083   4
   0   2   8 14164.6 344.426   0
   0  -2   8 13786.3 613.824   1
   0   2   8 15289.2 637.444   1
   0   2  -8 14452.0 519.136   2
   0  -2  -8 14776.3 393.416   6
   0  -2  -8 15149.5 378.465   5
   0   2   9 15488.3 409.568   0
   0  -2  -9 15563.3 441.612   6
   0   2  -9 15498.9 547.679   2
   0  -2   9 15715.7 581.028   0
   0   2   9 15893.3 388.611   4
   0  -2  -9 16595.5 532.637   3
   0  -2  -9 16248.7 433.026   5
   0   2  -9 17269.0 465.499   3
   0  -2   9 16578.6 707.125   1
   0   2   9 16374.7 685.002   1
   0  -2  -9 15769.5 427.963   2
   0  -2 -10 35400.4 568.097   2
   0   2  10 35479.1 520.891   0
   0  -2  10 35372.6 746.211   0
   0   2  10 34719.9 500.511   4
   0  -2 -10 34657.7 675.681   3
   0  -2 -10 36122.4 579.214   6
   0   2 -10 34162.5 593.421   3
   0   2 -10 34101.4 700.264   2
   0  -2 -10 34153.5 534.109   5
   0  -2  10 34779.8 855.719   1
   0   2  10 34986.9 895.749   1
   0  -2 -11 16394.9 463.009   5
   0   2 -11 17617.4 678.575   2
   0  -2  11 17016.9 796.908   1
   0   2 -11 16302.5 522.910   3
   0  -2  11 16230.3 668.841   0
   0  -2 -11 16711.7 544.487   2
   0  -2 -11 16817.0 513.393   6
   0   2  11 16350.0 804.321   1
   0  -2 -11 17784.8 614.637   3
   0   2  11 16784.1 478.684   0
   0  -2 -12 5279.67 451.943   6
   0  -2  12 4836.18 641.907   0
   0  -2 -12 5093.76 518.170   2
   0   2 -12 4789.91 520.766   6
   0  -2 -12 5612.01 427.884   5
   0   2  12 5034.08 449.151   0
   0  -2  12 5683.00 757.925   1
   0   2 -12 5232.40 481.875   3
   0  -2 -12 5130.92 545.382   3
   0   2 -12 5603.51 639.689   2
   0   2  12 5074.98 757.197   1
   0   2 -13 12600.9 623.647   6
   0   2  13 13953.9 875.377   1
   0  -2  13 13748.8 759.014   0
   0   2 -13 13895.3 731.747   2
   0   2 -13 12956.7 577.859   3
   0  -2  13 14116.1 855.769   1
   0   2  13 12874.1 547.325   0
   0  -2 -13 13542.5 638.276   3
   0  -2 -13 13298.1 573.435   2
   0  -2  14 7973.94 759.874   0
   0  -2 -14 7808.13 627.625   3
   0   2  14 8557.22 873.697   1
   0   2 -14 8260.17 731.476   2
   0   2 -14 8087.55 535.276   3
   0  -2  14 8046.81 856.021   1
   0   2  14 8197.48 564.530   0
   0  -2 -14 8485.64 609.015   2
   0   2 -15 774.262 729.465   2
   0  -2 -15 1154.85 610.976   3
   0  -2  15 1003.49 762.230   0
   0  -2  15 812.981 811.206   1
   0  -2 -15 1399.07 586.194   2
   0   2  15 1719.02 841.284   1
   0  -2 -16 3518.39 639.537   3
   0  -2  16 2929.89 814.936   0
   0   2 -16 3338.31 790.734   2
   0  -2  16 3230.23 910.793   1
   0   2  16 3130.84 915.613   1
   0   2 -17 3412.88 868.158   2
   0  -2  17 3019.40 838.207   0
   0   2  17 3434.19 969.939   1
   0  -2  17 3758.88 952.452   1
   0   2 -18 1146.30 884.338   2
   0  -2  18 1352.86 876.941   0
   0  -2  18 1239.65 1007.11   1
   0   2  18 1421.14 1025.61   1
   0  -3   0 4646.62 190.827   0
   0  -3   0 5161.40 264.817   3
   0   3   0 4301.44 192.278   4
   0  -3   0 4443.86 175.535   2
   0   3  -1 66256.2 399.552   4
   0  -3  -1 63944.7 974.947   2
   0  -3  -1 65856.2 297.652   0
   0  -3   1 65141.9 433.942   0
   0  -3   1 62012.2 407.916   2
   0  -3   2 166648. 2673.60   0
   0  -3  -2 158674. 2539.58   4
   0   3  -2 163335. 2644.10   2
   0  -3  -2 157255. 2553.63   5
   0  -3  -2 164095. 2834.84   3
   0  -3   2 162215. 717.191   2
   0   3   2 163004. 690.209   4
   0   3  -2 163343. 2928.41   1
   0   3  -2 159198. 2094.98   4
   0  -3   3 10228.6 392.539   1
   0  -3   3 11185.3 369.456   2
   0   3   3 9961.03 309.819   4
   0   3   3 10928.7 233.718   6
   0   3  -3 10235.5 207.897   4
   0  -3  -3 10062.0 285.894   5
   0   3  -3 10345.0 427.498   1
   0  -3  -3 10470.4 324.368   3
   0  -3   3 10690.6 375.630   0
   0   3  -3 10832.7 348.193   2
   0  -3  -3 10393.3 240.040   6
   0  -3  -3 10404.4 321.240   4
   0   3  -4 2836.74 351.585   2
   0   3   4 2986.69 271.686   4
   0  -3  -4 2698.58 298.075   5
   0  -3  -4 3156.61 308.254   3
   0  -3   4 2571.48 420.496   1
   0  -3  -4 2873.67 287.753   4
   0  -3  -4 2845.24 213.246   6
   0   3  -4 2826.07 161.756   4
   0   3   4 2662.89 192.326   6
   0  -3   4 2480.12 326.594   0
   0   3  -4 2964.04 379.459   1
   0  -3  -5 35234.4 256.754   2
   0   3   5 32222.6 328.127   6
   0   3   5 33467.2 589.545   1
   0   3   5 33839.0 413.448   4
   0  -3  -5 35330.0 489.853   3
   0   3  -5 34534.6 296.227   7
   0   3   5 34031.8 212.758   0
   0   3  -5 35100.2 226.284   4
   0  -3  -5 34708.1 357.927   6
   0   3  -5 35498.1 536.582   2
   0  -3   5 32889.2 478.548   0
   0  -3  -5 34356.0 441.800   5
   0  -3  -5 33744.9 213.919   0
   0  -3  -5 34572.5 433.696   4
   0  -3   5 32970.8 604.080   1
   0  -3   6 5321.03 518.507   1
   0  -3  -6 6059.78 315.596   4
   0  -3  -6 6231.68 401.954   3
   0   3   6 5165.19 291.131   4
   0   3  -6 6054.61 444.773   2
   0  -3   6 4940.94 411.283   0
   0   3   6 5348.14 174.807   0
   0   3  -6 5356.43 129.160   4
   0  -3  -6 6302.34 220.953   2
   0   3  -6 5502.28 148.209   5
   0  -3  -6 6365.73 340.699   5
   0   3  -6 5465.46 107.221   4
   0   3  -6 6031.69 189.517   7
   0  -3  -6 6277.56 269.922   6
   0   3   6 5034.30 218.891   6
   0   3   6 5036.11 452.511   1
   0  -3   7 10256.8 509.987   0
   0   3  -7 11037.2 380.937   3
   0   3  -7 10021.5 429.249   2
   0  -3  -7 11195.0 282.632   2
   0  -3   7 10451.1 601.472   1
   0  -3  -7 11144.2 393.413   5
   0   3   7 10561.5 237.034   0
   0  -3  -7 10349.7 318.668   6
   0   3   7 9957.47 536.624   1
   0  -3  -7 10947.3 454.474   3
   0  -3  -7 10509.3 361.130   4
   0  -3   8 119332. 998.349   0
   0  -3   8 118910. 1158.35   1
   0   3   8 116205. 1167.14   1
   0   3  -8 117896. 1006.76   2
   0  -3  -8 118258. 820.654   5
   0  -3  -8 123114. 679.974   2
   0   3  -8 122887. 862.290   3
   0   3   8 119456. 592.936   0
   0  -3  -8 120007. 781.212   4
   0  -3  -8 123059. 962.175   3
   0  -3  -8 123642. 2766.23   6
   0  -3  -9 8701.29 369.238   2
   0  -3   9 8608.51 652.339   1
   0   3  -9 8940.22 439.129   3
   0  -3  -9 8233.41 439.877   5
   0   3  -9 8507.71 545.511   2
   0  -3   9 7874.81 559.381   0
   0   3   9 8014.30 313.683   0
   0  -3  -9 8416.40 511.224   3
   0   3   9 8069.78 660.859   1
   0  -3  -9 8562.33 374.325   6
   0   3  10 47775.4 526.302   0
   0  -3 -10 48972.4 642.108   5
   0  -3  10 49323.7 948.621   1
   0  -3 -10 50043.5 595.275   2
   0  -3 -10 49559.5 783.098   3
   0  -3  10 47468.5 822.872   0
   0   3  10 47137.7 982.324   1
   0   3 -10 49269.5 813.050   2
   0  -3 -10 49269.7 596.261   6
   0   3 -10 49396.1 675.146   3
   0  -3  11 21889.0 764.563   0
   0  -3  11 21862.5 876.289   1
   0  -3 -11 22227.2 495.800   6
   0   3 -11 20748.2 756.930   2
   0  -3 -11 21353.9 534.468   5
   0   3 -11 21596.3 585.069   3
   0   3  11 20705.0 849.323   1
   0  -3 -11 22524.5 661.268   3
   0  -3 -11 21547.9 527.593   2
   0   3  11 21281.3 459.443   0
   0  -3 -12 8082.86 481.280   2
   0  -3 -12 7755.03 607.513   3
   0  -3 -12 8161.91 479.545   5
   0  -3 -12 8043.12 412.378   6
   0  -3  12 6926.07 767.130   1
   0   3 -12 8336.00 735.144   2
   0   3 -12 7451.55 492.123   3
   0   3  12 7117.50 429.174   0
   0  -3  12 7616.40 731.584   0
   0   3  12 6944.83 809.937   1
   0  -3  13 2865.80 770.666   1
   0  -3 -13 3705.05 579.153   3
   0   3 -13 3655.17 744.816   2
   0   3 -13 2847.10 558.114   6
   0  -3 -13 2979.10 470.828   5
   0   3  13 3231.54 774.661   1
   0  -3 -13 3309.67 482.411   2
   0   3  13 3014.65 435.797   0
   0   3 -13 3605.02 497.118   3
   0  -3  13 3076.24 718.123   0
   0   3 -14 5680.10 532.221   3
   0  -3  14 6499.64 806.126   0
   0  -3 -14 5971.83 549.668   2
   0  -3 -14 5767.12 638.395   3
   0   3 -14 5267.75 622.042   6
   0   3  14 5862.03 846.451   1
   0   3 -14 6020.59 795.904   2
   0  -3  14 6482.97 846.560   1
   0  -3 -15 4691.66 649.104   3
   0  -3  15 3749.48 852.041   1
   0  -3  15 4195.73 823.789   0
   0   3 -15 4734.39 845.225   2
   0   3  15 4424.74 884.756   1
   0  -3  16 10768.8 917.091   0
   0  -3 -16 10029.4 716.752   3
   0   3 -16 9745.21 919.218   2
   0   3  16 10866.0 992.256   1
   0  -3  16 10869.0 1008.37   1
   0   3  17 487.609 957.168   1
   0  -3  17 531.829 947.556   1
   0   3 -17 577.626 874.789   2
   0  -3  17 991.381 868.444   0
   0   3 -18 3314.72 954.907   2
   0  -3  18 2263.21 1041.04   1
   0  -3  18 2843.05 962.936   0
   0  -4   0 10728.1 278.519   5
   0   4   0 10427.0 330.257   4
   0  -4   0 10911.1 249.622   2
   0   4   0 10958.5 258.165   2
   0  -4   0 11419.4 275.792   0
   0  -4   0 11474.5 367.052   3
   0   4   1 61314.3 345.878   2
   0  -4  -1 63868.3 371.770   0
   0  -4  -1 67753.1 596.977   3
   0   4   1 61447.2 483.251   4
   0  -4  -1 61801.2 334.996   2
   0  -4   1 61911.6 491.242   0
   0   4  -1 62944.5 472.302   2
   0  -4   1 59530.3 478.172   2
   0  -4   1 61798.3 455.452   5
   0  -4  -1 63462.9 521.067   5
   0   4  -1 61867.8 465.314   4
   0  -4  -1 64194.3 518.255   4
   0   4   2 8775.51 139.136   2
   0  -4  -2 8440.98 321.622   3
   0  -4  -2 8265.69 327.813   5
   0   4   2 9105.03 168.730   0
   0   4   2 8678.60 284.675   4
   0  -4   2 8908.47 361.192   2
   0   4   2 8822.52 272.348   6
   0  -4   2 8905.72 300.862   0
   0  -4  -2 8370.53 340.000   4
   0   4  -2 8787.36 280.772   4
   0  -4  -2 8402.45 165.379   0
   0  -4  -2 8243.96 124.590   2
   0   4  -2 8901.54 325.057   2
   0  -4  -3 86556.1 695.377   3
   0  -4  -3 85679.5 612.516   4
   0   4  -3 86889.1 485.289   4
   0   4  -3 88043.9 729.652   1
   0  -4  -3 84893.6 617.686   5
   0   4   3 88867.3 629.086   4
   0   4  -3 89854.9 678.325   2
   0   4   3 87878.8 534.365   6
   0  -4   3 87892.1 663.927   0
   0  -4  -4 80638.6 623.139   4
   0   4  -4 82516.9 447.959   4
   0  -4  -4 82319.9 643.812   5
   0  -4   4 82535.2 772.834   1
   0  -4  -4 83548.2 706.888   3
   0   4   4 78804.9 506.938   6
   0   4  -4 81684.8 680.253   2
   0  -4   4 80892.8 700.822   0
   0   4  -5 14302.2 484.278   2
   0  -4   5 13072.9 474.706   0
   0   4   5 13340.6 280.719   6
   0  -4  -5 13767.0 283.875   6
   0  -4  -5 13267.8 396.373   4
   0   4  -5 13239.7 227.635   4
   0  -4   5 13571.9 556.408   1
   0  -4  -5 13984.2 450.835   3
   0  -4  -5 13609.6 413.907   5
   0  -4   6 36631.4 708.689   1
   0   4   6 36745.4 385.750   6
   0   4   6 37188.3 677.633   1
   0  -4  -6 36148.4 249.780   2
   0   4  -6 36138.4 353.546   7
   0  -4   6 37106.8 636.603   0
   0   4  -6 35196.8 275.402   4
   0  -4  -6 36255.2 388.440   6
   0  -4  -6 35299.4 530.576   5
   0  -4  -6 35944.9 521.421   4
   0  -4  -6 37363.5 602.174   3
   0   4  -6 37821.4 645.203   2
   0   4  -7 73747.8 472.613   7
   0  -4  -7 72479.3 676.413   4
   0  -4  -7 72009.4 533.134   6
   0  -4  -7 72434.1 411.576   2
   0   4   7 75279.4 911.214   1
   0  -4   7 74668.5 833.417   0
   0   4  -7 69413.8 309.294   4
   0   4   7 75644.9 512.077   6
   0  -4  -7 72183.1 704.099   5
   0  -4   7 73379.2 911.496   1
   0   4  -7 73276.2 819.152   2
   0   4  -7 69931.2 353.437   5
   0  -4  -7 73256.3 777.177   3
   0  -4  -8 10104.5 461.584   5
   0  -4   8 11028.7 573.608   0
   0   4   8 10892.2 224.854   0
   0  -4  -8 10506.0 319.337   6
   0  -4  -8 11055.3 429.803   4
   0  -4   8 11587.1 684.457   1
   0  -4  -8 10529.7 524.082   3
   0   4  -8 10999.7 426.821   3
   0   4   8 10211.2 635.574   1
   0   4  -8 10200.9 510.242   2
   0  -4  -8 10926.2 282.328   2
   0  -4   9 10200.4 594.127   0
   0  -4  -9 9934.76 339.123   6
   0   4   9 9897.45 262.822   0
   0  -4  -9 10416.9 476.927   5
   0  -4   9 9628.09 730.360   1
   0   4  -9 10272.2 461.483   3
   0  -4  -9 9404.04 327.815   2
   0  -4  -9 10060.5 548.555   3
   0   4  -9 9969.63 647.289   2
   0   4   9 9303.63 666.595   1
   0   4  10 17696.1 825.194   1
   0  -4 -10 17834.9 410.296   2
   0  -4  10 16458.6 677.923   0
   0  -4 -10 17504.9 647.399   3
   0   4 -10 17913.2 684.006   2
   0   4 -10 18878.8 550.887   3
   0  -4 -10 17248.1 545.000   5
   0   4  10 16982.8 332.572   0
   0  -4 -10 16371.9 405.931   6
   0  -4  10 16850.8 774.030   1
   0  -4 -11 9440.67 412.399   2
   0   4  11 9175.01 795.633   1
   0  -4 -11 9454.14 615.539   3
   0  -4 -11 8958.68 372.948   6
   0   4 -11 9113.83 690.806   2
   0  -4  11 8065.87 705.268   0
   0   4  11 8857.21 338.010   0
   0   4 -11 9507.25 509.630   3
   0  -4 -11 9117.68 536.802   5
   0  -4  11 8588.98 772.658   1
   0  -4 -12 6635.95 508.681   5
   0  -4 -12 7107.19 353.844   6
   0  -4 -12 7349.79 442.932   2
   0   4 -12 7237.93 524.855   3
   0  -4 -12 7167.61 624.864   3
   0  -4  12 6536.52 781.087   0
   0  -4  12 6884.52 800.740   1
   0   4  12 6570.23 369.162   0
   0   4  12 7367.99 842.281   1
   0   4 -12 7224.06 768.771   2
   0  -4  13 22203.3 948.143   1
   0   4 -13 22453.5 621.403   3
   0   4 -13 23521.5 913.308   2
   0  -4 -13 22149.6 552.079   2
   0  -4 -13 22957.0 766.606   3
   0  -4  13 22445.2 914.602   0
   0   4  13 22678.8 974.681   1
   0  -4 -13 21625.4 610.223   5
   0  -4  14 2440.65 798.795   0
   0   4  14 2722.14 857.187   1
   0   4 -14 2093.91 774.880   2
   0  -4  14 2277.06 872.545   1
   0   4 -14 2228.04 500.109   3
   0  -4 -14 2239.84 647.959   3
   0   4 -14 1804.20 623.952   6
   0  -4 -15 1459.67 649.511   3
   0   4  15 1074.05 875.990   1
   0  -4  15 1091.83 890.991   1
   0   4 -15 1269.22 784.318   2
   0  -4  15 1137.47 854.975   0
   0  -4  16 1501.34 936.178   1
   0   4 -16 1207.99 846.545   2
   0  -4  16 1411.00 904.076   0
   0  -4 -16 1470.47 678.040   3
   0   4  16 1429.51 925.189   1
   0   4 -17 4364.60 967.822   2
   0  -4  17 5486.17 977.867   0
   0   4  17 5201.02 998.373   1
   0  -4  17 5449.91 997.916   1
   0  -4  19 161.592 1048.72   0
   0   4 -19 363.670 1059.95   2
   0  -5   0 16856.6 438.808   3
   0   5   0 15754.2 371.378   4
   0   5   0 15412.9 306.874   2
   0  -5   0 16337.9 329.085   0
   0  -5   0 15848.7 311.294   2
   0  -5   0 16222.3 388.756   5
   0   5  -1 13493.4 341.062   4
   0  -5  -1 14560.5 452.006   3
   0  -5   1 13951.3 376.846   0
   0  -5  -1 13618.2 268.279   0
   0  -5  -1 14120.9 399.160   5
   0  -5   1 14093.3 350.504   5
   0  -5  -1 13791.2 371.097   4
   0  -5   1 13611.0 332.256   2
   0   5   1 14150.6 259.521   2
   0   5  -1 13440.8 349.845   2
   0  -5  -1 14210.2 260.861   2
   0  -5   2 225954. 3720.45   0
   0  -5  -2 225168. 2127.90   2
   0   5   2 222557. 2276.85   2
   0   5  -2 229180. 3728.14   2
   0  -5  -2 228887. 3814.98   4
   0   5  -2 226081. 3403.29   4
   0  -5  -2 231678. 4196.95   3
   0  -5  -2 226270. 1011.54   5
   0  -5  -2 227224. 2405.59   0
   0  -5   2 223653. 963.961   2
   0  -5  -3 14066.4 417.940   5
   0   5   3 15434.1 175.921   0
   0   5   3 15416.6 331.566   6
   0  -5   3 15303.6 457.306   0
   0  -5  -3 14981.7 449.887   3
   0  -5  -3 14010.4 159.470   0
   0  -5  -3 13903.1 364.739   4
   0   5  -3 13807.1 318.575   4
   0   5  -3 14351.2 422.417   2
   0   5   4 23408.0 370.218   6
   0   5  -4 23266.7 340.284   4
   0  -5  -4 22873.5 460.817   4
   0  -5  -4 23388.7 495.881   5
   0   5  -4 22466.7 515.634   2
   0  -5  -4 23641.5 527.209   3
   0  -5   4 23286.9 457.116   0
   0  -5  -5 37025.8 629.336   3
   0  -5   5 37118.7 623.829   0
   0   5  -5 37291.6 594.013   2
   0  -5  -5 36438.1 578.715   5
   0   5  -5 36015.1 373.747   4
   0  -5  -5 36847.3 545.120   4
   0   5   5 35679.6 423.379   6
   0   5   6 45839.1 466.426   6
   0  -5   6 45697.8 757.612   1
   0  -5  -6 47107.9 628.039   5
   0   5  -6 47593.6 721.338   2
   0  -5   6 48065.8 737.262   0
   0   5  -6 47799.0 384.628   4
   0  -5  -6 49097.7 709.147   3
   0  -5  -6 47247.0 606.557   4
   0  -5   7 12925.7 612.789   0
   0   5   7 12946.9 320.759   6
   0  -5  -7 13480.0 500.519   3
   0   5  -7 13233.1 584.024   2
   0  -5   7 13728.7 680.092   1
   0  -5  -7 11880.4 145.294   2
   0   5  -7 12883.0 236.768   4
   0  -5  -7 11783.9 141.687   2
   0  -5  -7 12657.0 480.408   5
   0   5  -7 13187.6 295.130   7
   0  -5  -7 13060.9 323.797   6
   0  -5  -7 13380.1 465.730   4
   0   5   7 13365.9 577.789   1
   0   5   8 31799.2 791.572   1
   0   5  -8 30231.8 252.585   4
   0   5  -8 31210.2 380.951   7
   0   5   8 32560.1 409.037   6
   0  -5   8 33362.5 764.470   0
   0   5  -8 30129.7 272.891   5
   0  -5  -8 29735.0 272.397   2
   0   5  -8 30744.6 700.838   2
   0  -5  -8 31760.2 624.243   5
   0  -5  -8 31815.0 663.998   3
   0  -5  -8 31250.1 422.362   6
   0  -5   8 32198.1 847.406   1
   0   5  -9 13240.0 646.162   2
   0   5   9 12958.7 713.839   1
   0  -5  -9 12751.1 551.897   5
   0  -5   9 13509.0 702.232   0
   0  -5  -9 13309.9 618.296   3
   0  -5  -9 12827.4 272.531   2
   0  -5   9 13631.9 767.906   1
   0  -5  -9 12795.3 349.369   6
   0  -5 -10 1906.01 511.042   5
   0  -5 -10 1945.40 287.129   6
   0   5  10 1575.51 708.795   1
   0  -5 -10 1841.00 270.558   2
   0  -5  10 1645.94 763.382   1
   0   5 -10 2579.79 683.291   2
   0  -5 -10 1589.39 574.155   3
   0   5 -10 2019.09 428.154   3
   0  -5  10 1754.67 702.548   0
   0  -5 -11 11589.9 355.923   6
   0   5 -11 12750.3 737.968   2
   0   5 -11 13031.7 532.989   3
   0   5  11 12285.3 820.318   1
   0  -5 -11 13167.4 596.885   5
   0  -5  11 12479.9 836.842   0
   0  -5 -11 12619.4 661.998   3
   0  -5  11 12796.9 837.562   1
   0  -5 -11 12624.9 378.338   2
   0  -5 -12 24612.4 464.383   2
   0  -5 -12 25534.9 804.217   3
   0  -5  12 24322.3 948.117   1
   0  -5 -12 24514.8 696.134   5
   0  -5  12 25661.8 932.968   0
   0   5 -12 24706.2 654.310   3
   0   5 -12 24550.6 888.756   2
   0   5  12 24018.6 974.447   1
   0   5 -13 12765.6 549.116   3
   0  -5  13 12225.7 859.783   0
   0   5  13 12569.3 916.047   1
   0  -5 -13 13322.9 740.898   3
   0   5 -13 13228.6 909.116   2
   0  -5 -13 12506.7 608.709   5
   0  -5  13 12999.5 910.793   1
   0  -5  14 4362.03 879.324   1
   0   5  14 4010.71 902.124   1
   0  -5  14 4849.27 841.986   0
   0   5 -14 4441.46 840.728   2
   0  -5 -14 5173.06 704.167   3
   0   5 -15 4999.66 821.049   2
   0  -5  15 5377.21 959.018   1
   0  -5 -15 5095.93 734.501   3
   0  -5  15 4736.43 926.263   0
   0   5  15 5339.09 936.500   1
   0  -5 -16 2004.81 753.515   3
   0  -5  16 1782.32 965.875   1
   0   5 -16 1863.66 869.912   2
   0  -5  16 1795.51 979.921   0
   0   5  16 1716.61 956.892   1
   0  -5  17 813.713 1029.88   1
   0  -5 -17 830.000 790.771   3
   0   5  17 988.977 1015.44   1
   0   5 -17 511.876 938.400   2
   0  -5  17 1174.79 1006.32   0
   0  -5  18 5104.80 1118.40   0
   0  -5  18 4449.56 1081.92   1
   0   5 -18 4741.28 1034.63   2
   0   5 -19 1982.14 1102.92   2
   0  -5  19 1914.80 1131.22   0
   0  -5  20 320.497 1195.84   0
   0  -6   0 116335. 648.887   2
   0   6   0 115990. 661.439   2
   0  -6   0 113492. 737.581   5
   0  -6   0 116457. 874.202   3
   0  -6   0 116919. 678.219   0
   0  -6  -1 36901.3 401.888   0
   0  -6   1 35758.6 469.827   2
   0  -6  -1 37423.3 581.525   3
   0  -6  -1 36589.9 536.800   5
   0  -6   1 36235.4 494.078   5
   0   6   1 37009.4 382.772   2
   0   6  -1 36709.2 481.242   2
   0  -6   1 36880.0 483.284   0
   0  -6  -1 36470.2 365.043   2
   0  -6  -2 47300.0 332.574   2
   0  -6  -2 46893.4 605.350   4
   0   6   2 45127.9 353.341   2
   0  -6  -2 46114.7 647.895   3
   0   6  -2 46707.2 539.819   2
   0  -6  -2 45952.0 601.535   5
   0  -6  -2 46815.4 369.934   0
   0  -6   2 45531.3 545.634   0
   0   6   3 142043. 1691.09   2
   0   6  -3 145511. 920.011   2
   0   6   3 145611. 843.801   6
   0  -6  -3 146575. 942.282   5
   0  -6  -3 146173. 924.933   4
   0  -6  -3 144219. 1535.21   2
   0   6  -3 144696. 783.321   4
   0  -6   3 148323. 937.872   0
   0  -6  -3 144302. 1855.92   0
   0  -6  -3 147366. 1014.49   3
   0  -6  -4 11281.2 471.778   5
   0   6   4 10295.1 346.899   6
   0   6  -4 11057.9 408.815   2
   0  -6  -4 11298.0 513.525   3
   0   6  -4 10305.2 326.638   4
   0  -6   4 10865.2 506.625   0
   0  -6  -4 11659.7 469.304   4
   0   6  -5 27263.0 613.244   2
   0   6  -5 26449.8 380.797   4
   0   6   5 25908.5 435.270   6
   0  -6  -5 26822.1 533.230   4
   0  -6  -5 27146.5 590.379   5
   0  -6  -5 26348.4 595.742   3
   0  -6   5 26594.7 593.625   0
   0  -6   6 46394.9 748.150   0
   0   6   6 45213.8 509.255   6
   0  -6  -6 46198.4 667.933   5
   0  -6  -6 47340.3 694.321   4
   0   6  -6 48137.6 454.874   4
   0  -6  -6 49745.5 756.606   3
   0   6  -6 47032.5 710.245   2
   0   6   7 6868.78 582.895   1
   0   6   7 6622.61 317.695   6
   0   6  -7 6171.98 571.066   2
   0   6  -7 6282.69 269.857   4
   0  -6  -7 6201.65 519.829   5
   0  -6  -7 6907.49 515.844   3
   0  -6   7 6701.56 615.948   0
   0   6  -8 4696.57 596.516   2
   0  -6  -8 4731.56 526.924   3
   0  -6   8 3920.21 627.777   1
   0   6  -8 4659.32 233.066   4
   0   6   8 4393.01 304.406   6
   0  -6  -8 4899.97 534.344   5
   0  -6   8 4682.24 645.306   0
   0   6   8 4246.84 587.183   1
   0   6  -9 32402.9 286.636   5
   0  -6   9 37314.2 986.403   1
   0   6   9 35319.8 897.604   1
   0  -6  -9 35783.7 718.899   5
   0  -6  -9 36653.8 817.026   3
   0   6  -9 33501.9 283.365   4
   0   6  -9 34412.6 757.681   2
   0   6   9 35086.0 464.184   6
   0  -6   9 33895.0 821.582   0
   0  -6 -10 185.787 145.014   2
   0  -6  10-24.5513 640.477   0
   0  -6  10 479.086 807.923   1
   0  -6 -10 220.935 605.128   3
   0   6 -10-92.0916 671.610   2
   0   6  10 258.660 661.332   1
   0   6  11 22735.4 968.593   1
   0   6 -11 24183.5 657.886   3
   0   6 -11 23944.5 896.539   2
   0  -6  11 21836.9 834.505   0
   0  -6 -11 24459.2 811.668   3
   0  -6  11 22737.8 939.502   1
   0  -6 -11 24747.6 714.963   5
   0  -6 -12 9713.82 643.683   5
   0  -6  12 8784.17 800.176   0
   0   6 -12 9414.16 815.468   2
   0  -6 -12 9928.63 701.974   3
   0   6  12 8820.49 854.054   1
   0   6 -12 9621.43 567.739   3
   0  -6  12 9771.51 926.823   1
   0   6 -13 3811.24 505.059   3
   0  -6  13 3951.07 841.871   0
   0  -6 -13 3749.83 620.407   5
   0   6  13 3923.25 852.382   1
   0   6 -13 3150.61 806.182   2
   0  -6  13 4437.67 910.548   1
   0  -6 -13 4144.13 720.234   3
   0  -6  14 1123.05 901.534   0
   0   6 -14 1128.32 904.503   2
   0   6  14 1035.77 855.242   1
   0  -6 -14 928.315 716.502   3
   0  -6  14 692.802 872.136   1
   0  -6 -15 330.976 734.989   3
   0   6 -15 457.878 897.412   2
   0  -6  15 272.345 960.515   1
   0   6  15 427.065 922.909   1
   0  -6  15 709.061 976.312   0
   0   6 -16 750.209 884.984   2
   0  -6  16 1322.66 961.084   1
   0  -6 -16 995.303 767.632   3
   0   6  16 1098.09 963.093   1
   0  -6  16 1238.92 1007.19   0
   0   6 -17 1789.75 991.530   2
   0  -6 -17 2194.94 824.200   3
   0   6  17 2778.39 1046.24   1
   0  -6  17 2026.01 1050.17   1
   0  -6  17 2277.64 1055.17   0
   0  -6  18 442.060 1159.56   0
   0   6 -18 705.133 1047.23   2
   0  -6  18 1131.58 1110.43   1
   0  -6  19 628.260 1179.52   0
   0   6 -20 190.675 1163.89   2
   0  -6  20-27.2772 1252.18   0
   0   7   0 389.724 296.136   2
   0  -7   0 514.954 389.646   5
   0  -7   0 702.491 317.776   0
   0  -7   0 425.970 290.839   2
   0  -7  -1 24994.6 400.523   0
   0   7  -1 24728.5 466.900   2
   0   7   1 24039.9 375.150   2
   0  -7   1 24640.4 501.494   5
   0  -7  -1 25575.2 608.900   3
   0  -7  -1 24649.7 353.460   2
   0  -7   1 24093.1 468.897   0
   0  -7  -1 23900.4 506.600   5
   0  -7  -2 35693.5 387.269   0
   0  -7  -2 37103.5 621.857   5
   0  -7  -2 36413.2 350.900   2
   0  -7   2 36876.2 589.120   0
   0   7  -2 36051.4 543.529   2
   0   7   2 36684.4 376.417   2
   0  -7  -2 37814.1 683.814   3
   0  -7  -3 19678.5 224.183   2
   0  -7   3 20055.5 554.782   0
   0  -7  -3 20737.1 564.109   5
   0   7   3 19882.8 257.838   2
   0  -7  -3 20088.9 281.765   0
   0   7  -3 19806.3 488.280   2
   0  -7  -3 20731.1 612.231   3
   0   7   3 19924.4 469.796   6
   0   7   4 31888.1 508.841   6
   0  -7  -4 30328.6 234.037   0
   0   7  -4 30662.3 623.230   2
   0  -7  -4 30795.1 661.014   3
   0   7   4 32382.1 261.219   0
   0  -7   4 32324.6 666.198   0
   0  -7  -4 30057.5 617.607   5
   0   7  -5 33595.1 657.353   2
   0   7   5 34681.2 526.722   6
   0  -7   5 34214.6 680.373   0
   0  -7  -5 33184.6 714.981   3
   0  -7  -5 33562.9 685.981   5
   0  -7  -6 73838.7 943.792   3
   0   7  -6 72129.5 596.892   4
   0  -7   6 73981.7 924.006   0
   0   7  -6 74365.0 915.830   2
   0  -7  -6 74626.0 872.264   5
   0   7   6 72773.8 663.874   6
   0  -7   7 7215.55 603.828   0
   0   7  -7 6866.73 518.118   2
   0   7  -7 6897.10 328.208   4
   0   7   7 7202.32 355.607   6
   0  -7  -7 7104.54 561.439   5
   0  -7  -7 7116.95 541.153   3
   0  -7  -8 17248.6 675.916   3
   0   7  -8 16680.8 362.401   4
   0   7  -8 16457.3 687.168   2
   0   7   8 16277.3 412.866   6
   0  -7   8 16951.4 786.691   0
   0   7   8 15812.1 695.887   1
   0  -7  -8 16342.1 624.559   5
   0  -7   9 2751.16 702.516   0
   0   7   9 2484.92 320.414   6
   0  -7  -9 2672.13 588.256   3
   0   7  -9 2780.65 245.924   4
   0   7   9 2746.43 702.812   1
   0  -7  -9 2683.41 583.044   5
   0   7  -9 2582.28 608.612   2
   0   7 -10 5050.43 662.747   2
   0  -7 -10 6072.61 661.612   3
   0   7 -10 4876.00 180.798   4
   0  -7  10 4627.88 688.876   0
   0  -7 -10 5076.83 639.622   5
   0   7  10 6134.99 326.125   6
   0   7  10 5574.85 755.863   1
   0   7 -11 10098.5 556.763   3
   0   7 -11 10571.3 863.514   2
   0  -7  11 10460.8 770.882   0
   0   7  11 11047.6 840.228   1
   0  -7 -11 10447.7 677.864   5
   0  -7 -11 10185.8 736.963   3
   0   7 -12 39104.9 1037.90   2
   0  -7  12 35805.2 1030.78   0
   0   7 -12 38662.1 774.666   3
   0  -7 -12 37867.4 884.770   5
   0  -7  12 38691.4 1113.68   1
   0   7  12 35760.4 1100.19   1
   0  -7 -12 37630.9 950.590   3
   0  -7  13 3913.97 844.064   0
   0   7 -13 4390.87 896.776   2
   0  -7 -13 3499.48 764.921   3
   0   7 -13 3799.51 537.888   3
   0  -7 -13 4674.93 669.172   5
   0  -7  13 4434.64 934.095   1
   0   7  13 3668.10 901.874   1
   0  -7  14 11339.1 985.306   1
   0  -7 -14 10591.0 822.664   3
   0   7 -14 10824.9 907.003   2
   0   7  14 11102.9 1017.43   1
   0  -7  14 10196.5 943.262   0
   0  -7  15 1751.17 945.462   0
   0   7  15 1450.26 934.922   1
   0   7 -15 1476.25 1002.11   2
   0  -7 -15 1053.81 764.108   3
   0  -7 -16 3400.69 854.908   3
   0  -7  16 3956.92 1062.27   0
   0   7  16 3753.13 1031.33   1
   0   7 -16 3919.27 1061.85   2
   0  -7 -17 1532.53 863.694   3
   0   7  17 2904.12 1087.49   1
   0  -7  17 3296.62 1194.70   0
   0   7 -17 1670.53 1031.94   2
   0  -7  18 4797.81 1231.17   0
   0   7 -18 4481.80 1117.59   2
   0  -7  19 996.830 1213.23   0
   0   7 -19 1127.07 1153.85   2
   0  -7  20 1156.20 1334.52   0
   0  -7  21 441.878 1361.57   0
   0  -8   0 590.713 343.996   0
   0   8   0 524.901 327.201   2
   0  -8   0 436.599 355.645   5
   0  -8  -1 7463.69 321.350   2
   0   8   1 7600.32 327.906   2
   0  -8  -1 8116.93 345.864   0
   0   8  -1 7483.83 407.169   2
   0  -8   1 7523.82 457.118   5
   0  -8   1 7372.56 436.640   0
   0  -8  -1 7516.71 459.931   5
   0  -8  -1 8062.10 565.275   3
   0  -8   2 82156.0 786.291   0
   0   8  -2 82549.5 780.852   2
   0  -8  -2 81859.5 528.441   2
   0  -8  -2 82308.1 581.481   0
   0   8   2 84416.8 581.460   2
   0  -8  -2 84069.9 858.287   5
   0  -8  -2 84490.7 940.707   3
   0  -8  -3 86693.3 894.703   5
   0  -8  -3 86501.5 525.260   0
   0  -8   3 85141.6 872.454   0
   0   8  -3 86918.3 834.823   2
   0   8   3 85605.2 816.162   6
   0  -8  -3 88284.4 988.731   3
   0   8   3 84231.4 495.875   2
   0   8   4 55079.1 278.003   2
   0   8   4 59516.2 694.922   6
   0  -8  -4 56197.5 367.929   0
   0   8  -4 58780.4 822.828   2
   0  -8   4 59151.9 829.267   0
   0  -8  -4 60429.1 895.973   3
   0  -8  -4 58859.4 831.813   5
   0  -8   5 42594.9 795.383   0
   0   8   5 42606.9 608.242   6
   0   8  -5 43634.8 803.544   2
   0  -8  -5 42627.9 781.545   5
   0  -8  -5 43624.3 778.006   3
   0   8   6 340.686 362.662   6
   0  -8  -6 341.841 515.401   3
   0   8  -6 72.4703 560.946   2
   0  -8   6 384.079 479.497   0
   0   8   7 5508.14 388.413   6
   0  -8  -7 6976.45 660.525   3
   0  -8  -7 5968.42 575.191   5
   0  -8   7 5186.37 707.660   0
   0   8  -7 5936.94 673.783   2
   0  -8   8 16144.3 704.082   0
   0  -8  -8 17519.0 732.445   5
   0   8  -8 17497.5 687.656   2
   0   8   8 16880.5 456.305   6
   0  -8  -8 17515.3 733.596   3
   0   8   9 4912.17 358.349   6
   0  -8   9 4540.89 811.246   0
   0  -8  -9 5104.03 686.486   5
   0   8   9 4849.89 686.702   1
   0  -8  -9 5284.07 719.746   3
   0   8  -9 4477.00 600.941   2
   0  -8 -10 27361.8 840.332   3
   0   8  10 25499.8 477.721   6
   0  -8  10 26998.8 969.896   0
   0   8  10 26474.4 922.443   1
   0  -8 -10 27213.2 806.222   5
   0   8 -10 26718.7 832.942   2
   0   8 -11 12472.0 872.811   2
   0  -8  11 12838.0 822.549   0
   0  -8 -11 13493.7 763.224   5
   0  -8 -11 12943.8 774.132   3
   0   8  11 12752.3 928.626   1
   0  -8 -12 1111.99 698.237   5
   0   8 -12 1292.23 540.911   3
   0   8 -12 1012.00 882.879   2
   0  -8  12 1222.91 812.694   0
   0   8  12 1146.74 806.322   1
   0  -8 -12 1659.62 703.031   3
   0   8 -13 2869.63 781.153   2
   0  -8 -13 2418.41 791.012   3
   0   8  13 2195.21 875.085   1
   0  -8 -13 2432.68 729.416   5
   0  -8  13 2409.30 915.422   0
   0  -8 -14 1264.53 787.831   3
   0   8  14 1660.73 941.971   1
   0   8 -14 1601.54 999.449   2
   0  -8  14 1816.85 983.403   0
   0  -8  15 1742.60 1048.03   0
   0   8 -15 1161.21 888.276   2
   0   8  15 2401.92 983.501   1
   0  -8 -15 1898.62 812.369   3
   0   8 -16 2755.09 1089.63   2
   0  -8  16 2175.94 1063.97   0
   0   8  16 2024.06 1041.36   1
   0  -8 -16 2268.50 884.974   3
   0   8  17-123.752 1090.17   1
   0  -8 -17 1146.30 930.239   3
   0   8 -17 193.648 1193.66   2
   0  -8  17 788.856 1132.94   0
   0   8 -18 64.0010 1200.20   2
   0  -8  18 244.326 1204.88   0
   0  -8  20 1468.93 1343.37   0
   0  -8  21 970.514 1452.70   0
   0  -9   0 14763.8 465.611   0
   0   9   0 14078.7 459.262   2
   0  -9   0 15584.2 576.143   5
   0   9   1 12499.2 405.998   2
   0  -9   1 12732.8 495.492   5
   0   9  -1 11630.5 476.888   2
   0  -9   1 13344.1 494.532   0
   0  -9  -1 12644.7 406.885   0
   0  -9  -1 12869.2 594.015   5
   0  -9  -1 12834.1 652.139   3
   0  -9  -2 11025.6 327.932   2
   0  -9  -2 11523.8 495.955   5
   0  -9   2 11845.8 542.321   0
   0  -9  -2 11912.7 659.694   3
   0  -9  -2 11602.1 375.362   0
   0   9  -2 11559.2 501.423   2
   0   9   2 11589.5 369.352   2
   0  -9  -3 6204.78 303.951   0
   0  -9  -3 5943.73 586.973   3
   0   9  -3 6106.02 483.551   2
   0   9   3 6475.85 491.855   6
   0   9   3 6319.14 286.004   2
   0  -9  -3 6204.63 481.391   5
   0  -9   3 6241.46 492.378   0
   0  -9   4 30065.2 731.613   0
   0   9   4 29770.7 620.452   6
   0  -9  -4 28644.7 755.420   5
   0  -9  -4 28212.0 784.760   3
   0  -9  -4 29016.4 344.276   0
   0   9  -4 29844.1 736.346   2
   0   9   4 28392.7 276.036   2
   0   9  -5 72027.8 957.280   2
   0  -9  -5 70902.7 927.962   5
   0  -9  -5 70860.5 985.591   3
   0  -9   5 72223.4 972.767   0
   0   9   5 73878.1 802.430   6
   0   9   6 20622.3 534.094   6
   0   9  -6 20152.7 760.584   2
   0  -9   6 19552.6 720.477   0
   0  -9  -6 18570.7 699.935   5
   0  -9  -6 18830.4 684.914   3
   0   9   7 24455.7 536.582   6
   0   9  -7 24248.4 809.305   2
   0  -9  -7 25090.1 831.687   5
   0  -9   7 24863.2 800.832   0
   0  -9  -7 25778.2 858.035   3
   0   9  -8 4737.59 763.151   2
   0  -9  -8 5059.31 709.943   3
   0   9   8 5124.85 422.140   6
   0  -9   8 4458.41 808.483   0
   0  -9  -8 4110.44 633.263   5
   0  -9   9 2452.89 670.526   0
   0   9   9 2975.46 768.184   1
   0   9  -9 3120.23 712.362   2
   0  -9  -9 2360.31 640.680   5
   0  -9  -9 3105.03 748.099   3
   0   9   9 2636.02 376.109   6
   0  -9 -10 5459.77 694.038   5
   0   9  10 5815.65 387.955   6
   0  -9 -10 5391.43 704.238   3
   0  -9  10 5535.73 890.274   0
   0   9  10 5166.88 771.924   1
   0   9 -10 4901.89 741.411   2
   0  -9 -11 37998.5 1026.48   3
   0  -9 -11 38822.0 989.652   5
   0   9  11 36921.5 1117.00   1
   0   9 -11 35644.6 1063.53   2
   0  -9  11 37087.1 1134.01   0
   0  -9 -12 3343.72 775.652   3
   0  -9 -12 2246.74 744.243   5
   0  -9  12 2394.01 826.814   0
   0   9  12 2355.16 832.104   1
   0   9 -12 3061.24 933.083   2
   0   9  13 10165.1 1019.76   1
   0   9 -13 10340.8 1011.74   2
   0  -9  13 10543.8 967.865   0
   0  -9 -13 10426.4 858.398   3
   0  -9  14 3662.02 1050.01   0
   0  -9 -14 3473.12 905.458   3
   0   9 -14 2747.76 920.083   2
   0   9  14 3434.29 1016.28   1
   0   9  15 5531.80 1100.78   1
   0  -9 -15 5451.91 942.761   3
   0   9 -15 5447.94 1115.92   2
   0  -9  15 4998.87 1159.43   0
   0  -9  16 99.5994 1191.28   0
   0   9 -16 1391.96 1092.38   2
   0   9  16 763.180 1114.98   1
   0  -9 -16 721.517 929.904   3
   0  -9 -17 7194.23 1048.85   3
   0   9 -17 7787.66 1139.31   2
   0  -9  17 8412.80 1278.69   0
   0   9 -18 1083.06 1288.91   2
   0  -9  19 2963.27 1325.87   0
   0  -9  20 651.655 1476.43   0
   0  -9  21 10.9570 1446.48   0
   0 -10   0 4724.09 498.594   5
   0  10   0 4954.00 464.162   2
   0 -10   0 5613.78 465.846   0
   0  10  -1 49995.7 721.018   2
   0 -10  -1 50036.0 626.162   0
   0 -10  -1 49472.0 788.666   5
   0  10   1 48489.1 620.508   2
   0 -10   1 50409.2 729.112   0
   0 -10   2 28958.0 655.454   0
   0  10   2 29207.0 494.434   2
   0 -10  -2 30615.2 490.211   0
   0 -10  -2 31449.8 822.336   3
   0 -10  -2 31370.4 753.942   5
   0  10  -2 31534.7 679.308   2
   0 -10   3 25490.5 712.650   0
   0  10   3 25194.6 426.081   2
   0 -10  -3 25652.9 431.387   0
   0  10  -3 25545.8 664.329   2
   0 -10  -3 26120.0 834.165   3
   0  10   3 26710.8 682.629   6
   0 -10  -3 25937.5 746.705   5
   0 -10   4 55619.4 853.656   0
   0 -10  -4 55350.3 946.008   3
   0 -10  -4 56013.3 896.796   5
   0  10   4 55760.0 410.565   2
   0 -10  -4 55593.6 482.806   0
   0  10   4 58923.4 820.960   6
   0  10  -4 58404.7 906.436   2
   0 -10  -5 6444.42 662.687   5
   0 -10   5 7420.38 648.771   0
   0  10  -5 7105.68 584.810   2
   0 -10  -5 6555.84 741.819   3
   0  10   5 8118.17 528.624   6
   0 -10  -5 6357.13 208.775   0
   0 -10  -6 17377.8 803.346   3
   0 -10  -6 16335.3 752.089   5
   0 -10   6 16886.1 746.237   0
   0  10  -6 16854.4 679.731   2
   0  10   6 17709.3 560.667   6
   0 -10  -7 11508.3 707.299   5
   0 -10  -7 12292.6 804.810   3
   0  10   7 11712.6 512.121   6
   0 -10   7 11487.9 694.709   0
   0  10  -7 11646.7 791.100   2
   0 -10  -8 16944.7 833.815   5
   0 -10  -8 16023.0 802.634   3
   0 -10   8 17524.4 904.503   0
   0  10   8 16544.9 535.081   6
   0  10  -8 17948.2 851.526   2
   0  10   9 10280.0 480.621   6
   0 -10  -9 10259.0 826.048   5
   0 -10  -9 10178.3 833.218   3
   0 -10   9 10452.8 898.823   0
   0  10  -9 10183.7 881.948   2
   0  10  10 18777.9 924.076   1
   0 -10 -10 19416.0 916.379   3
   0 -10 -10 19610.8 905.014   5
   0  10 -10 18522.8 968.811   2
   0 -10  10 17757.9 965.927   0
   0 -10  11 3784.98 935.305   0
   0 -10 -11 3668.42 815.502   5
   0  10 -11 3347.68 891.419   2
   0 -10 -11 3441.74 864.286   3
   0  10  11 3654.62 894.318   1
   0  10  12 113.613 866.291   1
   0 -10  12 1005.79 1029.11   0
   0 -10 -12 445.304 874.268   3
   0 -10 -12 219.964 780.043   5
   0  10 -12 386.239 948.591   2
   0  10  13 1269.23 901.444   1
   0 -10  13 1079.51 958.908   0
   0  10 -13 534.726 1004.55   2
   0 -10 -13 988.640 870.974   3
   0  10 -14 1774.38 900.063   2
   0 -10  14 2027.51 991.594   0
   0  10  14 1553.20 971.752   1
   0 -10 -14 1931.71 871.635   3
   0  10  15 2267.38 1052.68   1
   0  10 -15 2724.20 1152.07   2
   0 -10  15 3374.98 1150.88   0
   0 -10 -15 2709.74 959.641   3
   0  10  16 456.588 1102.22   1
   0 -10  16 672.391 1245.55   0
   0  10 -16 481.846 1048.87   2
   0 -10 -16 820.454 1020.81   3
   0 -10 -17 1135.28 1053.69   3
   0 -10  17 350.874 1298.79   0
   0  10 -17 1415.12 1286.33   2
   0 -10  18 175.114 1327.62   0
   0 -10 -18 199.879 1063.31   3
   0 -10  19 1118.36 1385.60   0
   0 -10  20 1236.54 1455.01   0
   0  11   0 28762.5 620.941   2
   0 -11   0 29689.3 631.734   0
   0  11   1 8939.39 464.649   2
   0 -11  -1 8811.69 667.254   5
   0  11  -1 8943.93 561.419   2
   0 -11   1 8954.28 554.211   0
   0 -11  -1 9178.23 472.715   0
   0 -11   2 4135.89 574.745   0
   0 -11  -2 3882.77 688.333   5
   0  11   2 3716.52 404.412   2
   0 -11  -2 4065.29 402.803   0
   0 -11  -2 4024.58 657.977   3
   0  11  -2 4433.83 578.325   2
   0 -11  -3 3213.50 626.381   3
   0 -11  -3 3587.34 372.945   0
   0  11   3 3772.23 545.411   6
   0  11   3 3703.16 355.754   2
   0  11  -3 3553.89 575.054   2
   0 -11  -3 4008.93 711.512   5
   0 -11   3 3565.27 572.670   0
   0 -11   4 18479.3 779.845   0
   0 -11  -4 20215.0 395.043   0
   0  11   4 18845.6 332.845   2
   0 -11  -4 20320.7 887.550   3
   0  11  -4 20208.3 746.819   2
   0  11   4 19559.2 654.511   6
   0 -11  -4 20168.5 763.666   5
   0 -11   5 9987.90 696.235   0
   0 -11  -5 10067.5 796.966   3
   0 -11  -5 9644.29 265.989   0
   0 -11  -5 9857.71 799.609   5
   0  11   5 10701.7 578.633   6
   0  11  -5 10790.6 735.295   2
   0  11   6 36022.6 743.368   6
   0 -11  -6 35643.3 1022.94   3
   0 -11   6 34168.8 855.420   0
   0  11  -6 35157.8 942.218   2
   0 -11  -6 37242.3 980.739   5
   0  11   7 3788.38 508.933   6
   0 -11  -7 3563.18 665.933   3
   0  11  -7 3589.25 704.618   2
   0 -11   7 3951.35 681.529   0
   0 -11  -7 3842.98 774.811   5
   0  11  -8 2314.09 788.156   2
   0 -11  -8 1853.08 724.636   5
   0  11   8 2193.40 464.438   6
   0 -11  -8 2211.93 742.314   3
   0 -11   8 2555.43 782.476   0
   0 -11  -9 2046.64 715.258   3
   0  11  -9 1624.48 776.239   2
   0 -11  -9 2449.57 747.909   5
   0  11   9 1836.12 454.693   6
   0 -11   9 1287.33 917.731   0
   0 -11 -10 28915.2 1091.83   3
   0 -11  10 30345.5 1053.14   0
   0 -11 -10 27514.4 997.232   5
   0  11  10 27990.6 1039.93   1
   0  11 -10 28276.7 1111.56   2
   0 -11 -11 5286.47 831.576   5
   0  11 -11 6108.24 991.112   2
   0  11  11 5268.50 951.527   1
   0 -11  11 5425.46 1049.20   0
   0 -11 -11 5534.78 848.424   3
   0  11  12 9749.78 1021.82   1
   0 -11  12 10221.9 979.089   0
   0  11 -12 9927.98 1086.38   2
   0 -11 -12 9532.79 926.416   3
   0  11 -13 3876.91 1101.98   2
   0 -11 -13 2828.50 931.727   3
   0  11  13 2521.46 951.377   1
   0 -11  13 3788.12 1150.49   0
   0 -11  14 2358.96 1174.92   0
   0 -11 -14 2365.26 1024.27   3
   0  11 -14 2608.01 1000.29   2
   0  11  14 1759.85 1025.57   1
   0 -11 -15 104.117 962.600   3
   0 -11  15 362.416 1104.40   0
   0  11  15 506.546 1084.49   1
   0  11 -15 701.866 1107.49   2
   0  11 -16 9431.18 1331.96   2
   0 -11  16 7934.74 1259.70   0
   0 -11 -16 8675.91 1116.41   3
   0  11  16 8006.75 1262.81   1
   0 -11  17 911.811 1262.45   0
   0 -11 -17 428.369 1068.64   3
   0 -11 -18 6234.15 1185.98   3
   0 -11  18 5996.05 1375.84   0
   0 -11  20 357.809 1452.60   0
   0  12   0 34312.7 704.412   2
   0 -12   0 33783.7 707.907   0
   0  12  -1 55425.5 859.700   2
   0 -12   1 52517.0 828.062   0
   0  12   1 53091.4 733.329   2
   0 -12  -1 54691.3 749.607   0
   0  12   2 1936.84 448.127   2
   0  12  -2 2221.59 616.078   2
   0 -12   2 2324.17 637.395   0
   0 -12  -2 2160.04 454.076   0
   0 -12  -2 1916.09 618.362   5
   0 -12  -3 53672.9 643.692   0
   0 -12  -3 51361.3 1055.32   3
   0 -12  -3 55229.4 1008.29   5
   0 -12   3 54757.2 966.579   0
   0  12   3 53153.7 626.270   2
   0  12   3 56873.0 973.261   6
   0  12  -3 51990.7 915.940   2
   0  12   4 3716.79 601.395   6
   0 -12   4 3757.06 647.864   0
   0  12   4 3655.84 289.663   2
   0  12  -4 3831.70 663.801   2
   0 -12  -4 3667.72 347.020   0
   0 -12  -4 2998.30 789.568   5
   0 -12  -4 4030.56 818.336   3
   0 -12  -5 14308.3 819.847   5
   0  12   5 16366.7 677.239   6
   0 -12  -5 14611.2 916.443   3
   0  12  -5 15610.9 829.788   2
   0 -12   5 15385.0 842.458   0
   0  12   6 6965.80 596.730   6
   0  12  -6 6878.42 816.419   2
   0 -12  -6 6893.85 757.468   5
   0 -12  -6 6917.02 739.330   3
   0 -12   6 7248.89 797.295   0
   0  12   7 4882.84 550.308   6
   0 -12   7 4390.87 779.704   0
   0 -12  -7 4468.23 828.599   5
   0  12  -7 4402.72 844.035   2
   0 -12  -7 4166.29 878.907   3
   0  12   8 2408.93 513.775   6
   0 -12  -8 2897.81 842.133   5
   0 -12   8 2633.13 858.923   0
   0 -12  -8 2788.76 879.411   3
   0  12  -8 1982.75 792.311   2
   0  12  -9 15044.0 979.858   2
   0 -12   9 16359.2 1059.43   0
   0 -12  -9 15434.4 1023.69   3
   0 -12  -9 16164.7 980.714   5
   0 -12 -10 1328.39 829.331   5
   0  12  10 1426.82 922.130   1
   0  12 -10 1918.49 803.770   2
   0 -12  10 1817.87 971.894   0
   0 -12 -10 1842.74 807.993   3
   0 -12 -11 3706.85 995.530   3
   0  12  11 3882.51 930.574   1
   0  12 -11 4130.54 988.700   2
   0 -12  11 3953.41 925.318   0
   0 -12  12 1796.48 1131.30   0
   0  12  12 1241.44 929.205   1
   0  12 -12 2143.59 1039.03   2
   0 -12 -12 2101.59 1013.22   3
   0 -12 -13 669.681 1023.13   3
   0  12  13 1425.43 971.260   1
   0  12 -13 1316.60 1093.16   2
   0 -12  13 989.144 1045.52   0
   0 -12 -14 696.962 976.028   3
   0  12  14 1437.03 1064.51   1
   0 -12  14 1007.03 1200.08   0
   0  12 -14 1223.71 1007.15   2
   0 -12  15 3752.72 1378.40   0
   0 -12 -15 3354.87 1150.32   3
   0  12  15 3963.94 1167.21   1
   0  12 -15 2884.43 1128.74   2
   0  12 -16 969.154 1318.95   2
   0  12  16 575.584 1194.66   1
   0 -12 -16 766.511 1097.85   3
   0 -12  16 689.606 1377.15   0
   0 -12 -17 320.898 1158.93   3
   0 -12  17 300.518 1327.64   0
   0 -12 -18 841.039 1189.57   3
   0 -12  18 829.263 1386.24   0
   0 -12  19 1088.14 1455.60   0
   0  13   0 11737.3 626.634   2
   0 -13   0 12249.9 628.015   0
   0  13  -1 4953.67 621.205   2
   0 -13  -1 5010.36 553.246   0
   0 -13   1 4820.17 627.215   0
   0  13   1 5199.01 542.750   2
   0  13  -2 6143.53 662.554   2
   0  13   2 7436.87 717.241   6
   0  13   2 6394.83 501.503   2
   0 -13   2 6054.53 678.682   0
   0 -13  -2 5978.84 516.364   0
   0 -13  -3 13739.6 498.406   0
   0  13  -3 14405.2 749.806   2
   0  13   3 13843.7 476.839   2
   0  13   3 14194.4 755.157   6
   0 -13   3 14342.2 770.364   0
   0 -13  -3 13592.2 813.500   5
   0 -13  -4 4678.75 382.262   0
   0  13  -4 4534.26 704.033   2
   0 -13  -4 4064.94 724.194   3
   0  13   4 4468.74 630.573   6
   0 -13  -4 4152.63 793.560   5
   0 -13   4 4909.84 784.580   0
   0  13   4 4555.86 314.682   2
   0 -13  -5 2177.34 745.435   5
   0 -13  -5 1962.67 695.650   3
   0 -13   5 2112.31 680.754   0
   0  13  -5 2081.23 779.276   2
   0  13   5 2101.84 601.717   6
   0  13  -6 780.789 771.228   2
   0  13   6 1139.87 562.073   6
   0 -13   6 455.071 846.137   0
   0 -13  -6 1084.37 806.591   5
   0 -13  -6 1072.82 880.537   3
   0  13   7 1873.56 577.975   6
   0 -13   7 1906.49 893.638   0
   0  13  -7 1873.47 817.964   2
   0 -13  -7 1834.53 744.301   3
   0 -13  -7 1306.64 765.004   5
   0  13  -8 624.962 905.366   2
   0 -13   8 722.843 926.683   0
   0 -13  -8 842.305 821.749   3
   0 -13  -8 616.933 862.528   5
   0 -13   9 15725.0 1122.71   0
   0 -13  -9 16325.6 985.948   5
   0 -13  -9 16135.1 975.556   3
   0  13  -9 15550.5 1000.56   2
   0 -13  10 10073.8 1102.85   0
   0 -13 -10 9588.74 1091.66   3
   0  13 -10 9405.64 1061.94   2
   0 -13 -11 4955.80 953.414   3
   0  13  11 6780.07 1066.01   1
   0 -13  11 5764.65 975.282   0
   0  13 -11 5503.21 931.132   2
   0  13  12 3463.75 1061.25   1
   0  13 -12 3465.40 930.415   2
   0 -13 -12 2804.28 949.521   3
   0 -13  12 3452.45 1170.76   0
   0 -13  13 304.352 1148.42   0
   0 -13 -13 302.307 1001.45   3
   0  13  13 931.055 1078.30   1
   0  13 -13 375.445 976.832   2
   0 -13 -14 1280.84 1085.52   3
   0  13 -14 720.449 1015.17   2
   0 -13  14 230.458 1323.01   0
   0  13  14 46.0084 1129.90   1
   0 -13 -15 3237.22 1215.78   3
   0  13  15 3067.01 1260.13   1
   0 -13  15 4038.74 1249.24   0
   0  13 -15 3382.52 1225.09   2
   0 -13  16 2037.13 1427.40   0
   0 -13 -16 1108.74 1227.54   3
   0 -13 -17 4074.36 1228.96   3
   0 -13  17 4540.73 1602.28   0
   0 -13  18 1642.07 1626.79   0
   0 -13 -18 1187.85 1248.82   3
   0  14   0 27262.9 778.263   2
   0 -14   0 26959.6 749.023   0
   0 -14  -1 9942.61 621.153   0
   0  14   1 9808.97 625.313   2
   0  14  -1 10011.1 696.952   2
   0 -14   1 10186.4 698.269   0
   0 -14   2 21968.5 792.976   0
   0  14   2 22335.4 615.704   2
   0  14  -2 21478.1 813.341   2
   0  14   2 23804.4 894.913   6
   0 -14  -2 22021.2 624.443   0
   0  14   3 8875.19 744.004   6
   0 -14  -3 7722.74 488.719   0
   0  14   3 8522.99 470.428   2
   0  14  -3 8715.45 772.446   2
   0 -14   3 7681.99 735.362   0
   0 -14   4 7458.18 745.910   0
   0  14   4 8468.19 731.348   6
   0  14  -4 7711.93 791.609   2
   0  14  -5 4282.49 849.488   2
   0 -14   5 4268.19 870.474   0
   0 -14  -5 3385.94 907.932   3
   0  14   5 4105.32 646.665   6
   0  14  -6 11797.9 863.958   2
   0 -14  -6 11027.8 1039.68   3
   0  14   6 11233.5 705.779   6
   0 -14   6 11437.6 861.187   0
   0 -14  -7 1176.05 955.078   3
   0 -14   7 1798.51 928.596   0
   0  14   7 1137.31 588.382   6
   0  14  -7 859.062 773.365   2
   0 -14   8 19651.6 1125.87   0
   0  14  -8 18062.4 974.344   2
   0 -14  -8 17747.9 1105.71   3
   0 -14  -9 1049.25 1043.54   3
   0  14  -9 1197.68 1020.72   2
   0 -14   9 1496.59 1071.67   0
   0  14 -10 614.394 899.141   2
   0 -14  10 815.575 1093.54   0
   0 -14 -10 1255.90 1013.38   3
   0  14 -11 179.859 1111.42   2
   0  14  11 1000.35 1061.75   1
   0 -14  11 476.151 1012.47   0
   0 -14 -11 840.289 1126.06   3
   0  14 -12 837.980 1132.16   2
   0  14  12-18.4620 1106.68   1
   0 -14  12 1191.45 1170.14   0
   0 -14 -12 596.430 1088.03   3
   0  14  13 2607.33 1191.79   1
   0 -14  13 2927.16 1334.47   0
   0 -14 -13 2245.39 1154.93   3
   0  14 -13 2374.96 1150.59   2
   0  14  14 1009.81 1223.33   1
   0  14 -14 1616.76 1206.45   2
   0 -14  14 1275.12 1209.74   0
   0 -14 -14 1428.76 1231.44   3
   0  14  15-77.7572 1282.24   1
   0 -14 -15 472.201 1128.55   3
   0 -14  15 39.5909 1433.74   0
   0 -14 -16 124.258 1308.43   3
   0 -14  16 772.818 1524.01   0
   0 -14 -17-85.2069 1279.15   3
   0 -14  17 663.571 1409.08   0
   0 -14 -18 627.158 1288.27   3
   0 -14  18 1021.78 1473.57   0
   0 -15   0 1158.60 601.111   0
   0  15   0 1494.27 610.011   2
   0  15   1 3264.32 583.588   2
   0 -15  -1 2981.94 585.338   0
   0 -15   1 2746.51 674.169   0
   0  15  -1 2972.84 677.085   2
   0  15  -2 796.007 690.764   2
   0 -15   2 1244.06 703.453   0
   0  15   2 967.371 732.041   6
   0 -15  -2 1320.23 513.356   0
   0  15   2 1057.77 512.605   2
   0 -15   3 13964.2 830.903   0
   0  15  -3 13853.3 863.475   2
   0  15   3 13388.4 839.947   6
   0  15   4 1466.39 708.518   6
   0  15  -4 1589.43 799.857   2
   0 -15   4 1995.80 787.732   0
   0  15  -5 2842.63 865.346   2
   0  15   5 2648.71 672.072   6
   0 -15   5 3306.32 801.103   0
   0  15  -6 3343.63 811.412   2
   0  15   6 3767.21 674.361   6
   0 -15   6 3901.40 963.949   0
   0 -15  -6 3608.56 931.176   3
   0  15  -7 6609.78 913.377   2
   0 -15  -7 7385.34 1103.76   3
   0 -15   7 8190.73 935.786   0
   0 -15  -8 11865.8 1188.27   3
   0  15  -8 11875.3 999.628   2
   0 -15   8 11972.5 1020.57   0
   0 -15   9 4496.86 1079.68   0
   0  15  -9 3548.75 944.664   2
   0 -15  -9 3682.51 1097.74   3
   0 -15 -10 594.429 993.743   3
   0  15 -10 609.778 1133.05   2
   0 -15  10 1708.58 1084.75   0
   0  15  11 2358.55 1072.73   1
   0 -15 -11 2523.20 1168.91   3
   0 -15  11 2514.84 1066.20   0
   0  15 -11 2620.25 998.681   2
   0  15 -12-48.7522 1182.48   2
   0 -15 -12 649.665 1224.46   3
   0  15  12 370.878 1155.73   1
   0  15 -13 1050.75 1306.05   2
   0 -15  13 843.741 1391.66   0
   0  15  13 523.512 1222.62   1
   0 -15 -13 1363.22 1258.28   3
   0 -15 -14 2168.97 1273.38   3
   0  15  14 1921.18 1294.90   1
   0 -15  14 1052.64 1260.39   0
   0 -15 -15 235.732 1211.38   3
   0  15  15-166.296 1320.94   1
   0 -15  16 436.909 1400.62   0
   0 -15 -16 1238.92 1364.58   3
   0 -15  17 1200.55 1624.81   0
   0 -15 -17 2402.41 1398.38   3
   0 -16   0 396.334 669.264   0
   0  16   0 87.3924 656.534   2
   0  16  -1 8022.26 758.067   2
   0 -16   1 7951.16 742.109   0
   0  16   1 7997.74 669.381   2
   0 -16  -1 7920.89 641.631   0
   0 -16   2 14380.2 848.245   0
   0  16  -2 15233.4 862.282   2
   0 -16   3 1105.47 805.588   0
   0  16  -3 1505.37 768.728   2
   0  16   3 1112.93 800.964   6
   0  16   4 3252.80 770.280   6
   0  16  -4 2590.88 871.484   2
   0 -16   4 3144.83 885.152   0
   0  16  -5 3541.11 927.324   2
   0 -16   5 3358.73 923.284   0
   0  16   5 2541.16 758.867   6
   0 -16   6 3321.36 900.093   0
   0  16  -6 2590.93 871.323   2
   0 -16   7 9331.94 1118.80   0
   0 -16  -7 9381.05 1140.88   3
   0  16  -7 9601.44 1046.70   2
   0  16  -8 6460.53 1095.80   2
   0 -16  -8 6157.98 1146.13   3
   0 -16   8 6670.43 1112.18   0
   0 -16  -9 443.250 1002.30   3
   0 -16   9 695.109 1013.08   0
   0  16  -9 1439.53 1035.25   2
   0 -16  10 1617.95 1073.37   0
   0 -16 -10 1192.23 1218.83   3
   0  16 -10 784.274 1048.17   2
   0  16 -11 245.654 1217.13   2
   0 -16 -11-45.3940 1082.30   3
   0 -16  11-104.605 1121.44   0
   0  16  11 705.341 1124.41   1
   0 -16  12 1940.45 1314.68   0
   0 -16 -12 1397.07 1259.98   3
   0  16 -12 1766.17 1236.84   2
   0  16  12 2213.96 1137.50   1
   0 -16 -13 750.497 1300.73   3
   0 -16  13 638.403 1463.35   0
   0  16  13 307.849 1169.54   1
   0  16  14 165.432 1313.28   1
   0 -16 -14 402.462 1208.53   3
   0 -16 -15 338.484 1311.04   3
   0 -16  15 430.363 1536.38   0
   0 -16 -16 523.174 1384.23   3
   0 -16  16 356.799 1490.93   0
   0 -16 -17 1073.20 1477.58   3
   0  17   0 354.784 676.630   2
   0 -17   0 362.936 705.966   0
   0  17  -1 2371.07 753.611   2
   0 -17  -1 2199.43 668.832   0
   0 -17   1 2034.23 765.658   0
   0 -17   2 1054.69 794.345   0
   0  17  -2 1184.59 794.972   2
   0  17  -3 3043.78 848.360   2
   0 -17   3 3274.61 883.700   0
   0  17  -4 889.373 861.963   2
   0 -17   4 427.829 926.375   0
   0 -17   5 102.628 979.294   0
   0 -17   6 677.089 1007.27   0
   0  17  -6 31.1449 910.386   2
   0 -17   7 5691.52 1037.85   0
   0  17  -7 5748.86 1075.65   2
   0  17  -8 2563.43 1138.32   2
   0 -17   8 3525.65 1139.11   0
   0  17  -9 719.249 1172.76   2
   0 -17   9 1695.56 1262.39   0
   0 -17  10 2019.86 1286.61   0
   0 -17 -10 1727.90 1319.78   3
   0  17 -10 2063.77 1103.33   2
   0  17  11 1223.14 1121.38   1
   0  17 -11 856.600 1238.79   2
   0 -17  11 575.333 1349.32   0
   0 -17 -11 968.830 1183.83   3
   0 -17 -13 1647.03 1239.86   3
   0  17  13 1700.13 1362.80   1
   0 -17  13 1632.46 1510.16   0
   0 -17  14 1047.55 1360.71   0
   0 -17  15 1478.66 1600.50   0
   0 -17 -15 948.705 1456.12   3
   0 -17 -16 889.777 1374.09   3
   0 -18   0 9322.44 791.590   0
   0 -18   1 1370.78 814.732   0
   0 -18   2 5449.87 884.946   0
   0  18  -2 6564.20 862.175   2
   0 -18   3-105.757 908.720   0
   0 -18   4 4921.04 998.868   0
   0  18  -4 4624.52 957.513   2
   0  18  -5 1720.62 963.270   2
   0 -18   5 2446.68 1034.44   0
   0 -18   6 3797.31 1121.77   0
   0  18  -6 3941.33 1030.21   2
   0 -18   7 1581.05 1110.92   0
   0  18  -7 404.547 1086.45   2
   0 -18   8 629.476 1197.60   0
   0  18  -8 361.822 1186.50   2
   0 -18   9 835.592 1147.09   0
   0  18  -9 407.379 1237.22   2
   0  18 -10 95.8474 1269.83   2
   0 -18  11 320.658 1394.09   0
   0 -18  12 1562.40 1487.84   0
   0 -18  14 320.938 1438.83   0
   0 -19   1-20.4056 832.937   0
   0 -19   2 557.890 889.530   0
   0  19  -3 1819.89 948.200   2
   0 -19   3 2189.59 982.543   0
   0  19  -4 551.467 982.715   2
   0 -19   4 316.197 997.430   0
   0 -19   5-44.7618 1033.92   0
   0  19  -5 35.5928 994.291   2
   0  19  -6 3408.82 1132.64   2
   0 -19   6 3090.54 1122.32   0
   0 -19   7 3130.33 1256.77   0
   0  19  -7 3115.16 1121.79   2
   0  19  -8 1461.35 1250.50   2
   0 -19   8 1889.06 1171.61   0
   0  19  -9 2089.33 1303.11   2
   0 -19   9 2352.87 1389.93   0
   0 -19  10 1118.90 1348.29   0
   0 -19  11 827.342 1328.08   0
   0 -19  12 1230.83 1398.31   0
   0 -19  13 2218.02 1471.13   0
   0 -20   2 1045.96 976.844   0
   0 -20   3 3723.42 1033.32   0
   0 -20   4 419.291 1073.02   0
   0 -20   5 3675.14 1143.94   0
   0  20  -5 3522.95 1149.91   2
   0  20  -6 1007.40 1162.87   2
   0 -20   6 444.909 1167.79   0
   0  20  -7 741.687 1151.44   2
   0 -20   7 1204.23 1245.13   0
   0  20  -8 607.494 1280.93   2
   0 -20   8 274.875 1346.95   0
   0 -20   9 85.1218 1266.07   0
   0 -20  10 398.044 1421.43   0
   0 -20  11 2654.46 1558.05   0
   0 -21   3 583.814 1078.97   0
   0 -21   4 728.701 1142.60   0
   0 -21   5 1446.67 1182.45   0
   0 -21   6 2275.21 1227.43   0
   0  21  -7 406.192 1210.58   2
   0 -21   7 198.505 1262.92   0
   0 -21   8 2004.68 1405.73   0
   0 -21   9 1128.29 1375.08   0
   0 -21  10 1530.02 1541.50   0
   0 -21  11 505.806 1447.44   0
   0 -22   5 702.707 1238.98   0
   0 -22   7 263.311 1343.46   0
   0 -22   8 1115.49 1388.33   0
   0 -23   6 209.117 1344.66   0
   0 -23   7-127.629 1399.20   0
   0 -23   8 116.470 1431.46   0
   1   0 -16-29.0149 682.931   2
   1   0 -15 4575.44 690.540   2
  -1   0  15 4816.21 662.789   0
  -1   0  15 5443.34 769.396   1
   1   0 -14 244.721 623.050   2
  -1   0  14 49.5768 626.558   0
   1   0 -14-78.9818 458.126   3
   1   0 -13 31897.5 622.905   3
  -1   0  13 32400.9 875.662   1
   1   0 -13 30986.7 781.045   2
  -1   0  13 30619.8 771.605   0
  -1   0  12-13.5195 237.145   7
   1   0 -12 270.483 392.567   3
   1   0 -12 103.625 540.351   2
  -1   0  12 216.762 611.232   1
   1   0 -12-31.3007 354.654   5
   1   0 -12-128.342 380.891   6
   1   0 -11 15808.1 362.066   4
   1   0 -11 17240.8 626.364   2
  -1   0  11 16289.3 371.262   7
  -1   0  11 16727.4 590.918   0
   1   0 -11 14993.2 429.466   5
   1   0 -11 15083.5 450.648   6
   1   0 -11 16611.0 472.666   3
  -1   0  11 15998.6 674.500   1
  -1   0  10 351.967 429.414   0
  -1   0  10 99.8387 492.329   1
   1   0 -10-64.2604 463.223   2
   1   0 -10-59.4488 269.457   4
   1   0 -10 33.3497 346.969   3
   1   0 -10 21.7634 318.393   6
   1   0 -10 30.9704 320.656   5
  -1   0   9 31174.5 573.740   0
   1   0  -9 31553.9 458.803   5
  -1   0   9 30474.1 678.358   1
   1   0  -9 32594.6 410.436   4
   1   0  -9 32239.9 472.899   3
   1   0  -9 32864.7 589.609   2
  -1   0   9 31567.4 512.842   4
   1   0  -8-83.0621 252.352   3
  -1   0   8 10.3494 417.121   1
  -1   0   8-16.8352 322.637   4
   1   0  -8-2.14663 383.214   2
   1   0  -8-115.714 287.729   5
  -1   0   8 84.4537 361.167   0
  -1   0   7 58616.6 575.785   0
  -1   0   7 58473.8 569.185   4
   1   0  -7 56025.3 697.593   1
   1   0  -7 54555.5 461.330   4
   1   0  -7 56129.9 478.830   3
   1   0  -7 55218.2 503.187   5
   1   0  -7 55223.2 599.835   2
  -1   0   7 57576.4 677.309   1
   1   0  -6-55.1810 355.907   1
  -1   0   6 8.05953 288.521   0
  -1   0   6 68.5876 287.713   2
   1   0  -6 209.021 254.418   5
   1   0  -6 25.7672 234.838   4
  -1   0   6 43.2404 320.145   1
   1   0  -6-48.6804 192.863   3
  -1   0   6 199.733 280.837   4
   1   0  -6-21.3646 301.879   2
   1   0  -5 225358. 3058.97   4
   1   0  -5 217800. 2634.72   3
   1   0  -5 223885. 3888.79   1
  -1   0   5 229149. 3480.33   4
  -1   0   5 211574. 3214.70   0
   1   0  -5 218594. 3347.72   2
  -1   0   5 221310. 3432.71   2
   1   0  -5 225188. 3234.26   5
  -1   0   5 234568. 3759.40   1
   1   0  -4 45.2008 260.257   5
  -1   0   4 24.2192 169.685   3
  -1   0   4 108.959 263.931   2
  -1   0   4 172.780 274.164   4
  -1   0   4 195.776 266.333   1
   1   0  -4-62.2632 227.663   4
   1   0  -4 99.0996 270.791   2
  -1   0   4 147.985 249.009   0
   1   0  -4 228.315 297.097   1
   1   0  -4 124.039 146.313   3
   1   0  -3 338039. 3216.08   1
  -1   0   3 339334. 3032.73   1
  -1   0   3 336006. 3894.90   4
   1   0  -3 343446. 3632.51   4
   1   0  -3 338130. 3658.60   5
  -1   0   3 336228. 3484.46   2
  -1   0   3 339409. 2321.80   3
   1   0  -3 341853. 3466.15   2
   1   0  -3 347344. 2202.43   3
  -1   0   3 336118. 3345.46   0
  -1   0  -2 41.1110 102.605   7
   1   0   2-85.5250 146.914   0
  -1   0  -3 31338.9 400.657   6
   1   0   3 33881.2 341.567   0
   1   0   3 31992.5 357.746   6
  -1   0  -3 31197.9 649.097   1
  -1   0  -3 33946.6 481.644   3
   1   0   3 32491.8 551.436   1
  -1   0  -4 67.7658 525.186   1
   1   0   4 3.44455 256.639   0
  -1   0  -4-27.8863 255.180   2
  -1   0  -4 64.4399 328.569   3
  -1   0  -4 229.300 269.064   6
   1   0   4 235.140 387.813   1
   1   0   5 43347.1 730.601   1
   1   0   5 42532.1 247.761   4
   1   0   5 42244.0 441.207   0
  -1   0  -5 42837.9 446.370   2
  -1   0  -5 44678.1 567.174   3
  -1   0  -5 42154.7 507.824   6
   1   0   6 23.9048 108.081   4
  -1   0  -6-45.8531 349.668   3
   1   0   6-71.3384 511.989   1
  -1   0  -6 69.1404 286.679   2
  -1   0  -6-156.947 322.322   6
   1   0   6 124.722 291.233   0
  -1   0  -7 141699. 950.170   6
   1   0   7 147583. 1780.17   4
   1   0   7 145404. 842.346   0
  -1   0  -7 145741. 879.264   2
  -1   0  -7 144781. 997.879   3
   1   0   7 152630. 1323.70   1
  -1   0  -8 151.684 405.587   3
   1   0   8 158.617 122.611   4
  -1   0  -8-89.1722 394.516   6
   1   0   8 1227.21 656.257   1
   1   0   8 243.357 376.919   0
  -1   0  -9 33689.7 649.983   3
  -1   0  -9 32925.3 638.900   6
  -1   0  -9 35315.4 626.909   2
   1   0   9 32429.5 255.190   4
   1   0   9 35343.6 603.074   0
   1   0  10 40.7932 114.463   4
   1   0  10 523.248 753.865   1
   1   0  10 123.367 460.089   0
  -1   0 -10 78.0632 485.632   2
  -1   0 -10-47.5976 466.269   3
  -1   0 -10-29.4568 459.302   6
   1   0  11 13455.2 601.646   0
   1   0  11 14029.5 900.784   1
  -1   0 -11 13972.0 619.001   3
  -1   0 -11 13645.9 596.686   6
  -1   0 -11 13960.5 622.534   2
  -1   0 -12 187.902 535.795   6
  -1   0 -12-141.888 531.488   3
   1   0  12 12.6037 823.687   1
   1   0  12-41.9716 547.970   0
   1   0  13 10361.3 955.520   1
  -1   0 -13 10303.4 614.449   6
  -1   0 -13 10847.4 674.659   2
   1   0  13 11356.7 667.556   0
  -1   0 -13 10434.1 654.570   3
   1   0  15 8445.98 1008.89   1
   1   0  15 7909.94 739.941   0
  -1   0 -15 9341.62 680.244   3
  -1   0 -15 8934.78 729.683   2
   1   0  16 215.617 722.644   0
  -1   0 -16 294.585 658.048   3
  -1   0 -16 56.1734 723.065   2
   1   0  17 1675.58 1007.79   1
   1   0  19 1725.57 1202.47   1
  -1  -1  17 884.288 796.037   0
   1   1 -17 1681.91 792.200   2
   1   1 -16 4921.03 783.463   2
  -1  -1  16 4700.89 782.326   0
  -1   1  16 4631.27 811.631   1
  -1  -1  16 5416.97 810.681   1
   1  -1 -15 6794.23 684.779   2
  -1   1  15 6734.91 621.582   0
  -1  -1  15 7345.24 795.541   1
  -1  -1  15 7562.35 762.757   0
   1   1 -15 7945.85 740.839   2
  -1   1  15 7357.16 790.548   1
  -1  -1  14 48846.5 1025.26   1
  -1  -1  14 47160.4 939.878   0
   1  -1 -14 45976.1 756.516   3
   1  -1 -14 46988.1 890.919   2
  -1   1  14 48630.1 1029.85   1
  -1   1  14 46641.6 811.570   0
   1   1 -14 46676.6 968.341   2
  -1   1  13 9791.78 598.518   0
   1   1 -13 10035.7 479.011   3
  -1   1  13 9343.92 719.124   1
   1   1 -13 9460.49 489.605   6
  -1  -1  13 9844.08 680.276   0
   1   1 -13 10382.7 702.581   2
   1  -1 -13 10164.4 533.736   3
   1  -1 -13 9680.38 460.327   5
  -1  -1  13 9826.47 736.793   1
   1  -1 -13 9920.84 612.895   2
   1  -1 -12 5819.36 366.367   4
   1   1 -12 5568.70 461.347   6
   1   1 -12 6015.85 337.250   5
   1  -1 -12 6047.85 437.380   5
  -1   1  12 5776.37 523.322   0
  -1   1  12 5779.79 664.054   1
   1  -1 -12 5935.52 372.330   6
   1   1 -12 5985.10 618.119   2
  -1  -1  12 6079.06 651.378   1
   1   1 -12 6422.14 418.140   3
   1  -1 -12 6127.55 460.852   3
  -1  -1  12 5518.00 613.865   0
   1   1 -12 5629.22 229.754   4
   1  -1 -12 6152.67 566.797   2
  -1  -1  11 9049.17 630.285   1
   1  -1 -11 9116.85 469.795   3
   1   1 -11 8538.01 347.654   5
   1  -1 -11 8429.45 379.628   6
   1  -1 -11 8587.32 546.675   2
   1  -1 -11 8700.99 424.537   5
   1   1 -11 9599.39 596.455   2
  -1   1  11 8511.01 509.762   0
  -1   1  11 8771.38 622.739   1
  -1  -1  11 8145.30 265.451   7
  -1  -1  11 8383.43 569.660   0
   1   1 -11 8671.54 260.603   4
   1  -1 -11 8397.51 378.096   4
  -1   1  10 5607.05 408.511   4
   1  -1 -10 6717.90 351.994   4
   1   1 -10 6165.53 528.522   2
   1  -1 -10 6077.96 401.835   5
  -1  -1  10 5789.10 519.408   0
   1   1 -10 6828.14 362.740   3
  -1   1  10 5928.12 422.923   0
   1  -1 -10 6323.95 479.970   2
  -1  -1  10 6328.78 567.730   1
  -1   1  10 6073.60 572.948   1
   1   1 -10 6822.12 326.888   5
   1  -1 -10 6610.04 414.966   3
  -1  -1  10 6516.65 269.721   7
   1   1 -10 6575.85 259.347   4
   1  -1 -10 6145.49 335.159   6
   1  -1  -9 7503.09 372.117   5
   1   1  -9 7597.39 327.559   3
   1  -1  -9 7432.34 364.427   3
  -1  -1   9 7150.19 526.388   1
   1  -1  -9 7570.32 432.247   2
   1   1  -9 7724.20 271.108   4
  -1   1   9 7516.39 382.342   4
   1   1  -9 7513.16 475.648   2
   1  -1  -9 7478.31 341.524   4
  -1   1   9 7701.39 394.695   0
  -1  -1   9 7855.43 485.678   0
  -1  -1   9 8213.50 288.960   7
   1  -1  -9 7460.07 307.680   6
  -1   1   9 7544.49 514.694   1
   1   1  -9 7392.00 314.682   5
  -1  -1   8 160805. 1007.20   0
  -1   1   8 164908. 885.212   0
   1   1  -8 162849. 697.429   4
   1  -1  -8 161101. 805.880   4
   1  -1  -8 155196. 2728.16   6
   1  -1  -8 162142. 866.961   5
   1   1  -8 162450. 1029.62   2
   1  -1  -8 163752. 874.866   3
   1   1  -8 162901. 764.879   5
  -1  -1   8 160887. 2971.14   7
  -1   1   8 160419. 889.378   4
  -1  -1   8 164049. 1107.67   1
   1   1  -8 162866. 2975.30   3
  -1   1   8 161869. 1118.16   1
   1  -1  -8 161370. 914.610   2
  -1   1   7 32137.7 471.846   2
  -1   1   7 33064.7 587.526   1
  -1  -1   7 32785.1 567.755   1
   1   1  -7 32490.9 593.361   1
   1  -1  -7 32052.5 575.309   1
  -1   1   7 32810.7 467.030   4
  -1  -1   7 32247.6 531.187   0
  -1   1   7 32367.9 445.460   0
   1   1  -7 31923.7 372.205   3
  -1  -1   7 32099.4 410.640   7
   1  -1  -7 33728.1 464.371   5
   1   1  -7 32747.3 402.019   5
   1  -1  -7 31908.0 337.957   6
   1  -1  -7 31709.5 420.776   4
   1   1  -7 31624.1 531.810   2
   1  -1  -7 33183.2 435.050   3
   1  -1  -7 32501.1 472.760   2
   1   1  -7 31813.3 362.435   4
   1  -1  -6 9575.42 320.799   2
   1   1  -6 9392.93 398.115   2
   1   1  -6 9226.89 265.772   4
   1   1  -6 10103.6 234.067   3
   1  -1  -6 9218.17 324.902   5
   1   1  -6 9167.08 414.210   1
  -1  -1   6 10106.3 396.627   1
   1   1  -6 9745.79 307.373   5
  -1  -1   6 9940.03 381.358   0
   1  -1  -6 9806.21 286.878   3
  -1   1   6 9922.01 316.259   4
  -1   1   6 10665.0 321.406   2
  -1   1   6 10200.0 411.846   1
  -1   1   6 9810.12 310.553   0
  -1  -1   6 9492.53 286.734   7
   1  -1  -6 10006.9 386.793   1
   1  -1  -6 9179.45 201.299   6
   1  -1  -6 9453.72 312.525   4
  -1   1   5 34999.0 416.246   4
  -1  -1   5 32893.5 455.210   1
   1  -1  -5 35677.3 423.751   5
   1   1  -5 34327.0 377.019   4
   1  -1  -5 35369.6 399.519   4
  -1  -1   5 33766.3 468.530   0
  -1  -1   5 34071.3 468.473   2
   1  -1  -5 35019.8 363.101   3
   1  -1  -5 35624.4 397.700   2
   1   1  -5 35190.1 465.679   2
  -1   1   5 34542.4 385.382   2
   1  -1  -5 36410.5 466.412   1
   1   1  -5 35681.4 292.144   3
   1   1  -5 34247.3 480.805   1
  -1   1   5 33888.1 357.360   0
  -1   1   5 36624.8 491.346   1
   1   1  -5 35056.1 401.434   5
   1   1  -4 212033. 2939.87   4
   1  -1  -4 218042. 3148.08   5
  -1  -1   4 210490. 3302.48   2
   1   1  -4 213253. 3022.80   5
  -1   1   4 209922. 2577.44   0
  -1   1   4 213326. 3108.44   4
  -1  -1   4 207889. 2968.60   1
   1   1  -4 214694. 3280.49   2
  -1  -1   4 211613. 3221.52   0
   1  -1  -4 218285. 2669.77   3
   1  -1  -4 222159. 2807.78   2
  -1   1   4 220784. 3235.75   1
   1  -1  -4 215322. 3033.87   4
  -1   1   4 214455. 2780.75   2
   1   1  -4 219732. 1949.28   3
   1   1  -4 213963. 3171.31   1
  -1   1   3 340156. 3703.37   4
   1  -1  -3 337370. 3611.86   4
   1  -1  -3 336918. 3705.44   5
  -1  -1   3 335900. 3722.69   0
   1  -1  -3 340613. 3004.25   3
  -1  -1   3 345393. 3111.61   1
  -1   1   3 341514. 3133.05   2
  -1   1   3 336595. 2897.65   0
   1   1  -3 336711. 3772.16   2
   1   1  -3 343691. 3535.27   4
  -1  -1   3 330353. 3643.80   7
   1  -1  -3 345715. 3187.09   2
  -1  -1   3 334982. 3806.94   2
  -1   1   3 345961. 3228.22   1
   1   1  -3 330016. 3160.05   1
  -1  -1   2 57872.6 390.242   7
   1  -1  -2 58198.5 392.114   4
   1  -1  -2 58775.3 327.852   3
   1  -1  -2 58084.4 1181.76   2
   1  -1  -2 57104.5 392.271   5
  -1  -1  -2 45881.2 409.110   6
   1  -1   2 44243.2 362.911   0
   1   1   2 17252.5 251.593   6
  -1  -1  -3 11191.7 332.929   6
   1   1   3 10849.9 257.427   0
   1   1   3 10335.7 426.985   1
  -1   1  -3 11439.6 518.550   1
  -1  -1  -3 12074.8 380.420   3
   1   1   3 11201.5 287.150   6
   1  -1   3 11336.0 544.483   1
   1  -1   3 10792.0 294.371   0
  -1   1  -3 11487.6 312.315   2
  -1  -1  -3 10842.5 416.941   1
  -1   1  -4 27457.7 638.213   1
  -1   1  -4 28463.2 471.847   3
  -1  -1  -4 28964.7 476.521   3
  -1  -1  -4 27653.0 661.735   1
   1   1   4 28836.5 642.831   1
   1  -1   4 28148.9 404.722   0
  -1  -1  -4 27820.3 428.941   6
   1  -1   4 29529.4 674.082   1
  -1   1  -4 27653.8 389.882   2
   1   1   4 28581.2 332.244   0
   1   1   4 26952.4 373.999   6
  -1   1  -5 6199.31 310.812   2
   1   1   5 6758.33 203.629   4
  -1   1  -5 5984.64 381.731   3
   1   1   5 6126.65 272.002   0
  -1  -1  -5 6424.51 276.797   2
   1  -1   5 6167.59 323.451   0
  -1  -1  -5 6133.03 362.680   3
   1  -1   5 6034.95 570.282   1
   1   1   5 5889.91 283.894   6
  -1  -1  -5 7813.71 347.625   6
   1   1   5 6592.86 538.320   1
  -1   1  -6 20327.3 467.250   6
   1  -1   6 21813.1 431.309   0
   1   1   6 23471.4 276.962   4
   1   1   6 24247.1 707.648   1
   1   1   6 22584.2 371.136   0
   1  -1   6 22708.7 630.288   1
  -1  -1  -6 21723.4 457.911   6
  -1  -1  -6 21150.1 478.276   3
  -1   1  -6 21123.7 474.690   3
  -1  -1  -6 21441.0 384.574   2
  -1   1  -6 20945.8 438.276   2
   1  -1   7 4941.90 633.330   1
   1   1   7 10111.0 679.292   1
  -1   1  -7 4827.87 398.984   6
  -1   1  -7 4706.13 404.459   3
  -1  -1  -7 5801.50 391.864   6
  -1  -1  -7 9403.50 473.074   3
  -1   1  -7 4758.09 377.493   2
   1   1   7 5213.10 361.029   0
   1  -1   7 4523.57 381.610   0
  -1   1  -8 53321.5 713.307   3
   1   1   8 51945.2 582.664   0
   1  -1   8 51142.3 661.502   0
  -1   1  -8 53224.8 694.635   2
  -1  -1  -8 53759.5 624.142   2
   1  -1   8 55049.6 964.320   1
  -1  -1  -8 52399.8 732.229   3
  -1   1  -8 52402.3 711.618   6
  -1  -1  -8 52135.9 692.619   6
   1   1   8 57783.2 1006.72   1
   1   1   8 53163.9 406.334   4
   1  -1   9 35158.9 865.018   1
   1  -1   9 34647.4 644.412   0
  -1  -1  -9 35656.1 660.417   6
  -1  -1  -9 36206.2 693.304   3
  -1   1  -9 32872.7 650.428   6
  -1   1  -9 35325.0 667.062   3
   1   1   9 35828.0 581.564   0
  -1  -1  -9 37364.1 607.086   2
   1   1   9 36301.0 877.245   1
  -1   1  -9 35451.3 679.627   2
   1   1   9 36802.5 371.231   4
  -1   1 -10 81995.1 936.036   3
   1   1  10 86615.9 806.576   0
   1  -1  10 84319.6 916.771   0
   1   1  10 87172.0 1268.24   1
  -1   1 -10 85781.7 941.716   2
   1   1  10 83259.1 516.267   4
  -1   1 -10 80641.1 939.117   6
   1  -1  10 88772.4 1269.68   1
  -1  -1 -10 84786.3 952.799   3
  -1  -1 -10 86724.4 846.207   2
  -1  -1 -10 80576.4 929.976   6
   1  -1  11 4375.57 735.810   1
  -1   1 -11 4533.06 601.060   2
   1  -1  11 4213.76 581.682   0
  -1   1 -11 4489.84 539.042   3
   1   1  11 4030.91 242.992   4
   1   1  11 4137.10 727.206   1
  -1  -1 -11 4529.12 539.804   3
  -1   1 -11 4085.08 533.494   6
   1   1  11 4353.45 486.008   0
  -1  -1 -11 4062.59 520.360   6
  -1  -1 -11 4234.25 522.213   2
  -1   1 -12 11387.7 672.486   2
  -1   1 -12 11258.3 612.665   3
   1   1  12 10342.6 585.183   0
  -1  -1 -12 11574.0 589.515   2
   1  -1  12 10534.9 662.748   0
  -1  -1 -12 10447.0 630.989   3
  -1   1 -12 9957.05 627.949   6
   1   1  12 10885.1 920.671   1
  -1  -1 -12 9999.36 582.667   6
   1  -1  12 9713.62 913.315   1
   1   1  13 2055.73 829.321   1
  -1   1 -13 1796.16 558.781   3
  -1  -1 -13 1965.15 555.772   2
  -1   1 -13 1738.39 626.081   2
   1  -1  13 1522.15 800.556   1
  -1  -1 -13 1702.49 535.870   6
  -1   1 -13 1721.95 562.457   6
  -1  -1 -13 2019.31 578.833   3
   1  -1  13 2146.71 639.116   0
   1   1  13 2175.98 542.176   0
   1  -1  14 4383.44 688.096   0
   1   1  14 4203.74 624.005   0
   1   1  14 4122.43 852.554   1
  -1  -1 -14 4267.32 606.490   2
  -1   1 -14 4151.59 600.601   3
  -1  -1 -14 4433.92 639.277   3
   1  -1  14 4700.63 863.049   1
  -1   1 -14 5011.07 694.648   2
   1  -1  15 6999.53 759.931   0
   1   1  15 7199.48 1016.72   1
  -1  -1 -15 7226.73 670.472   2
   1  -1  15 6861.80 973.641   1
   1   1  15 6431.34 681.036   0
  -1  -1 -15 6829.70 705.310   3
  -1   1 -15 7830.71 774.231   2
  -1   1 -15 6694.72 642.370   3
  -1   1 -16 17971.9 884.225   2
  -1   1 -16 17145.3 775.846   3
   1  -1  16 18712.1 1153.28   1
   1   1  16 18897.5 1121.76   1
  -1  -1 -16 19195.0 825.058   3
   1  -1  16 18163.8 909.683   0
   1  -1  17 4490.98 1085.87   1
   1   1  17 3326.08 1062.01   1
   1  -1  17 4144.21 868.807   0
  -1   1 -17 3713.07 834.121   2
   1   1  18 3269.01 1127.38   1
   1  -1  18 3597.26 1136.69   1
   1  -1  19 639.375 1146.42   1
   1   1  19 937.679 1145.55   1
   1   2 -18 264.374 875.585   2
  -1  -2  18-15.8331 898.078   0
  -1  -2  17 2879.00 838.719   1
  -1  -2  17 2536.28 856.562   0
   1   2 -17 2655.92 843.805   2
  -1  -2  16 3101.63 822.285   0
  -1  -2  16 3681.41 799.492   1
   1   2 -16 3031.27 779.181   2
  -1   2  16 3583.81 823.873   1
  -1  -2  15 987.295 767.544   1
  -1  -2  15 1329.42 758.382   0
  -1   2  15 1678.55 777.373   1
   1   2 -15 1511.35 759.411   2
   1   2 -14 1879.16 701.988   2
   1  -2 -14 2035.21 578.556   2
  -1  -2  14 1889.63 724.302   0
  -1  -2  14 2079.22 728.404   1
  -1   2  14 1614.23 499.816   0
   1  -2 -14 1697.88 523.526   3
  -1   2  14 2007.09 739.782   1
  -1  -2  13 8217.06 733.472   1
   1   2 -13 6767.51 524.761   6
   1  -2 -13 7517.61 555.648   2
  -1   2  13 7335.29 502.822   0
   1  -2 -13 7172.07 500.328   5
  -1   2  13 8115.64 744.778   1
   1   2 -13 6796.62 431.701   3
   1   2 -13 7348.58 704.429   2
   1  -2 -13 7251.47 533.764   3
  -1  -2  13 7210.91 707.682   0
   1  -2 -12 22605.1 573.490   5
   1  -2 -12 23104.3 516.327   4
   1  -2 -12 23629.3 389.891   6
  -1  -2  12 23452.8 766.363   0
  -1   2  12 22881.5 805.688   1
  -1   2  12 22904.0 576.036   0
   1   2 -12 23339.9 511.774   3
   1   2 -12 23615.8 753.345   2
  -1  -2  12 24111.6 791.130   1
   1  -2 -12 23906.7 603.958   3
   1  -2 -12 24020.1 615.523   2
  -1  -2  11 6748.17 643.011   1
  -1  -2  11 7016.27 603.045   0
   1   2 -11 6857.18 296.258   5
   1  -2 -11 7383.69 418.018   4
   1  -2 -11 7627.99 297.008   6
   1  -2 -11 7665.50 467.104   3
   1   2 -11 7526.13 385.463   3
  -1   2  11 7691.83 645.362   1
   1  -2 -11 7513.79 480.289   5
   1   2 -11 7452.94 649.101   2
  -1   2  11 7137.94 430.245   0
   1  -2 -11 7675.37 473.162   2
   1   2 -11 6971.44 197.796   4
   1   2 -10 10269.1 617.500   2
  -1   2  10 9764.70 415.407   0
   1  -2 -10 10375.1 413.438   4
   1  -2 -10 10072.6 285.724   6
   1  -2 -10 9591.42 462.940   5
   1  -2 -10 10176.1 461.946   2
   1  -2 -10 10381.4 471.046   3
  -1  -2  10 10095.7 596.251   0
  -1   2  10 10310.2 608.751   1
   1   2 -10 10502.9 316.830   5
  -1  -2  10 10295.9 613.693   1
   1   2 -10 10937.8 377.226   3
   1   2 -10 9869.10 240.746   4
   1   2  -9 57436.4 540.693   3
   1  -2  -9 56181.9 660.537   3
   1  -2  -9 55174.8 588.016   4
  -1   2   9 54013.1 815.647   1
  -1  -2   9 57219.5 816.405   1
   1  -2  -9 55504.6 632.182   5
   1   2  -9 56359.9 482.977   5
   1  -2  -9 58229.6 442.523   6
   1   2  -9 55613.5 410.793   4
   1  -2  -9 56779.0 610.561   2
  -1   2   9 57486.3 565.577   0
   1   2  -9 56040.1 793.671   2
  -1  -2   9 57334.9 779.822   0
   1   2  -8 8541.43 305.013   5
   1   2  -8 8408.94 457.767   2
  -1   2   8 8316.23 362.640   2
   1  -2  -8 8789.74 373.221   2
  -1   2   8 8771.68 333.057   0
  -1  -2   8 8755.08 476.211   0
  -1  -2   8 9196.38 273.589   7
   1  -2  -8 8936.81 368.840   3
   1   2  -8 8723.05 258.987   4
  -1  -2   8 8759.49 497.896   1
   1  -2  -8 8644.54 405.015   5
   1   2  -8 8698.08 296.925   3
  -1   2   8 8346.29 492.952   1
   1  -2  -8 8475.14 358.608   4
   1  -2  -8 8978.29 215.543   6
   1  -2  -7 3952.38 326.289   4
   1  -2  -7 4055.85 305.562   3
   1   2  -7 3919.63 427.704   2
   1   2  -7 3893.60 239.220   3
   1  -2  -7 3864.92 289.576   2
  -1   2   7 4345.78 327.241   4
  -1  -2   7 3847.61 434.254   1
   1  -2  -7 3995.94 352.817   5
  -1   2   7 4146.55 301.738   2
   1   2  -7 3969.49 241.830   4
  -1  -2   7 4133.67 240.511   7
  -1   2   7 4173.10 428.644   1
  -1  -2   7 3801.21 395.570   0
   1  -2  -7 3754.86 147.827   6
   1   2  -7 3670.84 272.913   5
  -1   2   7 4444.02 264.517   0
  -1   2   6 170934. 2489.85   0
   1  -2  -6 172618. 3151.60   4
   1  -2  -6 173049. 2762.45   2
  -1  -2   6 167334. 2750.63   7
  -1   2   6 172902. 2763.29   2
  -1  -2   6 165772. 3531.84   1
   1   2  -6 170880. 2507.73   3
   1  -2  -6 171477. 3158.87   3
  -1   2   6 171201. 859.204   4
  -1  -2   6 165545. 951.019   0
   1   2  -6 171424. 989.632   1
   1   2  -6 162445. 945.276   2
  -1   2   6 171856. 1009.57   1
   1   2  -6 172451. 2710.20   4
   1  -2  -6 172019. 867.174   5
   1   2  -6 172703. 2840.48   5
   1   2  -5 231995. 3909.65   1
   1   2  -5 238235. 3994.26   2
  -1   2   5 243720. 3675.89   4
  -1   2   5 240559. 2911.42   2
   1  -2  -5 241067. 3687.29   5
  -1  -2   5 231189. 3152.91   7
  -1  -2   5 233634. 3796.50   1
  -1   2   5 238065. 2634.90   0
   1  -2  -5 241141. 2955.73   2
   1   2  -5 234557. 2606.74   3
   1  -2  -5 237850. 3557.60   4
  -1  -2   5 240128. 1056.36   0
  -1   2   5 234035. 3984.28   1
   1   2  -5 239346. 3257.01   5
   1   2  -5 239394. 3131.09   4
   1  -2  -5 236333. 3465.48   3
  -1   2   4 60586.8 369.009   2
   1  -2  -4 61813.6 480.077   3
  -1  -2   4 58465.2 514.767   1
   1  -2  -4 63207.0 391.836   2
  -1   2   4 59407.8 334.233   0
  -1   2   4 61847.8 513.712   4
  -1  -2   4 59478.9 562.832   0
   1  -2  -4 61494.5 503.765   4
  -1   2   4 62043.6 507.663   1
  -1  -2   4 57911.5 579.390   2
   1  -2  -4 63037.5 521.096   5
  -1  -2   4 57949.4 436.952   7
   1   2  -4 61189.2 580.584   2
   1   2  -4 59855.9 515.163   1
  -1  -2   3 22584.1 359.663   0
  -1   2   3 23547.1 219.441   0
  -1   2   3 23171.3 368.049   4
   1   2  -3 23464.3 305.706   7
  -1  -2   3 22394.9 306.219   7
   1  -2  -3 23334.9 383.797   5
  -1   2   3 22844.3 243.820   2
   1   2  -3 22154.5 343.208   1
   1   2  -3 23161.5 396.189   2
   1  -2  -3 25148.9 344.037   3
   1  -2  -3 23022.5 250.952   2
  -1  -2   3 22060.1 419.085   2
   1  -2  -3 23696.3 356.473   4
   1   2  -2 157936. 2354.99   7
  -1   2   2 154932. 1770.06   2
   1  -2  -2 156185. 1753.20   2
   1  -2  -2 156478. 2542.10   5
  -1   2   2 158468. 2537.80   4
   1  -2  -2 156304. 2410.64   3
   1  -2  -2 156872. 2515.78   4
  -1  -2   2 156473. 2577.75   0
  -1  -2   2 153215. 2342.13   7
   1   2  -2 157787. 1586.19   3
  -1  -2   1 11969.4 170.491   3
   1  -2  -1 23168.1 210.163   0
  -1  -2  -1 24919.9 290.174   0
   1   2   1 9950.42 205.021   6
  -1  -2  -1 24104.6 269.686   2
   1  -2   2 31075.1 381.180   0
  -1  -2  -2 31217.1 426.541   3
  -1  -2  -2 30475.9 403.547   6
  -1   2  -2 30252.7 490.133   1
  -1   2  -2 30368.7 278.821   4
   1  -2   2 32311.4 507.047   1
  -1  -2  -2 30093.3 291.503   2
   1   2   2 28123.6 350.405   6
  -1   2  -2 31540.9 353.751   2
   1  -2   3 4668.04 451.685   1
   1   2   3 4678.12 352.382   1
  -1   2  -3 4726.46 177.234   4
   1   2   3 4827.81 280.163   6
   1  -2   3 4689.92 311.057   0
  -1   2  -3 4645.10 455.504   1
  -1  -2  -3 4697.13 325.250   6
  -1  -2  -3 4752.44 364.335   3
  -1   2  -3 4379.00 260.470   2
   1  -2   3 4743.50 138.071   4
  -1  -2  -3 4468.10 212.350   2
  -1  -2  -4 3658.22 361.165   3
   1   2   4 3018.02 258.660   6
  -1   2  -4 3286.43 320.712   2
   1  -2   4 3123.76 346.220   0
   1   2   4 3143.87 215.649   4
   1   2   4 3011.81 462.126   1
  -1  -2  -4 3578.97 334.456   6
   1  -2   4 3162.55 487.117   1
  -1   2  -4 2895.38 472.531   1
   1   2   5 56997.5 434.505   0
   1   2   5 53259.9 504.106   6
   1  -2   5 53187.8 546.974   0
  -1   2  -5 52540.3 568.558   2
   1   2   5 54856.2 426.377   4
   1  -2   5 54095.5 821.411   1
   1   2   5 55500.9 792.536   1
  -1  -2  -5 51168.6 573.345   6
  -1  -2  -5 54066.1 416.074   2
  -1  -2  -5 54508.9 629.800   3
  -1   2  -6 49705.4 633.067   3
  -1   2  -6 48822.8 601.847   2
   1   2   6 49324.4 433.171   4
   1  -2   6 48895.4 817.888   1
  -1  -2  -6 50236.9 456.809   2
   1  -2   6 48609.0 591.090   0
  -1  -2  -6 49538.5 640.563   3
   1   2   6 50833.1 440.427   0
   1   2   6 48600.0 794.912   1
  -1  -2  -6 49617.2 603.107   6
   1   2   6 46636.1 502.921   6
   1   2   7 101711. 641.055   0
   1  -2   7 96565.3 823.625   0
   1   2   7 96536.6 1098.20   1
  -1   2  -7 96744.5 839.911   2
  -1   2  -7 96937.0 852.125   3
  -1  -2  -7 98433.6 646.691   2
   1  -2   7 101771. 1153.28   1
  -1  -2  -7 97991.6 852.382   6
  -1  -2  -7 97978.6 889.332   3
   1   2   7 101143. 602.040   4
  -1  -2  -8 92969.9 703.672   2
   1   2   8 94799.6 1196.24   1
  -1  -2  -8 94465.3 917.089   3
  -1   2  -8 86509.4 864.095   3
   1   2   8 91912.0 666.590   0
  -1  -2  -8 91127.7 858.249   6
   1  -2   8 91874.5 1112.73   1
   1   2   8 92545.6 596.499   4
  -1   2  -8 89259.7 874.297   2
   1  -2   8 88796.5 862.985   0
   1   2   9 9927.81 326.298   4
  -1  -2  -9 12186.9 579.560   3
  -1   2  -9 9888.13 516.357   3
   1   2   9 9775.89 410.938   0
   1  -2   9 9195.00 535.513   0
   1  -2   9 10426.1 801.286   1
   1   2   9 9099.91 723.239   1
  -1  -2  -9 10382.0 437.205   2
  -1   2  -9 8541.16 516.616   6
  -1  -2  -9 10811.4 530.716   6
  -1   2  -9 10019.4 556.133   2
  -1  -2 -10 9331.71 539.129   6
   1   2  10 9858.80 464.163   0
  -1  -2 -10 9016.07 577.957   3
  -1  -2 -10 9497.27 468.194   2
   1  -2  10 8519.63 591.717   0
   1   2  10 9435.29 348.649   4
   1   2  10 8747.06 747.088   1
  -1   2 -10 9056.01 572.100   2
   1  -2  10 8654.48 818.882   1
  -1   2 -10 7998.98 553.902   6
  -1   2 -10 8871.19 544.740   3
  -1   2 -11 25324.5 715.473   6
  -1  -2 -11 27554.8 731.284   3
  -1  -2 -11 28204.5 631.033   2
   1  -2  11 26770.6 759.682   0
  -1   2 -11 27161.1 764.903   2
  -1   2 -11 26863.4 691.592   3
   1  -2  11 27457.0 997.480   1
  -1  -2 -11 27291.3 676.651   6
   1   2  11 28334.8 979.344   1
   1   2  11 27343.5 566.478   0
   1   2  11 27683.7 437.762   4
  -1  -2 -12 11388.1 672.483   3
  -1  -2 -12 10972.3 544.319   2
  -1  -2 -12 11141.3 623.733   6
   1   2  12 10358.3 518.043   0
  -1   2 -12 10967.7 705.608   2
   1  -2  12 11156.9 714.575   0
  -1   2 -12 10033.8 641.580   6
   1  -2  12 10600.0 941.037   1
  -1   2 -12 10720.4 607.433   3
   1   2  12 11197.3 927.433   1
  -1  -2 -13 1568.18 533.029   6
   1   2  13 1713.36 872.020   1
   1  -2  13 1284.56 675.597   0
  -1   2 -13 1416.93 647.959   2
  -1   2 -13 1405.49 562.222   3
  -1   2 -13 1631.48 586.026   6
  -1  -2 -13 1543.04 519.314   2
  -1  -2 -13 919.073 612.671   3
   1   2  13 1325.02 508.900   0
   1  -2  13 1364.79 798.054   1
  -1   2 -14 5617.19 656.437   6
  -1  -2 -14 6193.89 601.952   2
  -1   2 -14 6393.49 771.790   2
  -1   2 -14 6941.70 616.453   3
   1  -2  14 5850.86 763.319   0
   1   2  14 6807.71 900.458   1
   1  -2  14 6739.30 934.333   1
  -1  -2 -14 6076.89 694.277   3
   1   2  14 6739.66 568.243   0
   1  -2  15 3178.07 798.884   0
   1   2  15 3298.69 989.866   1
   1  -2  15 3537.55 905.386   1
  -1   2 -15 3202.24 771.288   2
  -1   2 -15 3255.69 622.317   3
  -1  -2 -15 3103.94 686.693   3
  -1  -2 -15 3096.28 618.516   2
   1  -2  16 699.280 996.849   1
  -1   2 -16 897.547 818.197   2
   1   2  16-2.54162 959.347   1
   1  -2  16 953.881 827.168   0
  -1  -2 -16 830.338 705.479   3
   1  -2  17 1057.13 1027.30   1
  -1   2 -17 1236.13 843.417   2
   1   2  17 1868.13 1047.17   1
  -1  -2 -17 1097.11 733.137   3
   1  -2  17 925.187 871.261   0
   1  -2  18 1229.89 1084.04   1
   1  -2  18 1171.88 917.876   0
   1   2  18 1767.78 1137.09   1
   1   2  19 511.796 1171.66   1
   1  -2  19 1240.21 1151.11   1
   1   3 -18 2573.10 938.013   2
  -1  -3  18 2251.00 975.955   0
  -1  -3  17 571.938 855.840   1
  -1  -3  17 689.460 889.901   0
   1   3 -17 1316.08 868.095   2
   1   3 -16 246.123 790.101   2
  -1  -3  16 214.115 817.633   1
  -1   3  16-162.209 789.772   1
  -1  -3  15 18421.2 924.206   0
  -1   3  15 16129.9 917.659   1
   1  -3 -15 17008.5 702.428   3
   1   3 -15 18239.7 936.667   2
  -1  -3  15 17273.6 881.837   1
  -1   3  14 10436.1 825.748   1
  -1  -3  14 9073.22 782.232   1
   1   3 -14 9501.79 767.192   2
   1  -3 -14 10224.5 600.550   3
  -1  -3  14 9338.96 833.686   0
   1  -3 -14 9252.62 580.901   2
  -1  -3  13 14022.5 794.996   0
   1  -3 -13 16082.6 585.958   2
  -1   3  13 14436.4 486.173   0
   1  -3 -13 15414.9 604.108   5
  -1  -3  13 15569.2 807.949   1
   1   3 -13 15992.5 829.914   2
   1  -3 -13 15513.0 634.563   3
  -1   3  13 15526.4 802.382   1
  -1   3  12 10180.4 744.662   1
   1  -3 -12 10555.5 527.081   2
  -1  -3  12 10482.3 725.005   1
   1  -3 -12 10951.5 507.978   4
   1  -3 -12 10892.0 530.815   5
   1   3 -12 10796.4 431.245   3
   1  -3 -12 10911.2 560.405   3
  -1   3  12 10097.3 433.864   0
  -1  -3  12 10058.6 706.372   0
   1  -3 -12 9196.99 214.083   6
   1   3 -12 10143.0 689.151   2
   1   3 -11 8773.87 387.374   3
   1   3 -11 7574.75 154.287   4
  -1  -3  11 7799.66 678.885   1
   1  -3 -11 9240.88 485.754   4
   1  -3 -11 8378.36 528.660   5
  -1   3  11 8334.30 663.655   1
   1  -3 -11 9060.71 471.559   2
  -1   3  11 7031.75 390.082   0
   1   3 -11 8343.82 266.614   5
  -1  -3  11 7888.91 647.558   0
   1  -3 -11 9109.81 513.637   3
   1  -3 -11 8136.28 201.569   6
   1   3 -11 9342.74 664.365   2
   1  -3 -10 18001.8 475.140   2
  -1  -3  10 18985.8 690.996   1
   1  -3 -10 17840.4 500.121   4
   1  -3 -10 17900.1 549.758   5
  -1  -3  10 17252.9 659.526   0
   1  -3 -10 17664.4 543.629   3
  -1   3  10 17274.0 698.118   1
   1   3 -10 17713.8 327.164   5
   1  -3 -10 16630.8 222.825   6
  -1   3  10 17551.5 392.436   0
   1   3 -10 17798.7 414.618   3
   1   3 -10 17327.9 247.886   4
   1   3 -10 18068.4 694.283   2
   1  -3  -9 29560.3 586.037   5
  -1   3   9 29881.5 457.587   2
   1  -3  -9 31470.7 575.331   3
   1  -3  -9 28566.9 238.138   6
   1   3  -9 30530.3 333.540   4
  -1  -3   9 29882.7 675.146   0
  -1  -3   9 30511.6 709.507   1
   1  -3  -9 30900.6 474.571   2
   1  -3  -9 30921.9 543.007   4
   1   3  -9 30783.1 444.241   3
   1   3  -9 30282.4 394.986   5
  -1   3   9 31398.4 405.503   0
   1   3  -9 30966.2 684.429   2
  -1   3   9 29895.4 728.164   1
   1   3  -8 12707.1 288.418   4
  -1  -3   8 12496.3 566.959   0
   1   3  -8 12728.3 323.873   3
   1  -3  -8 11035.9 142.086   6
  -1   3   8 11288.6 541.575   1
   1  -3  -8 13441.1 356.695   2
   1  -3  -8 12773.7 445.005   3
   1  -3  -8 12343.2 424.572   4
   1   3  -8 12286.5 329.550   5
  -1   3   8 12627.3 335.904   2
  -1  -3   8 12214.8 549.370   1
  -1   3   8 12732.5 295.328   0
   1   3  -8 13018.4 551.691   2
   1  -3  -8 12199.6 447.634   5
  -1   3   7 68356.6 480.255   2
   1   3  -7 67539.5 528.282   5
   1  -3  -7 65947.4 667.690   5
  -1  -3   7 68089.4 761.531   1
   1  -3  -7 65239.2 633.664   4
  -1   3   7 69473.9 421.829   0
  -1   3   7 66507.2 776.263   1
  -1  -3   7 66886.5 763.592   0
   1  -3  -7 67653.2 500.128   2
   1   3  -7 65477.9 735.176   2
   1  -3  -7 66451.5 661.808   3
   1   3  -7 69488.0 513.722   3
   1   3  -7 67050.9 496.505   4
  -1  -3   6 29621.3 576.386   0
   1  -3  -6 30167.8 475.207   4
   1  -3  -6 30706.8 480.666   3
  -1  -3   6 28671.6 554.259   1
  -1   3   6 31015.1 319.827   2
  -1   3   6 30316.4 266.722   0
   1   3  -6 30142.1 516.350   2
   1  -3  -6 31158.6 506.773   5
   1  -3  -6 31672.1 341.379   2
  -1   3   6 30706.3 554.425   1
   1  -3  -5 17574.7 385.975   3
  -1   3   5 15835.4 179.012   0
  -1  -3   5 15890.1 464.322   0
   1  -3  -5 16961.3 257.521   2
   1  -3  -5 16715.4 399.693   4
   1   3  -5 17073.1 313.822   7
   1  -3  -5 16605.0 417.464   5
  -1   3   5 15512.4 225.407   2
  -1  -3   5 15409.6 434.927   1
   1   3  -5 16969.5 474.779   2
  -1   3   5 15749.9 368.368   4
   1   3  -5 16235.3 424.332   1
   1  -3  -5 16156.2 210.590   0
   1  -3  -4 212496. 3492.98   3
  -1   3   4 209732. 1770.91   0
  -1   3   4 211352. 2064.52   2
   1   3  -4 213223. 3124.66   7
  -1   3   4 217834. 3565.60   4
   1  -3  -4 212583. 926.382   4
   1  -3  -4 203310. 2116.80   2
   1   3  -4 214763. 3564.52   1
   1  -3  -4 212308. 3577.24   5
  -1  -3   4 214614. 3777.28   0
   1   3  -4 210978. 3755.77   2
  -1  -3   3 41551.4 492.826   2
  -1   3   3 41893.1 253.084   2
   1   3  -3 43727.0 525.026   2
  -1   3   3 41664.9 454.299   4
   1  -3  -3 41009.2 248.658   2
   1  -3  -3 42269.9 482.334   3
   1  -3  -3 42209.9 485.113   5
  -1   3   3 41874.2 231.244   0
  -1   3   3 41405.4 208.805   0
   1  -3  -3 41940.9 455.257   4
   1   3  -3 41807.4 396.097   7
   1   3  -3 40115.0 467.255   1
  -1  -3   3 42828.5 530.191   0
  -1   3   2 64800.2 320.595   2
   1  -3  -2 64204.7 511.878   4
  -1  -3   2 66053.4 404.196   3
   1  -3  -2 64559.5 519.519   3
   1   3  -2 63391.1 521.185   2
  -1  -3   2 65876.6 556.813   2
   1  -3  -2 64298.1 532.799   5
  -1  -3   2 67438.3 567.643   0
  -1   3   2 66623.3 543.813   4
   1   3  -2 63430.5 459.163   7
  -1   3   2 65588.8 291.755   0
  -1   3   1 142121. 688.482   4
   1  -3  -1 147486. 2548.24   4
   1  -3  -1 144994. 674.588   5
   1  -3  -1 141534. 1781.52   0
  -1  -3   1 134484. 2399.69   2
  -1  -3   1 137727. 2200.57   3
   1   3  -1 139790. 2431.14   2
  -1  -3   1 137200. 675.922   0
  -1  -3   0 74831.9 476.449   2
   1   3   0 74264.0 518.898   6
  -1  -3   0 78148.1 505.645   3
   1  -3   0 75885.5 417.238   0
  -1   3   0 76717.8 507.583   4
  -1  -3   0 77504.5 492.042   0
   1  -3   1 18972.9 320.705   0
  -1  -3  -1 19497.1 311.114   0
  -1   3  -1 18651.3 309.414   4
   1  -3   1 18579.2 279.749   4
  -1  -3  -1 19017.0 369.940   3
   1   3   1 17708.1 264.353   2
   1   3   1 19716.5 317.306   6
  -1   3  -1 19205.7 294.850   2
  -1  -3  -1 19032.4 334.721   6
   1  -3   1 17977.3 261.094   5
  -1  -3  -1 18590.3 292.090   2
  -1   3  -1 19870.7 447.475   1
  -1  -3  -2 124836. 2724.01   3
  -1   3  -2 122950. 2008.68   4
   1  -3   2 124768. 671.581   0
  -1  -3  -2 126590. 2579.25   6
   1   3   2 123448. 690.068   6
   1   3   2 124768. 1824.49   2
   1  -3   2 124568. 826.497   1
  -1   3  -2 127581. 824.789   1
   1  -3   2 126347. 1852.85   5
  -1  -3  -2 122260. 1893.92   2
   1  -3   2 125205. 1934.08   4
  -1   3  -2 123581. 647.660   2
  -1  -3  -2 124628. 2007.20   0
  -1   3  -3 228292. 4266.22   1
  -1  -3  -3 220718. 3595.87   6
   1   3   3 222545. 3471.28   6
   1  -3   3 223947. 3492.14   0
  -1  -3  -3 223530. 3918.43   3
   1  -3   3 227947. 4299.52   1
  -1   3  -3 230455. 3539.08   2
  -1   3  -3 224786. 2518.30   4
  -1  -3  -3 223786. 2561.77   2
   1  -3   3 229718. 2370.91   4
   1  -3   3 231377. 2182.43   5
  -1   3  -4 31599.5 471.136   2
   1   3   4 30720.4 386.763   4
   1  -3   4 30249.6 470.460   0
  -1  -3  -4 30728.8 471.193   6
   1   3   4 30300.9 570.667   1
   1  -3   4 30640.2 652.368   1
  -1   3  -4 30610.6 255.718   4
  -1  -3  -4 30311.3 492.339   3
  -1  -3  -4 29918.8 305.805   2
   1   3   4 29013.0 418.030   6
   1  -3   4 30754.5 195.733   5
   1  -3   4 29891.3 226.767   4
   1   3   5 24812.4 402.379   6
   1  -3   5 24467.0 649.678   1
   1  -3   5 24701.7 474.441   0
   1   3   5 24479.9 606.811   1
   1   3   5 25065.3 377.912   4
  -1  -3  -5 26965.7 507.072   3
  -1   3  -5 26521.1 501.066   2
  -1  -3  -5 26614.7 479.886   6
  -1   3  -6 13536.7 476.860   2
   1  -3   6 11630.7 493.036   0
   1  -3   6 12465.7 603.519   1
  -1  -3  -6 12771.2 500.652   3
  -1  -3  -6 12819.6 281.710   2
   1   3   6 13066.8 628.931   1
  -1  -3  -6 12878.8 425.224   6
   1   3   6 12515.7 341.986   4
   1   3   6 13021.3 357.567   6
   1  -3   7 27250.2 770.177   1
   1  -3   7 26768.3 602.433   0
   1   3   7 25484.8 696.481   1
  -1   3  -7 26813.6 536.188   2
   1   3   7 25779.0 443.201   6
  -1   3  -7 27373.2 561.477   3
  -1  -3  -7 27267.6 602.802   3
  -1  -3  -7 27304.8 390.488   2
   1   3   7 26315.4 370.627   0
  -1  -3  -7 27636.2 529.478   6
   1  -3   8 29187.4 852.702   1
  -1   3  -8 28992.0 666.431   2
  -1  -3  -8 28129.5 594.452   6
   1  -3   8 28778.7 670.183   0
   1   3   8 27405.4 416.997   0
  -1  -3  -8 28708.1 656.959   3
  -1   3  -8 28457.3 603.853   3
  -1  -3  -8 28843.8 443.924   2
   1   3   8 27429.8 809.635   1
   1   3   9 96259.6 1254.88   1
  -1  -3  -9 96327.1 922.049   6
  -1  -3  -9 95578.2 720.592   2
  -1   3  -9 98098.8 962.809   3
   1   3   9 92415.2 680.011   0
   1  -3   9 95856.9 1006.41   0
  -1  -3  -9 94097.0 1010.76   3
   1  -3   9 98749.3 1263.12   1
  -1   3  -9 93910.3 978.907   2
  -1  -3 -10 3549.14 532.071   3
   1  -3  10 3526.47 724.847   1
  -1   3 -10 3454.94 508.816   3
  -1   3 -10 3332.64 619.836   2
   1   3  10 3360.28 383.301   0
   1  -3  10 2746.47 580.186   0
  -1  -3 -10 4320.41 471.725   6
  -1  -3 -10 3492.45 389.751   2
   1   3  10 3159.94 785.040   1
  -1  -3 -11 8022.75 447.451   2
  -1   3 -11 7492.98 600.821   6
  -1   3 -11 7788.64 626.539   2
   1   3  11 7524.71 834.740   1
   1   3  11 7097.44 442.246   0
  -1   3 -11 7119.04 571.285   3
   1  -3  11 8057.71 706.694   0
  -1  -3 -11 7972.20 636.909   3
  -1  -3 -11 8373.64 561.411   6
   1  -3  11 7508.77 862.620   1
   1   3  12 15597.9 920.683   1
  -1   3 -12 14500.1 695.482   6
   1  -3  12 16111.6 776.311   0
  -1  -3 -12 16737.8 715.325   3
  -1  -3 -12 16326.5 624.535   6
  -1   3 -12 17047.1 807.243   2
   1  -3  12 16589.3 993.923   1
  -1  -3 -12 17209.6 558.307   2
  -1   3 -12 16681.6 653.501   3
   1   3  12 15532.6 515.382   0
  -1  -3 -13 9044.47 535.344   2
   1   3  13 7519.04 500.221   0
  -1   3 -13 7280.73 669.099   6
  -1   3 -13 8150.05 620.588   3
   1   3  13 7961.01 891.887   1
   1  -3  13 8344.38 957.676   1
   1  -3  13 7691.55 754.832   0
  -1  -3 -13 8847.32 707.694   3
  -1   3 -13 7904.66 725.384   2
   1  -3  14 4726.56 784.636   0
   1  -3  14 5142.14 949.711   1
   1   3  14 5082.64 894.228   1
  -1  -3 -14 5429.93 550.717   2
  -1   3 -14 4653.53 680.767   6
  -1   3 -14 4810.81 803.400   2
  -1   3 -14 5116.72 622.118   3
  -1  -3 -14 4979.23 673.279   3
   1   3  15 14789.4 1072.94   1
  -1  -3 -15 14513.4 816.602   3
  -1   3 -15 13764.7 882.326   2
   1  -3  15 13140.3 900.527   0
  -1   3 -15 13570.3 723.500   3
   1  -3  15 12636.6 1008.35   1
   1  -3  16 1129.76 1009.65   1
  -1   3 -16 1241.41 855.331   2
   1  -3  16 1088.49 859.517   0
   1   3  16 519.095 1020.88   1
  -1  -3 -16 824.562 730.899   3
   1  -3  17 9041.25 993.893   0
   1   3  17 8221.86 1142.37   1
   1  -3  17 7549.21 1080.10   1
  -1  -3 -17 7764.65 827.762   3
  -1   3 -17 8468.23 957.007   2
  -1   3 -18 2389.73 958.562   2
   1  -3  18 1676.95 1142.35   1
   1  -3  18 1802.69 996.300   0
   1   3  18 2021.48 1127.39   1
   1  -3  19 2721.91 1207.68   1
   1   3  19 1556.07 1213.79   1
   1   4 -19 1208.91 1032.34   2
  -1  -4  19 939.558 1067.31   0
  -1  -4  18 820.332 996.797   0
   1   4 -18 134.104 954.253   2
   1   4 -17 389.212 929.402   2
  -1  -4  17 381.327 887.401   1
  -1  -4  17 587.408 947.033   0
  -1  -4  16 7010.93 901.178   1
  -1  -4  16 7603.09 939.319   0
   1   4 -16 7538.50 961.348   2
  -1   4  16 6987.36 909.113   1
  -1  -4  15 1768.74 862.053   0
   1   4 -15 1967.59 785.392   2
  -1  -4  15 2476.04 816.045   1
   1  -4 -15 2208.81 591.330   3
  -1   4  15 2794.95 805.371   1
   1   4 -14 1809.39 815.493   2
  -1  -4  14 2098.89 761.044   1
   1  -4 -14 1687.29 553.835   5
  -1  -4  14 2628.25 825.463   0
  -1   4  14 1581.71 761.555   1
   1  -4 -14 1923.14 566.719   3
   1  -4 -13 6187.03 576.273   5
   1  -4 -13 6445.29 473.137   2
   1  -4 -13 6781.42 591.211   3
  -1  -4  13 6416.71 776.869   0
  -1   4  13 6725.61 768.671   1
  -1  -4  13 6462.01 762.048   1
   1   4 -13 6947.67 735.735   2
   1  -4 -12 17104.9 643.078   5
  -1   4  12 17307.4 815.026   1
   1  -4 -12 17006.7 601.374   4
   1   4 -12 16573.8 462.319   3
   1  -4 -12 17140.2 631.619   3
  -1   4  12 16302.0 383.332   0
  -1  -4  12 17293.6 806.202   1
   1  -4 -12 17387.3 506.731   2
   1   4 -12 17006.0 838.551   2
  -1  -4  12 15891.0 793.194   0
  -1   4  11 16987.7 767.838   1
   1   4 -11 16971.3 453.517   3
  -1   4  11 16548.2 349.841   0
   1  -4 -11 16121.6 611.150   5
   1  -4 -11 17811.9 465.347   2
   1   4 -11 16029.2 284.282   5
   1  -4 -11 17699.9 615.598   3
  -1  -4  11 17215.8 798.891   0
   1  -4 -11 16989.1 548.215   4
   1   4 -11 17611.7 786.815   2
  -1  -4  11 17490.9 760.800   1
   1  -4 -10 19830.8 557.672   4
  -1  -4  10 20297.9 738.376   1
   1   4 -10 20983.6 751.383   2
  -1   4  10 19046.3 744.754   1
   1  -4 -10 20290.2 603.299   3
   1  -4 -10 19556.6 599.546   5
  -1   4  10 19677.5 318.823   0
  -1  -4  10 20668.9 761.626   0
   1   4 -10 19582.8 331.112   5
   1  -4 -10 20319.9 442.849   2
   1   4 -10 20353.0 441.543   3
   1   4 -10 18834.5 263.110   4
  -1   4   9 19330.3 351.320   2
   1   4  -9 18562.8 311.856   4
  -1  -4   9 19422.0 681.256   1
  -1   4   9 18839.8 275.415   0
   1  -4  -9 17776.6 529.711   4
   1   4  -9 19697.0 712.197   2
   1  -4  -9 19320.5 550.282   3
   1  -4  -9 18488.0 567.514   5
   1  -4  -9 19404.5 380.444   2
  -1  -4   9 19256.7 680.097   0
   1   4  -9 19463.3 413.663   3
  -1   4   9 18594.8 679.493   1
   1   4  -9 18208.3 347.880   5
  -1   4   8 18567.9 608.821   1
   1  -4  -8 17363.9 498.011   4
   1  -4  -8 17305.2 500.854   3
   1  -4  -8 17350.1 330.894   2
   1   4  -8 18153.9 336.657   4
  -1  -4   8 18026.1 613.241   0
   1   4  -8 17130.7 581.657   2
   1   4  -8 17440.0 363.856   5
   1   4  -8 17721.8 380.208   3
   1  -4  -8 17465.0 516.247   5
  -1   4   8 16945.6 222.550   0
  -1   4   8 18411.7 297.420   2
  -1  -4   8 17482.4 621.730   1
  -1   4   7 15752.1 172.600   0
  -1  -4   7 15993.6 573.854   0
   1  -4  -7 16424.5 476.734   4
  -1  -4   7 16509.4 572.544   1
   1  -4  -7 16577.2 481.821   3
   1  -4  -7 16194.2 488.202   5
  -1   4   7 16906.7 248.664   2
   1  -4  -7 16257.5 275.416   2
   1   4  -7 16883.1 600.959   2
  -1   4   7 16015.4 535.944   1
   1  -4  -6 141165. 917.008   5
   1  -4  -6 143636. 921.517   3
   1   4  -6 147637. 1036.50   2
  -1  -4   6 145778. 1025.58   0
  -1   4   6 137209. 1579.53   6
   1   4  -6 144709. 757.688   7
  -1   4   6 145467. 1825.02   2
  -1   4   6 144890. 1006.46   1
   1  -4  -6 143794. 1963.95   2
   1  -4  -6 145127. 911.981   4
  -1   4   5 41486.9 278.429   6
  -1   4   5 43316.6 233.753   2
   1  -4  -5 44227.3 587.456   5
  -1  -4   5 42745.8 610.011   0
   1  -4  -5 43534.6 554.690   3
   1   4  -5 46086.4 619.807   2
   1  -4  -5 44935.4 570.145   4
   1   4  -5 44414.7 460.087   7
   1  -4  -5 44451.7 251.490   2
   1   4  -4 6609.85 416.419   2
   1   4  -4 6213.91 352.123   1
  -1   4   4 6263.00 181.645   6
  -1  -4   4 6512.92 440.662   0
   1   4  -4 6330.19 268.864   7
   1  -4  -4 7081.30 368.467   3
   1  -4  -4 6611.69 387.848   5
   1  -4  -4 6420.94 351.098   4
  -1  -4   3 143064. 860.041   0
   1  -4  -3 142103. 834.263   3
  -1   4   3 141238. 1562.35   2
   1  -4  -3 141165. 804.770   4
  -1   4   3 137447. 1395.22   0
   1  -4  -3 141635. 815.529   5
   1   4  -3 144640. 849.265   2
   1   4  -2 74701.9 580.669   2
  -1  -4   2 72841.6 522.383   3
   1  -4  -2 75836.2 596.288   4
   1  -4  -2 78012.0 653.262   3
  -1   4   2 76259.8 621.134   4
  -1  -4   2 74116.4 584.947   0
  -1  -4   2 73050.8 587.626   2
   1  -4  -2 75575.2 613.092   5
   1  -4  -2 73884.7 346.664   0
  -1   4   1 42530.2 324.529   2
   1  -4  -1 45017.5 446.221   4
   1  -4  -1 44270.7 340.902   0
  -1  -4   1 43732.6 446.569   3
  -1  -4   1 43445.4 473.374   2
  -1   4   1 43007.3 490.343   4
  -1  -4   1 44335.0 485.785   0
   1  -4  -1 45469.4 486.349   5
   1   4  -1 44150.4 474.313   2
  -1  -4   0 75381.8 505.388   2
   1   4   0 72849.4 507.292   2
  -1   4   0 77767.3 567.371   4
   1  -4   0 76811.4 477.868   0
  -1   4   0 74819.6 459.766   2
   1  -4   0 75023.1 529.492   5
  -1  -4   0 78052.4 594.292   3
   1   4   0 76093.2 610.936   6
  -1  -4   0 79281.0 554.191   0
   1  -4   0 73551.2 517.397   4
   1   4   1 5179.90 339.205   6
  -1   4  -1 5298.91 417.217   1
   1  -4   1 5528.19 314.899   0
  -1  -4  -1 5371.57 299.386   3
  -1  -4  -1 5357.83 249.481   2
   1  -4   1 5185.01 243.777   4
   1   4   1 4935.96 242.015   2
  -1  -4  -1 5503.09 275.334   0
   1  -4   1 5042.34 263.958   5
  -1   4  -1 5202.51 258.892   2
  -1   4  -1 5135.12 271.893   4
  -1  -4  -2 79522.3 476.115   0
   1  -4   2 80712.1 613.515   0
   1  -4   2 79658.0 495.701   4
   1   4   2 80426.3 423.594   2
  -1   4  -2 81018.2 739.213   1
  -1   4  -2 77463.4 513.923   4
  -1   4  -2 76973.2 553.510   2
   1  -4   2 79644.5 472.704   5
  -1  -4  -2 75844.2 445.354   2
  -1  -4  -2 77807.3 660.383   3
  -1  -4  -2 77644.5 610.783   6
   1   4   2 79750.5 611.379   6
   1   4   3 92211.6 429.342   2
  -1   4  -3 92733.9 522.226   4
  -1  -4  -3 90214.0 718.417   3
   1  -4   3 92616.7 487.515   4
  -1  -4  -3 89767.8 1644.29   2
  -1  -4  -3 91449.4 490.703   0
  -1   4  -3 92526.8 670.685   2
   1  -4   3 95108.4 859.464   1
  -1  -4  -3 93456.8 680.648   6
   1  -4   3 94085.4 466.710   5
   1   4   3 89900.9 620.827   4
   1  -4   3 94564.4 698.735   0
   1   4   3 90460.9 655.251   6
  -1  -4  -4 57303.0 381.880   2
   1  -4   4 59464.1 344.931   5
   1  -4   4 55911.4 727.850   1
  -1   4  -4 58227.6 630.423   2
   1  -4   4 56103.4 577.644   0
   1  -4   4 57946.8 368.832   4
  -1   4  -4 57513.0 398.295   4
  -1  -4  -4 56464.3 672.943   3
   1   4   4 56400.5 542.024   6
  -1  -4  -4 57837.4 583.186   6
   1   4   5 101208. 719.067   6
   1  -4   5 104436. 822.850   0
  -1  -4  -5 108159. 777.174   6
  -1  -4  -5 103999. 869.012   3
  -1  -4  -5 103737. 1829.08   2
   1   4   5 107343. 1000.63   1
  -1   4  -5 104110. 1735.34   4
   1  -4   5 103941. 1009.81   1
  -1   4  -5 106700. 810.183   2
  -1  -4  -6 5877.58 218.981   2
   1  -4   6 5212.22 646.236   1
  -1   4  -6 5771.52 472.973   2
   1  -4   6 5515.05 465.654   0
  -1  -4  -6 5704.16 382.158   6
  -1  -4  -6 5664.41 403.434   3
   1   4   6 5862.13 514.146   1
  -1  -4  -6 5486.73 237.937   2
   1   4   6 5304.08 316.778   6
  -1   4  -6 5322.29 144.803   4
  -1  -4  -6 5418.82 376.935   5
   1  -4   7 49404.7 892.317   1
  -1   4  -7 51243.0 751.583   2
   1   4   7 49212.2 862.416   1
  -1  -4  -7 50400.4 651.996   6
   1   4   7 48468.9 563.713   6
  -1  -4  -7 53022.9 777.523   3
  -1  -4  -7 51110.8 427.850   2
   1  -4   7 49035.9 753.706   0
  -1  -4  -8 58781.2 503.397   2
  -1   4  -8 58062.7 783.874   2
  -1  -4  -8 61418.8 729.277   6
   1  -4   8 61027.1 1044.05   1
   1  -4   8 61366.3 848.573   0
  -1   4  -8 56781.4 302.529   7
   1   4   8 62171.9 1064.57   1
   1   4   8 60026.9 625.579   6
  -1  -4  -8 60427.2 853.407   3
   1   4   9 3030.06 757.947   1
   1  -4   9 3160.01 545.858   0
  -1  -4  -9 3724.87 321.282   2
  -1  -4  -9 3564.98 529.717   3
  -1   4  -9 3158.63 497.991   3
   1  -4   9 3301.51 765.752   1
   1   4   9 3221.27 371.069   6
  -1  -4  -9 3701.86 459.334   6
  -1   4  -9 2998.63 574.941   2
   1  -4  10 2647.42 831.355   1
   1   4  10 2074.07 793.400   1
  -1  -4 -10 2423.60 358.813   2
  -1  -4 -10 2833.01 563.348   3
  -1  -4 -10 2631.09 465.823   6
   1  -4  10 2263.55 676.957   0
  -1   4 -10 2268.57 536.453   3
  -1   4 -10 2869.80 654.036   2
  -1  -4 -11 9327.05 536.219   6
   1   4  11 8584.05 815.187   1
   1  -4  11 8457.10 830.765   1
  -1   4 -11 8510.91 586.724   3
   1  -4  11 7769.39 688.353   0
  -1  -4 -11 9140.59 433.258   2
  -1   4 -11 8723.47 704.959   2
  -1  -4 -11 8827.17 643.886   3
   1   4  12 4265.60 918.890   1
  -1   4 -12 4234.24 570.770   3
   1  -4  12 4674.51 920.520   1
  -1  -4 -12 4361.13 440.613   2
  -1  -4 -12 4034.31 488.899   6
   1  -4  12 4077.10 775.257   0
  -1  -4 -12 4300.79 637.441   3
  -1   4 -12 4432.27 661.353   2
  -1   4 -13 7235.95 696.222   6
  -1  -4 -13 8896.00 729.735   3
   1   4  13 9047.45 930.453   1
  -1  -4 -13 8377.41 492.086   2
  -1   4 -13 8627.09 792.844   2
   1  -4  13 8980.95 852.412   0
  -1   4 -13 8337.87 625.224   3
   1  -4  13 8673.43 891.087   1
   1  -4  14 7711.96 857.606   0
  -1   4 -14 7025.29 874.618   2
  -1  -4 -14 7119.71 723.646   3
   1   4  14 7213.23 934.454   1
  -1   4 -14 6444.59 639.258   3
   1  -4  14 7303.72 924.059   1
   1  -4  15 1868.36 933.848   1
  -1   4 -15 1387.88 803.221   2
   1   4  15 1922.33 935.166   1
   1  -4  15 2030.33 848.995   0
  -1  -4 -15 1809.86 734.273   3
  -1   4 -15 1616.56 615.062   3
   1   4  16 821.278 969.936   1
   1  -4  16 328.329 985.440   1
  -1   4 -16 0.89865 862.980   2
  -1  -4 -16 198.543 741.337   3
   1  -4  16 393.222 901.360   0
   1   4  17 810.899 1055.37   1
  -1  -4 -17 1055.34 820.796   3
  -1   4 -17 2151.55 991.743   2
   1  -4  17 489.171 1101.09   1
   1  -4  17 731.317 992.073   0
  -1   4 -18 2259.31 999.576   2
   1  -4  18 2526.77 1129.33   1
   1  -4  18 2720.80 1058.77   0
   1   4  18 2103.26 1146.19   1
  -1   4 -19 749.376 1092.61   2
   1  -4  19 1407.76 1223.93   1
  -1  -5  20 2502.12 1167.73   0
   1   5 -19 1026.76 1133.24   2
  -1  -5  19 1069.08 1135.90   0
   1   5 -18 2281.98 1100.64   2
  -1  -5  18 2146.21 1078.61   0
  -1  -5  17 6453.63 1043.33   0
   1   5 -17 6250.69 1013.37   2
  -1  -5  17 5834.59 994.898   1
   1   5 -16 890.224 854.519   2
  -1   5  16 1013.09 869.720   1
  -1  -5  16 923.904 967.200   0
  -1  -5  16 1191.37 888.519   1
   1   5 -15 6577.97 944.273   2
   1  -5 -15 5641.10 688.646   3
  -1  -5  15 6139.37 859.819   1
  -1   5  15 6025.81 866.768   1
  -1  -5  15 5553.72 940.058   0
  -1  -5  14 10614.5 896.566   0
   1   5 -14 11923.0 842.351   2
  -1  -5  14 11503.6 861.358   1
  -1   5  14 12351.8 871.850   1
   1  -5 -14 11754.3 656.537   5
   1  -5 -14 11173.8 706.828   3
  -1  -5  13 5078.59 799.541   1
  -1  -5  13 4995.99 855.923   0
   1  -5 -13 4803.99 611.867   3
   1   5 -13 4465.94 835.922   2
  -1   5  13 4770.38 783.446   1
   1  -5 -13 4613.89 598.472   5
  -1  -5  12 37214.9 977.857   1
  -1   5  12 37382.5 987.002   1
   1  -5 -12 37114.1 813.110   3
   1   5 -12 35403.0 573.398   3
   1   5 -12 36684.7 985.392   2
   1  -5 -12 37422.5 801.846   5
   1  -5 -12 37465.0 742.824   4
   1  -5 -12 35416.4 514.486   2
  -1  -5  12 34829.6 947.859   0
  -1   5  11 40993.5 967.849   1
  -1  -5  11 39437.3 940.906   1
   1  -5 -11 41548.1 808.982   3
   1  -5 -11 40117.7 787.198   5
   1   5 -11 41232.1 936.015   2
   1  -5 -11 40232.4 491.065   2
   1   5 -11 39373.5 588.480   3
   1  -5 -11 40035.7 736.556   4
  -1  -5  11 39306.1 939.003   0
   1   5 -10 11904.3 315.768   5
  -1  -5  10 13212.9 721.703   1
  -1   5  10 13253.7 708.859   1
   1  -5 -10 12258.1 574.372   4
   1  -5 -10 13171.4 619.897   5
  -1  -5  10 12894.4 764.983   0
   1  -5 -10 12334.1 581.565   3
   1   5 -10 12098.3 423.697   3
   1  -5 -10 11899.5 320.285   2
   1   5 -10 13104.8 727.444   2
   1   5 -10 12213.7 272.565   4
   1  -5  -9 930.989 224.913   2
   1   5  -9 549.913 629.430   2
   1  -5  -9 1075.03 467.218   4
  -1  -5   9 952.879 535.233   0
   1  -5  -9 922.144 487.880   3
  -1   5   9 936.561 558.883   1
  -1  -5   9 912.401 595.388   1
   1   5  -9 810.646 299.107   5
   1   5  -9 947.979 265.446   4
   1   5  -9 793.806 329.096   3
   1  -5  -9 749.917 484.738   5
   1  -5  -8 3123.29 447.491   4
   1  -5  -8 3302.43 471.268   5
  -1   5   8 3283.14 527.721   1
  -1  -5   8 3474.95 583.054   0
   1  -5  -8 3402.37 485.515   3
   1   5  -8 3063.76 513.879   2
   1  -5  -8 3235.06 183.908   2
  -1  -5   7 55917.0 831.782   0
   1   5  -7 57828.2 833.332   2
  -1   5   7 55331.0 792.616   1
   1  -5  -7 56414.6 714.941   5
   1  -5  -7 54366.8 715.977   3
  -1   5   7 54353.2 322.661   6
   1  -5  -7 55639.2 695.427   4
  -1   5   6 14302.2 231.652   6
  -1  -5   6 15054.2 585.352   0
   1  -5  -6 15555.8 493.688   3
   1  -5  -6 14705.9 459.522   4
   1   5  -6 15103.4 575.226   2
   1  -5  -6 15339.7 498.595   5
  -1  -5   5 30035.0 614.799   0
   1  -5  -5 28915.6 549.550   5
  -1   5   5 29182.5 312.120   6
   1  -5  -5 29457.1 560.895   3
   1   5  -5 28529.2 572.338   2
   1  -5  -5 29579.8 545.017   4
   1  -5  -4 49314.6 609.241   4
  -1   5   4 49180.7 405.107   6
  -1  -5   4 49134.8 661.789   0
   1  -5  -4 47096.4 611.666   3
   1  -5  -4 47917.7 592.760   5
   1   5  -4 49314.9 638.802   2
   1  -5  -3 1765.31 333.270   5
  -1   5   3 2264.34 123.681   2
   1  -5  -3 1813.64 328.734   4
  -1   5   3 2242.71 115.717   2
   1   5  -3 1930.14 326.497   2
   1  -5  -3 1656.97 342.346   3
  -1  -5   3 2364.96 393.122   0
  -1   5   3 2340.07 138.603   0
   1  -5  -3 2039.30 139.578   0
   1  -5  -2 45483.9 539.048   5
  -1  -5   2 47124.6 570.156   0
   1  -5  -2 46070.2 612.118   3
   1  -5  -2 44719.9 524.324   4
  -1   5   2 45725.0 315.011   2
   1   5  -2 44637.3 519.356   2
   1  -5  -2 45285.9 331.246   0
   1  -5  -1 188243. 2600.92   0
  -1   5   1 189171. 2563.84   2
  -1  -5   1 186005. 3265.36   2
   1   5  -1 191512. 3347.98   2
  -1  -5   1 190352. 3358.29   0
   1  -5  -1 190387. 3468.16   5
  -1  -5   1 192205. 934.259   3
   1  -5  -1 194862. 942.282   4
  -1   5   0 43561.3 516.221   4
  -1  -5   0 40483.1 506.338   3
   1  -5   0 40838.5 477.345   4
  -1  -5   0 40883.8 449.929   2
   1   5   0 41661.6 453.165   2
  -1   5   0 40313.0 403.341   2
  -1  -5   0 42657.0 482.779   0
   1  -5   0 40323.1 472.324   5
   1  -5   0 42097.8 427.429   0
   1  -5   1 7003.88 331.199   0
  -1   5  -1 6740.32 341.234   4
  -1   5  -1 7196.61 315.491   2
  -1  -5  -1 6803.69 294.750   0
  -1  -5  -1 6979.16 397.672   3
  -1  -5  -1 6460.84 281.143   2
   1   5   1 6998.92 380.914   6
   1   5   1 6891.97 270.212   2
   1  -5   1 6550.09 287.971   4
   1  -5   1 6783.54 311.717   5
   1   5   2 7438.33 363.385   6
   1  -5   2 6931.59 280.651   5
   1  -5   2 7375.38 282.090   4
  -1   5  -2 6998.12 301.305   4
   1   5   2 7232.20 230.434   2
   1  -5   2 7054.07 388.086   0
  -1  -5  -2 7141.12 410.757   3
  -1  -5  -2 7179.07 272.306   0
  -1   5  -2 6611.58 356.809   2
  -1  -5  -2 6931.13 246.478   2
   1  -5   3 75906.2 679.413   0
   1   5   3 75144.0 410.055   2
  -1  -5  -3 75411.5 452.707   0
   1   5   3 75666.7 662.463   6
   1  -5   3 75857.1 517.689   4
  -1   5  -3 77228.0 547.471   4
  -1  -5  -3 77289.6 659.225   6
  -1   5  -3 76119.4 684.777   2
   1  -5   3 76130.0 499.536   5
  -1  -5  -3 75605.4 752.946   3
  -1  -5  -3 74807.1 420.998   2
  -1   5  -4 27896.8 555.301   2
   1  -5   4 27584.7 682.345   1
  -1  -5  -4 26793.8 278.556   2
  -1   5  -4 27214.9 366.358   4
   1   5   4 26824.9 463.342   6
   1  -5   4 26701.9 552.618   0
  -1  -5  -4 26375.6 474.703   6
   1  -5   4 27355.4 346.737   4
  -1  -5  -4 26154.9 309.271   0
  -1  -5  -4 26579.7 540.803   3
   1  -5   4 27678.5 326.960   5
  -1  -5  -5 15232.1 471.363   3
  -1  -5  -5 14286.5 242.526   2
  -1  -5  -5 15518.7 425.148   6
  -1  -5  -5 14357.6 470.235   5
  -1   5  -5 15130.9 534.328   2
   1  -5   5 15511.4 464.917   0
   1  -5   5 16071.7 648.686   1
  -1   5  -5 14521.2 291.718   4
   1   5   5 14989.2 403.010   6
  -1  -5  -5 14720.4 266.921   0
  -1   5  -6 43084.7 357.466   4
  -1   5  -6 43411.1 712.385   2
   1   5   6 45227.7 842.478   1
  -1  -5  -6 42799.3 621.290   5
   1  -5   6 43157.2 849.776   1
  -1  -5  -6 43655.7 575.589   6
   1  -5   6 42853.0 721.998   0
  -1  -5  -6 43797.7 309.824   2
  -1  -5  -6 41905.0 351.054   2
  -1  -5  -6 45024.2 730.642   3
   1   5   6 41679.3 553.909   6
  -1   5  -7 49200.1 320.150   4
   1   5   7 51394.0 609.075   6
   1  -5   7 51686.9 817.128   0
  -1  -5  -7 50585.7 397.977   2
   1  -5   7 52415.2 994.917   1
  -1  -5  -7 53845.4 374.601   2
  -1  -5  -7 52629.0 772.559   3
  -1  -5  -7 52062.7 641.481   6
  -1  -5  -7 52037.5 677.288   5
  -1   5  -7 53200.7 809.516   2
   1   5   7 52094.4 940.247   1
   1   5   8 27458.0 872.949   1
  -1  -5  -8 27325.5 339.106   2
  -1   5  -8 27529.1 740.878   2
  -1  -5  -8 27618.4 710.465   3
   1  -5   8 27941.6 759.552   0
  -1   5  -8 26033.8 298.240   7
  -1  -5  -8 26781.2 545.709   6
  -1  -5  -8 25277.1 361.084   2
   1   5   8 26650.3 496.769   6
   1  -5   8 27311.1 826.158   1
  -1   5  -9 9112.39 686.599   2
   1   5   9 8143.15 735.148   1
   1  -5   9 8771.21 841.258   1
  -1  -5  -9 8372.72 593.887   3
   1  -5   9 8752.55 629.839   0
  -1  -5  -9 8770.91 307.337   2
  -1   5  -9 8207.62 192.268   7
   1   5   9 8889.80 411.718   6
  -1  -5  -9 8259.69 333.436   2
  -1  -5  -9 9207.17 466.203   6
   1  -5  10 5927.53 716.672   0
  -1  -5 -10 5300.48 644.632   3
   1   5  10 4837.63 729.126   1
   1  -5  10 5620.57 801.422   1
  -1  -5 -10 5324.56 331.877   2
  -1   5 -10 6411.99 721.397   2
  -1  -5 -10 5492.52 452.312   6
  -1   5 -10 5413.38 564.124   3
   1  -5  11 5575.75 871.856   1
  -1  -5 -11 5467.42 368.765   2
   1   5  11 5355.35 851.423   1
  -1   5 -11 5382.18 575.266   3
   1  -5  11 5014.27 733.374   0
  -1  -5 -11 5329.75 633.727   3
  -1  -5 -11 5643.89 469.343   6
  -1   5 -11 5524.15 756.922   2
   1   5  12 1843.06 901.698   1
   1  -5  12 2180.64 842.768   1
  -1  -5 -12 1857.91 372.991   2
  -1   5 -12 1729.84 758.786   2
  -1   5 -12 2007.92 570.624   3
   1  -5  12 1892.24 804.604   0
  -1  -5 -12 2003.98 444.780   6
  -1  -5 -12 1463.28 649.592   3
   1  -5  13 14248.1 869.699   0
   1   5  13 14036.1 977.198   1
  -1   5 -13 15255.2 696.185   3
   1  -5  13 14350.9 1064.16   1
  -1  -5 -13 14737.2 790.374   3
  -1   5 -13 15185.6 877.696   2
   1  -5  14 9344.06 890.536   0
  -1   5 -14 9517.51 679.542   3
  -1  -5 -14 9284.39 786.019   3
   1   5  14 9652.91 1021.96   1
  -1   5 -14 9768.35 819.087   2
   1  -5  14 9190.98 964.503   1
  -1   5 -15 1260.87 813.827   2
   1  -5  15 1613.61 954.683   1
  -1  -5 -15 1177.35 765.697   3
   1  -5  15 975.133 862.252   0
   1   5  15 717.823 1009.29   1
   1  -5  16 5406.41 1030.15   1
   1   5  16 5814.65 1068.56   1
  -1  -5 -16 5548.25 839.797   3
   1  -5  16 5396.61 977.041   0
  -1   5 -16 6727.74 1008.26   2
  -1   5 -17 456.440 1037.20   2
  -1  -5 -17 549.448 844.395   3
   1   5  17 342.668 1057.54   1
   1  -5  17-24.3266 1008.87   0
   1  -5  17 395.887 1059.56   1
  -1  -5 -18 1335.61 898.704   3
   1   5  18 998.872 1155.28   1
   1  -5  18 1551.77 1096.39   0
   1  -5  18 1453.78 1204.11   1
  -1   5 -18 1169.56 1017.85   2
   1  -5  19 2814.49 1197.12   0
  -1   5 -19 1773.99 1115.89   2
   1  -5  19 2608.20 1228.86   1
   1  -5  20 2047.20 1223.86   0
  -1  -6  20 1411.00 1232.37   0
   1   6 -20 1157.03 1199.75   2
   1   6 -19 167.410 1096.14   2
  -1  -6  19 234.722 1194.32   0
   1   6 -18 542.948 1085.39   2
  -1  -6  18 670.349 1117.05   0
  -1  -6  17 360.649 1091.29   0
   1   6 -17 373.444 1076.33   2
  -1   6  16 6682.50 943.605   1
   1   6 -16 5340.29 936.670   2
   1  -6 -16 6376.28 771.760   3
  -1  -6  16 5517.45 1038.64   0
  -1   6  15 1727.33 848.971   1
   1   6 -15 1312.79 943.068   2
  -1  -6  15 1215.51 917.545   0
   1  -6 -15 1143.52 683.084   3
   1  -6 -15 984.614 652.250   5
  -1  -6  14 2468.22 921.755   0
   1   6 -14 2180.44 781.968   2
  -1   6  14 1822.76 810.342   1
   1  -6 -14 2018.74 655.755   3
   1  -6 -14 1956.56 641.236   5
  -1   6  13 552.082 769.389   1
  -1  -6  13 651.049 827.635   0
   1  -6 -13 683.109 646.757   5
   1  -6 -13 631.082 632.253   3
   1   6 -13 941.266 845.754   2
  -1   6  12 5729.41 765.281   1
  -1  -6  12 5864.02 823.881   0
   1  -6 -12 6982.94 653.953   3
   1  -6 -12 7040.57 658.265   5
   1  -6 -12 6005.15 600.605   4
   1   6 -12 6592.83 843.411   2
   1  -6 -11 4204.54 617.203   3
   1   6 -11 4489.99 426.703   3
   1   6 -11 3754.54 771.480   2
  -1   6  11 4112.33 726.320   1
   1  -6 -11 4327.47 585.630   4
  -1  -6  11 3849.30 790.617   0
   1  -6 -11 4380.46 629.601   5
  -1  -6  10 43957.1 940.407   0
  -1   6  10 44688.3 950.439   1
   1   6 -10 44331.8 627.862   3
   1  -6 -10 43628.1 800.316   4
   1  -6 -10 42785.8 821.677   3
   1  -6 -10 42835.2 822.035   5
   1   6 -10 41068.0 473.803   5
   1   6 -10 42063.3 451.862   4
   1   6 -10 43866.5 977.677   2
   1  -6  -9 1951.51 543.713   5
   1  -6  -9 2623.75 559.359   3
  -1  -6   9 2350.81 697.614   0
  -1   6   9 2017.57 579.976   1
   1  -6  -9 2244.34 523.199   4
   1   6  -9 2082.83 675.867   2
   1  -6  -8 26493.7 688.853   5
  -1  -6   8 26027.8 716.473   0
   1   6  -8 27243.7 731.808   2
  -1   6   8 26286.9 272.310   6
   1  -6  -8 28020.8 661.445   4
   1  -6  -8 27030.1 679.872   3
  -1   6   8 25024.6 713.417   1
   1  -6  -7 17404.0 582.272   3
   1  -6  -7 17309.7 576.091   4
  -1   6   7 16784.7 277.967   6
   1  -6  -7 17416.9 591.998   5
  -1  -6   7 17712.9 681.697   0
   1   6  -7 16623.8 593.691   2
  -1  -6   6 21774.9 618.858   0
   1  -6  -6 21838.1 580.444   4
   1  -6  -6 21717.5 597.051   3
   1  -6  -6 20983.1 561.802   5
  -1   6   6 22256.6 327.921   6
   1   6  -6 21553.8 551.725   2
   1   6  -5 19295.5 608.852   2
  -1   6   5 17636.0 325.814   6
   1  -6  -5 18580.9 528.924   3
  -1  -6   5 18399.9 588.809   0
   1  -6  -5 18406.6 533.149   4
   1  -6  -5 19811.5 572.088   5
  -1   6   4 32854.9 206.768   0
   1  -6  -4 32757.8 600.743   4
   1   6  -4 34595.4 643.751   2
   1  -6  -4 34051.7 646.576   3
   1  -6  -4 32342.9 538.352   5
  -1  -6   4 34646.2 645.097   0
   1  -6  -3 10291.0 480.439   3
  -1   6   3 9331.74 185.291   2
  -1  -6   3 9884.93 443.868   0
   1   6  -3 10168.3 453.191   2
   1  -6  -3 9701.16 375.461   5
   1  -6  -3 9746.89 443.416   4
   1  -6  -3 10149.0 205.639   0
   1  -6  -2 198335. 1150.98   3
   1  -6  -2 194623. 1059.52   5
   1  -6  -2 200605. 1069.16   4
   1   6  -2 196328. 3862.80   2
  -1  -6   2 191637. 1013.01   0
  -1   6   2 193969. 2548.75   2
   1  -6  -1 9500.11 346.767   4
  -1   6   1 10986.5 284.332   2
  -1  -6   1 11334.6 433.815   3
   1  -6  -1 9842.96 290.169   0
   1  -6  -1 9893.48 422.419   5
  -1  -6   1 11454.4 379.900   0
   1   6  -1 9881.63 356.935   2
   1  -6   0 36044.5 514.608   4
   1  -6   0 35195.2 508.009   5
   1   6   0 35051.2 456.651   2
  -1  -6   0 34957.2 451.547   2
   1  -6   0 35963.5 440.413   0
  -1   6   0 35618.8 425.899   2
  -1  -6   0 36681.0 561.610   3
  -1  -6   0 35498.7 473.356   0
   1   6   1 48126.5 596.563   6
  -1  -6  -1 46194.5 453.474   2
   1   6   1 48216.9 470.837   2
  -1  -6  -1 48819.7 643.222   3
   1  -6   1 49802.4 530.534   0
   1  -6   1 47417.7 516.854   5
   1  -6   1 48762.7 542.731   4
  -1  -6  -1 47523.4 482.809   0
  -1   6  -1 47860.7 526.494   2
  -1  -6  -2 18753.9 513.581   3
   1  -6   2 18538.5 385.412   5
  -1  -6  -2 17696.5 307.405   2
   1  -6   2 18414.5 473.475   0
   1   6   2 18483.8 319.563   2
  -1  -6  -2 18496.0 336.457   0
   1   6   2 17949.5 441.004   6
   1  -6   2 17842.9 383.400   4
  -1   6  -2 19034.0 453.611   2
  -1  -6  -3 24424.6 502.203   3
   1  -6   3 24869.9 482.985   0
   1  -6   3 25355.1 408.018   4
   1  -6   3 25490.6 393.178   5
  -1   6  -3 24502.5 422.748   4
   1   6   3 24812.3 480.580   6
   1   6   3 26319.9 297.848   2
  -1  -6  -3 23390.9 332.821   0
  -1  -6  -3 24355.3 291.755   2
  -1   6  -3 25035.2 497.154   2
   1  -6   4 181861. 788.611   5
  -1  -6  -4 178058. 2438.84   0
   1  -6   4 181921. 1082.64   0
   1   6   4 177780. 1017.89   6
   1   6   4 180745. 2236.71   2
  -1   6  -4 183021. 856.079   4
  -1  -6  -4 178414. 1184.18   3
  -1   6  -4 183094. 1098.23   2
  -1  -6  -4 170915. 2139.79   2
  -1  -6  -5 31318.8 290.773   0
  -1   6  -5 32979.9 424.530   4
  -1  -6  -5 32622.1 656.651   3
  -1   6  -5 33407.0 622.197   2
   1   6   5 30639.6 529.628   6
  -1  -6  -5 33486.7 622.077   5
   1  -6   5 31776.5 769.024   1
   1  -6   5 32474.7 652.791   0
  -1  -6  -5 33967.0 545.880   6
  -1  -6  -5 30861.6 250.037   2
   1  -6   6 58243.7 938.825   1
  -1  -6  -6 55575.5 339.877   0
   1  -6   6 57388.2 777.975   0
  -1  -6  -6 53040.6 317.972   2
  -1  -6  -6 55997.4 282.894   2
  -1   6  -6 57557.4 485.508   4
  -1  -6  -6 56412.3 832.759   3
  -1  -6  -6 56799.4 752.984   5
   1   6   6 57015.8 650.162   6
  -1  -6  -6 57939.3 653.163   6
  -1   6  -6 58328.4 825.587   2
  -1  -6  -7 39991.8 607.934   6
   1  -6   7 39046.0 774.549   0
  -1  -6  -7 40384.3 788.171   3
  -1   6  -7 40306.5 753.011   2
  -1  -6  -7 39473.6 679.370   5
   1   6   7 40603.3 875.923   1
  -1  -6  -7 39205.9 265.059   2
   1   6   7 40154.6 587.117   6
  -1  -6  -7 37610.3 309.359   2
   1  -6   7 40193.5 880.381   1
  -1   6  -7 40388.1 394.141   4
  -1  -6  -7 38077.1 300.867   0
  -1  -6  -8 2441.02 404.544   6
  -1  -6  -8 2023.81 584.172   3
   1   6   8 2011.60 600.510   1
  -1   6  -8 2175.18 521.137   2
   1  -6   8 2060.52 810.624   1
  -1  -6  -8 1952.13 165.474   2
  -1  -6  -8 1852.72 186.213   0
  -1   6  -8 1865.42 169.619   4
  -1  -6  -8 1751.47 204.071   2
   1  -6   8 1789.48 564.752   0
   1   6   8 1777.09 346.948   6
   1  -6   9 4355.25 635.523   0
   1   6   9 4481.09 781.247   1
  -1  -6  -9 4160.33 592.360   3
   1   6   9 4026.41 401.891   6
  -1  -6  -9 4264.93 212.786   2
  -1   6  -9 4031.35 655.256   2
  -1  -6  -9 4127.03 409.238   6
   1  -6   9 5325.35 893.972   1
  -1  -6  -9 4192.94 242.297   2
   1   6  10 16402.6 859.672   1
  -1  -6 -10 17008.9 520.577   6
   1   6  10 17108.6 495.604   6
  -1  -6 -10 17940.5 779.368   3
  -1  -6 -10 17533.8 314.870   2
  -1   6 -10 18572.2 831.482   2
   1  -6  10 17674.5 862.896   0
   1  -6  10 16798.2 968.114   1
   1   6  11 3023.89 784.324   1
   1  -6  11 2636.08 691.335   0
  -1  -6 -11 2589.63 686.899   3
  -1   6 -11 3048.19 592.103   3
  -1   6 -11 2730.03 781.389   2
  -1  -6 -11 2696.74 428.688   6
   1  -6  11 2931.12 950.666   1
  -1   6 -12 10348.4 876.264   2
  -1   6 -12 10355.8 689.841   3
   1  -6  12 10486.4 922.253   0
   1  -6  12 10679.8 1048.07   1
  -1  -6 -12 10266.4 791.723   3
   1   6  12 10518.1 973.294   1
   1  -6  13 5118.89 1001.13   1
  -1   6 -13 6527.98 900.523   2
  -1  -6 -13 6355.25 775.247   3
   1   6  13 6644.04 990.439   1
   1  -6  13 6855.91 895.860   0
  -1   6 -13 5684.97 654.055   3
  -1  -6 -14 7567.23 829.303   3
  -1   6 -14 7936.93 966.034   2
   1  -6  14 7054.77 897.765   0
   1  -6  14 7157.17 987.152   1
  -1   6 -14 6553.77 666.504   3
   1   6  14 7044.26 975.121   1
   1  -6  15 509.456 992.635   1
  -1  -6 -15 357.629 792.327   3
   1   6  15 436.174 1007.56   1
  -1  -6 -16 602.009 827.455   3
   1   6  16 1456.95 1049.48   1
   1  -6  16 650.742 977.224   0
  -1   6 -16 99.2393 1016.94   2
   1  -6  16 439.991 1088.24   1
  -1  -6 -17 742.364 888.606   3
   1  -6  17 603.638 1052.49   0
   1  -6  17 362.423 1149.29   1
   1   6  17-39.7339 1089.19   1
  -1   6 -17 58.4948 1030.49   2
  -1   6 -18 1522.22 1064.94   2
   1   6  18 1038.82 1152.40   1
   1  -6  18 1354.47 1137.94   0
   1  -6  18 1255.06 1162.06   1
  -1  -6 -18 1719.37 937.279   3
   1  -6  19 948.774 1188.29   0
   1  -6  19 617.218 1226.92   1
  -1   6 -19 605.011 1161.43   2
   1  -6  20 13.9439 1289.10   0
  -1  -7  21 872.463 1348.28   0
  -1  -7  20 1207.30 1311.80   0
  -1  -7  19 3143.20 1250.33   0
   1   7 -19 2917.32 1147.43   2
  -1  -7  18 1810.69 1244.66   0
   1   7 -18 1725.81 1070.24   2
  -1  -7  17 9082.76 1171.50   0
   1   7 -17 8889.04 1213.30   2
   1   7 -16 1866.34 952.411   2
  -1   7  16 1693.60 956.357   1
   1  -7 -16 2514.61 812.578   3
  -1  -7  16 2564.12 1114.04   0
   1  -7 -15 4791.22 773.081   3
  -1   7  15 5136.44 925.850   1
   1   7 -15 5121.11 1023.13   2
  -1  -7  15 4297.51 965.741   0
   1  -7 -15 4858.62 733.057   5
   1  -7 -14 3365.91 716.903   3
   1  -7 -14 3273.90 717.827   5
  -1  -7  14 3174.69 989.087   0
   1   7 -14 3214.77 810.139   2
  -1   7  14 3504.15 853.695   1
   1  -7 -13 12836.9 761.361   5
  -1  -7  13 12333.8 959.393   0
   1  -7 -13 12259.7 774.729   3
   1   7 -13 12477.8 930.344   2
  -1   7  13 12466.6 901.868   1
   1  -7 -12 10858.8 745.379   5
   1   7 -12 10808.5 902.149   2
   1  -7 -12 11893.7 747.683   3
  -1  -7  12 10559.6 832.318   0
  -1   7  12 9908.81 841.787   1
   1   7 -11 49318.5 1090.53   2
  -1  -7  11 47675.6 1105.86   0
   1   7 -11 48921.9 691.012   3
   1  -7 -11 49783.0 957.821   3
   1  -7 -11 47964.1 938.213   5
  -1   7  11 47113.1 1069.59   1
   1  -7 -11 46330.1 904.780   4
   1  -7 -10 8630.23 644.258   4
   1   7 -10 8072.83 381.769   5
  -1  -7  10 8121.79 808.950   0
   1   7 -10 8414.04 763.239   2
   1  -7 -10 8764.76 657.276   5
  -1   7  10 8550.96 742.280   1
   1  -7 -10 8565.45 648.373   3
   1  -7  -9 11944.2 693.418   3
  -1   7   9 11589.0 691.664   1
   1   7  -9 10618.2 357.287   4
   1  -7  -9 11812.6 702.902   5
   1  -7  -9 11377.9 657.620   4
   1   7  -9 11214.1 701.137   2
  -1   7   9 11519.5 227.384   6
  -1  -7   9 11367.2 684.389   0
   1  -7  -8 9727.85 599.182   4
   1  -7  -8 9208.04 596.664   5
   1   7  -8 9705.85 718.710   2
  -1  -7   8 9418.01 712.879   0
   1  -7  -8 9233.73 632.527   3
  -1   7   8 9384.50 264.651   6
   1  -7  -7 19452.0 648.787   4
   1  -7  -7 19166.1 616.944   3
   1   7  -7 19390.7 741.060   2
  -1   7   7 18924.3 346.058   6
   1  -7  -7 18564.4 618.741   5
  -1  -7   7 20416.9 754.568   0
   1  -7  -6 12217.0 551.467   3
   1   7  -6 13467.1 656.606   2
  -1  -7   6 12762.3 613.179   0
   1  -7  -6 12630.9 551.463   4
   1  -7  -6 12530.6 560.483   5
  -1   7   6 12632.1 342.978   6
  -1  -7   5 47574.6 731.039   0
   1  -7  -5 47791.7 742.436   4
   1   7  -5 48210.0 727.395   2
   1  -7  -5 47121.4 770.049   3
  -1   7   5 48445.6 516.639   6
   1  -7  -5 47721.9 763.218   5
  -1   7   4 36071.2 220.361   2
  -1  -7   4 39503.2 710.264   0
   1  -7  -4 37760.4 647.174   4
   1  -7  -4 38308.2 698.824   3
  -1   7   4 36430.3 214.915   2
   1  -7  -4 38930.9 694.731   5
   1   7  -4 37608.8 638.458   2
   1  -7  -4 36377.1 265.563   0
   1  -7  -3 42267.9 357.202   0
   1  -7  -3 42568.8 671.157   4
   1   7  -3 44496.5 676.869   2
  -1  -7   3 43630.8 686.835   0
  -1   7   3 42660.2 339.370   2
   1  -7  -3 42516.8 731.057   3
   1  -7  -3 42553.0 686.691   5
   1  -7  -2 9574.31 454.276   5
   1  -7  -2 10033.3 401.710   4
   1   7  -2 9749.48 445.034   2
   1  -7  -2 10019.5 290.210   0
  -1   7   2 10174.8 279.670   2
  -1  -7   2 9679.72 429.462   0
  -1  -7   1 42893.8 582.606   0
   1  -7  -1 42878.2 462.089   0
  -1  -7   1 41922.7 621.316   3
   1  -7  -1 42902.0 617.427   5
   1  -7  -1 42987.7 623.769   4
   1   7  -1 42286.1 572.640   2
  -1   7   1 43109.4 460.252   2
   1  -7   0 21251.0 449.036   4
   1  -7   0 23523.6 429.874   0
   1  -7   0 21317.9 460.653   5
  -1  -7   0 22893.5 563.030   3
  -1  -7   0 22709.3 469.645   0
  -1   7   0 21974.8 421.054   2
   1   7   0 22203.9 452.062   2
   1   7   1 18588.0 394.636   2
   1  -7   1 19490.2 469.416   5
  -1  -7  -1 19592.5 566.193   3
  -1  -7  -1 18571.0 372.406   2
   1   7   1 19289.5 518.548   6
  -1  -7  -1 19633.5 406.654   0
  -1   7  -1 18538.8 426.114   2
   1  -7   1 18277.6 442.537   4
   1  -7   1 19776.9 457.041   0
   1   7   2 14586.1 336.400   2
  -1  -7  -2 14775.3 507.463   3
   1  -7   2 14420.4 406.900   5
   1  -7   2 14993.5 456.787   0
   1   7   2 15090.5 463.801   6
   1  -7   2 14318.8 434.329   4
  -1  -7  -2 15073.6 320.444   2
  -1  -7  -2 14995.9 361.024   0
  -1   7  -2 15107.7 468.133   2
   1   7   3 24027.0 330.121   2
  -1  -7  -3 24565.0 633.895   3
  -1  -7  -3 24034.3 357.997   0
   1   7   3 23844.2 535.591   6
   1  -7   3 24248.8 454.386   4
  -1  -7  -3 24832.8 314.781   2
   1  -7   3 23914.4 569.535   0
   1  -7   3 23576.4 441.578   5
  -1   7  -3 24393.6 513.474   2
  -1  -7  -4 30769.0 284.752   2
  -1  -7  -4 31575.5 665.917   3
  -1  -7  -4 31240.9 348.867   0
   1   7   4 29738.4 560.587   6
  -1   7  -4 30917.2 582.403   2
   1  -7   4 30432.6 658.828   0
   1   7   4 30066.3 295.312   2
   1  -7   4 29823.9 455.828   5
   1  -7   5 63223.8 776.769   0
  -1  -7  -5 66851.0 904.241   3
  -1  -7  -5 61689.0 300.578   2
  -1   7  -5 63949.8 826.187   2
  -1  -7  -5 63847.2 387.477   0
   1   7   5 63032.5 726.800   6
  -1  -7  -6 14443.7 195.932   0
  -1  -7  -6 15174.0 630.369   3
  -1   7  -6 15280.7 394.229   4
   1  -7   6 14999.8 676.614   0
  -1   7  -6 15837.0 673.085   2
   1   7   6 15758.3 465.814   6
   1   7   7 51505.3 677.364   6
   1   7   7 51449.4 1005.04   1
  -1   7  -7 50395.9 781.082   2
   1  -7   7 51459.6 918.254   0
  -1   7  -7 51814.5 517.334   4
  -1  -7  -7 51048.1 859.560   3
  -1   7  -8 8090.52 709.335   2
   1   7   8 7865.61 432.464   6
   1  -7   8 8129.50 741.960   0
  -1   7  -8 7456.74 285.973   4
   1   7   8 8089.98 778.214   1
   1  -7   8 8757.84 917.610   1
  -1  -7  -8 7841.60 466.373   6
  -1  -7  -8 7561.62 685.614   3
  -1   7  -9 15949.0 242.648   4
   1  -7   9 18725.6 843.195   0
  -1   7  -9 17966.9 757.009   2
   1  -7   9 17980.8 971.267   1
   1   7   9 17660.9 818.959   1
  -1  -7  -9 17550.7 523.950   6
   1   7   9 17978.9 512.481   6
  -1  -7  -9 18419.5 731.637   3
   1  -7  10 10321.6 1011.51   1
  -1  -7 -10 10090.2 691.439   3
   1  -7  10 9940.36 727.046   0
  -1   7 -10 10875.1 739.858   2
  -1  -7 -10 10560.3 497.619   6
   1   7  10 10648.3 465.820   6
   1   7  10 10701.2 897.277   1
  -1  -7 -11 1679.72 424.900   6
  -1   7 -11 1875.11 591.204   3
   1  -7  11 1520.44 866.777   1
  -1  -7 -11 1579.97 727.041   3
   1  -7  11 1689.35 847.851   0
   1   7  11 1779.40 392.703   6
  -1   7 -11 917.753 794.730   2
   1   7  11 1645.94 883.795   1
   1   7  12 7503.46 977.824   1
   1  -7  12 8331.01 824.194   0
   1  -7  12 8599.90 1049.71   1
  -1   7 -12 8336.92 678.557   3
  -1   7 -12 8058.55 882.294   2
  -1  -7 -12 8249.85 773.134   3
   1   7  13 17682.6 1063.95   1
   1  -7  13 20310.4 1079.42   0
  -1  -7 -13 20767.0 953.131   3
   1  -7  13 20463.6 1143.42   1
  -1   7 -13 20284.1 792.629   3
  -1   7 -13 20758.8 993.193   2
   1  -7  14 2931.50 978.345   1
   1  -7  14 2769.11 983.646   0
   1   7  14 2410.35 971.080   1
  -1  -7 -14 2763.83 844.787   3
  -1   7 -14 2308.55 658.441   3
  -1   7 -14 2553.84 834.897   2
  -1  -7 -15 6975.05 916.047   3
   1  -7  15 6077.17 989.804   0
   1  -7  15 6061.91 1138.58   1
  -1   7 -15 6269.35 912.433   2
   1   7  15 5778.71 1088.93   1
   1  -7  16 179.562 1081.66   1
   1   7  16 388.290 1054.88   1
  -1  -7 -16 768.751 862.855   3
  -1   7 -16 413.622 931.603   2
   1  -7  16 866.813 1018.11   0
   1   7  17 2165.00 1124.83   1
   1  -7  17 2166.17 1139.75   1
  -1  -7 -17 2974.00 954.691   3
   1  -7  17 1893.32 1112.89   0
  -1   7 -17 2185.24 1003.48   2
   1  -7  18 1218.61 1167.81   0
  -1  -7 -18 540.633 967.101   3
   1  -7  18 540.275 1187.96   1
  -1   7 -18 1315.91 1136.72   2
   1   7  18 1099.39 1234.74   1
   1  -7  19 4458.31 1298.28   0
  -1   7 -19 3261.79 1284.32   2
   1  -7  20 878.450 1365.75   0
   1  -7  21 1578.55 1403.62   0
  -1  -8  21 1522.53 1356.73   0
  -1  -8  20 2990.65 1344.87   0
  -1  -8  19 1056.81 1347.44   0
   1   8 -18 606.489 1126.09   2
   1   8 -17 770.957 1176.63   2
  -1  -8  17 1887.35 1217.58   0
   1  -8 -16 1924.00 852.032   3
  -1  -8  16 2309.89 1155.08   0
   1   8 -16 1624.53 967.476   2
   1   8 -15 3271.21 1066.44   2
  -1   8  15 2295.70 921.965   1
   1  -8 -15 2826.67 789.265   5
  -1  -8  15 2825.65 994.053   0
   1  -8 -15 2221.29 783.278   3
   1  -8 -14 1343.25 765.372   5
  -1   8  14 1519.78 861.660   1
   1  -8 -14 2230.73 769.062   3
  -1  -8  14 1811.34 1012.26   0
   1   8 -14 1929.30 977.653   2
  -1  -8  13 2530.85 993.041   0
  -1   8  13 1474.59 818.050   1
   1  -8 -13 1224.36 719.018   3
   1   8 -13 1670.63 826.965   2
   1  -8 -13 1733.77 726.987   5
  -1  -8  12 4551.59 903.003   0
   1  -8 -12 5167.30 721.813   3
   1  -8 -12 4901.39 743.528   5
   1   8 -12 4617.62 773.376   2
  -1   8  12 3879.06 799.882   1
  -1  -8  11 621.909 724.041   0
   1  -8 -11 474.514 659.861   5
   1  -8 -11 330.632 637.412   3
   1   8 -11 166.241 721.662   2
  -1   8  11 403.692 708.315   1
  -1  -8  10 14169.8 817.117   0
   1   8 -10 13310.6 869.395   2
   1  -8 -10 13229.2 691.079   4
   1  -8 -10 13745.0 771.046   3
  -1   8  10 13240.5 233.369   6
   1  -8 -10 13366.3 735.350   5
  -1   8  10 12096.5 781.970   1
   1  -8  -9 29988.3 825.742   4
   1  -8  -9 29265.8 806.055   3
  -1   8   9 31172.1 888.841   1
   1   8  -9 30470.9 907.760   2
  -1   8   9 29712.2 382.878   6
   1  -8  -9 29687.3 840.766   5
  -1  -8   9 31181.7 931.721   0
  -1   8   8 3147.95 291.812   6
   1  -8  -8 3124.07 554.166   4
   1  -8  -8 3061.73 616.499   3
  -1  -8   8 3769.46 733.505   0
   1  -8  -8 2972.60 668.565   5
   1   8  -8 3499.92 723.368   2
   1  -8  -7 19171.1 686.402   4
  -1  -8   7 17864.0 775.885   0
   1  -8  -7 18822.9 736.567   5
   1  -8  -7 19101.8 720.723   3
  -1   8   7 18189.3 406.272   6
   1   8  -7 18445.6 733.793   2
   1  -8  -6-101.208 504.316   5
  -1   8   6 197.806 314.904   6
   1   8  -6-79.1702 608.619   2
   1  -8  -6 206.533 526.626   4
   1  -8  -6-41.1591 586.604   3
  -1  -8   6 318.014 628.313   0
  -1   8   5 450.535 328.978   6
   1  -8  -5 260.511 455.898   4
   1  -8  -5 179.950 449.523   3
   1  -8  -5 238.280 571.825   5
   1   8  -5 568.634 486.415   2
  -1  -8   5 248.275 577.557   0
   1   8  -4 35622.4 681.593   2
   1  -8  -4 35132.1 310.663   0
  -1   8   4 33159.8 259.843   2
   1  -8  -4 35918.9 708.009   4
  -1  -8   4 35217.1 732.981   0
   1  -8  -4 35222.7 744.035   5
   1  -8  -4 34529.2 725.924   3
  -1   8   4 33815.2 254.812   2
  -1   8   3 41902.0 379.932   2
   1  -8  -3 41304.7 400.870   0
   1   8  -3 41624.8 722.860   2
   1  -8  -3 42197.7 733.116   5
   1  -8  -3 42013.6 717.321   4
   1  -8  -3 42184.2 772.912   3
  -1  -8   3 41221.4 702.035   0
   1   8  -2 95544.2 865.082   2
   1  -8  -2 94606.4 872.496   4
  -1   8   2 97885.3 617.289   2
  -1  -8   2 93856.9 847.326   0
   1  -8  -2 95219.7 920.693   5
   1  -8  -2 96309.6 622.209   0
   1  -8  -1 28480.7 627.100   5
  -1  -8   1 28410.6 622.061   3
   1  -8  -1 28001.2 581.001   4
   1   8  -1 28464.7 542.789   2
  -1  -8   1 28857.5 550.972   0
   1  -8  -1 29492.1 465.499   0
  -1   8   1 28157.3 449.892   2
   1  -8   0 5054.59 395.554   4
  -1   8   0 5211.35 359.401   2
   1   8   0 5773.30 388.680   2
  -1  -8   0 5479.11 514.109   3
   1  -8   0 5479.67 372.203   0
   1  -8   0 5128.29 442.668   5
  -1  -8   0 5384.97 407.508   0
   1   8   1 13687.9 405.212   2
  -1   8  -1 15204.4 454.496   2
   1  -8   1 14180.8 492.585   5
   1  -8   1 13794.0 458.493   4
   1  -8   1 14846.3 459.047   0
  -1  -8  -1 14059.5 372.131   2
   1   8   1 13881.6 508.058   6
  -1  -8  -1 14340.6 521.496   3
  -1  -8  -1 15116.5 431.017   0
  -1  -8  -2 25583.1 618.840   3
   1  -8   2 26171.5 534.850   4
   1  -8   2 26185.2 554.230   0
  -1  -8  -2 26048.1 399.170   2
   1   8   2 25544.8 440.012   2
   1   8   2 27038.7 619.659   6
  -1  -8  -2 26622.9 442.137   0
  -1   8  -2 25686.0 558.515   2
   1  -8   2 25623.5 525.738   5
   1   8   3 84992.2 875.541   6
  -1  -8  -3 84841.5 594.081   0
   1  -8   3 84199.3 731.787   5
  -1  -8  -3 82931.6 527.268   2
   1   8   3 83004.5 557.204   2
  -1  -8  -3 85556.7 988.950   3
  -1   8  -3 82864.3 818.447   2
   1  -8   3 84415.5 861.098   0
   1  -8   4 112949. 1019.23   0
  -1  -8  -4 114026. 607.617   0
  -1  -8  -4 112309. 512.093   2
  -1  -8  -4 115773. 1103.87   3
  -1   8  -4 115986. 1021.91   2
   1   8   4 113643. 544.872   2
   1  -8   4 112478. 789.891   5
   1   8   4 114516. 969.437   6
  -1  -8  -5 48621.8 274.466   2
  -1  -8  -5 50296.3 380.264   0
   1   8   5 52558.9 725.589   6
  -1   8  -5 51991.5 847.258   2
  -1  -8  -5 49989.8 871.378   3
   1  -8   5 51450.9 781.809   0
  -1  -8  -6 61050.0 323.033   0
   1  -8   6 62565.8 961.380   0
  -1   8  -6 67599.2 958.283   2
   1   8   6 63824.2 783.121   6
  -1  -8  -6 65085.1 978.550   3
  -1   8  -7 1199.11 559.090   2
   1  -8   7 1860.11 694.182   0
  -1  -8  -7 1598.31 530.539   3
   1   8   7 1803.83 431.277   6
  -1   8  -8 299.292 657.188   2
   1   8   8 466.225 735.191   1
  -1  -8  -8 570.184 647.185   3
  -1   8  -8 360.737 327.445   4
   1   8   8 387.293 418.004   6
   1  -8   8 228.425 733.200   0
  -1  -8  -9 10402.9 753.547   3
   1  -8   9 9018.54 846.831   0
   1   8   9 9451.86 754.500   1
  -1   8  -9 9733.89 789.738   2
   1   8   9 9701.43 478.540   6
   1   8  10 9053.26 471.905   6
  -1   8 -10 9645.32 762.249   2
   1   8  10 9557.46 871.107   1
   1  -8  10 9662.56 828.924   0
  -1  -8 -10 10821.6 823.289   3
  -1  -8 -11 10769.2 833.231   3
  -1   8 -11 10020.4 851.657   2
   1   8  11 10582.7 481.517   6
   1   8  11 9977.88 966.578   1
   1  -8  11 10727.0 881.877   0
   1  -8  12 9745.14 995.266   0
  -1  -8 -12 8898.60 794.189   3
  -1   8 -12 9824.53 710.835   3
  -1   8 -12 9655.86 947.942   2
   1   8  12 9085.98 1009.04   1
   1  -8  12 10796.6 1098.67   1
   1  -8  13 1428.42 951.684   0
  -1   8 -13 1394.90 824.999   2
  -1   8 -13 1488.98 621.703   3
   1   8  13 1561.73 960.933   1
   1  -8  13 1333.68 1072.01   1
  -1  -8 -13 1841.17 838.770   3
  -1   8 -14 5706.52 891.165   2
   1   8  14 5413.47 1017.45   1
   1  -8  14 5749.86 949.757   0
   1  -8  14 5301.06 1092.34   1
  -1  -8 -14 5911.27 930.427   3
   1  -8  15 3699.03 1109.77   0
   1   8  15 3158.52 1115.85   1
  -1  -8 -15 3111.80 926.486   3
  -1   8 -15 2308.10 1018.10   2
  -1  -8 -16 719.640 960.224   3
   1  -8  16 516.725 1161.80   0
   1   8  16 1011.60 1073.83   1
  -1   8 -16 467.229 1113.97   2
   1   8  17 1748.80 1209.99   1
  -1  -8 -17 1020.82 966.680   3
  -1   8 -17 1659.58 1191.61   2
   1  -8  17 1671.13 1235.30   0
  -1   8 -18 655.657 1232.98   2
   1   8  18 784.366 1212.49   1
  -1  -8 -18 806.493 1027.36   3
   1  -8  18-28.6028 1307.05   0
   1  -8  21 558.509 1445.07   0
  -1  -9  20 154.907 1352.36   0
  -1  -9  19 1475.31 1412.40   0
   1   9 -18 6008.52 1334.94   2
  -1  -9  18 5228.92 1306.17   0
   1   9 -17-49.9892 1130.27   2
   1  -9 -17 54.6317 929.778   3
  -1  -9  17 860.496 1270.02   0
  -1  -9  16 10074.8 1310.75   0
   1   9 -16 10067.8 1250.97   2
   1  -9 -16 9619.61 985.129   3
  -1  -9  15 1559.79 1063.14   0
   1   9 -15 1653.12 926.182   2
   1  -9 -15 1800.78 855.087   5
  -1   9  15 1863.53 954.464   1
   1  -9 -15 1778.00 864.424   3
   1  -9 -14 2259.32 801.403   5
  -1  -9  14 2439.68 960.275   0
   1   9 -14 2861.89 974.754   2
   1  -9 -14 3127.63 800.205   3
  -1   9  14 2428.69 902.954   1
  -1  -9  13 6180.92 969.028   0
   1  -9 -13 6707.32 837.533   3
   1  -9 -13 5730.27 806.946   5
   1   9 -13 5910.20 999.530   2
  -1   9  13 5013.37 887.830   1
   1  -9 -12 10197.9 828.282   5
  -1  -9  12 10545.8 1003.97   0
  -1   9  12 10351.3 894.016   1
   1  -9 -12 9860.14 833.319   3
   1   9 -12 10422.4 978.589   2
   1  -9 -11 2342.21 774.931   5
  -1   9  11 2605.42 757.955   1
  -1  -9  11 2351.85 906.058   0
   1  -9 -11 2538.14 760.250   3
   1   9 -11 2499.31 814.848   2
   1   9 -10 37058.4 971.746   2
  -1  -9  10 40497.5 1110.53   0
   1  -9 -10 38161.2 927.464   5
  -1   9  10 37736.6 1014.44   1
   1  -9 -10 38196.5 932.681   3
   1  -9  -9 4533.86 694.006   5
  -1  -9   9 4822.31 827.957   0
   1  -9  -9 4713.03 700.490   4
   1  -9  -9 4624.24 733.410   3
  -1   9   9 4734.29 315.286   6
   1   9  -9 4973.16 833.644   2
   1   9  -8 1702.97 704.801   2
   1  -9  -8 1855.53 672.528   3
  -1   9   8 1067.93 334.527   6
   1  -9  -8 1617.95 662.844   5
  -1  -9   8 969.323 714.462   0
   1  -9  -8 1410.50 569.119   4
  -1  -9   7 2819.23 624.685   0
   1  -9  -7 2939.10 556.427   4
  -1   9   7 3131.69 363.539   6
   1  -9  -7 3124.55 615.778   3
   1  -9  -7 3303.86 597.970   5
   1   9  -7 3207.02 631.639   2
  -1  -9   6 23694.6 734.492   0
   1  -9  -6 23308.3 723.232   4
  -1   9   6 24780.9 504.768   6
   1  -9  -6 23651.5 801.935   5
   1   9  -6 24297.9 799.225   2
   1  -9  -6 23447.5 723.362   3
  -1  -9   5 19133.5 735.611   0
  -1   9   5 18179.1 203.854   0
  -1   9   5 20220.7 512.139   6
   1  -9  -5 19495.8 708.598   3
   1  -9  -5 20474.6 735.796   4
   1   9  -5 18353.3 653.038   2
   1  -9  -5 19298.3 689.505   5
   1  -9  -4 65336.4 927.360   4
  -1  -9   4 64715.2 911.553   0
   1   9  -4 63976.5 868.008   2
   1  -9  -4 62106.6 444.027   0
  -1   9   4 63230.3 392.649   2
   1  -9  -4 65975.3 912.212   5
   1  -9  -4 64413.2 955.840   3
  -1  -9   3 19135.1 596.633   0
   1  -9  -3 20243.0 678.773   4
  -1   9   3 20354.1 347.142   2
   1   9  -3 20081.3 657.032   2
   1  -9  -3 19881.3 670.725   3
   1  -9  -3 19654.2 369.091   0
   1  -9  -3 20499.0 708.371   5
   1  -9  -2 1750.90 482.065   4
   1   9  -2 1275.70 493.674   2
  -1  -9   2 1195.85 500.276   0
   1  -9  -2 1700.92 528.637   5
  -1   9   2 1190.82 309.562   2
   1  -9  -2 1491.93 333.531   0
   1  -9  -1 4565.09 382.735   0
   1  -9  -1 5161.11 547.548   5
   1  -9  -1 4923.52 525.291   4
  -1  -9   1 5115.00 551.197   3
   1   9  -1 4575.20 453.857   2
  -1  -9   1 4838.13 472.510   0
  -1   9   1 4873.53 348.349   2
   1  -9   0 12291.5 516.972   4
  -1  -9   0 12492.9 613.711   3
   1  -9   0 12765.8 453.431   0
   1   9   0 12521.6 475.982   2
   1  -9   0 12091.2 493.244   5
  -1  -9   0 12348.2 476.023   0
  -1   9   0 12880.6 452.844   2
   1   9   1 19114.0 488.467   2
   1  -9   1 18789.9 582.628   4
   1  -9   1 19651.8 538.357   0
  -1  -9  -1 19704.4 472.169   0
  -1  -9  -1 18211.7 606.518   3
   1  -9   1 18586.6 547.470   5
   1   9   1 18826.4 573.375   6
  -1   9  -1 19470.4 521.777   2
   1   9   2 13357.4 406.421   2
   1  -9   2 14107.6 498.772   5
   1   9   2 14443.7 576.208   6
  -1  -9  -2 15335.7 384.175   2
  -1  -9  -2 15689.3 656.735   3
  -1   9  -2 15212.4 513.176   2
   1  -9   2 15029.1 570.260   0
  -1  -9  -2 15413.6 430.669   0
   1   9   3 5137.91 317.320   2
   1   9   3 5528.06 499.003   6
  -1  -9  -3 4907.54 287.122   2
   1  -9   3 5161.31 453.899   5
  -1   9  -3 4888.08 464.638   2
   1  -9   3 4915.37 509.907   0
  -1  -9  -3 4732.25 548.083   3
  -1  -9  -3 5124.70 338.891   0
  -1  -9  -4 9518.18 323.613   0
   1   9   4 9774.76 270.693   2
  -1  -9  -4 9524.40 254.523   2
  -1  -9  -4 9248.38 699.645   3
   1  -9   4 8786.33 557.287   0
   1   9   4 8958.41 524.765   6
  -1   9  -4 9058.58 602.750   2
   1   9   5 9239.37 523.410   6
   1  -9   5 8483.17 678.330   0
  -1  -9  -5 8569.36 726.660   3
  -1  -9  -5 8122.18 261.212   0
  -1  -9  -5 7669.32 166.736   2
  -1   9  -5 8156.76 552.588   2
   1  -9   6 69161.5 989.112   0
   1   9   6 74198.7 865.962   6
  -1  -9  -6 69227.6 1059.70   3
  -1   9  -6 69937.5 997.285   2
  -1   9  -7 18945.0 772.950   2
   1   9   7 19110.7 587.789   6
   1  -9   7 20087.9 856.551   0
  -1  -9  -7 19980.3 862.630   3
  -1  -9  -8 3227.32 738.051   3
   1  -9   8 3387.84 799.499   0
  -1   9  -8 3366.41 607.250   2
   1   9   8 3541.23 466.441   6
  -1  -9  -9 850.262 703.337   3
   1   9   9 1446.72 795.660   1
   1   9   9 1169.20 440.717   6
  -1   9  -9 1397.05 714.375   2
   1  -9   9 1600.85 805.015   0
  -1   9 -10 5080.68 848.334   2
   1  -9  10 3710.84 810.716   0
  -1  -9 -10 4619.47 706.771   3
   1   9  10 5243.60 888.513   1
   1   9  10 4412.82 466.012   6
  -1   9 -11 4469.14 710.954   2
  -1  -9 -11 5226.07 756.189   3
   1   9  11 5303.48 896.453   1
   1  -9  11 5003.96 846.093   0
  -1   9 -12 32206.6 1152.54   2
  -1  -9 -12 32845.7 1058.97   3
   1  -9  12 32938.0 1202.77   0
   1   9  12 32956.7 1201.09   1
  -1   9 -13 2334.52 696.178   3
   1   9  13 2497.43 1020.78   1
  -1  -9 -13 1976.87 891.655   3
   1  -9  13 1589.91 889.212   0
  -1   9 -13 2231.87 890.350   2
   1   9  14 11654.8 1185.60   1
   1  -9  14 11233.5 1160.27   0
  -1  -9 -14 10509.9 995.077   3
  -1   9 -14 10838.6 1034.17   2
  -1   9 -15 1727.78 1105.91   2
   1  -9  15 2158.05 1167.26   0
  -1  -9 -15 1568.19 907.013   3
   1   9  15 1916.71 1050.36   1
   1   9  16 3015.87 1168.36   1
   1  -9  16 2988.19 1122.59   0
  -1   9 -16 3387.51 1175.75   2
  -1  -9 -16 2781.91 977.189   3
  -1  -9 -17 1380.91 1050.58   3
   1   9  17 1531.98 1214.92   1
  -1   9 -17 1072.81 1156.34   2
   1  -9  17 181.595 1178.74   0
  -1  -9 -18 3186.42 1077.74   3
   1  -9  18 4077.70 1297.11   0
   1   9  18 2756.57 1265.11   1
  -1   9 -18 3717.96 1243.13   2
   1  -9  19 264.387 1331.05   0
   1  -9  20 937.914 1419.31   0
   1  -9  21 999.689 1562.07   0
  -1 -10  21 488.158 1510.78   0
  -1 -10  20 20.2685 1430.09   0
  -1 -10  19 3574.18 1504.42   0
  -1 -10  18 1120.76 1313.00   0
  -1 -10  17 258.421 1272.25   0
   1  10 -17-15.7073 1189.54   2
   1 -10 -17 122.192 984.215   3
   1  10 -16 423.572 1080.85   2
   1 -10 -16 121.510 946.136   3
  -1 -10  15 1017.46 1226.69   0
   1  10 -15 87.2915 1153.44   2
   1 -10 -15 1126.27 897.962   5
  -1  10  15 1042.51 989.241   1
   1 -10 -15 1096.52 950.956   3
  -1 -10  14 3002.49 1157.47   0
   1 -10 -14 3044.24 870.881   3
  -1  10  14 2711.59 952.188   1
   1 -10 -14 3490.33 910.690   5
   1  10 -14 2802.62 1098.66   2
   1 -10 -13 1923.05 854.152   3
   1  10 -13 2153.16 998.652   2
   1 -10 -13 2471.08 864.017   5
  -1  10  13 1296.56 867.179   1
  -1 -10  13 1424.24 1069.60   0
  -1  10  12 2453.62 844.326   1
   1 -10 -12 2323.87 835.790   3
   1  10 -12 2079.49 969.813   2
   1 -10 -12 2412.68 787.003   5
  -1 -10  12 2545.21 1023.22   0
  -1  10  11 1179.88 795.808   1
   1  10 -11 1069.37 927.159   2
   1 -10 -11 673.870 805.290   5
  -1 -10  11 300.664 966.634   0
   1 -10 -11 815.901 752.466   3
   1 -10 -10 12084.3 867.277   3
  -1 -10  10 11455.3 1001.84   0
   1 -10 -10 10937.0 787.810   5
   1  10 -10 11670.9 798.231   2
  -1  10  10 10400.1 851.304   1
  -1  10   9 21024.5 472.312   6
   1 -10  -9 20847.2 839.684   3
   1  10  -9 20763.7 968.199   2
   1 -10  -9 19137.5 823.587   5
  -1 -10   9 20794.5 959.134   0
   1 -10  -8 21716.3 769.445   4
  -1 -10   8 22876.9 828.018   0
   1 -10  -8 21228.2 806.396   3
   1 -10  -8 20543.4 791.584   5
  -1  10   8 22104.8 509.044   6
   1  10  -8 21464.2 887.918   2
   1 -10  -7 10440.2 687.516   4
   1 -10  -7 10758.3 776.611   5
  -1 -10   7 10794.2 818.206   0
   1  10  -7 10661.4 765.172   2
   1 -10  -7 10013.2 804.117   3
  -1  10   7 10381.4 460.903   6
  -1  10   6 34360.0 631.597   6
   1 -10  -6 32477.2 889.185   4
   1 -10  -6 32798.7 871.413   3
  -1 -10   6 33823.7 914.821   0
   1 -10  -6 33623.0 872.989   5
   1  10  -6 33182.1 914.894   2
   1 -10  -5 3743.49 538.903   4
   1 -10  -5 3124.71 665.901   3
   1  10  -5 3519.89 568.942   2
  -1  10   5 3426.83 460.566   6
   1 -10  -5 3392.19 708.599   5
   1 -10  -5 3290.62 204.061   0
  -1 -10   5 2913.76 607.151   0
   1 -10  -4 6241.29 632.026   4
   1 -10  -4 6194.86 681.332   5
   1 -10  -4 6131.80 704.207   3
   1 -10  -4 6137.87 304.763   0
   1  10  -4 5916.81 577.114   2
  -1 -10   4 6912.07 672.694   0
  -1  10   4 6598.42 250.242   2
   1 -10  -3 64308.2 891.705   4
   1 -10  -3 62370.4 568.773   0
  -1  10   3 64320.0 558.455   2
   1 -10  -3 64590.2 938.136   5
  -1 -10   3 64726.1 920.611   0
   1  10  -3 65898.2 936.004   2
   1 -10  -2 15302.9 447.988   0
   1  10  -2 15018.8 612.455   2
  -1 -10   2 14673.3 606.002   0
   1 -10  -2 15057.3 682.423   4
  -1  10   2 14834.3 427.878   2
   1 -10  -2 14506.3 627.248   5
  -1  10   1 38482.6 566.398   2
   1 -10  -1 38021.3 709.565   5
  -1 -10   1 38928.7 690.343   0
   1  10  -1 38631.6 690.165   2
   1 -10  -1 39036.2 753.669   4
   1 -10  -1 39328.5 584.480   0
   1  10   0 14926.7 541.341   2
   1 -10   0 14267.1 630.803   4
   1 -10   0 14809.2 637.910   5
  -1  10   0 12769.3 498.382   2
   1 -10   0 14536.6 508.523   0
  -1 -10   0 12761.9 684.850   3
  -1 -10   0 13610.7 533.087   0
   1  10   1 1724.64 409.791   2
  -1  10  -1 1714.11 456.840   2
  -1 -10  -1 1724.65 434.308   0
   1 -10   1 2035.51 529.731   5
   1  10   1 2022.21 490.567   6
  -1 -10  -1 1524.08 630.345   3
   1 -10   1 2110.30 462.836   0
   1 -10   2 51805.1 756.603   5
  -1  10  -2 51559.6 760.484   2
   1  10   2 52033.8 640.562   2
   1 -10   2 53354.5 780.418   0
  -1 -10  -2 53732.9 952.930   3
  -1 -10  -2 51658.7 639.725   0
   1  10   2 54098.3 890.030   6
   1 -10   3 31374.8 732.582   0
   1  10   3 32750.9 752.653   6
  -1 -10  -3 31261.0 501.060   0
   1  10   3 30701.7 478.788   2
  -1 -10  -3 31953.0 445.456   2
  -1  10  -3 32889.9 730.524   2
   1 -10   3 31849.0 653.429   5
  -1 -10  -3 32895.2 860.664   3
  -1 -10  -4 8577.83 358.255   0
  -1 -10  -4 8645.26 686.424   3
  -1  10  -4 8718.40 589.890   2
   1 -10   4 9537.65 677.424   0
   1  10   4 8769.14 559.938   6
   1  10   4 9175.98 291.983   2
  -1 -10  -4 8940.46 288.899   2
  -1 -10  -5 52613.1 1002.50   3
   1 -10   5 53499.7 907.882   0
  -1 -10  -5 49387.3 318.937   2
  -1 -10  -5 51069.5 450.110   0
   1  10   5 54492.3 845.565   6
   1  10   5 50479.8 354.382   2
  -1  10  -5 53893.3 944.426   2
   1  10   6 10350.4 567.321   6
  -1  10  -6 9361.75 646.824   2
  -1 -10  -6 9295.95 759.736   3
   1 -10   6 10260.5 787.209   0
   1 -10   7 5722.91 659.840   0
   1  10   7 6413.30 533.491   6
  -1 -10  -7 6959.15 690.116   3
  -1  10  -7 6912.80 735.574   2
   1 -10   8 19461.3 837.874   0
  -1  10  -8 18811.9 869.304   2
   1  10   8 18432.7 588.363   6
  -1 -10  -8 18973.8 800.749   3
  -1  10  -9 4748.67 755.465   2
   1  10   9 4967.61 839.036   1
   1  10   9 4848.82 508.789   6
   1 -10   9 5062.92 774.661   0
  -1 -10  -9 5648.20 859.724   3
   1  10  10 10910.3 549.053   6
  -1  10 -10 10653.2 786.183   2
   1 -10  10 11337.7 833.078   0
   1  10  10 11463.5 988.229   1
  -1 -10 -10 11342.0 815.411   3
   1 -10  11 13619.2 1038.77   0
   1  10  11 14662.7 1067.82   1
  -1  10 -11 14280.5 1007.02   2
  -1 -10 -11 13904.6 891.172   3
  -1  10 -12 234.234 903.928   2
  -1 -10 -12 450.527 810.427   3
   1  10  12 536.179 988.088   1
   1 -10  12 113.583 1032.33   0
   1  10  13 260.765 1027.45   1
   1 -10  13-83.6996 929.129   0
  -1 -10 -13-107.644 951.791   3
  -1  10 -13-153.472 694.359   3
   1 -10  14 692.104 1163.53   0
  -1 -10 -14 526.996 907.042   3
   1  10  14 892.598 1026.55   1
  -1  10 -14 428.106 980.228   2
   1 -10  15 2824.60 1207.94   0
   1  10  15 1702.63 1100.72   1
  -1  10 -15 1178.93 1158.52   2
  -1 -10 -15 1602.63 992.626   3
   1  10  16 1145.46 1230.68   1
  -1  10 -16 904.152 1106.74   2
   1 -10  16 1382.83 1153.37   0
  -1 -10 -16 1497.92 1052.93   3
   1 -10  17 582.329 1249.35   0
  -1  10 -17 390.758 1089.96   2
  -1 -10 -17 418.200 1043.69   3
   1  10  17 47.8533 1202.29   1
   1 -10  18 199.070 1366.95   0
  -1 -10 -18-128.338 1105.22   3
   1 -10  19 625.056 1446.30   0
  -1 -11  20 285.316 1491.75   0
  -1 -11  18 1192.07 1454.87   0
  -1 -11  17 8059.23 1339.14   0
   1  11 -17 8342.07 1341.91   2
   1 -11 -17 8388.75 1121.32   3
   1  11 -16 983.763 1276.23   2
  -1 -11  16 99.2108 1204.18   0
  -1 -11  15 7502.72 1177.41   0
   1  11 -15 8437.21 1190.78   2
  -1  11  15 8377.87 1133.04   1
   1 -11 -15 8897.93 1098.16   3
   1 -11 -15 7618.55 1034.62   5
   1 -11 -14 1267.16 916.594   3
   1  11 -14 1825.68 978.669   2
   1 -11 -14 1508.61 938.590   5
  -1  11  14 1213.41 963.339   1
  -1 -11  14 2224.79 1044.97   0
  -1 -11  13 3736.57 992.948   0
   1  11 -13 3394.22 941.172   2
   1 -11 -13 2993.65 870.220   3
  -1  11  13 2598.71 904.653   1
   1 -11 -13 2813.11 882.994   5
   1 -11 -12 3893.60 914.507   5
   1  11 -12 3051.82 970.958   2
   1 -11 -12 3395.64 832.232   3
  -1  11  12 3091.27 864.943   1
  -1 -11  12 3284.56 961.261   0
  -1  11  11 11557.3 949.882   1
   1  11 -11 12418.5 1056.49   2
   1 -11 -11 11565.3 874.271   3
  -1 -11  11 11715.2 1070.47   0
   1 -11 -11 11692.1 873.677   5
   1 -11 -10 4316.13 787.181   5
   1 -11 -10 5471.38 888.676   3
   1  11 -10 4989.83 800.532   2
  -1 -11  10 5815.92 1012.07   0
   1  11  -9 17068.0 996.762   2
   1 -11  -9 17414.1 883.437   5
   1 -11  -9 17943.5 935.791   3
  -1 -11   9 16531.1 920.297   0
   1 -11  -8 6479.19 821.691   3
  -1  11   8 6766.09 458.146   6
  -1 -11   8 7158.75 867.343   0
   1 -11  -8 6543.54 735.540   5
   1  11  -8 6220.08 854.537   2
  -1  11   7 7365.65 472.502   6
  -1 -11   7 7590.46 833.642   0
   1 -11  -7 8196.68 847.469   5
   1 -11  -7 7676.05 843.183   3
   1  11  -7 7783.78 830.625   2
  -1  11   6 1629.66 456.608   6
  -1 -11   6 1538.80 756.900   0
   1 -11  -6 1262.99 642.498   5
   1 -11  -6 1421.38 740.301   4
   1  11  -6 1613.91 750.606   2
   1 -11  -6 1458.44 729.160   3
   1 -11  -5 30079.9 813.523   5
  -1 -11   5 29782.3 821.571   0
   1  11  -5 31625.9 890.626   2
   1 -11  -5 30447.2 911.013   3
  -1  11   5 31430.1 701.607   6
   1 -11  -5 28928.2 351.758   0
   1 -11  -5 30958.1 882.225   4
  -1  11   4 32992.2 403.917   2
   1 -11  -4 34800.0 860.374   5
   1 -11  -4 34748.8 841.871   4
   1 -11  -4 33797.9 455.449   0
  -1 -11   4 34754.0 872.842   0
   1  11  -4 34436.4 876.237   2
  -1  11   3 35481.0 500.379   2
   1 -11  -3 35953.3 904.088   5
   1 -11  -3 36001.9 877.208   4
  -1 -11   3 35722.6 842.694   0
   1 -11  -3 33741.8 515.531   0
   1  11  -3 35032.4 790.344   2
   1  11  -2 676.701 547.069   2
   1 -11  -2 824.120 385.941   0
   1 -11  -2 457.952 657.453   5
  -1  11   2 902.007 394.701   2
   1 -11  -2 824.856 618.553   4
  -1 -11   2 485.210 578.073   0
  -1  11   1 6887.83 473.813   2
   1 -11  -1 6795.74 680.320   5
  -1 -11   1 6740.47 562.643   0
   1 -11  -1 6609.14 487.719   0
   1  11  -1 6537.17 567.426   2
  -1 -11   0 1392.76 497.242   0
   1 -11   0 1250.93 520.927   5
   1  11   0 1692.13 501.745   2
   1 -11   0 1476.27 479.561   0
  -1  11   0 1589.24 454.314   2
  -1 -11   0 1518.52 577.825   3
   1  11   1 17398.8 579.076   2
  -1 -11  -1 17791.9 557.017   0
   1  11   1 18343.8 761.850   6
   1 -11   1 16739.8 620.410   5
  -1 -11  -1 16260.1 772.637   3
   1 -11   1 17065.6 608.030   0
  -1  11  -1 16418.8 595.337   2
  -1 -11  -2 11973.3 504.842   0
   1  11   2 11211.7 496.692   2
   1  11   2 11452.2 703.995   6
   1 -11   2 11563.7 618.291   5
   1 -11   2 11563.1 600.945   0
  -1 -11  -2 10989.9 654.349   3
  -1  11  -2 11366.6 593.400   2
   1  11   3 4119.61 560.951   6
   1  11   3 4433.15 379.449   2
   1 -11   3 4806.04 647.466   0
  -1 -11  -3 4793.48 412.511   0
  -1  11  -3 5430.82 630.407   2
  -1 -11  -3 5335.43 720.813   3
   1 -11   3 4376.33 550.930   5
   1  11   4 2258.39 292.400   2
   1 -11   4 2536.59 687.305   0
  -1 -11  -4 1889.25 688.046   3
  -1  11  -4 1914.83 653.782   2
  -1 -11  -4 2269.21 280.861   2
   1  11   4 2290.52 558.209   6
  -1 -11  -4 2268.60 351.366   0
  -1 -11  -5 20513.0 829.783   3
  -1  11  -5 22271.2 834.348   2
   1 -11   5 21052.7 843.493   0
   1  11   5 21528.7 717.939   6
  -1 -11  -5 20474.8 377.950   0
   1  11   5 20122.1 279.581   2
  -1  11  -6 6494.96 668.136   2
   1  11   6 7951.75 599.007   6
   1 -11   6 7563.21 695.981   0
  -1 -11  -6 7206.32 820.858   3
   1  11   7 11180.7 618.103   6
  -1  11  -7 11246.3 815.850   2
   1 -11   7 11902.3 875.533   0
  -1 -11  -7 10916.2 744.673   3
  -1 -11  -8 2290.12 714.886   3
   1  11   8 2629.37 510.273   6
  -1  11  -8 2308.92 821.686   2
   1 -11   8 2790.29 865.558   0
  -1 -11  -9 549.654 865.446   3
   1  11   9 1014.09 891.492   1
   1  11   9 532.844 506.333   6
   1 -11   9 652.211 887.177   0
  -1  11  -9 474.648 853.840   2
   1 -11  10 197.855 974.928   0
  -1 -11 -10 755.946 768.266   3
  -1  11 -10 749.731 911.508   2
   1  11  10 26.0132 915.741   1
   1  11  11 25352.5 1186.04   1
   1 -11  11 24099.7 1182.97   0
  -1  11 -11 25751.3 1077.79   2
  -1 -11 -11 24231.8 1046.98   3
  -1  11 -12 5493.82 898.929   2
   1  11  12 4453.86 1050.67   1
   1 -11  12 5876.06 982.204   0
  -1 -11 -12 5036.16 895.496   3
  -1  11 -13 8805.53 1168.91   2
   1 -11  13 8476.29 1167.75   0
  -1 -11 -13 8631.63 1034.41   3
   1  11  13 8428.40 1161.54   1
  -1 -11 -14 2617.46 1047.01   3
   1  11  14 2993.73 1117.12   1
   1 -11  14 2948.76 1154.60   0
  -1  11 -14 3206.79 965.077   2
   1  11  15 1758.76 1141.48   1
   1 -11  15 2047.52 1289.60   0
  -1 -11 -15 1513.59 1080.57   3
  -1  11 -15 2840.03 1220.25   2
   1 -11  16 823.937 1203.40   0
  -1 -11 -16 325.454 1055.69   3
  -1  11 -16 660.525 1093.01   2
   1  11  16 1227.24 1290.55   1
   1 -11  17 5076.87 1378.81   0
  -1 -11 -17 4628.15 1159.98   3
   1  11  17 4713.80 1339.68   1
   1 -11  18 355.100 1470.82   0
   1 -11  19 2553.57 1570.17   0
  -1 -11 -19 2194.53 1211.28   3
   1 -11  20 306.719 1619.50   0
  -1 -12  19-33.8973 1516.99   0
  -1 -12  18 3540.28 1583.15   0
   1 -12 -17 1965.99 1115.84   3
  -1 -12  17 1826.94 1511.50   0
   1  12 -16-64.7405 1159.48   2
  -1 -12  16-64.7694 1413.66   0
   1 -12 -16 368.809 1066.74   3
  -1 -12  15 1091.69 1358.94   0
   1  12 -15 694.367 1032.71   2
   1  12 -14 2600.01 1017.87   2
  -1  12  14 2447.12 1044.33   1
   1 -12 -14 2342.12 1000.90   3
   1 -12 -14 2766.88 1026.93   5
  -1 -12  14 1830.24 1275.46   0
  -1  12  13 1612.87 955.194   1
   1 -12 -13 1062.10 1004.61   5
   1 -12 -13 1506.71 927.778   3
  -1 -12  13 1790.03 1137.20   0
   1  12 -13 1663.52 946.805   2
   1 -12 -12 1358.08 877.846   3
   1  12 -12 1489.47 982.473   2
   1 -12 -12 1650.91 871.362   5
  -1 -12  12 1573.57 948.524   0
  -1  12  12 866.423 938.384   1
   1  12 -11 2200.21 1022.32   2
   1 -12 -11 1660.67 884.538   5
   1 -12 -11 1880.09 913.272   3
  -1 -12  11 312.905 1033.92   0
  -1  12  11 1468.84 825.098   1
   1  12 -10 2953.41 795.004   2
   1 -12 -10 3752.71 888.576   3
   1 -12 -10 3757.82 907.149   5
  -1 -12  10 4140.35 1013.58   0
   1 -12  -9 5080.17 865.803   5
  -1 -12   9 5735.56 854.866   0
   1  12  -9 5081.31 930.201   2
   1 -12  -9 5046.18 925.612   3
  -1 -12   8 21686.3 1041.38   0
  -1  12   8 20975.1 608.142   6
   1 -12  -8 20502.6 1014.59   3
   1 -12  -8 20247.9 874.987   5
   1  12  -8 20216.0 1018.26   2
   1 -12  -7 3635.22 852.862   5
  -1 -12   7 2437.33 808.475   0
   1 -12  -7 3049.50 827.555   3
   1  12  -7 2637.76 830.148   2
  -1  12   7 2845.86 464.276   6
  -1 -12   6 7342.22 729.920   0
  -1  12   6 7359.15 559.138   6
   1 -12  -6 7486.31 837.042   3
   1 -12  -6 6912.78 804.360   5
   1  12  -6 7038.04 715.221   2
  -1 -12   5 15375.0 837.209   0
  -1  12   5 16257.1 632.883   6
   1  12  -5 14117.5 826.033   2
  -1  12   5 12559.8 171.007   2
   1 -12  -5 14298.7 830.806   5
  -1  12   4 37629.5 460.699   2
   1  12  -4 39086.2 920.307   2
   1 -12  -4 38728.8 999.153   5
  -1 -12   4 40626.5 940.925   0
  -1  12   4 41270.5 809.589   6
   1 -12  -4 37150.7 508.951   0
  -1 -12   3 463.770 630.057   0
   1 -12  -3 288.009 392.857   0
  -1  12   3 157.232 374.294   2
   1  12  -3 279.312 669.667   2
   1 -12  -3 182.572 661.091   5
  -1  12   2 40992.2 629.081   2
   1  12  -2 43989.0 881.602   2
  -1 -12   2 41454.7 835.823   0
   1 -12  -2 43413.5 962.343   5
   1 -12  -2 42652.3 655.705   0
  -1 -12   1 4446.68 605.767   0
  -1  12   1 5000.71 478.889   2
   1  12  -1 5327.77 595.198   2
   1 -12  -1 4984.70 527.821   0
   1 -12  -1 4715.27 690.405   5
  -1 -12   0 22643.3 674.795   0
   1 -12   0 22766.7 766.912   5
   1  12   0 21954.7 682.554   2
   1 -12   0 22908.2 640.904   0
  -1  12   0 22375.4 639.242   2
   1  12   1 30358.1 697.366   2
   1 -12   1 29226.9 760.859   5
  -1 -12  -1 30915.3 978.246   3
   1  12   1 29980.0 813.353   6
  -1 -12  -1 30908.9 681.800   0
   1 -12   1 30494.9 734.891   0
  -1  12  -1 31260.1 740.196   2
  -1 -12  -2 49278.1 694.414   0
   1  12   2 50348.8 971.231   6
  -1 -12  -2 50821.4 1118.86   3
   1  12   2 48216.2 691.821   2
  -1  12  -2 50224.7 858.555   2
   1 -12   2 49663.1 855.912   0
   1 -12   2 51116.7 895.334   5
   1 -12   3 3408.41 684.136   0
   1  12   3 3424.34 608.704   6
  -1 -12  -3 3299.06 447.277   0
  -1  12  -3 3658.03 618.701   2
   1  12   3 3140.31 409.311   2
  -1 -12  -3 3315.87 704.378   3
   1  12   4 37547.6 884.001   6
  -1  12  -4 33694.0 828.148   2
  -1 -12  -4 33151.4 539.720   0
   1  12   4 34310.5 463.876   2
  -1 -12  -4 33731.7 1053.76   3
   1 -12   4 35487.2 911.863   0
   1 -12   5 2347.42 769.552   0
   1  12   5 2469.12 208.163   2
  -1  12  -5 2180.42 625.520   2
  -1 -12  -5 1986.45 792.769   3
   1  12   5 2896.75 594.073   6
   1 -12   6 13628.6 824.436   0
  -1  12  -6 12784.2 818.541   2
  -1 -12  -6 12651.3 881.912   3
   1  12   6 12974.3 669.380   6
  -1  12  -7 15835.5 891.701   2
  -1 -12  -7 14515.2 833.155   3
   1 -12   7 16229.6 943.043   0
   1  12   7 15679.8 668.755   6
  -1  12  -8 4556.93 886.046   2
   1  12   8 4092.94 555.615   6
  -1 -12  -8 3593.03 758.656   3
   1 -12   8 4650.12 792.700   0
  -1 -12  -9 6270.63 943.702   3
   1 -12   9 6038.00 822.268   0
  -1  12  -9 6196.27 894.117   2
   1  12  10 8944.20 942.447   1
  -1 -12 -10 8749.48 931.224   3
   1 -12  10 8759.08 898.902   0
  -1  12 -10 8919.57 946.313   2
   1  12  11-91.3547 869.961   1
   1 -12  11 133.961 896.980   0
  -1  12 -11 213.316 965.105   2
  -1 -12 -11 447.162 991.426   3
  -1 -12 -12 1330.16 1045.34   3
   1 -12  12 823.387 1100.99   0
   1  12  12 1658.76 954.667   1
  -1  12 -12 1393.28 1077.63   2
   1 -12  13 592.969 1188.19   0
   1  12  13 1039.60 1058.17   1
  -1 -12 -13 434.818 966.301   3
  -1  12 -13 1108.82 1066.54   2
  -1  12 -14 232.522 1034.20   2
  -1 -12 -14 75.9675 1060.33   3
   1  12  15 36.1644 1200.54   1
   1 -12  15 222.785 1340.87   0
  -1  12 -15 1204.52 1252.74   2
  -1 -12 -16 2367.68 1211.75   3
   1  12  16 1426.69 1262.41   1
  -1  12 -16 1220.86 1164.91   2
   1 -12  16 1014.11 1326.63   0
   1 -12  17 1378.35 1308.70   0
  -1 -12 -17 722.985 1241.81   3
  -1 -12 -18-84.7107 1264.17   3
   1 -12  18 509.325 1497.78   0
   1 -12  19 10.4301 1613.92   0
  -1 -13  19 54.1449 1544.37   0
  -1 -13  17 2494.52 1394.05   0
   1 -13 -17 2968.56 1193.24   3
  -1 -13  16 3097.36 1341.62   0
   1 -13 -16 2840.52 1149.78   3
   1 -13 -15 819.677 1124.46   3
   1  13 -15 1002.02 1167.10   2
  -1 -13  15 752.989 1332.63   0
  -1 -13  14 3008.41 1370.43   0
   1  13 -14 3520.82 1114.70   2
   1 -13 -14 2848.25 1105.74   5
  -1  13  14 4510.36 1115.82   1
   1 -13 -14 3535.63 1105.36   3
  -1  13  13 1103.36 1051.70   1
   1 -13 -13 863.101 968.775   3
   1  13 -13 231.485 970.244   2
  -1 -13  13 1341.17 1238.60   0
   1 -13 -13 1239.25 980.622   5
  -1 -13  12 1794.13 1017.94   0
  -1  13  12 1920.51 951.541   1
   1  13 -12 753.033 1061.37   2
   1 -13 -12 1191.31 1010.80   5
   1 -13 -12 1442.72 942.886   3
   1 -13 -11 5675.48 1043.23   5
  -1 -13  11 4505.41 1147.64   0
   1  13 -11 5043.00 1095.39   2
  -1  13  11 4463.66 979.368   1
   1 -13 -11 5171.10 1031.93   3
   1  13 -10 8921.35 1005.76   2
  -1 -13  10 8748.00 1006.98   0
   1 -13 -10 9220.41 1047.56   5
   1 -13 -10 8306.40 927.574   3
  -1 -13   9 7423.70 1053.63   0
   1 -13  -9 7315.76 1013.40   3
   1  13  -9 8177.88 863.207   2
   1 -13  -9 7437.11 1000.28   5
   1 -13  -8 18014.6 1067.82   3
  -1 -13   8 17862.8 931.130   0
   1 -13  -8 17970.5 925.837   5
   1  13  -8 17705.6 953.650   2
   1 -13  -7 1034.62 896.673   5
  -1  13   7 1020.38 533.983   6
  -1 -13   7 1144.71 842.342   0
   1  13  -7 1140.61 730.073   2
   1 -13  -7 1140.07 853.972   3
  -1  13   6 6204.09 586.679   6
   1 -13  -6 7139.83 906.891   5
   1  13  -6 6016.93 881.183   2
  -1 -13   6 6382.87 894.417   0
  -1  13   5 1346.18 566.624   6
   1 -13  -5 651.221 824.106   5
   1  13  -5 850.578 747.472   2
  -1 -13   5 794.343 807.121   0
  -1  13   4 1662.89 318.169   2
  -1 -13   4 1957.88 737.562   0
   1  13  -4 1663.54 749.581   2
  -1  13   4 2141.02 588.525   6
   1 -13  -4 2183.63 832.208   5
  -1  13   3 4187.86 420.105   2
   1 -13  -3 3979.43 437.398   0
  -1 -13   3 4174.72 686.169   0
   1  13  -3 4331.36 674.961   2
   1 -13  -3 4557.69 700.045   5
   1 -13  -2 18613.5 827.096   5
   1  13  -2 18430.2 768.789   2
   1 -13  -2 19051.8 581.030   0
  -1 -13   2 18512.1 786.648   0
  -1  13   2 18395.4 576.839   2
   1 -13  -1 8329.11 689.986   5
  -1  13   1 8966.69 561.484   2
   1  13  -1 8326.45 655.219   2
   1 -13  -1 8615.45 581.110   0
  -1 -13   1 8204.92 670.397   0
   1 -13   0 5951.28 745.322   5
  -1 -13   0 5339.22 608.036   0
   1  13   0 5169.26 595.689   2
   1 -13   0 4848.65 593.046   0
   1  13   0 5907.19 761.497   6
  -1  13   0 5682.80 588.368   2
   1  13   1 15585.1 649.210   2
  -1 -13  -1 14605.3 639.274   0
  -1  13  -1 14326.6 684.443   2
   1 -13   1 15030.1 730.921   5
  -1 -13  -1 15099.6 865.407   3
   1 -13   1 15818.2 696.092   0
   1  13   1 15715.4 801.991   6
   1  13   2 5748.61 506.639   2
  -1  13  -2 6175.66 667.075   2
  -1 -13  -2 5769.91 724.240   3
  -1 -13  -2 6194.60 547.374   0
   1  13   2 6194.60 747.781   6
   1 -13   2 6123.49 683.571   0
  -1 -13  -3 9929.94 938.123   3
  -1  13  -3 9073.03 704.912   2
  -1 -13  -3 9170.44 495.232   0
   1  13   3 9519.16 465.870   2
   1  13   3 9091.37 735.100   6
   1 -13   3 9225.97 748.685   0
   1 -13   4 18149.9 875.066   0
   1  13   4 17147.6 419.833   2
  -1 -13  -4 16767.7 490.576   0
  -1 -13  -4 18461.4 1006.64   3
   1  13   4 18851.6 808.045   6
  -1  13  -4 18928.3 842.832   2
   1 -13   5 1499.37 800.480   0
   1  13   5 1464.13 634.326   6
  -1 -13  -5 939.519 894.354   3
  -1  13  -5 1251.99 738.246   2
  -1 -13  -6 796.890 737.302   3
   1  13   6 798.297 613.165   6
   1 -13   6 413.311 782.273   0
  -1  13  -6 709.760 809.078   2
  -1 -13  -7 1336.88 909.385   3
   1  13   7 1116.54 602.663   6
   1 -13   7 1684.03 847.301   0
  -1  13  -7 990.668 809.252   2
   1  13   8 1067.87 587.845   6
  -1  13  -8 925.182 873.045   2
   1 -13   8 800.367 806.459   0
  -1 -13  -8 1096.81 917.118   3
   1 -13   9 1047.57 984.135   0
  -1  13  -9 840.903 774.402   2
  -1 -13  -9 1580.56 822.130   3
  -1 -13 -10 8593.17 1107.49   3
   1 -13  10 7946.96 1111.52   0
  -1  13 -10 8302.16 944.351   2
   1  13  10 8536.48 979.590   1
  -1  13 -11 6187.80 994.976   2
   1  13  11 5610.13 1063.05   1
   1 -13  11 5907.01 1144.37   0
  -1 -13 -11 5445.61 1085.45   3
   1 -13  12 3052.89 1084.68   0
  -1 -13 -12 2477.14 1075.45   3
  -1  13 -12 3794.74 967.792   2
   1  13  12 2464.57 1141.39   1
   1  13  13 1545.53 1184.04   1
  -1 -13 -13 2492.06 1185.49   3
  -1  13 -13 2230.57 1035.05   2
   1 -13  13 2020.93 1114.41   0
   1  13  14 941.422 1128.66   1
  -1  13 -14 1297.75 1243.62   2
  -1 -13 -14 781.875 1141.38   3
   1 -13  14 1677.29 1360.05   0
  -1  13 -15 9.78560 1193.26   2
   1 -13  15-129.829 1203.09   0
  -1 -13 -15 556.117 1164.31   3
   1  13  16 3864.43 1418.47   1
   1 -13  16 2735.93 1504.65   0
  -1 -13 -17 1399.29 1227.08   3
   1 -13  17 1802.76 1413.34   0
   1 -13  18 1977.57 1436.63   0
  -1 -13 -18 2207.07 1297.23   3
  -1 -14  18 573.410 1631.30   0
   1 -14 -17 1489.31 1212.71   3
  -1 -14  17 1625.33 1536.60   0
  -1 -14  16 848.289 1380.81   0
   1 -14 -16 1172.00 1170.03   3
  -1 -14  15 33.6717 1255.46   0
   1 -14 -15 458.421 1179.44   3
   1  14 -14 1366.25 1124.72   2
  -1  14  14 1759.14 1172.02   1
   1 -14 -14 844.671 1150.68   3
  -1  14  13 1797.86 1071.85   1
  -1 -14  13 1934.04 1326.46   0
   1  14 -13 2032.97 1060.83   2
   1 -14 -13 1569.77 1135.47   5
   1 -14 -13 2232.49 1048.61   3
  -1  14  12 3089.55 1026.15   1
   1 -14 -12 2061.23 1047.60   3
   1  14 -12 2691.71 1194.21   2
   1 -14 -12 1890.58 1109.29   5
  -1 -14  12 1811.32 1070.47   0
  -1  14  11 1372.04 1017.51   1
   1 -14 -11 1505.33 1013.49   5
   1 -14 -11 1342.22 1080.64   3
   1  14 -11 1261.59 995.922   2
  -1 -14  11 1226.35 1184.10   0
   1 -14 -10 17.3059 991.885   5
   1 -14 -10 83.4281 900.412   3
  -1 -14  10 202.062 962.257   0
  -1 -14   9 1771.84 1000.75   0
   1  14  -9 1517.16 989.438   2
   1 -14  -9 1664.30 1018.58   5
   1 -14  -9 1547.50 1013.68   3
   1 -14  -8 2955.41 849.774   5
   1 -14  -8 2893.03 1009.38   3
  -1 -14   8 2917.00 1031.25   0
   1  14  -8 2427.54 950.727   2
   1  14  -7 19365.4 1076.09   2
   1 -14  -7 18964.8 1105.49   5
  -1 -14   7 18263.2 1081.60   0
   1 -14  -6 1564.18 934.257   5
   1  14  -6 2336.83 798.889   2
  -1 -14   6 2643.96 917.087   0
  -1  14   6 1869.04 575.812   6
  -1 -14   5 15567.7 951.992   0
   1 -14  -5 15456.8 1008.57   5
   1  14  -5 15187.0 897.693   2
  -1  14   5 14579.5 729.510   6
  -1  14   4 2494.02 642.730   6
   1 -14  -4 2750.27 873.809   5
  -1 -14   4 3052.11 767.143   0
   1  14  -4 2950.19 731.197   2
  -1 -14   3 12383.0 796.489   0
  -1  14   3 11953.4 501.624   2
   1 -14  -3 11401.5 512.985   0
   1 -14  -3 12827.3 884.338   5
   1  14  -3 11980.1 821.945   2
  -1 -14   2 1691.49 669.907   0
   1  14  -2 1410.19 696.249   2
   1 -14  -2 1278.45 474.440   0
   1 -14  -2 1594.60 683.369   5
  -1  14   2 1489.47 496.718   2
  -1  14   1 14965.3 646.834   2
   1  14  -1 15726.4 742.406   2
   1 -14  -1 15015.1 617.121   0
  -1 -14   1 14396.0 738.680   0
   1 -14  -1 15646.8 792.835   5
   1  14   0 2437.85 634.610   2
   1  14   0 2573.63 758.942   6
  -1  14   0 2799.80 607.524   2
  -1 -14   0 2671.97 617.858   0
   1 -14   0 2240.18 588.779   0
   1 -14   0 2344.23 777.909   5
   1 -14   1 11427.1 701.970   0
   1  14   1 11582.7 857.097   6
  -1  14  -1 11546.7 704.263   2
   1  14   1 10935.4 613.491   2
  -1 -14  -1 11331.0 646.938   0
  -1  14  -2 17246.0 783.384   2
   1  14   2 16936.1 827.171   6
  -1 -14  -2 16759.5 635.915   0
   1  14   2 16497.3 600.916   2
  -1 -14  -2 17589.8 1010.78   3
   1 -14   2 17326.4 798.393   0
   1  14   3 14607.5 524.616   2
   1 -14   3 15585.0 804.935   0
  -1  14  -3 15157.5 809.976   2
  -1 -14  -3 14803.5 573.616   0
  -1 -14  -3 14587.4 897.730   3
   1  14   3 15871.8 844.430   6
   1 -14   4 874.044 777.672   0
  -1  14  -4 1055.65 703.216   2
   1  14   4 643.510 689.967   6
  -1 -14  -4 1505.50 846.566   3
   1 -14   5 9586.37 881.615   0
   1  14   5 9643.74 733.671   6
  -1  14  -5 9727.32 879.984   2
  -1 -14  -5 9669.81 880.696   3
  -1 -14  -6 6602.61 1036.69   3
   1  14   6 6122.25 704.582   6
   1 -14   6 6404.00 858.800   0
  -1  14  -6 5761.73 898.200   2
  -1 -14  -7 6579.99 1037.77   3
   1 -14   7 7668.10 947.691   0
  -1  14  -7 7360.03 864.935   2
   1  14   7 7493.80 695.995   6
  -1  14  -8 1443.36 913.769   2
  -1 -14  -8 1900.80 1045.59   3
   1 -14   8 2047.21 928.071   0
  -1 -14  -9 10260.8 1139.30   3
  -1  14  -9 8227.51 966.739   2
   1 -14   9 9727.38 1124.80   0
  -1  14 -10 191.796 1065.24   2
   1 -14  10 737.309 1122.50   0
   1  14  10 195.673 929.707   1
  -1 -14 -10 861.390 1011.60   3
   1 -14  11 427.750 1194.46   0
   1  14  11 1594.37 1067.50   1
  -1  14 -11 1019.59 1147.50   2
  -1 -14 -11 462.436 1005.74   3
   1  14  12 1125.52 1202.97   1
   1 -14  12-68.2910 1263.49   0
  -1  14 -12 1037.53 1190.79   2
  -1 -14 -12 951.868 1120.03   3
   1  14  13 247.790 1158.76   1
   1 -14  13 491.166 1271.45   0
  -1 -14 -13 478.444 1074.89   3
  -1 -14 -14 1717.19 1194.89   3
   1  14  14 2629.61 1186.81   1
   1 -14  14 1809.17 1196.31   0
  -1  14 -14 2359.61 1245.97   2
  -1 -14 -15 870.948 1300.91   3
   1  14  15 690.849 1363.43   1
   1 -14  15 954.093 1465.96   0
   1  14  16-152.552 1333.66   1
  -1 -14 -16 525.483 1306.95   3
   1 -14  17 988.114 1599.87   0
  -1 -14 -18-35.0426 1338.45   3
  -1 -15  16 2485.01 1579.90   0
   1 -15 -15 497.255 1271.60   3
  -1 -15  15 1885.07 1342.19   0
  -1  15  14 8.84553 1220.83   1
   1 -15 -14-85.0099 1208.47   3
  -1 -15  13 1630.90 1342.50   0
  -1  15  13 1753.00 1127.06   1
   1 -15 -13 2170.69 1130.14   3
   1  15 -13 1981.74 1256.00   2
  -1 -15  12 1039.81 1228.81   0
   1  15 -12 1212.41 1231.42   2
  -1  15  12 611.354 1058.02   1
   1 -15 -12 1316.38 1137.55   3
   1 -15 -11 1852.44 1173.39   3
   1 -15 -11 1409.87 1015.77   5
   1  15 -11 1862.81 1071.01   2
  -1 -15  11 2094.30 1180.55   0
   1 -15 -10 7561.53 1029.19   5
  -1 -15  10 8164.23 1246.78   0
   1  15 -10 6832.21 1066.58   2
  -1 -15   9 3439.68 1077.14   0
   1 -15  -9 3012.16 1095.39   5
   1  15  -9 2233.24 1060.55   2
   1  15  -8 5906.99 1008.17   2
  -1 -15   8 5907.84 959.300   0
   1 -15  -8 6057.95 998.855   5
   1 -15  -7 10879.5 1123.57   5
  -1 -15   7 11181.6 951.456   0
   1  15  -7 11021.2 939.631   2
   1 -15  -6 4118.52 1013.05   5
  -1 -15   6 4463.92 900.254   0
   1  15  -6 4397.46 958.434   2
  -1  15   5 2400.45 664.728   6
   1 -15  -5 2082.25 983.152   5
  -1 -15   5 2548.39 897.869   0
   1  15  -5 3071.68 905.473   2
   1  15  -4 1022.97 832.404   2
  -1 -15   4 1557.69 765.856   0
   1 -15  -4 968.053 906.026   5
  -1  15   4 1112.61 677.968   6
   1  15  -3 313.118 742.148   2
  -1  15   3 392.372 690.662   6
  -1 -15   3 589.361 784.195   0
   1 -15  -3 536.143 875.707   5
  -1  15   2 5772.78 541.925   2
   1 -15  -2 6026.04 779.359   5
  -1 -15   2 6628.72 768.374   0
   1 -15  -2 5859.63 566.748   0
   1  15  -2 6061.93 768.880   2
  -1  15   1 3237.68 594.703   2
   1  15  -1 2708.27 703.696   2
   1 -15  -1 3013.29 607.325   0
  -1 -15   1 3212.28 707.464   0
   1 -15  -1 3413.18 769.613   5
   1 -15   0 5843.84 648.332   0
  -1 -15   0 5655.78 675.140   0
  -1  15   0 5015.06 660.318   2
   1  15   0 5966.97 771.624   6
   1  15   0 5765.20 662.258   2
   1  15   1 997.360 810.129   6
  -1 -15  -1 1244.98 596.684   0
  -1  15  -1 790.452 647.294   2
   1  15   1 1081.27 613.815   2
   1 -15   1 1083.57 661.663   0
   1 -15   2 2371.58 709.972   0
  -1  15  -2 2014.20 691.012   2
  -1 -15  -2 2306.59 566.068   0
   1  15   2 2636.90 763.566   6
   1  15   2 2648.74 550.681   2
  -1  15  -3 810.251 716.603   2
   1 -15   3 1507.72 775.955   0
  -1 -15  -3 802.785 925.842   3
   1  15   3 1888.35 756.773   6
  -1 -15  -4 7417.80 1018.73   3
   1 -15   4 7292.84 818.452   0
  -1  15  -4 7240.08 828.551   2
   1  15   4 7236.63 772.689   6
  -1 -15  -5 11.9878 1023.86   3
   1  15   5 257.010 721.211   6
   1 -15   5 285.513 774.983   0
  -1  15  -5 264.605 750.159   2
  -1 -15  -6 1266.41 887.490   3
   1  15   6 1046.34 696.758   6
   1 -15   6 1105.55 829.619   0
  -1  15  -6 1162.04 830.734   2
  -1  15  -7 1884.45 829.606   2
  -1 -15  -7 2529.15 936.000   3
   1 -15   7 2828.76 1000.05   0
  -1 -15  -8 4423.04 968.321   3
   1 -15   8 3304.54 969.726   0
  -1  15  -8 3456.33 986.145   2
  -1 -15  -9 3994.00 1103.61   3
  -1  15  -9 4436.04 1060.91   2
   1 -15   9 4102.62 1157.81   0
  -1 -15 -10 2044.46 1179.89   3
   1  15  10 1815.48 1136.70   1
   1 -15  10 2560.11 1165.28   0
  -1  15 -10 2185.06 1124.85   2
  -1 -15 -11 293.522 1212.26   3
   1 -15  11 360.812 1193.70   0
   1  15  11 201.233 1048.56   1
   1  15  12 2960.48 1259.03   1
   1 -15  12 2293.60 1312.69   0
  -1 -15 -12 2953.03 1232.58   3
  -1  15 -12 2599.02 1035.89   2
  -1 -15 -13 544.665 1267.34   3
   1 -15  13 1372.71 1394.05   0
  -1  15 -13 707.277 1105.77   2
   1  15  13 310.613 1238.44   1
   1  15  14 86.4411 1210.34   1
   1 -15  14 1043.05 1404.68   0
   1 -15  15 2889.55 1337.56   0
  -1 -15 -15 2350.80 1267.75   3
   1  15  15 3197.57 1462.08   1
  -1 -15 -16 246.120 1418.93   3
   1 -15  16 447.771 1583.39   0
   1 -15  17 454.460 1446.43   0
  -1 -15 -17 1126.70 1445.45   3
  -1 -16  16 111.501 1665.14   0
  -1 -16  15 625.409 1404.70   0
  -1  16  13-10.7745 1223.42   1
  -1 -16  13 261.985 1249.42   0
  -1 -16  12 1997.28 1396.00   0
  -1  16  12 1396.18 1164.79   1
   1  16 -12 1576.42 1108.47   2
  -1 -16  11 2712.39 1189.55   0
   1  16 -11 2377.30 1262.05   2
   1  16 -10 357.461 1156.46   2
   1 -16 -10-45.0898 1078.53   5
  -1 -16   9 747.489 1119.71   0
   1  16  -9 117.189 1067.56   2
   1 -16  -9 466.462 1077.01   5
  -1 -16   8 688.939 1076.75   0
   1  16  -8 689.728 1058.67   2
   1 -16  -8 909.037 1090.09   5
  -1 -16   7 6531.49 1035.68   0
   1  16  -7 6400.32 1069.58   2
   1 -16  -7 7090.80 1155.23   5
   1 -16  -6 7164.62 1105.42   5
  -1 -16   6 6960.58 951.952   0
   1  16  -6 7527.48 1008.64   2
   1 -16  -5 3012.97 1049.68   5
  -1 -16   5 2881.18 949.116   0
   1  16  -5 3444.37 890.164   2
  -1  16   4 3246.80 729.571   6
  -1 -16   4 2623.64 838.447   0
   1  16  -4 3131.84 894.734   2
   1 -16  -4 3064.26 954.763   5
   1 -16  -3 1236.01 948.084   5
  -1  16   3 1133.98 726.383   6
  -1 -16   3 860.022 807.803   0
   1  16  -3 1250.60 800.246   2
  -1 -16   2 2358.21 775.096   0
   1  16  -2 2600.52 763.158   2
   1 -16  -1 13863.8 675.579   0
  -1  16   1 13904.2 697.035   2
  -1 -16   1 13544.5 826.309   0
   1  16  -1 13380.7 836.334   2
   1 -16   0 13197.1 730.271   0
  -1 -16   0 13114.2 761.965   0
   1  16   0 13274.5 758.925   2
  -1  16   0 12044.5 754.237   2
  -1 -16  -1 145.912 599.940   0
   1  16   1 87.7263 633.547   2
   1 -16   1 3.23165 684.291   0
  -1  16  -1 253.269 678.390   2
  -1 -16  -2 8216.54 648.290   0
  -1  16  -2 8125.94 798.317   2
   1 -16   2 8857.77 815.355   0
  -1  16  -3 5481.81 819.879   2
   1 -16   3 5522.32 812.247   0
   1 -16   4 3830.81 895.694   0
  -1 -16  -4 2408.14 1077.52   3
  -1  16  -4 2798.27 817.996   2
  -1  16  -5 3436.53 894.735   2
  -1 -16  -5 3169.50 929.085   3
   1  16   5 3319.03 786.552   6
   1 -16   5 3166.87 912.160   0
  -1 -16  -6 4240.18 1175.26   3
  -1  16  -6 5247.24 898.757   2
   1 -16   6 5125.09 995.068   0
  -1 -16  -7 418.416 1150.11   3
   1 -16   7 1008.69 1055.02   0
  -1  16  -7 745.311 894.673   2
  -1 -16  -8 5379.73 1231.70   3
  -1  16  -8 4678.70 1049.97   2
   1 -16   8 4508.28 1017.61   0
  -1 -16  -9 5079.10 1238.30   3
  -1  16  -9 3393.92 1136.33   2
   1 -16   9 3627.29 1195.67   0
  -1 -16 -10 356.443 1116.37   3
   1 -16  10 383.628 1220.16   0
  -1  16 -10 907.298 1093.16   2
   1  16  11-127.499 1247.36   1
  -1  16 -12 57.5709 1251.02   2
   1 -16  13 1684.13 1410.20   0
  -1 -16 -13 1702.25 1367.73   3
   1  16  13 4129.98 1364.74   1
   1 -16  14 1063.82 1530.31   0
  -1 -16 -14 1131.67 1251.03   3
  -1 -16 -15 97.2211 1396.36   3
  -1 -16 -16 459.443 1354.02   3
  -1 -16 -17 635.775 1525.12   3
  -1 -17  15 2093.78 1445.97   0
  -1 -17  14 1092.44 1593.29   0
  -1  17  13 882.294 1245.47   1
  -1 -17  13 725.083 1365.93   0
  -1 -17  12 2162.93 1335.96   0
  -1  17  12 2631.01 1196.78   1
   1  17 -11 465.509 1111.61   2
   1  17 -10 268.153 1124.91   2
  -1 -17  10 518.165 1295.85   0
  -1 -17   9 1622.45 1256.71   0
   1  17  -9 3139.03 1124.22   2
   1  17  -8 20.2143 1014.40   2
  -1 -17   8 490.205 1173.30   0
   1  17  -7 2361.00 1093.12   2
  -1 -17   7 1872.13 1126.47   0
   1  17  -6 4744.17 982.893   2
  -1 -17   6 4950.16 993.887   0
   1  17  -5 182.378 903.620   2
  -1 -17   5 372.178 1000.97   0
  -1 -17   4 219.708 861.732   0
   1  17  -4-56.4555 896.371   2
   1  17  -3 696.729 839.050   2
  -1 -17   3 663.056 842.583   0
   1  17  -2 3543.16 825.038   2
  -1 -17   2 3385.73 824.874   0
  -1 -17   1 2510.39 771.035   0
   1  17  -1 2107.19 794.944   2
  -1  17   0 1743.53 703.871   2
   1  17   0 1804.85 697.041   2
   1 -17   0 1944.66 718.399   0
  -1 -17   0 1782.70 720.407   0
   1 -17   1 438.193 739.493   0
  -1 -17  -1-20.9118 638.842   0
  -1  17  -1 184.891 719.114   2
  -1  17  -2 1636.80 776.430   2
   1 -17   2 1636.12 781.653   0
  -1  17  -3 1143.14 812.339   2
   1 -17   3 1166.29 867.600   0
   1 -17   4 3925.49 905.863   0
  -1  17  -4 4120.39 905.752   2
   1 -17   5 930.048 971.508   0
  -1  17  -5 672.823 919.125   2
   1 -17   6 867.908 1025.83   0
  -1 -17  -6 560.580 1037.57   3
  -1  17  -6 377.141 974.057   2
   1 -17   7 424.007 987.957   0
  -1 -17  -7 248.776 1188.47   3
  -1  17  -7 704.500 1009.61   2
  -1 -17  -8 6288.90 1225.28   3
   1 -17   8 6505.94 1182.90   0
  -1  17  -8 7118.92 1165.42   2
  -1 -17  -9 1018.99 1111.28   3
  -1  17  -9 1347.48 1166.10   2
   1 -17   9 718.634 1142.06   0
  -1  17 -10 244.087 1077.86   2
  -1  17 -11 1453.85 1258.50   2
   1 -17  11 1306.47 1335.15   0
   1  17  11 1965.84 1171.53   1
  -1 -17 -11 2479.81 1307.39   3
  -1 -17 -12 679.411 1234.29   3
   1 -17  12 281.269 1319.94   0
   1  17  12 852.764 1358.32   1
  -1 -17 -13 291.822 1283.15   3
  -1 -17 -14 2509.10 1432.11   3
   1 -17  14 3404.33 1586.40   0
  -1 -17 -15 476.395 1508.97   3
  -1 -18  14 65.5516 1499.02   0
  -1 -18  13 380.522 1580.26   0
  -1 -18  12 157.566 1414.38   0
  -1  18  12 113.293 1206.94   1
  -1 -18  11 2007.35 1263.28   0
   1  18 -10 708.078 1307.09   2
  -1 -18  10 336.987 1211.72   0
  -1 -18   9 789.935 1152.48   0
   1  18  -9 559.905 1260.66   2
   1  18  -8 212.425 1146.92   2
  -1 -18   7 1707.09 1199.49   0
   1  18  -7 1513.41 1062.73   2
   1  18  -6 563.196 997.389   2
  -1 -18   6 7.84765 1009.60   0
   1  18  -5 4243.82 1005.41   2
  -1 -18   5 4344.58 1086.09   0
   1  18  -4 911.542 951.179   2
  -1 -18   4 1114.08 960.234   0
   1  18  -3 4646.71 937.127   2
  -1 -18   3 4657.60 946.320   0
  -1 -18   2 652.890 890.324   0
   1  18  -2 484.810 839.628   2
  -1 -18   1 8278.25 895.568   0
  -1 -18   0 2705.18 798.668   0
   1 -18   0 2935.44 778.226   0
   1 -18   1 10581.2 864.822   0
   1 -18   2 1695.81 869.552   0
  -1  18  -2 2404.60 836.891   2
   1 -18   3 5523.36 941.852   0
  -1  18  -3 4924.36 914.877   2
  -1  18  -4 71.8681 908.779   2
   1 -18   5 6010.17 1045.19   0
  -1  18  -5 6846.97 993.953   2
  -1  18  -6 1590.15 1061.18   2
   1 -18   6 1057.83 1018.89   0
   1 -18   7 5166.52 1182.06   0
  -1  18  -7 5129.83 1165.27   2
  -1 -18  -8 931.962 1214.73   3
   1 -18   8 310.774 1235.35   0
  -1  18  -8 1062.25 1181.79   2
  -1  18  -9-46.2467 1200.81   2
  -1 -18  -9 302.109 1401.50   3
   1 -18   9 259.288 1142.96   0
  -1 -18 -10 792.740 1218.55   3
   1 -18  10 898.393 1342.47   0
  -1  18 -10 218.068 1125.54   2
  -1 -18 -11 184.357 1470.67   3
   1 -18  11 33.6344 1416.64   0
   1 -18  12 589.253 1450.13   0
  -1 -18 -12 1092.82 1459.41   3
  -1 -18 -13 999.322 1528.97   3
   1 -18  13 2013.66 1515.67   0
   1 -18  14 190.851 1628.17   0
  -1 -18 -14-121.068 1560.41   3
  -1 -19  13 733.244 1447.65   0
  -1 -19  12 2810.13 1570.11   0
  -1 -19  10 218.984 1424.23   0
   1  19  -9 967.100 1228.30   2
  -1 -19   9 865.842 1320.98   0
  -1 -19   8 1393.45 1191.32   0
   1  19  -8 1945.89 1272.53   2
   1  19  -7 645.811 1118.97   2
  -1 -19   7 1295.00 1219.30   0
   1  19  -6 5063.61 1102.07   2
  -1 -19   6 4816.01 1111.43   0
   1  19  -5 1672.40 1051.78   2
  -1 -19   5 2645.54 1124.96   0
  -1 -19   4 675.276 1064.32   0
   1  19  -4 601.127 1005.41   2
   1  19  -3 540.944 966.887   2
  -1 -19   3 1225.15 999.285   0
  -1 -19   2 1445.38 942.669   0
  -1 -19   1 319.301 867.079   0
   1 -19   1 1956.55 866.029   0
   1 -19   2 70.0233 900.233   0
  -1  19  -3 115.227 915.066   2
   1 -19   3 560.357 953.416   0
  -1  19  -4 1685.93 1006.00   2
   1 -19   4 1649.42 998.980   0
  -1  19  -5 349.892 1046.89   2
   1 -19   5 766.678 1015.12   0
  -1  19  -6 15.0917 1035.98   2
   1 -19   6 137.959 1135.01   0
  -1  19  -7 2649.23 1144.09   2
   1 -19   7 2846.67 1181.12   0
  -1  19  -8 2520.82 1225.73   2
   1 -19   8 1713.06 1187.41   0
  -1  19  -9 636.766 1202.79   2
   1 -19   9 1137.36 1359.60   0
   1 -19  10 614.807 1285.58   0
   1 -19  11 669.147 1454.34   0
  -1 -19 -12 228.301 1531.28   3
  -1 -19 -13 1176.80 1585.21   3
   1 -19  13 529.651 1603.34   0
  -1 -20  12 1440.35 1551.54   0
  -1 -20  11 2143.32 1475.08   0
  -1 -20  10 2041.86 1458.09   0
   1  20  -8 814.402 1317.94   2
  -1 -20   8 1343.97 1252.19   0
   1  20  -7 757.093 1183.78   2
  -1 -20   7 513.490 1266.87   0
  -1 -20   6 764.371 1165.90   0
   1  20  -6 2020.47 1148.71   2
  -1 -20   5 973.787 1151.17   0
   1  20  -5 827.138 1114.47   2
  -1 -20   4 6419.02 1127.83   0
  -1 -20   3 285.870 1033.33   0
  -1 -20   2 3965.31 1004.04   0
   1 -20   2 3564.03 960.983   0
   1 -20   3 491.708 994.129   0
   1 -20   4 1828.10 1077.63   0
   1 -20   5 441.649 1154.43   0
  -1  20  -5 459.984 1064.88   2
  -1  20  -6 2719.01 1189.32   2
   1 -20   6 3854.67 1251.67   0
  -1  20  -7 917.524 1145.88   2
   1 -20   7 1470.29 1281.40   0
  -1  20  -8 676.673 1184.52   2
   1 -20   8 639.027 1359.36   0
   1 -20   9 316.696 1261.36   0
   1 -20  10 1076.56 1484.29   0
   1 -20  11 711.990 1381.50   0
   1 -20  12 184.689 1496.11   0
  -1 -21  11 1254.72 1472.88   0
  -1 -21  10 791.802 1429.64   0
  -1 -21   9 971.681 1452.20   0
  -1 -21   8 1286.07 1363.37   0
  -1 -21   7 1351.07 1347.11   0
   1  21  -7 1392.64 1282.10   2
  -1 -21   6 444.067 1220.53   0
  -1 -21   5 2118.93 1201.58   0
  -1 -21   4-69.6976 1133.81   0
  -1 -21   3 2656.01 1107.44   0
   1 -21   4 1047.51 1113.80   0
   1 -21   5 878.213 1193.95   0
   1 -21   6 171.222 1203.62   0
   1 -21   7 1913.64 1271.27   0
  -1  21  -7 962.930 1304.29   2
   1 -21   8 626.433 1278.63   0
   1 -21   9 2399.70 1486.74   0
   1 -21  10 254.524 1364.45   0
  -1 -22   9 797.369 1484.45   0
  -1 -22   8-16.6668 1403.34   0
  -1 -22   7 1174.95 1428.90   0
  -1 -22   6 503.738 1270.90   0
   1 -22   5 774.224 1229.59   0
   1 -22   6 1876.23 1286.52   0
   1 -22   7 875.854 1306.24   0
   1 -22   8 234.644 1356.89   0
  -1 -23   7 679.801 1475.45   0
  -1 -23   6 320.886 1389.97   0
   1 -23   7 1223.80 1461.65   0
   2   0 -16 10475.3 808.099   2
  -2   0  16 10398.0 724.913   0
  -2   0  15 88.5413 651.796   1
  -2   0  15-112.178 655.114   0
   2   0 -15 96.4720 681.039   2
  -2   0  14 9686.24 681.672   1
  -2   0  14 9166.38 711.988   0
   2   0 -14 9526.00 717.079   2
   2   0 -13 61.7305 440.556   5
  -2   0  13-53.2566 609.080   0
   2   0 -13-134.250 612.806   2
  -2   0  13 39.8878 375.671   7
   2   0 -12 42505.5 599.129   4
  -2   0  12 46800.3 669.419   7
   2   0 -12 44332.7 847.163   2
   2   0 -12 41976.4 544.263   3
  -2   0  12 45681.4 803.763   1
   2   0 -12 43985.4 686.321   5
   2   0 -12 41436.3 526.439   6
  -2   0  12 43804.3 823.468   0
   2   0 -11 22.6933 295.919   3
   2   0 -11 105.474 372.373   4
   2   0 -11 58.4021 432.314   5
  -2   0  11-27.2064 495.865   0
   2   0 -11 83.0641 292.691   6
   2   0 -11-133.318 544.996   2
  -2   0  11 10.8482 486.172   1
   2   0 -10 21257.4 497.629   4
   2   0 -10 22663.6 635.217   2
  -2   0  10 22865.1 584.520   1
   2   0 -10 21393.4 382.083   3
   2   0 -10 21334.8 526.561   5
  -2   0  10 22037.6 618.108   0
   2   0  -9-12.6418 446.098   2
   2   0  -9-69.5144 235.642   3
   2   0  -9 18.6259 351.754   4
  -2   0   9 4.21654 386.770   1
  -2   0   9-113.515 434.083   0
   2   0  -9 130.694 386.011   5
   2   0  -8 30363.7 581.299   2
   2   0  -8 30820.3 511.858   1
  -2   0   8 30184.9 493.652   1
  -2   0   8 29623.9 554.935   0
   2   0  -8 31029.4 500.206   4
   2   0  -8 30112.1 338.125   3
   2   0  -8 30553.0 552.492   5
  -2   0   7-140.035 366.823   0
  -2   0   7 136.580 428.024   4
   2   0  -7-54.1895 323.450   4
  -2   0   7-72.5084 286.122   1
   2   0  -7-75.7410 386.607   2
   2   0  -7 261.335 370.701   5
   2   0  -7 151.225 288.137   1
   2   0  -7 208.884 173.625   3
   2   0  -6 124292. 849.012   5
   2   0  -6 123143. 472.954   3
   2   0  -6 120604. 2049.38   6
  -2   0   6 122237. 2333.34   1
   2   0  -6 125769. 825.384   2
   2   0  -6 127317. 2512.61   1
   2   0  -6 121050. 813.567   4
  -2   0   6 126872. 927.420   4
  -2   0   6 118616. 787.316   0
  -2   0   5 145.821 314.463   0
  -2   0   5 107.312 383.302   4
   2   0  -5 189.012 306.659   2
  -2   0   5 328.572 126.278   3
  -2   0   5 155.766 174.382   1
   2   0  -5 34.0646 341.233   5
   2   0  -5 74.8281 176.315   6
   2   0  -5 14.5716 179.717   1
   2   0  -5 25.7490 319.242   4
   2   0  -4 180800. 2454.55   6
   2   0  -4 182487. 972.106   5
  -2   0   4 184391. 1057.26   4
  -2   0   4 180065. 882.539   2
  -2   0   4 181169. 858.411   0
   2   0  -4 184216. 971.073   4
  -2   0   4 182040. 1799.92   3
   2   0  -4 182260. 3303.00   2
  -2   0   3 1771.50 229.567   6
   2   0  -3 116.866 298.832   2
   2   0  -3 158.017 393.877   5
  -2   0   3 3430.24 366.299   0
   2   0  -3 56.6488 212.590   6
  -2   0   3 2437.44 371.601   2
   2   0  -3 164.589 351.824   4
   2   0  -2 63682.1 459.423   6
   2   0  -2 66548.4 650.392   4
  -2   0   2 66437.5 461.541   6
   2   0  -2 65461.2 626.079   5
  -2   0   2 67288.9 536.076   2
   2   0  -2 67298.3 544.520   2
  -2   0   2 66459.2 530.988   0
   2   0  -1 561.961 317.363   4
   2   0  -1 348.127 240.099   6
   2   0  -1 60.0631 224.745   1
  -2   0   1 243.888 186.103   1
  -2   0   1 480.232 246.590   6
   2   0  -1 821.521 305.334   2
  -2   0   1 348.060 306.129   2
   2   0   0 34715.8 446.926   1
   2   0   0 35585.7 407.799   2
  -2   0   0 34901.0 426.646   1
   2   0   0 33534.9 399.414   6
  -2   0   0 34529.5 444.690   2
  -2   0   0 34023.9 409.483   6
   2   0   1 109.802 240.518   6
  -2   0  -1 104.367 409.642   1
   2   0   1 164.089 382.087   1
  -2   0  -1 289.544 308.782   2
  -2   0  -1 360.260 387.031   3
  -2   0  -1 9.90829 220.418   6
  -2   0  -2 904374. 9258.18   1
   2   0   2 863495. 8977.81   1
  -2   0  -2 976157. 7660.20   6
   2   0   2 966023. 7635.38   6
   2   0   3 1203.60 347.636   6
  -2   0  -3 26.4409 194.228   7
  -2   0  -3 701.611 365.146   6
  -2   0  -3 125.361 433.783   3
  -2   0  -3 492.436 479.203   1
   2   0   3 43.6536 327.373   0
  -2   0  -4 16442.5 439.916   3
   2   0   4 16020.2 425.153   6
   2   0   4 16521.1 412.153   0
   2   0   4 15657.3 572.544   1
  -2   0  -4 16166.5 234.322   7
  -2   0  -4 16067.6 442.194   6
  -2   0  -5 42.6341 391.831   3
   2   0   5 92.0441 308.619   0
   2   0   5 256.371 584.601   1
  -2   0  -5 61.8175 325.622   6
  -2   0  -6 73979.7 834.764   3
  -2   0  -6 76665.2 794.421   6
   2   0   6 76881.5 1094.43   1
  -2   0  -6 74870.8 666.603   2
   2   0   6 74143.4 675.132   0
  -2   0  -7 260.922 350.189   2
  -2   0  -7-66.1780 395.231   6
   2   0   7 93.8328 576.193   1
   2   0   7 28.1145 367.582   0
   2   0   7 24.4341 158.685   4
  -2   0  -7 13.2689 396.386   3
  -2   0  -8 91026.0 972.623   3
  -2   0  -8 91951.9 968.310   6
  -2   0  -8 94964.6 833.992   2
   2   0   8 92569.9 830.913   0
   2   0   8 95840.8 1257.62   1
   2   0   8 90295.2 435.310   4
   2   0   9-24.9616 767.236   1
  -2   0  -9-34.2133 498.709   6
  -2   0  -9-21.6421 538.014   3
  -2   0  -9 68.2416 464.633   2
   2   0   9-5.86030 139.010   4
   2   0  10 19965.6 625.836   0
  -2   0 -10 19798.4 702.703   6
   2   0  10 22377.1 1032.83   1
  -2   0 -10 21247.6 649.429   2
  -2   0 -10 20456.3 710.524   3
   2   0  10 18866.0 200.037   4
  -2   0 -11-127.693 556.714   3
  -2   0 -11 298.515 535.693   2
  -2   0 -11 30.2343 581.496   6
   2   0  11-70.5557 901.311   1
   2   0  12 9064.16 985.182   1
  -2   0 -12 10416.7 651.066   2
  -2   0 -12 10336.4 693.529   3
   2   0  12 10405.3 655.358   0
  -2   0 -12 10302.4 689.180   6
   2   0  13 40.8351 620.739   0
  -2   0 -13-109.505 607.731   6
   2   0  13 107.938 902.263   1
   2   0  14 6897.39 719.482   0
  -2   0 -14 8107.52 712.542   2
   2   0  14 7044.82 1012.43   1
  -2   0 -14 7223.10 728.280   3
  -2   0 -15 234.437 683.614   3
   2   0  15-123.026 1008.25   1
   2   0  15 54.8761 691.998   0
  -2   0 -16 10370.0 826.225   3
  -2   0 -16 11411.2 825.812   2
   2   0  16 11472.4 1181.68   1
   2   0  16 9971.17 851.345   0
  -2   0 -17-111.552 778.376   3
   2   0  18 1538.16 1256.19   1
   2   0  19 78.7315 1231.88   1
   2   0  20 353.058 1306.31   1
   2   1 -17 3856.94 838.779   2
  -2  -1  17 3782.60 825.803   0
   2   1 -16 1608.28 770.906   2
  -2  -1  16 1368.64 727.491   0
   2  -1 -15 11058.5 712.775   2
  -2  -1  15 11119.6 793.368   0
  -2   1  15 10522.7 643.415   0
   2   1 -15 11018.3 812.266   2
  -2   1  15 11383.4 740.152   1
  -2  -1  15 11069.4 710.799   1
  -2   1  14 19390.0 690.452   0
   2  -1 -14 19272.7 738.473   2
   2   1 -14 18758.5 826.182   2
  -2   1  14 19579.9 727.157   1
  -2  -1  14 18446.8 818.322   0
  -2  -1  14 18955.6 770.420   1
  -2  -1  13 58245.3 912.070   1
  -2  -1  13 57502.6 954.175   0
  -2   1  13 60281.7 944.267   1
  -2  -1  13 55823.9 646.457   7
  -2   1  13 60198.1 864.507   0
   2  -1 -13 55793.1 678.329   3
   2   1 -13 56060.6 693.329   5
   2  -1 -13 57488.1 776.969   5
   2  -1 -13 56492.0 699.905   4
   2  -1 -13 59928.3 912.332   2
   2   1 -13 59745.3 999.941   2
   2   1 -12 5958.99 327.604   3
  -2  -1  12 5699.66 638.356   0
   2   1 -12 5929.90 463.554   5
  -2   1  12 5814.25 556.802   1
  -2   1  12 6668.73 562.685   0
   2  -1 -12 5689.49 248.133   6
  -2  -1  12 5664.34 407.582   7
   2  -1 -12 6593.42 461.216   4
   2   1 -12 6524.12 655.860   2
   2  -1 -12 6381.61 407.346   3
   2   1 -12 6284.53 386.103   4
   2  -1 -12 6182.97 518.194   5
  -2  -1  12 6159.55 574.830   1
   2  -1 -12 5992.25 596.183   2
   2   1 -11 2982.08 576.369   2
  -2   1  11 2495.43 481.000   0
  -2  -1  11 2884.94 521.705   1
   2   1 -11 2782.43 432.039   5
   2   1 -11 2791.80 360.970   4
  -2  -1  11 2572.85 382.712   7
   2  -1 -11 3042.27 351.730   3
   2   1 -11 2884.06 282.231   3
   2  -1 -11 3014.72 544.521   2
  -2  -1  11 2506.09 572.461   0
   2  -1 -11 3003.96 411.701   4
  -2   1  11 2726.57 508.394   1
   2  -1 -11 2433.04 223.021   6
   2  -1 -11 2970.56 492.074   5
   2  -1 -10 6651.82 470.242   5
   2  -1 -10 6126.53 220.232   6
   2   1 -10 6644.37 551.205   2
   2   1 -10 6264.87 260.677   3
  -2  -1  10 6120.16 549.367   0
   2   1 -10 5948.04 431.006   5
   2  -1 -10 6631.22 405.477   4
  -2   1  10 6480.60 474.278   1
  -2  -1  10 5940.96 406.727   7
  -2   1  10 6424.49 473.308   0
   2   1 -10 6423.06 378.990   4
   2  -1 -10 6817.71 522.158   2
   2  -1 -10 6229.92 343.619   3
  -2  -1  10 6206.75 473.450   1
  -2  -1   9 4998.52 489.901   0
   2   1  -9 5693.12 400.450   5
   2  -1  -9 5244.04 308.227   3
   2  -1  -9 5765.53 447.678   5
  -2  -1   9 5262.35 399.481   7
  -2  -1   9 5116.59 435.237   1
   2  -1  -9 5623.37 392.718   4
   2  -1  -9 5493.82 173.900   6
   2  -1  -9 5818.54 456.799   2
   2   1  -9 5665.85 497.403   2
   2   1  -9 5383.85 223.437   3
   2   1  -9 5880.74 372.185   4
   2  -1  -9 4727.95 188.331   6
  -2   1   9 5610.25 421.121   1
  -2   1   9 5300.33 421.915   0
   2  -1  -8 19040.8 518.324   5
   2  -1  -8 18858.9 346.950   3
   2   1  -8 18622.4 464.442   5
   2  -1  -8 17425.3 210.374   6
   2  -1  -8 18937.7 494.367   2
   2   1  -8 18944.6 545.435   2
  -2   1   8 19592.1 450.167   1
   2   1  -8 17750.5 438.524   4
   2   1  -8 18439.3 475.453   1
  -2  -1   8 18418.2 539.498   0
  -2   1   8 18676.5 452.404   0
   2   1  -8 18411.4 240.728   3
  -2  -1   8 18974.8 458.397   1
   2  -1  -8 18099.2 454.417   4
  -2  -1   7 122882. 734.555   1
   2   1  -7 114590. 1574.95   3
  -2  -1   7 120401. 901.391   0
   2  -1  -7 118196. 870.089   5
  -2   1   7 122419. 777.815   0
   2  -1  -7 121853. 828.236   2
   2   1  -7 116557. 793.668   1
   2   1  -7 119879. 841.508   5
  -2   1   7 121774. 756.439   1
   2  -1  -7 112652. 1573.49   6
   2  -1  -7 118258. 619.408   3
   2   1  -7 118396. 805.801   4
   2  -1  -7 118302. 835.880   4
   2   1  -7 118614. 893.354   2
  -2   1   6 111939. 765.216   2
  -2  -1   6 107070. 609.389   1
   2  -1  -6 107219. 558.429   3
  -2  -1   6 107214. 823.089   0
   2  -1  -6 108335. 820.644   5
   2  -1  -6 103643. 1456.93   6
  -2   1   6 110159. 633.454   1
   2   1  -6 108390. 675.361   1
   2   1  -6 110132. 818.280   2
   2  -1  -6 110085. 745.925   2
   2  -1  -6 111517. 791.537   4
   2   1  -6 109787. 774.337   4
  -2   1   6 109587. 732.262   0
   2   1  -6 106232. 785.917   5
   2  -1  -5 27163.9 483.302   4
  -2  -1   5 27499.2 322.257   1
   2  -1  -5 27333.9 431.179   2
   2  -1  -5 27058.5 220.039   6
  -2   1   5 33284.9 478.219   2
   2  -1  -5 27114.5 494.773   5
   2   1  -5 26461.2 343.201   1
  -2   1   5 27870.9 531.442   4
  -2  -1   5 27896.1 505.377   0
  -2   1   5 28812.9 317.291   1
   2   1  -5 26683.8 495.866   5
   2  -1  -5 26640.1 310.280   3
   2   1  -5 26969.1 482.242   4
   2   1  -5 25627.7 356.177   6
  -2   1   5 31303.0 448.077   0
   2   1  -5 26223.8 463.825   2
  -2  -1   4 101763. 717.864   0
  -2   1   4 108598. 676.659   2
   2   1  -4 106165. 745.622   2
   2  -1  -4 105017. 1614.69   6
   2   1  -4 101207. 2107.99   6
   2  -1  -4 105684. 765.456   4
   2   1  -4 106318. 764.065   5
   2  -1  -4 104494. 785.419   5
  -2   1   4 105343. 1539.57   1
   2   1  -4 104549. 1646.18   1
   2  -1  -4 107367. 664.297   2
   2   1  -4 107309. 752.035   4
  -2   1   4 106661. 809.138   4
  -2  -1   4 102607. 735.162   2
  -2   1   4 105796. 643.318   0
  -2  -1   3 155030. 822.901   0
  -2   1   3 152695. 899.742   4
   2   1  -3 148937. 2566.15   6
   2  -1  -3 153194. 2712.42   2
  -2   1   3 154832. 2722.87   0
   2   1  -3 152725. 1606.26   1
   2   1  -3 151253. 827.862   2
  -2   1   3 153990. 2074.72   6
  -2   1   3 154801. 2785.45   2
   2  -1  -3 151659. 3252.74   4
   2  -1  -3 151649. 880.107   5
   2   1  -3 155265. 3121.57   4
   2  -1  -3 153688. 2119.16   6
  -2  -1   3 153917. 820.752   2
   2  -1  -2 9152.58 443.313   4
  -2  -1   2 9897.03 414.518   2
  -2   1   2 10023.2 333.791   2
  -2  -1   2 12152.1 414.822   0
   2  -1  -2 9077.82 409.029   5
  -2   1   2 9432.77 235.647   6
   2   1  -2 9181.79 304.116   6
   2  -1  -2 9622.92 304.797   2
  -2   1   2 10365.1 475.231   4
   2  -1  -2 9512.25 242.768   6
  -2  -1   2 10380.2 317.277   6
  -2  -1   2 9811.29 220.076   3
   2   1  -2 9647.45 381.404   2
  -2  -1   1 52582.4 518.038   0
  -2   1   1 52647.1 639.642   4
  -2  -1   1 52832.7 427.754   3
   2  -1  -1 49229.9 337.391   1
   2  -1  -1 53172.0 605.585   4
  -2  -1   1 53004.3 507.497   6
   2  -1  -1 51671.7 429.801   6
  -2   1   1 50546.2 399.134   6
   2   1  -1 51393.9 469.071   6
  -2   1   1 53573.0 483.018   2
   2  -1  -1 52801.4 601.910   5
   2   1  -1 51448.3 464.290   2
   2  -1  -1 53668.4 471.054   2
  -2   1   1 48763.0 386.117   1
  -2  -1   1 51910.7 511.165   2
  -2   1   0 40889.1 459.973   1
   2  -1   0 41615.8 437.186   6
   2   1   0 42004.7 451.127   1
   2  -1   0 41488.5 438.648   1
  -2   1   0 41932.0 584.283   4
  -2  -1   0 41455.2 465.629   2
   2  -1   0 40724.8 510.907   5
  -2  -1   0 41614.6 492.261   6
  -2   1   0 42215.7 452.525   2
  -2  -1   0 42151.5 465.554   7
   2  -1   0 42926.0 456.870   2
   2  -1   0 41810.0 540.286   4
   2   1   0 42768.2 442.775   2
   2   1   0 41485.3 469.195   6
  -2  -1   0 42725.9 470.259   3
  -2   1   0 40799.9 414.005   6
   2   1   1 50260.8 484.442   6
  -2   1  -1 48393.9 477.733   6
  -2  -1  -1 50819.3 492.915   2
  -2  -1  -1 51363.9 574.452   3
   2  -1   1 48933.6 536.487   5
   2   1   1 50826.1 485.160   2
  -2   1  -1 49634.6 600.232   1
   2  -1   1 48496.9 588.722   1
   2  -1   1 49828.8 494.576   6
  -2  -1  -1 46534.2 539.659   1
   2  -1   1 47968.1 570.664   4
   2   1   1 51713.7 584.957   1
  -2  -1  -1 49871.0 445.741   7
  -2  -1  -1 50318.1 556.359   6
  -2  -1  -2 5309.16 390.417   3
  -2   1  -2 5453.41 498.607   1
   2  -1   2 5309.03 330.654   6
  -2   1  -2 4794.35 265.536   6
   2  -1   2 4952.90 532.122   1
   2  -1   2 5211.62 354.211   5
   2  -1   2 4827.48 367.388   4
  -2  -1  -2 6511.34 552.833   1
   2  -1   2 5297.21 325.162   0
  -2  -1  -2 5438.04 241.148   7
  -2   1  -3 79112.9 679.676   6
   2   1   3 80516.1 665.504   6
   2  -1   3 76969.0 924.896   1
  -2  -1  -3 77429.4 862.534   1
  -2  -1  -3 80775.6 719.857   3
   2  -1   3 79053.8 608.401   0
  -2   1  -3 78276.8 888.432   1
  -2  -1  -3 80646.2 712.256   6
  -2  -1  -3 80062.3 578.482   2
   2   1   3 77139.1 822.458   1
  -2  -1  -3 82146.9 480.457   7
   2  -1   3 77482.4 606.358   4
   2  -1   4 70089.7 617.354   0
   2   1   4 66779.9 865.775   1
  -2   1  -4 70968.3 667.746   6
  -2  -1  -4 70770.8 741.562   3
   2   1   4 68685.5 455.801   7
   2  -1   4 68255.5 547.778   4
  -2  -1  -4 72374.7 714.008   6
   2   1   4 68832.3 656.259   6
   2  -1   4 68045.6 923.219   1
  -2   1  -4 71448.2 751.327   3
  -2   1  -5 63538.3 325.430   7
  -2   1  -5 64382.4 784.895   3
   2   1   5 62129.3 580.148   0
   2   1   5 62482.9 864.973   1
   2   1   5 61658.0 637.267   6
   2  -1   5 63557.5 988.685   1
  -2   1  -5 63608.2 673.444   6
  -2  -1  -5 65049.5 754.024   3
  -2  -1  -5 65827.5 716.124   6
   2  -1   5 63981.0 629.509   0
   2  -1   5 61494.3 502.405   4
  -2   1  -6 16786.4 572.486   3
  -2  -1  -6 16721.8 517.013   3
  -2  -1  -6 16278.7 509.275   6
   2   1   6 17399.9 439.644   0
  -2   1  -6 16987.3 481.400   2
   2  -1   6 16397.6 297.539   4
   2   1   6 17881.1 761.936   1
   2  -1   6 16209.2 448.864   0
  -2   1  -6 16172.8 523.217   6
   2   1   6 16795.2 458.316   6
   2  -1   6 17604.3 757.639   1
   2   1   7 8622.59 257.509   4
  -2  -1  -7 7927.58 506.186   6
   2  -1   7 7245.28 212.258   4
  -2   1  -7 7091.25 460.733   3
   2   1   7 8242.71 414.943   0
  -2   1  -7 7345.35 439.036   2
  -2  -1  -7 7956.96 408.083   2
  -2  -1  -7 7336.07 465.685   3
   2   1   7 8756.94 709.899   1
   2  -1   7 7849.71 675.877   1
  -2   1  -7 7269.34 484.880   6
   2  -1   7 7949.40 431.514   0
   2   1   8 6385.26 449.602   0
  -2   1  -8 6250.47 559.859   3
   2  -1   8 5869.11 486.825   0
  -2  -1  -8 6199.24 518.637   3
   2   1   8 7724.65 800.586   1
  -2   1  -8 6454.52 513.326   2
   2  -1   8 6923.22 765.382   1
   2   1   8 7134.82 259.060   4
  -2  -1  -8 6219.57 537.319   6
  -2  -1  -8 6311.54 427.853   2
  -2   1  -8 5759.87 523.599   6
  -2  -1  -9 11008.1 625.616   3
   2  -1   9 11277.2 564.375   0
  -2   1  -9 10781.2 584.670   3
   2  -1   9 12171.1 919.750   1
  -2  -1  -9 10413.9 596.843   6
   2   1   9 11384.7 504.312   0
   2   1   9 12316.6 756.005   1
  -2   1  -9 10758.2 584.785   2
   2   1   9 11458.0 284.649   4
  -2   1  -9 10202.4 569.401   6
  -2  -1  -9 10737.6 502.992   2
  -2   1 -10 14724.5 664.708   6
  -2   1 -10 15622.6 653.834   3
   2   1  10 15427.6 574.000   0
  -2  -1 -10 17041.1 585.469   2
   2  -1  10 16056.0 637.739   0
   2   1  10 16403.8 953.853   1
  -2  -1 -10 14919.1 690.724   6
   2   1  10 15414.3 294.086   4
  -2   1 -10 17001.1 646.423   2
   2  -1  10 16342.1 902.933   1
  -2  -1 -10 16234.6 701.607   3
   2  -1  11 38746.1 1190.24   1
   2   1  11 34494.1 356.950   4
  -2   1 -11 34387.4 843.205   6
   2   1  11 37027.6 722.310   0
  -2  -1 -11 34661.8 835.090   6
   2  -1  11 34782.2 803.902   0
  -2  -1 -11 35122.3 826.079   3
  -2  -1 -11 37306.1 738.624   2
  -2   1 -11 35578.8 825.817   3
  -2   1 -11 36968.4 802.131   2
   2   1  11 36529.0 1187.51   1
   2   1  12 8746.95 621.872   0
   2  -1  12 8388.29 684.047   0
  -2  -1 -12 8194.34 661.348   3
   2  -1  12 7701.15 862.317   1
  -2  -1 -12 8175.54 672.229   6
  -2  -1 -12 9788.07 616.307   2
  -2   1 -12 8776.05 687.426   6
   2   1  12 8383.99 943.083   1
  -2   1 -12 8719.24 664.892   3
  -2   1 -12 9737.42 668.125   2
   2  -1  13 10997.1 744.112   0
  -2  -1 -13 10725.4 709.080   6
   2   1  13 11419.0 952.694   1
  -2   1 -13 11563.7 707.949   3
  -2  -1 -13 12137.1 770.146   3
   2  -1  13 11650.2 1070.10   1
   2   1  13 10385.5 679.018   0
  -2   1 -13 10750.2 714.494   6
  -2  -1 -13 12186.7 671.541   2
  -2   1 -13 12537.4 762.120   2
  -2   1 -14 1456.84 718.882   2
   2  -1  14 1111.95 985.291   1
  -2  -1 -14 1497.53 642.233   2
  -2   1 -14 1790.78 658.439   3
   2  -1  14 1453.55 727.373   0
  -2   1 -14 1211.13 673.943   6
   2   1  14 1191.38 938.882   1
  -2  -1 -14 1720.22 681.807   3
   2   1  14 1160.88 642.199   0
  -2   1 -15 3281.48 765.569   2
   2   1  15 3575.53 1078.17   1
  -2   1 -15 3510.28 716.978   3
   2  -1  15 3637.92 794.192   0
  -2  -1 -15 3830.54 672.863   2
   2  -1  15 3657.00 976.309   1
  -2  -1 -15 3046.66 743.116   3
   2   1  15 3811.39 662.737   0
  -2  -1 -16 5442.97 811.477   3
   2  -1  16 4831.75 1057.03   1
  -2   1 -16 4652.43 764.972   3
   2   1  16 5257.45 1116.00   1
   2  -1  16 5013.46 842.513   0
  -2   1 -16 6394.72 832.316   2
  -2  -1 -17 8231.80 881.418   3
   2  -1  17 7414.11 1152.47   1
  -2   1 -17 7095.91 821.934   3
   2   1  17 8477.16 1182.68   1
   2  -1  17 7615.03 896.733   0
  -2   1 -17 7885.59 879.005   2
   2  -1  18 2262.36 1170.51   1
   2   1  18 2889.53 1245.11   1
   2   1  19 869.314 1263.16   1
   2  -1  19 1121.85 1233.14   1
   2  -1  20 329.652 1323.63   1
   2   1  20 1190.65 1321.45   1
   2   2 -17 719.141 831.121   2
  -2  -2  17 777.465 857.626   0
   2   2 -16 2754.53 810.382   2
  -2  -2  16 2244.21 797.447   0
  -2  -2  15 6387.96 797.673   0
  -2  -2  15 6472.64 696.617   1
  -2   2  15 6432.50 680.639   1
   2   2 -15 6320.05 786.725   2
  -2   2  14 4005.08 551.689   0
   2  -2 -14 4220.26 527.201   5
  -2   2  14 4786.44 618.045   1
   2   2 -14 3982.16 742.228   2
  -2  -2  14 4019.18 657.506   1
   2  -2 -14 4727.00 633.699   2
  -2  -2  14 4342.62 760.080   0
   2  -2 -13 2071.11 543.510   2
  -2  -2  13 1439.89 697.089   0
   2   2 -13 1732.00 683.233   2
  -2   2  13 1717.74 562.552   1
   2  -2 -13 1889.83 424.123   3
   2  -2 -13 1628.49 533.553   5
  -2  -2  13 2000.12 580.975   1
  -2   2  13 1767.78 485.644   0
   2  -2 -13 1964.01 457.675   4
  -2  -2  12 10909.6 704.272   0
  -2   2  12 11025.6 524.920   0
   2  -2 -12 10883.2 588.435   5
   2  -2 -12 10512.2 525.540   4
   2   2 -12 10016.3 680.062   2
   2   2 -12 10905.7 469.882   5
  -2   2  12 10122.9 612.036   1
  -2  -2  12 10156.3 411.126   7
   2   2 -12 10677.0 384.207   4
  -2  -2  12 11063.2 652.328   1
   2  -2 -12 10318.9 475.987   3
   2  -2 -12 11076.4 603.693   2
   2  -2 -11 31240.6 671.444   2
  -2  -2  11 29801.3 530.614   7
   2   2 -11 29103.8 494.323   4
  -2  -2  11 29651.4 777.096   0
   2  -2 -11 29943.6 590.538   4
  -2   2  11 30213.1 704.207   1
   2   2 -11 29134.9 370.813   3
   2  -2 -11 29935.3 683.180   5
   2  -2 -11 30241.4 554.032   3
  -2   2  11 30485.3 594.887   0
   2   2 -11 29990.1 552.054   5
   2   2 -11 30277.3 805.404   2
  -2  -2  11 30409.0 714.631   1
   2  -2 -10 5574.33 462.038   2
   2   2 -10 5638.28 561.771   2
   2   2 -10 5380.70 362.410   4
  -2  -2  10 6018.48 488.269   1
   2   2 -10 5621.95 223.763   3
  -2   2  10 4709.27 464.308   1
  -2   2  10 5802.92 416.836   0
   2   2 -10 5588.55 423.375   5
   2  -2 -10 5841.72 465.814   4
   2  -2 -10 5209.61 501.376   5
   2  -2 -10 5392.59 374.225   3
  -2  -2  10 4894.34 561.446   0
  -2  -2  10 5574.20 387.283   7
   2   2  -9 580.563 469.863   2
   2   2  -9 626.750 327.871   4
   2  -2  -9 445.834 434.810   5
  -2  -2   9 1131.61 498.733   0
  -2  -2   9 429.193 324.852   7
  -2  -2   9-4.82173 391.382   1
  -2   2   9 160.868 376.185   1
  -2   2   9 343.430 359.448   0
   2  -2  -9 364.108 315.126   3
   2  -2  -9 812.965 412.675   2
   2   2  -9 279.774 153.297   3
   2  -2  -9 559.933 410.642   4
   2   2  -9 411.972 380.995   5
   2   2  -8 32956.0 557.170   1
  -2  -2   8 32228.5 538.082   1
   2   2  -8 32885.6 246.364   3
   2  -2  -8 33547.1 469.975   3
   2   2  -8 33776.8 543.487   5
  -2  -2   8 32580.8 665.788   0
   2  -2  -8 34017.9 609.393   5
   2  -2  -8 33901.0 541.889   2
   2   2  -8 33862.4 680.360   2
  -2   2   8 35373.1 495.994   0
  -2   2   8 34189.4 561.068   1
   2   2  -8 33702.0 506.485   4
  -2  -2   8 34620.7 541.258   7
   2  -2  -8 33419.2 577.867   4
  -2   2   7 15568.1 397.952   2
  -2  -2   7 15226.7 421.764   7
   2  -2  -7 16274.1 495.803   5
   2   2  -7 15041.6 421.473   1
   2   2  -7 15730.3 436.000   5
   2  -2  -7 14854.8 420.946   2
   2  -2  -7 15055.7 460.340   4
  -2  -2   7 15286.1 425.110   1
  -2   2   7 15769.1 417.029   1
   2   2  -7 15517.8 409.432   4
   2   2  -7 15620.5 552.236   2
  -2   2   7 15422.5 384.126   0
  -2  -2   7 15214.6 510.603   0
   2  -2  -7 15478.9 362.113   3
  -2  -2   6 169854. 1049.91   0
   2  -2  -6 166454. 789.151   3
  -2  -2   6 167538. 973.875   7
   2  -2  -6 169181. 977.900   4
   2   2  -6 169218. 944.928   5
   2   2  -6 165643. 3430.57   4
  -2   2   6 165417. 836.127   1
   2   2  -6 167306. 3165.73   1
   2   2  -6 167805. 1020.72   2
  -2   2   6 168106. 837.363   2
   2  -2  -6 164172. 3130.86   2
   2  -2  -6 168679. 1007.07   5
  -2   2   6 166361. 791.132   0
   2   2  -5 270469. 3570.95   1
   2   2  -5 267088. 4577.92   2
  -2   2   5 258353. 3490.51   0
  -2  -2   5 266609. 4585.38   0
   2  -2  -5 265863. 3753.89   2
   2  -2  -5 265909. 4480.79   4
  -2   2   5 261318. 3440.09   1
   2  -2  -5 271416. 1221.92   5
   2  -2  -5 267306. 3608.70   3
  -2   2   5 271195. 3780.88   2
   2   2  -5 263834. 4202.69   4
  -2  -2   5 262897. 4495.72   7
  -2   2   4 393400. 4378.02   2
  -2  -2   4 388514. 5277.34   0
   2  -2  -4 381643. 5317.11   5
  -2   2   4 380710. 5282.63   4
  -2   2   4 382433. 4094.72   0
   2   2  -4 388208. 3724.48   1
   2  -2  -4 389037. 5271.65   4
   2   2  -4 379938. 5209.26   2
  -2  -2   4 377030. 5209.00   7
   2   2  -4 370402. 4520.33   6
   2  -2  -4 377328. 4238.54   2
   2   2  -3 53657.1 497.964   6
   2  -2  -3 55443.9 570.570   4
  -2  -2   3 55928.8 590.716   0
  -2   2   3 55162.6 474.025   0
   2  -2  -3 56309.8 474.639   2
  -2   2   3 56660.3 476.303   2
  -2   2   3 56367.7 329.360   6
  -2   2   3 55517.9 604.078   4
  -2  -2   3 56082.7 609.236   2
  -2  -2   3 56302.1 581.260   7
   2   2  -3 55878.0 565.733   2
   2  -2  -3 54751.6 592.515   5
  -2   2   2 52340.5 359.229   6
  -2   2   2 51497.4 545.651   4
   2  -2  -2 50199.2 551.538   4
  -2   2   2 52507.4 374.888   1
  -2  -2   2 51185.8 522.759   6
  -2  -2   2 50638.8 529.341   7
   2  -2  -2 50456.2 567.447   5
  -2   2   2 52728.9 467.873   2
   2   2  -2 49219.3 493.684   6
  -2  -2   2 52269.8 570.423   2
   2  -2  -2 51702.6 452.013   2
  -2  -2   2 53549.6 589.357   0
   2   2  -2 52615.9 557.298   2
   2   2  -2 51599.6 324.981   3
  -2  -2   2 52164.4 325.034   3
  -2  -2   1 20223.5 345.939   7
  -2   2   1 21196.0 334.320   1
  -2  -2   1 21390.5 421.520   6
  -2   2   1 21485.4 300.227   6
   2  -2  -1 21380.9 366.090   2
  -2  -2   1 19990.1 304.389   3
   2   2  -1 20667.6 406.612   6
   2   2  -1 20880.5 333.949   7
  -2   2   1 21418.0 366.916   2
  -2   2   1 20194.7 480.252   4
   2  -2  -1 21068.8 461.110   5
   2  -2  -1 21515.5 460.506   4
  -2  -2   1 21580.3 474.075   2
   2   2  -1 21040.7 403.123   2
  -2  -2   1 20348.3 428.129   0
  -2   2   0 15174.3 367.299   1
  -2   2   0 15931.3 447.758   4
   2   2   0 15480.5 333.773   7
   2  -2   0 16036.4 406.029   4
  -2  -2   0 15620.9 444.068   0
  -2  -2   0 15839.4 410.162   6
  -2   2   0 15955.1 328.919   6
  -2  -2   0 16082.5 424.922   2
   2  -2   0 15867.5 364.988   5
   2   2   0 16352.7 401.936   6
  -2  -2   0 15025.7 341.137   7
   2  -2   0 15626.8 361.440   1
   2   2   0 15614.7 356.015   2
  -2  -2   0 15853.7 350.783   3
  -2   2   0 15969.3 340.853   2
  -2   2  -1 326360. 4365.74   4
   2  -2   1 331162. 4282.76   4
  -2  -2  -1 327200. 4126.98   2
   2  -2   1 317829. 4507.25   1
   2   2   1 325219. 4044.00   7
  -2   2  -1 337328. 4272.80   6
   2  -2   1 337968. 3978.63   0
  -2  -2  -1 329401. 4809.38   6
  -2  -2  -1 339483. 4052.66   7
   2   2   1 331715. 3966.48   2
   2   2   1 314380. 4458.47   6
   2   2   1 331877. 4678.42   1
  -2  -2  -1 332877. 4594.41   3
   2  -2   1 328990. 4141.16   5
  -2   2  -1 320220. 4659.86   1
   2  -2   2 26145.4 398.512   0
  -2   2  -2 26734.5 457.999   6
  -2   2  -2 25454.8 444.795   4
   2  -2   2 26785.8 383.760   5
   2   2   2 25251.4 401.006   2
   2   2   2 26553.6 531.417   1
   2  -2   2 25987.2 564.347   1
  -2   2  -2 25902.6 583.216   1
   2   2   2 25827.0 361.935   7
  -2  -2  -2 26544.3 425.074   2
   2   2   2 26144.8 446.014   6
   2  -2   2 25878.6 398.073   4
  -2  -2  -2 26431.5 491.424   6
  -2  -2  -2 26853.2 504.124   3
  -2  -2  -3 31344.8 556.459   3
   2  -2   3 31149.8 362.520   5
   2   2   3 29681.5 653.131   1
   2   2   3 29832.0 363.549   7
  -2  -2  -3 30698.4 424.544   2
  -2   2  -3 30557.6 473.105   6
   2   2   3 31263.8 492.774   6
   2  -2   3 30802.0 664.900   1
   2  -2   3 31428.1 381.256   4
  -2  -2  -3 32566.0 561.204   6
   2  -2   3 31570.8 475.561   0
   2   2   4 47810.3 573.965   6
   2   2   4 46662.1 414.733   7
  -2  -2  -4 50129.3 659.494   6
  -2  -2  -4 49756.1 672.953   3
   2  -2   4 47758.1 561.914   0
   2  -2   4 47938.3 373.988   5
   2   2   4 45491.1 697.244   1
  -2  -2  -4 48968.8 494.435   2
  -2   2  -4 47130.2 621.287   6
   2  -2   4 47328.0 395.912   4
   2  -2   4 45167.8 738.394   1
  -2  -2  -5 22989.6 547.303   3
   2  -2   5 21941.5 267.770   4
  -2   2  -5 22929.9 525.193   6
   2  -2   5 21607.8 471.177   0
   2  -2   5 22020.6 235.390   5
   2  -2   5 22234.0 727.498   1
  -2   2  -5 23316.8 488.182   2
   2   2   5 21724.2 656.862   1
  -2  -2  -5 22457.8 538.251   6
   2   2   5 21882.4 469.282   6
   2   2   5 22566.9 313.935   7
   2   2   6 34239.0 361.953   7
  -2   2  -6 32725.6 625.428   6
  -2   2  -6 33561.1 648.575   3
   2   2   6 33279.4 558.421   6
  -2   2  -6 34354.4 589.908   2
   2  -2   6 32662.7 241.284   4
   2  -2   6 34254.7 814.907   1
   2   2   6 35507.8 873.855   1
   2  -2   6 33785.2 581.511   0
  -2  -2  -6 34623.9 670.523   3
  -2  -2  -6 34305.3 652.345   6
   2  -2   6 31508.5 195.964   5
  -2  -2  -7 58687.7 596.940   2
  -2   2  -7 58034.0 781.253   6
   2   2   7 57034.9 609.504   0
   2  -2   7 57999.4 715.523   0
  -2   2  -7 59402.3 810.874   3
   2  -2   7 61173.6 1039.41   1
  -2   2  -7 58623.8 739.336   2
   2   2   7 58331.6 504.115   4
  -2  -2  -7 61181.0 827.027   6
   2   2   7 58895.1 1052.66   1
   2   2   7 56254.5 690.626   6
   2   2   7 59002.5 438.923   7
  -2  -2  -7 58436.5 827.336   3
   2   2   8 53382.4 501.253   4
  -2  -2  -8 50516.1 829.612   6
   2   2   8 51671.8 635.558   0
  -2   2  -8 49254.9 802.473   6
  -2   2  -8 53015.6 824.919   3
   2   2   8 52378.6 415.487   7
   2  -2   8 51502.4 736.562   0
   2  -2   8 54876.9 1142.05   1
   2   2   8 55436.9 1113.35   1
  -2  -2  -8 53307.1 625.755   2
  -2  -2  -8 51567.7 831.453   3
  -2   2  -8 51653.1 764.055   2
   2   2   9 37501.8 456.406   4
   2   2   9 37038.3 624.902   0
  -2  -2  -9 39187.9 627.105   2
  -2  -2  -9 36024.9 760.876   3
  -2   2  -9 35970.7 752.272   6
  -2   2  -9 38161.9 776.254   3
   2  -2   9 39852.9 1103.56   1
   2   2   9 39147.1 1101.12   1
   2  -2   9 38390.3 766.167   0
  -2  -2  -9 37247.7 807.312   6
   2   2   9 35547.8 346.169   7
  -2   2  -9 36169.6 696.111   2
   2  -2  10 909.152 570.111   0
   2   2  10 1400.04 458.984   0
  -2  -2 -10 1376.13 470.427   2
   2   2  10 1094.75 288.489   4
   2   2  10 1005.13 782.288   1
   2  -2  10 1257.56 861.475   1
  -2  -2 -10 1487.17 584.539   6
  -2   2 -10 1166.68 546.468   6
  -2   2 -10 1429.22 566.413   3
  -2  -2 -10 981.783 601.452   3
  -2   2 -10 1549.29 605.761   2
   2   2  11 3723.88 526.124   0
  -2   2 -11 4283.57 610.793   3
   2  -2  11 4024.02 637.894   0
  -2   2 -11 3830.23 671.248   2
  -2  -2 -11 3595.69 667.440   3
   2  -2  11 3889.01 947.978   1
  -2   2 -11 3429.08 598.263   6
   2   2  11 4206.28 873.664   1
  -2  -2 -11 3805.79 633.105   6
   2   2  11 3589.90 314.233   4
  -2  -2 -11 4302.09 522.627   2
  -2  -2 -12 16928.6 741.630   6
   2  -2  12 17645.6 778.908   0
  -2   2 -12 16275.2 743.990   6
  -2   2 -12 17847.7 762.737   3
   2  -2  12 17993.8 1098.37   1
  -2   2 -12 19169.6 794.790   2
   2   2  12 17328.2 604.159   0
  -2  -2 -12 17918.0 649.202   2
   2   2  12 17827.7 1075.26   1
  -2  -2 -12 18063.8 799.662   3
  -2   2 -13 5764.82 687.712   6
   2  -2  13 5797.57 896.598   1
  -2   2 -13 6273.54 690.408   3
  -2   2 -13 6878.67 756.983   2
   2   2  13 5639.88 600.032   0
  -2  -2 -13 5795.24 728.874   3
  -2  -2 -13 6166.45 604.104   2
  -2  -2 -13 6127.69 696.331   6
   2  -2  13 6275.52 736.523   0
   2   2  13 5462.24 893.052   1
   2   2  14 3157.98 615.092   0
  -2   2 -14 2365.18 674.708   3
   2   2  14 2511.53 1016.49   1
   2  -2  14 2320.48 795.164   0
   2  -2  14 2767.92 1025.03   1
  -2  -2 -14 3013.57 734.806   3
  -2   2 -14 3236.43 774.790   2
  -2  -2 -14 2583.49 608.908   2
   2  -2  15 6019.13 842.642   0
  -2   2 -15 5539.07 740.996   3
  -2   2 -15 6151.77 843.555   2
   2   2  15 6306.61 1055.09   1
  -2  -2 -15 5920.28 772.541   3
   2  -2  15 6428.60 999.902   1
  -2   2 -16 3514.47 879.254   2
   2  -2  16 4143.88 1150.58   1
   2  -2  16 3347.84 885.148   0
  -2   2 -16 3306.25 767.180   3
   2   2  16 4221.08 1116.32   1
  -2  -2 -16 3576.31 817.114   3
   2  -2  17 505.673 913.505   0
  -2   2 -17 1004.08 897.712   2
   2  -2  17 834.555 1145.00   1
   2   2  17 433.874 1131.97   1
  -2  -2 -17 932.477 834.604   3
  -2   2 -17 641.674 783.473   3
   2  -2  18 1514.02 1152.91   1
   2   2  18 2030.70 1216.39   1
  -2  -2 -18 1558.38 878.814   3
   2  -2  18 1933.34 999.918   0
   2   2  19 1320.71 1281.18   1
   2  -2  19 321.614 1245.64   1
   2   2  20 868.825 1360.09   1
   2  -2  20 306.694 1305.53   1
  -2  -3  18 1658.11 980.160   0
   2   3 -18 1634.30 950.428   2
  -2  -3  17 3917.82 925.255   0
   2   3 -17 3864.55 938.696   2
   2   3 -16 1276.48 820.073   2
  -2  -3  16 1258.28 861.134   0
  -2  -3  15 613.504 701.173   1
   2   3 -15 352.777 802.304   2
  -2   3  15 525.742 682.434   1
  -2  -3  15 502.924 802.330   0
  -2  -3  14 30348.7 846.402   1
   2  -3 -14 28845.2 658.970   3
  -2   3  14 30888.5 860.449   1
   2  -3 -14 28955.2 691.846   2
   2  -3 -14 28724.1 718.261   5
   2   3 -14 30032.0 983.201   2
  -2  -3  14 29711.8 966.999   0
  -2   3  13 7959.18 467.992   0
   2  -3 -13 8714.60 562.961   2
  -2   3  13 8765.90 670.396   1
   2   3 -13 8135.77 799.622   2
   2  -3 -13 8009.59 576.972   5
   2  -3 -13 8639.37 517.543   3
  -2  -3  13 8720.88 769.430   0
  -2  -3  13 8179.97 690.969   1
   2  -3 -13 8163.13 543.808   4
  -2  -3  12 15262.4 796.418   0
   2  -3 -12 14876.7 533.289   3
   2  -3 -12 14397.8 644.204   5
   2  -3 -12 15793.5 589.659   2
   2   3 -12 15043.3 453.170   5
  -2   3  12 15638.9 643.448   1
   2   3 -12 15358.3 798.332   2
  -2   3  12 15029.7 483.327   0
   2  -3 -12 15034.3 593.734   4
   2   3 -12 14666.9 378.702   4
  -2  -3  12 15731.5 699.382   1
   2   3 -11 9665.38 380.916   4
  -2  -3  11 9593.67 679.989   0
   2   3 -11 8967.55 256.187   3
  -2  -3  11 10098.9 604.664   1
   2  -3 -11 9277.62 478.101   2
   2  -3 -11 9407.03 538.687   4
  -2   3  11 9102.30 426.355   0
   2  -3 -11 9419.24 576.469   5
   2   3 -11 9281.21 435.359   5
   2  -3 -11 8982.44 458.750   3
  -2   3  11 9876.41 587.998   1
   2   3 -11 8855.45 655.107   2
  -2   3  10 7526.30 540.298   1
   2   3 -10 7867.80 664.939   2
   2   3 -10 7817.92 379.937   4
  -2  -3  10 7827.13 645.015   0
   2  -3 -10 8299.99 454.962   3
  -2   3  10 7520.89 379.852   0
   2   3 -10 8035.84 429.288   5
  -2  -3  10 7823.12 548.822   1
   2   3 -10 7519.02 220.929   3
   2  -3 -10 7783.32 449.925   2
   2  -3 -10 7871.16 546.250   5
   2  -3 -10 7872.26 498.044   4
  -2   3   9 26110.3 436.023   0
   2   3  -9 25942.0 518.338   5
  -2  -3   9 26117.1 479.200   7
   2   3  -9 26554.3 734.395   2
  -2  -3   9 27084.9 621.403   1
   2  -3  -9 25453.0 624.937   5
   2  -3  -9 26263.0 506.427   3
   2   3  -9 26786.2 480.368   4
  -2   3   9 25354.8 585.022   1
   2   3  -9 25363.7 260.438   3
  -2  -3   9 25700.1 723.755   0
   2  -3  -9 26097.7 587.385   4
   2  -3  -9 25046.1 489.714   2
  -2  -3   8 44162.4 623.498   1
   2   3  -8 43855.9 557.455   4
   2   3  -8 43333.1 274.235   3
  -2   3   8 43910.9 476.310   0
   2  -3  -8 42678.8 636.298   4
  -2   3   8 42992.3 519.352   2
   2  -3  -8 41942.6 674.454   5
  -2  -3   8 44376.5 774.895   0
   2   3  -8 43996.0 594.847   5
   2  -3  -8 42749.8 561.567   3
   2   3  -8 43414.5 739.215   2
  -2   3   8 42529.3 630.698   1
   2  -3  -8 42397.4 533.615   2
  -2  -3   8 43433.6 557.103   7
  -2   3   7 7197.97 291.446   0
   2   3  -7 7645.33 394.018   4
   2   3  -7 7029.77 397.687   1
   2   3  -7 7839.41 422.188   5
   2   3  -7 7702.36 120.308   3
   2  -3  -7 7652.94 360.901   3
  -2  -3   7 7693.92 526.353   0
   2  -3  -7 8196.04 354.334   2
  -2  -3   7 7087.44 363.399   7
   2  -3  -7 7736.06 429.674   4
   2   3  -7 8495.27 553.517   2
   2  -3  -7 7377.70 450.996   5
  -2   3   7 6904.18 327.528   2
  -2   3   7 7269.96 397.155   1
  -2   3   6 123037. 676.614   2
   2  -3  -6 120293. 780.210   3
  -2   3   6 123476. 631.119   0
   2  -3  -6 123581. 2558.39   2
  -2  -3   6 124625. 967.896   0
   2   3  -6 122271. 946.931   2
  -2   3   6 123774. 785.953   1
   2   3  -6 126037. 792.709   1
   2  -3  -6 121029. 882.082   4
   2  -3  -6 123551. 934.241   5
  -2  -3   6 123885. 829.445   7
   2   3  -5 196790. 1096.61   2
  -2  -3   5 193889. 3765.17   7
  -2   3   5 195499. 791.519   2
   2   3  -5 201064. 3368.73   1
   2  -3  -5 200894. 1092.61   5
   2  -3  -5 192735. 3055.23   2
   2  -3  -5 195826. 3508.21   3
   2  -3  -5 196894. 4004.05   4
  -2   3   5 194631. 2783.01   0
  -2  -3   5 196718. 1117.56   0
   2  -3  -4 26481.2 360.730   2
   2  -3  -4 26049.7 508.258   4
   2   3  -4 24862.1 367.990   1
  -2   3   4 26129.6 357.643   2
   2   3  -4 25080.1 185.497   3
  -2   3   4 25921.5 338.996   0
   2  -3  -4 25462.2 530.979   5
  -2   3   4 25513.9 193.912   6
  -2  -3   4 26083.9 430.211   7
   2   3  -4 25740.8 504.322   2
  -2  -3   4 26524.4 533.587   0
   2   3  -3 130241. 783.583   6
  -2  -3   3 132127. 2963.02   7
  -2   3   3 136664. 655.980   2
  -2  -3   3 132963. 844.367   0
  -2  -3   3 131868. 1837.91   3
   2  -3  -3 134311. 861.338   4
   2  -3  -3 134510. 864.980   5
  -2   3   3 136695. 1904.36   6
   2   3  -3 135006. 824.839   2
   2  -3  -3 133972. 2347.57   2
   2   3  -2 23397.2 422.089   6
   2  -3  -2 24833.9 490.089   4
  -2  -3   2 24182.9 464.890   2
  -2  -3   2 24246.5 386.894   7
  -2   3   2 24748.9 355.582   2
  -2  -3   2 24266.1 483.262   0
  -2   3   2 23945.0 414.358   4
  -2  -3   2 23581.6 292.073   3
   2  -3  -2 23790.4 487.547   5
   2   3  -2 25151.3 476.155   2
  -2  -3   1 39829.8 560.592   0
   2  -3  -1 39616.1 478.185   4
  -2   3   1 38905.9 514.500   4
  -2  -3   1 38230.1 400.271   3
   2   3  -1 39001.1 520.553   6
   2   3  -1 39791.3 435.923   7
   2   3  -1 38793.2 525.878   2
  -2  -3   1 38700.5 476.257   7
  -2  -3   1 39630.3 533.839   6
  -2   3   1 39820.2 407.593   2
  -2   3   1 39952.6 455.689   1
   2  -3  -1 39029.4 471.102   5
  -2  -3   1 38606.9 522.088   2
  -2  -3   0 137282. 861.817   6
   2   3   0 139472. 751.845   7
   2   3   0 135042. 750.476   2
   2  -3   0 135318. 2828.86   4
   2  -3   0 134840. 2749.97   1
  -2  -3   0 135259. 2734.87   3
   2  -3   0 134610. 673.957   0
  -2   3   0 136354. 798.395   4
  -2  -3   0 135372. 795.488   2
  -2  -3   0 134912. 785.183   0
   2  -3   0 133596. 735.253   5
   2   3   0 132622. 791.590   6
  -2   3   0 137856. 786.343   1
   2  -3   1 51181.0 490.488   0
   2   3   1 53179.3 578.210   6
  -2   3  -1 51686.2 539.266   4
   2  -3   1 50372.9 505.293   4
  -2   3  -1 52308.8 606.190   1
  -2  -3  -1 52226.7 534.921   3
   2  -3   1 50281.3 576.640   1
  -2  -3  -1 52772.3 551.562   2
   2   3   1 52473.8 490.788   2
  -2  -3  -1 54697.1 643.041   6
   2  -3   1 51457.8 482.197   5
  -2  -3  -1 52944.6 563.335   0
   2   3   1 53760.0 507.608   7
  -2   3  -2 15348.8 385.100   4
   2  -3   2 17012.6 440.380   1
  -2  -3  -2 17071.9 497.801   6
  -2  -3  -2 16506.4 382.426   2
   2   3   2 16558.0 346.252   2
   2   3   2 16562.7 328.657   7
   2  -3   2 16817.3 399.061   0
   2  -3   2 17184.6 337.674   4
   2   3   2 17327.0 433.354   6
  -2  -3  -2 16651.8 465.311   3
  -2   3  -2 16771.0 531.723   1
   2  -3   2 17316.1 318.182   5
   2   3   3 165423. 962.881   6
   2   3   3 170927. 799.963   7
   2   3   3 169640. 1119.47   1
   2  -3   3 167574. 884.298   0
  -2   3  -3 160688. 2949.23   4
   2  -3   3 167365. 2522.84   5
   2  -3   3 164023. 4137.47   1
  -2  -3  -3 168159. 3892.32   3
  -2  -3  -3 168927. 1049.73   6
  -2  -3  -3 163931. 2987.65   2
   2  -3   3 168424. 2676.56   4
  -2  -3  -4 167590. 1091.02   6
   2  -3   4 170026. 956.532   0
  -2  -3  -4 164750. 801.476   2
   2   3   4 167555. 1192.86   1
   2  -3   4 176109. 2307.13   5
   2  -3   4 166404. 1235.09   1
  -2   3  -4 168304. 917.839   2
  -2  -3  -4 166426. 1094.54   3
  -2   3  -4 161510. 2825.70   4
   2   3   4 175788. 809.454   7
   2  -3   4 172599. 2512.21   4
   2   3   4 171477. 990.884   6
   2  -3   5 13050.0 723.574   1
  -2   3  -5 12756.4 473.773   2
   2  -3   5 11966.2 186.250   5
   2  -3   5 12569.0 222.089   4
  -2  -3  -5 12296.9 354.546   2
   2  -3   5 11469.4 436.562   0
   2   3   5 13057.2 650.267   1
   2   3   5 12395.4 312.427   7
   2   3   5 11670.0 408.059   6
  -2  -3  -5 12641.3 513.547   6
  -2  -3  -5 12201.2 507.657   3
   2   3   6 33719.6 568.215   6
  -2  -3  -6 33548.8 473.149   2
  -2  -3  -6 34714.3 677.930   3
   2  -3   6 34625.8 629.610   0
   2   3   6 34686.4 412.936   7
  -2  -3  -6 33425.2 657.499   6
   2  -3   6 36688.3 919.453   1
  -2   3  -6 34469.2 607.946   2
   2  -3   6 33306.1 242.187   4
   2   3   6 33915.4 812.732   1
  -2   3  -7 44638.1 686.471   2
  -2   3  -7 47625.6 785.325   3
   2  -3   7 45641.1 686.412   0
   2  -3   7 47683.4 998.294   1
   2   3   7 43719.0 637.933   6
   2   3   7 46582.1 460.636   7
   2   3   7 46683.7 1003.53   1
  -2  -3  -7 45288.6 736.241   3
  -2  -3  -7 44248.7 758.113   6
  -2  -3  -8 8575.27 567.439   6
  -2  -3  -8 7935.73 396.122   2
   2  -3   8 7675.33 571.181   0
   2   3   8 7370.94 291.251   7
  -2   3  -8 7563.19 517.099   6
   2   3   8 7305.34 446.964   6
  -2  -3  -8 7779.36 527.798   3
  -2   3  -8 8243.30 560.951   2
   2   3   8 8396.37 661.911   1
   2  -3   8 7729.74 814.955   1
  -2   3  -8 8022.47 561.675   3
  -2  -3  -9 9508.12 429.730   2
  -2   3  -9 9409.59 640.685   2
  -2   3  -9 9460.06 629.143   3
   2   3   9 10995.1 877.433   1
   2  -3   9 9252.20 770.090   1
   2   3   9 8933.85 295.233   7
  -2  -3  -9 9050.07 605.746   3
  -2   3  -9 8930.82 574.271   6
   2  -3   9 9519.65 642.931   0
  -2  -3  -9 9486.58 617.229   6
  -2  -3 -10 49218.9 900.895   6
  -2   3 -10 51678.9 920.653   3
  -2  -3 -10 49766.7 947.019   3
   2   3  10 51474.1 1231.72   1
   2  -3  10 52295.1 1267.89   1
  -2   3 -10 50878.6 911.691   2
   2   3  10 47405.8 447.722   7
  -2  -3 -10 48844.9 677.648   2
   2  -3  10 50590.2 913.640   0
  -2   3 -10 45758.3 879.492   6
  -2   3 -11 920.099 684.920   2
  -2   3 -11 1301.13 620.431   3
  -2   3 -11 671.566 615.721   6
   2  -3  11 942.504 691.675   0
   2  -3  11 462.054 925.030   1
  -2  -3 -11 1251.24 473.278   2
  -2  -3 -11 1199.78 588.879   3
   2   3  11 1280.37 887.017   1
  -2  -3 -11 956.251 625.473   6
  -2  -3 -12 9031.07 693.703   6
   2  -3  12 8527.42 979.035   1
   2   3  12 8486.57 923.122   1
  -2  -3 -12 8285.00 725.354   3
  -2   3 -12 8479.33 706.597   6
   2  -3  12 9085.00 796.677   0
  -2  -3 -12 8726.05 541.587   2
  -2   3 -12 8680.74 766.075   2
  -2   3 -12 8914.62 679.005   3
  -2  -3 -13 13122.0 736.181   6
  -2  -3 -13 14159.1 612.133   2
  -2   3 -13 13816.8 759.884   3
   2  -3  13 14816.2 1083.37   1
   2   3  13 14277.7 994.143   1
  -2   3 -13 12349.5 764.078   6
   2  -3  13 14130.9 829.164   0
  -2  -3 -13 14891.3 818.652   3
  -2   3 -13 14678.6 815.333   2
  -2   3 -14 9982.78 813.949   2
   2   3  14 9171.18 1098.89   1
  -2   3 -14 10512.0 766.789   3
   2  -3  14 9318.98 1119.61   1
  -2  -3 -14 9606.44 607.991   2
  -2  -3 -14 9631.78 811.204   3
   2  -3  14 8940.13 867.746   0
   2  -3  15 6597.33 1050.35   1
  -2   3 -15 5824.76 863.823   2
   2  -3  15 5732.16 886.652   0
  -2  -3 -15 6426.46 809.621   3
   2   3  15 7610.58 1119.73   1
  -2   3 -15 5613.84 749.107   3
  -2  -3 -16 13891.5 934.983   3
   2  -3  16 13480.9 1031.41   0
   2   3  16 14779.3 1191.07   1
   2  -3  16 14284.7 1219.06   1
  -2   3 -16 14397.2 1014.55   2
  -2   3 -16 12898.2 834.999   3
  -2   3 -17 1485.30 915.913   2
   2  -3  17 951.087 988.460   0
  -2  -3 -17 1500.46 876.942   3
   2  -3  17 1885.92 1104.15   1
   2   3  17 1670.66 1220.28   1
  -2   3 -18 4832.41 1008.82   2
   2   3  18 4554.29 1217.51   1
  -2  -3 -18 5077.01 939.921   3
   2  -3  18 4975.97 1299.94   1
   2  -3  18 4119.58 1052.23   0
   2   3  19 695.964 1249.48   1
   2  -3  19 695.516 1228.32   1
   2  -3  20 1205.73 1312.49   1
   2   4 -19 2491.51 1069.89   2
  -2  -4  19 2140.65 1086.11   0
   2   4 -18 233.811 983.513   2
  -2  -4  18 660.238 1020.32   0
   2   4 -17 464.895 971.590   2
  -2  -4  17 463.293 947.759   0
   2   4 -16 518.400 845.413   2
  -2  -4  16 187.312 900.616   0
  -2  -4  15 13054.2 961.804   0
  -2  -4  15 12774.1 795.107   1
   2   4 -15 13191.2 937.547   2
  -2   4  15 13384.8 814.004   1
   2  -4 -14 949.963 537.991   4
   2  -4 -14 942.880 582.983   5
   2   4 -14 808.650 833.092   2
  -2   4  14 742.453 666.031   1
  -2  -4  14 265.383 831.360   0
   2  -4 -14 1125.86 498.521   3
  -2  -4  14 1065.51 695.574   1
   2  -4 -13 375.719 512.623   3
   2   4 -13 579.998 782.842   2
   2  -4 -13 659.355 446.635   2
   2  -4 -13 409.111 591.140   5
  -2  -4  13 54.2049 789.416   0
  -2  -4  13 332.048 669.447   1
  -2   4  13 624.212 632.778   1
   2  -4 -13 464.153 518.773   4
   2   4 -12 5307.49 750.587   2
   2  -4 -12 5015.75 454.893   2
  -2  -4  12 4566.90 755.898   0
  -2   4  12 4756.99 621.476   1
   2  -4 -12 5402.38 516.049   3
   2  -4 -12 5225.58 537.824   4
   2  -4 -12 5310.00 588.128   5
  -2  -4  12 5233.00 653.650   1
  -2   4  12 4448.07 350.370   0
  -2   4  11 17932.9 394.909   0
   2  -4 -11 19480.4 672.019   5
   2   4 -11 19007.2 422.216   4
  -2   4  11 19779.5 726.625   1
   2  -4 -11 19075.7 506.268   2
   2  -4 -11 18853.6 600.456   3
   2   4 -11 18739.7 481.036   5
  -2  -4  11 18413.8 776.672   0
   2  -4 -11 18908.9 637.206   4
   2   4 -11 19007.3 733.405   2
   2   4 -10 8174.38 387.510   4
   2  -4 -10 8086.92 414.995   2
   2  -4 -10 7837.53 485.979   3
   2   4 -10 7752.52 226.960   3
  -2   4  10 7699.81 587.165   1
   2   4 -10 7922.49 708.244   2
   2  -4 -10 8171.00 534.496   4
   2  -4 -10 9734.95 589.929   5
  -2   4  10 7093.83 319.835   0
   2   4 -10 8075.54 429.595   5
  -2  -4  10 7717.28 703.108   0
   2  -4  -9 8395.32 516.952   4
   2   4  -9 8153.34 677.949   2
   2  -4  -9 8714.80 382.354   2
  -2   4   9 8982.21 299.333   0
  -2   4   9 8781.27 541.858   1
  -2  -4   9 8743.38 639.605   0
   2   4  -9 8501.09 425.572   5
   2  -4  -9 9016.86 469.995   3
   2   4  -9 9210.98 399.797   4
   2   4  -9 8196.15 210.898   3
   2  -4  -9 8163.17 550.474   5
  -2   4   9 8443.71 359.006   2
  -2   4   8 32185.0 434.147   2
   2  -4  -8 32860.8 459.209   2
   2  -4  -8 33081.2 579.149   3
   2   4  -8 32547.9 289.470   3
   2   4  -8 32361.7 561.112   5
   2  -4  -8 32679.4 682.055   5
   2   4  -8 33620.0 750.439   2
  -2  -4   8 33175.5 760.571   0
  -2   4   8 32891.5 365.515   0
   2   4  -8 32729.7 516.467   4
  -2   4   8 32641.6 636.763   1
   2  -4  -8 33141.0 630.739   4
  -2   4   7 11389.2 446.103   1
  -2  -4   7 11407.3 570.498   0
   2  -4  -7 10584.7 471.814   4
   2  -4  -7 9538.52 494.520   5
   2   4  -7 10766.4 200.238   3
   2  -4  -7 12652.1 341.129   2
   2  -4  -7 10348.3 433.311   3
   2   4  -7 10694.8 585.395   2
  -2   4   7 11524.9 260.237   0
  -2   4   7 11179.2 311.609   2
  -2   4   6 15488.4 268.657   0
   2  -4  -6 14532.2 500.373   4
   2  -4  -6 14315.7 327.632   2
   2  -4  -6 13896.1 444.959   3
   2  -4  -6 13868.1 490.393   5
  -2  -4   6 15206.5 566.829   0
   2   4  -6 14124.2 588.257   2
  -2   4   6 15265.1 312.096   2
   2   4  -5 330008. 5604.99   2
  -2  -4   5 330563. 5644.28   0
   2   4  -5 321508. 4648.36   1
  -2   4   5 326735. 3379.79   0
   2  -4  -5 326389. 5476.27   5
   2  -4  -5 329961. 3693.97   2
  -2   4   5 339359. 3735.29   2
   2  -4  -5 321588. 4958.18   3
   2  -4  -5 327636. 1405.22   4
  -2  -4   4 148221. 993.719   0
   2  -4  -4 149778. 975.817   5
   2  -4  -4 145547. 2379.15   2
   2   4  -4 152857. 997.395   2
  -2   4   4 149073. 2482.52   2
   2  -4  -4 146824. 962.969   4
  -2  -4   3 7190.82 244.043   3
   2   4  -3 6996.53 421.044   2
   2  -4  -3 6926.37 344.668   4
   2   4  -3 6756.16 371.109   6
  -2   4   3 6941.88 261.067   2
  -2  -4   3 7108.18 461.053   0
   2  -4  -3 6918.44 372.031   5
   2  -4  -2 132538. 843.136   5
  -2  -4   2 133560. 852.083   0
  -2  -4   2 130568. 652.875   3
   2   4  -2 132310. 855.600   6
  -2   4   2 135512. 639.604   2
   2   4  -2 133452. 852.743   2
   2  -4  -2 133090. 844.143   4
   2  -4  -1 98885.0 705.662   4
   2  -4  -1 98576.2 578.389   0
  -2  -4   1 100664. 747.293   2
   2   4  -1 100472. 728.155   2
  -2  -4   1 99747.6 746.080   0
  -2  -4   1 99234.2 636.472   3
   2   4  -1 100076. 771.648   6
  -2   4   1 103818. 721.545   1
   2  -4  -1 100042. 735.807   5
   2   4   0 125956. 820.375   6
  -2  -4   0 125842. 792.418   0
  -2   4   0 132851. 837.324   1
   2  -4   0 126980. 765.792   5
  -2   4   0 127404. 792.460   4
  -2  -4   0 126243. 760.296   3
   2   4   0 127564. 768.541   2
   2  -4   0 126211. 768.372   4
  -2  -4   0 126832. 789.425   2
  -2  -4   0 131916. 904.526   6
   2  -4   0 125823. 684.030   0
  -2   4  -1 130920. 777.137   4
  -2  -4  -1 123854. 812.946   3
  -2  -4  -1 127442. 799.405   0
   2  -4   1 126955. 731.141   0
   2  -4   1 127018. 736.851   4
  -2  -4  -1 129927. 901.892   6
   2   4   1 127148. 710.507   2
   2   4   1 125199. 828.293   6
   2  -4   1 128711. 894.403   1
   2  -4   1 124263. 714.736   5
  -2  -4  -1 123138. 771.924   2
  -2   4  -1 129355. 908.576   1
  -2  -4  -2 44868.1 608.200   6
   2  -4   2 46389.4 448.480   5
   2  -4   2 44637.6 644.739   1
  -2  -4  -2 45731.6 542.637   0
   2  -4   2 44602.4 535.860   0
   2   4   2 45680.0 589.207   6
  -2  -4  -2 46905.1 615.668   3
   2   4   2 45593.1 452.461   2
  -2  -4  -2 43789.6 507.682   2
  -2   4  -2 45462.2 503.465   4
   2  -4   2 45183.1 471.122   4
  -2  -4  -3 96551.5 693.704   0
   2   4   3 94899.3 606.354   2
  -2   4  -3 99170.7 743.756   2
  -2  -4  -3 96243.0 833.429   6
   2   4   3 90786.6 763.232   6
   2  -4   3 96124.1 591.644   4
  -2   4  -3 97152.3 650.499   4
   2  -4   3 93988.1 715.021   0
  -2  -4  -3 96022.9 857.769   3
   2  -4   3 97993.8 560.229   5
   2  -4   3 96740.0 955.036   1
  -2  -4  -3 93754.9 651.460   2
   2  -4   4 113836. 590.323   4
   2   4   4 109163. 840.830   6
  -2  -4  -4 107395. 918.578   6
  -2  -4  -4 113615. 973.277   3
   2  -4   4 111733. 1067.41   1
   2  -4   4 115530. 543.845   5
   2  -4   4 111890. 837.966   0
   2   4   4 110411. 1052.26   1
  -2   4  -4 111225. 673.398   4
  -2   4  -4 110415. 820.063   2
  -2  -4  -4 109612. 696.210   2
   2   4   5 36385.4 582.078   6
   2   4   5 35853.9 804.499   1
  -2  -4  -5 34993.5 456.826   2
  -2  -4  -5 36144.4 651.791   6
  -2  -4  -5 36499.8 683.776   3
   2  -4   5 35594.2 616.816   0
  -2   4  -5 36652.0 618.817   2
  -2   4  -5 35812.4 417.297   4
   2  -4   5 33875.3 803.498   1
   2  -4   5 35758.9 300.847   5
   2  -4   5 36657.6 340.332   4
   2  -4   6 92729.4 344.225   5
   2  -4   6 94239.8 1195.85   1
   2  -4   6 92125.7 427.376   4
  -2   4  -6 96630.0 856.325   2
  -2  -4  -6 99659.8 1022.18   3
   2   4   6 95599.8 1090.16   1
   2   4   6 94422.8 836.806   6
  -2  -4  -6 94476.6 656.045   2
  -2  -4  -6 99923.4 982.905   6
   2  -4   6 96372.4 894.345   0
  -2   4  -7 42684.4 715.748   2
  -2  -4  -7 41776.4 521.087   2
  -2  -4  -7 42894.3 776.854   3
   2  -4   7 43666.1 746.611   0
   2   4   7 43329.8 656.678   6
   2  -4   7 45027.7 1024.33   1
   2   4   7 42873.7 905.782   1
  -2  -4  -7 44440.2 781.460   6
  -2  -4  -8 19187.4 716.160   3
  -2  -4  -8 19409.7 436.134   2
  -2   4  -8 17801.3 624.231   2
   2   4   8 17473.5 796.374   1
   2   4   8 17814.1 528.674   6
   2  -4   8 17826.7 929.615   1
  -2  -4  -8 18552.6 651.178   6
   2  -4   8 18367.9 614.134   0
  -2   4  -9 30319.1 709.273   2
  -2  -4  -9 31313.9 768.568   6
  -2  -4  -9 31509.7 522.945   2
   2   4   9 28735.6 627.612   6
  -2  -4  -9 29997.6 781.131   3
   2  -4   9 32393.9 817.832   0
  -2   4  -9 30003.4 751.955   3
   2  -4   9 33843.0 1119.83   1
   2   4   9 32608.2 1077.44   1
  -2   4 -10 2691.55 569.187   6
  -2   4 -10 2985.49 627.973   2
   2  -4  10 3523.42 705.249   0
  -2   4 -10 3107.29 615.048   3
   2  -4  10 3802.33 934.144   1
  -2  -4 -10 3073.39 613.719   3
  -2  -4 -10 2961.03 387.642   2
   2   4  10 4130.72 822.316   1
  -2  -4 -10 2865.04 590.454   6
   2  -4  11 7294.76 918.142   1
  -2   4 -11 7221.99 694.540   6
  -2  -4 -11 7461.44 481.947   2
  -2  -4 -11 7572.68 724.341   3
  -2   4 -11 7975.43 764.217   2
   2   4  11 6427.88 829.809   1
   2  -4  11 7593.71 782.172   0
  -2  -4 -11 7942.61 659.135   6
  -2   4 -11 7801.83 657.160   3
  -2   4 -12 8085.81 733.639   6
   2   4  12 8485.98 956.747   1
  -2  -4 -12 9787.65 763.968   3
  -2  -4 -12 9102.24 504.051   2
   2  -4  12 9553.89 839.143   0
  -2  -4 -12 9221.50 647.409   6
   2  -4  12 8998.15 1028.00   1
  -2   4 -12 9339.71 765.207   2
  -2   4 -12 8748.26 702.025   3
  -2  -4 -13 4684.55 502.040   2
  -2   4 -13 4800.42 695.549   3
   2  -4  13 5183.89 1071.80   1
  -2  -4 -13 4191.47 732.140   3
   2  -4  13 4029.03 781.937   0
   2   4  13 4783.80 958.361   1
  -2   4 -13 4832.30 756.883   2
  -2   4 -14 6906.96 906.524   2
   2  -4  14 8531.44 920.490   0
  -2  -4 -14 7960.71 788.341   3
   2  -4  14 8176.99 1130.37   1
   2   4  14 7758.93 1000.10   1
  -2   4 -14 7822.70 742.522   3
   2  -4  15 3141.72 900.678   0
  -2   4 -15 3395.53 833.159   2
  -2   4 -15 2972.68 738.447   3
   2  -4  15 3038.55 1096.43   1
   2   4  15 2856.45 995.838   1
  -2  -4 -15 2555.44 836.164   3
   2   4  16 1070.00 1098.65   1
   2  -4  16 1642.48 1021.77   1
   2  -4  16 1671.94 976.875   0
  -2   4 -16 1038.15 728.591   3
  -2  -4 -16 1449.35 868.662   3
  -2   4 -16 1073.55 940.031   2
   2  -4  17 181.232 1161.02   1
  -2  -4 -17 442.154 903.359   3
   2   4  17 574.033 1222.12   1
   2  -4  17 1018.14 1045.44   0
  -2   4 -17-104.445 972.979   2
  -2   4 -18 1229.53 1015.09   2
   2   4  18 419.005 1220.25   1
   2  -4  18 908.899 1227.48   1
  -2  -4 -18 817.594 929.121   3
   2  -4  18 1274.05 1105.84   0
  -2   4 -19 2577.01 1135.13   2
   2   4  19 2971.67 1297.58   1
   2  -4  19 2383.50 1332.62   1
   2  -4  19 1575.49 1151.70   0
  -2  -5  20 1203.30 1192.06   0
   2   5 -19 2628.28 1106.95   2
  -2  -5  19 3206.78 1151.14   0
   2   5 -18 2378.96 1064.16   2
  -2  -5  18 1600.31 1077.08   0
   2   5 -17 5389.68 1045.07   2
  -2  -5  17 4515.95 1031.32   0
   2   5 -16 6274.76 1003.53   2
  -2  -5  16 7224.59 998.898   0
   2  -5 -15 3229.15 655.219   5
   2   5 -15 3069.08 832.515   2
  -2   5  15 3067.65 758.692   1
  -2  -5  15 2293.26 906.178   0
   2   5 -14 9232.40 818.933   2
  -2   5  14 9070.26 778.849   1
   2  -5 -14 8025.62 629.181   4
  -2  -5  14 8797.73 930.194   0
   2  -5 -14 8421.71 708.837   5
   2  -5 -14 8522.02 608.283   3
   2   5 -13 17633.7 846.104   2
  -2  -5  13 17615.6 951.750   0
   2  -5 -13 16847.2 692.212   4
  -2   5  13 16532.9 767.677   1
   2  -5 -13 16900.1 681.508   3
   2  -5 -13 16358.0 751.853   5
  -2  -5  12 1522.75 807.518   0
   2  -5 -12 1070.50 590.950   5
  -2   5  12 1147.27 631.342   1
   2   5 -12 714.523 666.922   2
   2  -5 -12 1129.26 544.918   3
   2  -5 -12 2121.13 569.820   4
   2  -5 -11 38769.2 768.286   4
  -2  -5  11 39616.9 989.804   0
   2   5 -11 41307.2 1002.08   2
   2   5 -11 38691.0 583.299   5
   2  -5 -11 39310.7 761.031   3
   2  -5 -11 38163.6 545.710   2
   2   5 -11 39589.5 527.745   4
  -2   5  11 38681.9 863.366   1
   2  -5 -11 39674.2 838.024   5
  -2  -5  10 44659.6 957.784   0
   2  -5 -10 42968.9 823.003   5
   2  -5 -10 43093.5 780.084   4
   2   5 -10 45175.7 619.729   5
   2   5 -10 43724.0 877.356   2
   2  -5 -10 44512.4 756.919   3
  -2   5  10 42046.2 333.419   0
   2   5 -10 42429.1 406.315   3
   2   5 -10 44677.8 582.974   4
   2  -5 -10 44298.8 527.644   2
  -2   5  10 43303.4 481.556   2
  -2   5  10 44765.1 861.367   1
  -2  -5   9 11465.0 649.980   0
   2   5  -9 11728.6 274.451   3
   2  -5  -9 11495.3 349.093   2
  -2   5   9 11930.8 572.185   1
  -2   5   9 11236.4 210.158   0
   2   5  -9 11901.4 437.721   4
   2  -5  -9 12318.1 631.686   5
   2  -5  -9 11362.0 551.964   3
   2   5  -9 12029.4 651.531   2
  -2   5   9 11971.6 316.038   2
   2  -5  -9 10896.0 575.506   4
   2   5  -9 11983.8 470.226   5
  -2   5   8 4147.69 463.007   1
  -2  -5   8 4214.23 601.143   0
   2  -5  -8 4215.49 494.062   4
  -2   5   8 3918.27 165.807   0
   2   5  -8 4257.87 513.382   2
   2  -5  -8 4624.78 559.462   5
   2  -5  -8 4387.06 464.301   3
   2  -5  -8 4359.97 286.310   2
  -2   5   8 3990.94 245.516   2
   2  -5  -7 6463.83 543.972   5
   2  -5  -7 6488.04 455.316   3
   2   5  -7 7266.72 625.195   2
  -2  -5   7 7638.44 620.792   0
  -2   5   7 7441.93 237.471   2
   2  -5  -7 6884.88 263.366   2
  -2   5   7 7091.47 178.140   0
  -2   5   7 6187.46 162.741   0
   2  -5  -7 6339.60 515.339   4
   2  -5  -6 32738.1 641.112   4
  -2   5   6 31102.0 325.324   2
  -2   5   6 29765.5 272.194   0
  -2  -5   6 30417.7 670.496   0
   2  -5  -6 31745.5 577.234   3
   2  -5  -6 30301.9 330.740   2
   2   5  -6 32590.4 717.082   2
   2  -5  -6 32812.5 635.190   5
  -2   5   5 15509.5 255.331   0
   2  -5  -5 15560.0 483.046   4
   2   5  -5 16285.2 499.422   2
  -2  -5   5 14584.6 521.306   0
   2  -5  -5 16420.5 508.513   3
   2  -5  -5 16451.0 560.444   5
  -2   5   5 15863.6 272.621   2
   2   5  -4 60388.2 739.181   2
  -2  -5   4 57690.9 720.961   0
   2  -5  -4 60389.5 727.552   4
   2  -5  -4 58643.8 710.081   5
  -2   5   4 58101.6 439.827   2
   2   5  -3 34880.0 610.414   2
   2  -5  -3 34617.7 593.184   4
  -2  -5   3 33681.0 424.067   3
  -2   5   3 34993.5 375.783   2
   2  -5  -3 34497.6 592.238   5
  -2  -5   3 34469.8 600.295   0
   2  -5  -2 6559.86 401.105   5
   2  -5  -2 6966.60 421.766   4
  -2  -5   2 6425.20 308.615   3
   2   5  -2 6156.56 398.267   6
  -2   5   2 6616.07 267.472   2
   2   5  -2 6838.82 429.114   2
   2  -5  -2 6429.68 279.526   0
  -2  -5   2 6520.00 417.641   0
   2  -5  -1 15915.8 437.471   5
   2   5  -1 16293.3 465.249   2
   2  -5  -1 16016.3 338.841   0
   2   5  -1 15626.1 453.277   6
  -2  -5   1 17317.1 395.784   3
  -2  -5   1 17285.8 458.115   0
   2  -5  -1 16393.2 461.966   4
   2  -5   0 126116. 721.808   0
  -2  -5   0 126941. 810.110   2
  -2  -5   0 129763. 842.634   0
   2  -5   0 130036. 833.364   4
   2   5   0 131794. 911.357   6
   2   5   0 125783. 795.454   2
  -2  -5   0 125793. 824.088   3
   2  -5   0 131367. 818.070   5
  -2  -5  -1 5040.77 354.902   3
   2  -5   1 4704.80 334.056   5
  -2  -5  -1 5557.75 435.041   6
   2   5   1 5039.79 335.583   6
   2  -5   1 4734.82 344.306   0
   2   5   1 4923.65 310.228   2
  -2  -5  -1 5484.86 345.159   2
  -2  -5  -1 5379.70 376.614   0
   2  -5   1 4619.39 345.419   4
   2  -5   2 6310.55 309.169   5
  -2   5  -2 6108.90 354.301   4
   2   5   2 6163.62 417.791   6
  -2  -5  -2 6253.31 428.051   3
   2  -5   2 6436.50 529.589   1
   2   5   2 6165.08 309.539   2
  -2  -5  -2 6614.77 426.424   6
   2  -5   2 5994.09 405.475   0
  -2   5  -2 6305.95 392.360   2
  -2  -5  -2 6077.04 356.691   0
   2  -5   2 6286.19 321.303   4
  -2  -5  -2 6283.48 350.676   2
   2   5   3 2184.33 284.439   2
   2  -5   3 1932.10 283.383   4
  -2   5  -3 1992.04 377.534   2
  -2   5  -3 2586.14 309.498   4
  -2  -5  -3 1926.20 445.424   6
   2  -5   3 1927.77 510.740   1
   2  -5   3 1968.43 262.604   5
  -2  -5  -3 2253.29 429.283   3
   2  -5   3 2047.97 418.228   0
  -2  -5  -3 2407.87 330.998   2
  -2  -5  -3 2353.53 345.607   0
   2   5   3 2005.01 391.766   6
  -2  -5  -4 74984.3 639.504   0
  -2  -5  -4 76082.5 601.067   2
   2  -5   4 78645.3 514.911   5
   2  -5   4 79152.0 558.376   4
   2  -5   4 79389.1 989.632   1
  -2  -5  -4 77515.3 822.346   3
   2  -5   4 76570.0 733.770   0
   2   5   4 76490.4 764.483   6
  -2   5  -4 79472.7 738.251   2
  -2   5  -4 77178.5 608.936   4
  -2  -5  -4 80442.7 838.121   6
   2  -5   5 8111.02 266.397   4
  -2   5  -5 7562.25 433.967   2
   2  -5   5 8278.33 714.039   1
  -2  -5  -5 7668.20 331.705   2
   2  -5   5 7565.35 240.458   5
  -2  -5  -5 8046.07 507.817   6
  -2   5  -5 7427.42 317.956   4
   2   5   5 8335.87 613.069   1
  -2  -5  -5 7754.05 479.761   3
   2  -5   5 7992.64 493.748   0
   2   5   5 7897.38 419.497   6
   2  -5   6 29815.1 326.839   4
  -2  -5  -6 30839.3 739.044   3
   2   5   6 28894.7 571.660   6
  -2  -5  -6 30105.7 453.522   2
   2   5   6 29713.9 734.483   1
  -2   5  -6 29417.8 654.008   2
   2  -5   6 29337.6 633.526   0
   2  -5   6 29542.7 277.746   5
   2  -5   6 29301.3 925.542   1
  -2  -5  -6 30183.4 662.535   6
  -2   5  -6 29750.8 409.824   4
  -2  -5  -7 22414.8 655.668   6
   2   5   7 21940.9 545.342   6
  -2  -5  -7 21353.8 698.424   3
  -2   5  -7 21835.6 296.231   4
   2  -5   7 21624.1 891.924   1
  -2  -5  -7 20609.1 427.696   2
   2  -5   7 22382.6 616.655   0
  -2   5  -7 22820.5 697.934   2
   2   5   7 21570.3 827.989   1
   2  -5   8 42201.0 1122.14   1
   2   5   8 41311.1 1049.69   1
  -2  -5  -8 40843.4 485.861   2
   2  -5   8 40604.6 844.644   0
  -2  -5  -8 38517.0 875.773   3
  -2  -5  -8 37248.1 528.995   2
   2   5   8 39275.6 669.021   6
  -2  -5  -8 40984.5 783.124   6
  -2   5  -8 38169.6 762.384   2
   2   5   9 14600.5 554.329   6
  -2  -5  -9 14286.2 697.237   3
   2  -5   9 14420.6 671.019   0
  -2  -5  -9 14989.0 413.807   2
   2  -5   9 14784.9 940.804   1
   2   5   9 13292.8 846.482   1
  -2   5  -9 14662.8 732.405   2
  -2  -5  -9 15814.9 664.578   6
  -2   5  -9 12863.0 170.479   7
  -2  -5 -10 19828.4 464.131   2
  -2   5 -10 19772.8 749.149   3
  -2   5 -10 19796.4 778.529   2
   2  -5  10 19703.8 801.448   0
   2   5  10 20084.3 607.185   6
  -2  -5 -10 20364.8 839.059   3
   2  -5  10 20177.7 1105.53   1
  -2  -5 -10 20849.4 697.029   6
   2   5  10 20219.7 1023.17   1
   2  -5  11 5258.27 728.262   0
  -2   5 -11 5171.78 673.602   3
   2   5  11 5174.10 890.194   1
  -2  -5 -11 5909.80 756.129   3
  -2  -5 -11 5213.72 581.313   6
   2  -5  11 5065.99 946.191   1
  -2   5 -11 5444.10 748.462   2
  -2  -5 -11 4729.53 407.342   2
  -2   5 -12 965.261 720.623   2
   2  -5  12 1645.07 946.680   1
  -2   5 -12 1186.90 633.799   3
   2  -5  12 1041.69 727.778   0
  -2  -5 -12 1764.10 744.106   3
   2   5  12 1513.71 981.437   1
  -2  -5 -12 1062.95 402.062   2
  -2  -5 -12 1439.55 584.946   6
  -2   5 -13 4521.92 706.133   3
   2   5  13 5961.70 1055.69   1
  -2  -5 -13 5180.09 750.248   3
   2  -5  13 4554.68 1028.09   1
   2  -5  13 4605.91 900.061   0
  -2   5 -13 4544.52 849.194   2
  -2   5 -14 15093.4 834.148   3
  -2   5 -14 14552.9 901.429   2
   2  -5  14 15269.2 1230.00   1
  -2  -5 -14 15243.2 913.312   3
   2  -5  14 15481.3 958.612   0
   2   5  14 15015.4 1174.12   1
  -2   5 -15 13274.5 1040.94   2
  -2   5 -15 12050.3 843.685   3
   2  -5  15 13514.8 1078.46   0
   2  -5  15 13767.8 1243.40   1
  -2  -5 -15 12836.8 918.215   3
   2   5  15 12508.3 1187.94   1
   2  -5  16 672.348 966.156   0
  -2   5 -16 1118.20 894.846   2
   2   5  16 807.410 1142.26   1
  -2   5 -16 248.441 768.316   3
   2  -5  16 1758.92 1200.44   1
  -2  -5 -16 988.729 892.952   3
   2  -5  17 6447.01 1267.75   1
  -2  -5 -17 6819.49 991.030   3
   2   5  17 6419.08 1282.00   1
  -2   5 -17 5981.95 1116.20   2
   2  -5  17 6663.81 1105.77   0
   2   5  18 2191.07 1329.68   1
   2  -5  18 2440.67 1229.23   1
   2  -5  18 1540.29 1133.48   0
  -2  -5 -18 1869.02 945.211   3
  -2   5 -18 1835.24 1053.54   2
   2  -5  19 1389.28 1198.84   0
   2  -5  19 1790.49 1377.70   1
  -2   5 -19 1333.97 1186.90   2
   2   5  19 2034.57 1356.78   1
   2  -5  20 399.402 1370.14   1
   2  -5  20 216.585 1257.07   0
  -2  -6  20 2368.03 1270.22   0
   2   6 -20 2116.71 1219.74   2
  -2  -6  19 2802.39 1242.76   0
   2   6 -19 2985.20 1209.74   2
  -2  -6  18 854.442 1152.54   0
   2   6 -17 587.123 1035.14   2
  -2  -6  17-67.0101 1071.21   0
   2   6 -16 1333.14 917.015   2
  -2  -6  16 1048.09 997.388   0
  -2  -6  15 4286.97 925.622   0
   2  -6 -15 4666.38 766.334   5
   2  -6 -15 4207.39 694.749   3
   2   6 -15 4665.01 979.901   2
   2   6 -14 2313.19 923.932   2
   2  -6 -14 1752.88 709.891   5
  -2  -6  14 2154.91 923.823   0
   2  -6 -14 1145.55 625.799   4
  -2   6  14 2015.52 744.647   1
   2  -6 -14 1521.04 595.504   3
  -2  -6  13 3197.26 919.987   0
  -2   6  13 3218.14 686.707   1
   2   6 -13 3311.65 885.533   2
   2  -6 -13 3206.42 632.635   4
   2  -6 -13 2770.46 666.240   5
   2  -6 -13 3161.14 622.881   3
   2  -6 -12 223.808 579.194   3
   2   6 -12 615.379 782.266   2
  -2   6  12 121.957 622.662   1
   2  -6 -12 110.443 588.280   4
   2  -6 -12-41.8112 634.209   5
   2   6 -11 7353.84 415.763   4
   2  -6 -11 8280.06 647.313   4
  -2  -6  11 6932.36 749.403   0
   2  -6 -11 7225.87 668.885   5
   2  -6 -11 7807.60 600.903   3
   2   6 -11 7333.39 446.493   5
  -2   6  11 6642.51 689.709   1
   2   6 -11 7191.10 750.850   2
   2  -6 -10 2423.24 552.731   3
   2   6 -10 2863.20 276.478   3
  -2   6  10 2645.54 608.224   1
   2   6 -10 2508.34 710.605   2
   2  -6 -10 2558.47 240.246   2
  -2  -6  10 3222.91 670.380   0
   2   6 -10 2686.10 413.290   4
   2  -6 -10 2266.64 600.390   5
   2   6 -10 2743.58 436.751   5
   2  -6 -10 2813.87 574.132   4
   2  -6  -9 47241.8 374.776   2
  -2  -6   9 48281.7 922.847   0
   2  -6  -9 49632.0 822.727   3
  -2   6   9 49639.1 848.771   1
   2   6  -9 51020.2 1002.68   2
  -2   6   9 46276.6 336.167   2
   2  -6  -9 46602.7 846.163   5
   2  -6  -9 49706.4 856.473   4
  -2   6   8 2293.63 494.094   1
   2   6  -8 2256.42 642.951   2
  -2  -6   8 2158.89 592.022   0
   2  -6  -8 1959.97 539.844   5
  -2   6   8 2022.21 157.743   2
   2  -6  -8 2009.78 549.107   4
   2  -6  -8 2273.96 517.092   3
   2  -6  -8 2125.27 172.165   2
   2  -6  -7 9089.53 583.878   4
  -2  -6   7 8855.47 566.726   0
  -2   6   7 8916.76 186.587   2
   2  -6  -7 8745.40 614.868   5
   2   6  -7 9230.51 605.239   2
   2  -6  -7 9621.38 542.542   3
  -2   6   6 7928.04 195.253   2
  -2   6   6 7030.14 131.909   0
  -2   6   6 7411.21 201.055   6
  -2  -6   6 7812.24 554.508   0
   2  -6  -6 6985.88 511.500   5
   2  -6  -6 7336.18 506.305   3
   2  -6  -6 7217.06 485.937   4
  -2   6   6 7020.96 145.709   0
   2   6  -6 7143.06 480.151   2
  -2   6   5 31261.3 312.949   2
  -2   6   5 30828.9 295.882   0
   2  -6  -5 30786.2 641.558   3
  -2  -6   5 31178.7 708.549   0
   2  -6  -5 33577.6 673.220   4
   2   6  -5 32921.5 709.566   2
   2  -6  -5 31105.7 602.972   5
  -2  -6   4 40649.4 691.482   0
   2  -6  -4 40523.8 683.478   4
  -2   6   4 43899.9 399.246   2
   2   6  -4 42682.3 718.442   2
   2  -6  -4 40658.3 664.678   5
  -2   6   3 40155.7 403.229   2
  -2  -6   3 38298.1 517.637   3
  -2  -6   3 39560.0 686.765   0
   2  -6  -3 40763.0 677.257   5
   2   6  -3 39694.2 645.126   2
   2  -6  -3 39534.5 648.756   4
  -2  -6   2 10554.1 500.529   0
   2  -6  -2 9220.81 306.065   0
   2  -6  -2 9672.28 478.137   4
   2  -6  -2 9674.22 496.348   5
  -2  -6   2 9488.70 382.225   3
   2   6  -2 9538.95 422.042   2
   2   6  -2 9891.62 493.810   6
   2   6  -1 124841. 935.623   6
   2  -6  -1 131757. 929.991   4
  -2  -6   1 129403. 876.196   3
   2   6  -1 127727. 882.436   2
   2  -6  -1 126814. 707.654   0
  -2  -6   1 131966. 928.397   0
   2  -6  -1 126954. 896.295   5
  -2  -6   0 34114.0 555.277   0
   2   6   0 33735.0 524.372   2
   2  -6   0 33666.6 474.776   0
  -2  -6   0 33977.1 545.332   3
   2   6   0 32827.9 545.092   6
  -2   6   0 33573.0 468.164   2
   2  -6   0 34170.9 544.090   5
   2  -6   0 32726.5 507.659   4
   2   6   1 49962.3 559.590   2
   2  -6   1 50213.4 580.981   5
   2  -6   1 50227.9 574.447   4
   2   6   1 49989.4 700.060   6
  -2  -6  -1 50987.4 675.776   3
   2  -6   1 49465.1 562.398   0
  -2   6  -1 51502.6 584.244   2
  -2  -6  -1 48569.4 568.523   2
  -2  -6  -1 50649.1 599.733   0
   2  -6   2 95146.0 775.734   0
   2  -6   2 94629.8 698.120   5
  -2  -6  -2 95025.6 716.234   0
   2  -6   2 93870.4 716.097   4
  -2  -6  -2 95767.2 903.163   3
  -2   6  -2 95892.9 780.870   2
  -2  -6  -2 95555.4 902.162   6
   2   6   2 94770.2 649.874   2
  -2  -6  -2 92251.2 693.858   2
   2   6   2 95541.5 880.430   6
   2  -6   3 54291.1 533.705   5
  -2   6  -3 53542.5 631.172   2
   2   6   3 54117.0 506.653   2
  -2  -6  -3 52928.0 546.224   2
  -2  -6  -3 55222.7 755.387   6
  -2  -6  -3 54643.7 755.694   3
   2  -6   3 53863.2 691.701   0
  -2  -6  -3 53790.5 575.438   0
   2  -6   3 53805.5 552.297   4
   2   6   3 52875.5 686.138   6
  -2  -6  -4 18269.1 550.210   6
  -2  -6  -4 17638.3 572.840   3
  -2   6  -4 18290.6 578.429   2
   2  -6   4 18117.1 376.885   4
   2  -6   4 18400.2 757.523   1
  -2   6  -4 17496.2 412.961   4
   2   6   4 18520.4 535.171   6
   2  -6   4 18304.4 370.369   5
   2  -6   4 18542.9 572.605   0
   2   6   4 17786.9 362.161   2
  -2  -6  -4 18574.8 420.534   0
  -2  -6  -4 17693.4 400.646   2
  -2   6  -5 149879. 833.451   4
  -2  -6  -5 150932. 855.441   0
  -2  -6  -5 154743. 1268.24   3
  -2  -6  -5 153779. 1137.68   6
  -2   6  -5 152025. 1070.82   2
   2  -6   5 155125. 1430.01   1
   2  -6   5 148698. 756.170   4
   2  -6   5 152391. 1124.02   0
   2   6   5 148618. 1068.80   6
   2  -6   5 154642. 713.371   5
  -2  -6  -5 145170. 807.757   2
   2  -6   6 40544.8 1010.53   1
  -2   6  -6 39767.1 493.661   4
   2  -6   6 40330.0 378.953   5
   2   6   6 40208.0 663.849   6
   2   6   6 42005.8 908.574   1
   2  -6   6 39762.7 420.463   4
   2  -6   6 39203.4 788.328   0
  -2  -6  -6 37983.6 538.902   0
  -2  -6  -6 39767.6 834.154   3
  -2   6  -6 40338.2 769.629   2
  -2  -6  -6 37841.4 500.029   2
  -2  -6  -6 39932.1 714.093   6
  -2  -6  -7 22700.3 482.903   0
   2   6   7 24290.4 588.513   6
  -2   6  -7 23572.0 398.867   4
   2  -6   7 24021.0 979.346   1
   2   6   7 23511.4 838.427   1
   2  -6   7 24014.9 759.790   0
  -2  -6  -7 23924.6 444.311   2
  -2  -6  -7 23084.7 733.966   3
  -2  -6  -7 24381.0 669.332   6
  -2   6  -7 23508.7 702.239   2
  -2   6  -8 25863.4 302.502   4
  -2  -6  -8 26025.5 484.873   2
  -2  -6  -8 27833.1 407.380   2
  -2  -6  -8 27172.4 696.134   6
   2  -6   8 27024.3 1087.53   1
   2  -6   8 26856.0 756.093   0
  -2   6  -8 26545.1 730.842   2
   2   6   8 26364.1 623.877   6
  -2  -6  -8 26399.6 762.621   3
   2   6   8 27169.4 963.324   1
  -2   6  -9 9455.06 749.221   2
   2   6   9 9951.47 513.391   6
  -2  -6  -9 9804.80 599.384   6
   2   6   9 8978.00 881.532   1
  -2  -6  -9 9631.98 350.968   2
  -2  -6  -9 9893.23 739.281   3
   2  -6   9 9907.18 963.473   1
  -2  -6  -9 9236.25 427.239   2
   2  -6   9 9736.46 747.200   0
   2   6  10 5438.52 506.447   6
  -2  -6 -10 5319.28 727.178   3
  -2  -6 -10 5416.19 604.363   6
   2  -6  10 5219.50 1046.95   1
   2  -6  10 5427.94 808.817   0
  -2  -6 -10 4898.83 353.917   2
  -2   6 -10 5733.62 749.920   2
   2   6  10 4967.97 778.549   1
   2   6  11 7430.65 989.268   1
   2  -6  11 6042.36 1055.87   1
  -2   6 -11 6897.18 699.629   3
  -2  -6 -11 7232.79 795.233   3
   2  -6  11 6920.43 825.386   0
  -2  -6 -11 6331.01 376.789   2
   2   6  11 6327.63 492.679   6
  -2  -6 -11 6324.48 608.471   6
  -2   6 -11 6626.15 675.018   2
  -2   6 -12 831.462 660.063   3
   2  -6  12 590.929 760.850   0
  -2   6 -12 731.077 791.421   2
   2  -6  12 552.351 1056.25   1
  -2  -6 -12 1202.94 772.449   3
   2   6  12 675.342 829.780   1
  -2   6 -13 5209.61 904.186   2
  -2   6 -13 5327.91 709.572   3
   2  -6  13 5538.05 886.282   0
   2  -6  13 5713.18 1047.59   1
  -2  -6 -13 5089.53 836.870   3
   2   6  13 4561.07 1075.17   1
  -2   6 -14 3088.04 720.864   3
   2  -6  14 3328.60 1154.77   1
   2  -6  14 3141.53 976.163   0
  -2  -6 -14 3033.18 865.595   3
  -2   6 -14 3167.17 825.612   2
   2   6  14 2711.04 1101.04   1
  -2   6 -15 3695.14 950.876   2
  -2  -6 -15 4998.25 884.442   3
   2  -6  15 4287.50 1077.25   1
  -2   6 -15 4374.61 773.555   3
   2  -6  15 4235.29 1000.42   0
   2   6  15 3787.84 1134.46   1
   2  -6  16 293.344 1010.87   0
  -2   6 -16 99.9317 1041.53   2
   2   6  16 28.5288 1095.27   1
  -2  -6 -16 273.008 926.106   3
  -2   6 -17 12.9650 994.823   2
   2   6  17 3.21857 1147.86   1
   2  -6  17 503.094 1149.90   1
   2  -6  18 34.9062 1288.70   1
   2  -6  18 1403.48 1231.87   0
  -2  -6 -18 10.2321 979.549   3
  -2   6 -18 319.392 1152.35   2
   2   6  18 744.860 1233.65   1
   2   6  19 1353.34 1298.91   1
   2  -6  19 708.841 1277.89   0
   2  -6  19 1800.43 1395.25   1
  -2   6 -19 818.279 1157.78   2
   2  -6  20 161.226 1300.86   0
  -2  -7  21 312.109 1322.14   0
  -2  -7  20 1179.76 1293.12   0
  -2  -7  19 719.314 1226.66   0
   2   7 -19 87.7021 1155.53   2
  -2  -7  18 5164.44 1255.10   0
   2   7 -18 4336.27 1234.36   2
  -2  -7  17 1055.53 1186.39   0
   2   7 -17 1552.80 1026.61   2
   2   7 -16 10931.1 1149.31   2
  -2  -7  16 10451.6 1100.90   0
   2  -7 -15 2042.05 777.947   5
   2   7 -15 2061.24 1034.78   2
  -2  -7  15 1881.84 989.700   0
   2  -7 -15 2068.49 714.207   3
   2  -7 -14 3690.28 684.778   4
  -2  -7  14 4316.63 1010.11   0
  -2   7  14 3219.07 771.784   1
   2  -7 -14 2683.12 666.230   3
   2   7 -14 3509.27 958.674   2
   2  -7 -14 3379.70 765.098   5
   2  -7 -13 3503.39 675.171   3
   2   7 -13 4654.30 933.295   2
  -2   7  13 4407.92 771.154   1
  -2  -7  13 4519.12 853.909   0
   2  -7 -13 4549.16 686.285   4
   2  -7 -13 3701.88 725.004   5
  -2   7  12 9698.26 756.902   1
   2  -7 -12 10528.8 763.048   5
   2   7 -12 10206.7 910.236   2
   2  -7 -12 9795.54 693.969   3
  -2  -7  12 10335.6 929.059   0
   2  -7 -12 9449.11 695.912   4
   2  -7 -11 14159.9 758.324   5
   2   7 -11 14316.9 480.863   4
   2  -7 -11 14841.2 704.694   3
  -2   7  11 13783.3 763.593   1
   2  -7 -11 14469.8 719.146   4
   2   7 -11 14793.2 507.893   5
   2   7 -11 14827.8 814.709   2
  -2  -7  11 15806.9 949.559   0
  -2   7  10 77978.8 1096.76   1
  -2  -7  10 76487.4 1157.72   0
   2  -7 -10 76717.0 1050.89   4
   2  -7 -10 76214.0 1062.74   5
   2  -7 -10 73379.0 1023.23   3
   2   7 -10 76332.8 1196.71   2
   2  -7  -9 6964.88 669.234   4
   2  -7  -9 7322.34 606.962   3
  -2   7   9 7770.68 630.016   1
   2   7  -9 7917.87 820.563   2
   2  -7  -9 7168.50 646.603   5
  -2  -7   9 7803.71 770.676   0
   2  -7  -8 5481.17 641.054   4
   2  -7  -8 6225.30 672.376   5
   2   7  -8 6492.89 738.361   2
   2  -7  -8 5509.01 595.988   3
  -2  -7   8 6042.53 761.035   0
   2  -7  -7 12473.5 622.961   3
   2   7  -7 11558.8 619.884   2
  -2  -7   7 12225.2 715.017   0
  -2   7   7 11092.6 238.658   6
   2  -7  -7 11933.7 564.156   4
   2  -7  -7 11974.7 605.510   5
   2  -7  -6 12745.0 626.466   4
   2  -7  -6 11515.8 554.439   5
   2   7  -6 12582.1 612.711   2
  -2   7   6 13070.9 300.099   6
  -2  -7   6 12006.1 605.094   0
   2  -7  -6 12709.5 599.957   3
  -2   7   6 11387.3 163.615   2
   2  -7  -5 43096.8 773.706   4
  -2  -7   5 44311.6 741.359   0
   2  -7  -5 41976.2 723.551   5
  -2   7   5 42845.1 338.495   2
   2   7  -5 43728.4 764.800   2
  -2  -7   4 64780.2 818.614   0
   2  -7  -4 67176.3 874.463   5
  -2   7   4 67196.0 481.840   2
   2  -7  -4 67531.0 842.678   4
   2   7  -4 65470.7 793.663   2
  -2   7   4 64414.6 420.795   2
   2  -7  -3 20690.5 580.529   4
   2   7  -3 21597.7 620.401   2
   2  -7  -3 21514.9 606.597   5
  -2   7   3 19932.8 324.256   2
  -2  -7   3 20734.9 488.274   3
   2  -7  -3 21378.7 359.529   0
  -2  -7   3 20554.0 552.476   0
  -2   7   3 21644.0 344.260   2
  -2  -7   2 56356.6 734.620   0
   2  -7  -2 56873.7 709.688   4
   2  -7  -2 57327.8 518.917   0
  -2  -7   2 54397.5 663.220   3
  -2   7   2 55259.0 491.479   2
   2   7  -2 56512.7 704.200   2
   2  -7  -2 56886.0 756.383   5
   2   7  -2 58078.9 781.091   6
  -2   7   1 17997.1 396.145   2
  -2  -7   1 18264.3 554.997   0
   2  -7  -1 18436.0 404.101   0
   2   7  -1 18535.1 539.336   2
   2   7  -1 18510.6 583.172   6
   2  -7  -1 18493.0 549.552   4
   2  -7  -1 17324.5 482.022   5
  -2  -7   1 17630.5 490.229   3
   2  -7   0 39619.3 591.384   4
   2  -7   0 39500.9 586.298   5
  -2   7   0 39513.9 522.355   2
   2   7   0 38928.6 659.217   6
   2  -7   0 39431.9 539.214   0
  -2  -7   0 39858.6 646.514   3
   2   7   0 40570.8 603.393   2
  -2  -7   0 40176.9 600.388   0
  -2  -7  -1 32355.9 548.553   0
   2  -7   1 33060.1 571.143   4
  -2  -7  -1 32497.5 656.602   3
   2  -7   1 31867.0 549.205   5
  -2   7  -1 30856.4 515.845   2
   2  -7   1 31768.1 526.112   0
   2   7   1 31769.5 594.145   6
   2   7   1 30682.6 518.468   2
   2  -7   2 6746.83 372.936   5
  -2  -7  -2 6256.32 359.686   2
   2   7   2 6362.69 338.772   2
   2   7   2 6356.82 510.681   6
  -2  -7  -2 6343.35 445.982   3
   2  -7   2 6429.09 397.703   4
   2  -7   2 6432.04 461.484   0
  -2   7  -2 6399.60 396.264   2
  -2  -7  -2 6647.44 380.677   0
  -2  -7  -3 5645.23 343.585   2
   2  -7   3 5476.83 374.401   4
   2   7   3 5722.86 480.115   6
  -2   7  -3 5543.69 409.584   2
   2  -7   3 5485.71 444.239   0
  -2  -7  -3 5817.95 500.374   3
  -2  -7  -3 5743.89 365.928   0
   2  -7   3 5563.92 356.931   5
   2   7   3 5778.94 311.374   2
  -2   7  -4 12876.0 491.950   2
  -2  -7  -4 13149.7 373.813   2
   2  -7   4 13189.1 551.618   0
   2  -7   4 13933.3 404.780   4
   2  -7   4 13015.3 390.462   5
  -2  -7  -4 12847.4 550.012   6
   2   7   4 14311.1 545.974   6
   2   7   4 13503.3 345.648   2
  -2  -7  -4 12847.3 520.945   3
  -2  -7  -4 12677.8 385.768   0
  -2  -7  -5 5183.66 352.717   0
  -2   7  -5 4996.18 452.829   2
  -2  -7  -5 5461.10 626.686   3
   2  -7   5 5083.66 325.006   5
  -2  -7  -5 5288.95 499.815   6
   2  -7   5 5756.38 684.005   1
   2  -7   5 5203.03 336.261   4
   2  -7   5 5410.44 595.535   0
  -2  -7  -5 5129.36 334.890   2
   2   7   5 4636.69 452.427   6
  -2   7  -6 45760.1 746.793   2
  -2   7  -6 46100.4 570.945   4
   2  -7   6 45757.3 869.849   0
   2  -7   6 48620.3 1110.81   1
   2  -7   6 45115.3 468.505   5
   2   7   6 47770.9 983.036   1
  -2  -7  -6 46014.1 527.599   0
  -2  -7  -6 45583.7 758.839   6
  -2  -7  -6 47530.5 925.453   3
  -2  -7  -6 43995.6 501.526   2
   2   7   6 45832.2 726.684   6
  -2  -7  -7 9520.39 379.427   0
  -2   7  -7 9353.38 381.039   4
  -2  -7  -7 9831.11 704.618   3
   2  -7   7 9052.72 676.420   0
  -2  -7  -7 8899.62 574.108   6
   2  -7   7 9517.71 893.037   1
  -2   7  -7 9829.07 591.960   2
  -2  -7  -7 9585.93 368.259   2
   2   7   7 9696.63 510.580   6
   2   7   7 9409.54 789.164   1
   2  -7   8 13536.2 776.333   0
  -2  -7  -8 13141.0 391.700   0
  -2  -7  -8 12976.8 381.918   2
   2  -7   8 13989.3 1048.40   1
  -2   7  -8 13225.4 677.845   2
  -2  -7  -8 13440.8 299.470   2
  -2  -7  -8 13158.5 603.977   6
  -2   7  -8 12714.6 352.216   4
  -2  -7  -8 13282.2 790.130   3
   2   7   8 13445.0 565.030   6
   2   7   8 12586.1 790.790   1
  -2  -7  -9 886.284 251.510   2
   2  -7   9 871.873 634.259   0
  -2  -7  -9 757.698 332.574   0
   2  -7   9 1207.55 1025.68   1
  -2  -7  -9 647.455 719.963   3
   2   7   9 1085.44 469.267   6
   2   7   9 672.568 707.248   1
  -2  -7  -9 1039.61 510.687   6
  -2   7  -9 581.381 652.114   2
  -2  -7 -10 7850.68 591.369   6
  -2   7 -10 7947.08 782.480   2
  -2  -7 -10 7890.12 295.905   2
   2  -7  10 8198.88 944.070   1
  -2  -7 -10 8970.11 812.663   3
   2  -7  10 8261.22 807.433   0
   2   7  10 7550.62 511.045   6
   2   7  10 8149.40 911.246   1
   2   7  11 9058.08 554.733   6
   2   7  11 8907.52 1018.47   1
  -2  -7 -11 9321.29 609.127   6
  -2  -7 -11 9711.02 786.999   3
  -2   7 -11 9335.09 862.509   2
   2  -7  11 9628.03 1137.84   1
  -2   7 -11 9186.84 748.187   3
   2  -7  11 8772.48 838.520   0
  -2   7 -12 5165.74 895.808   2
  -2  -7 -12 4596.02 782.719   3
  -2   7 -12 5120.43 709.929   3
   2  -7  12 5141.85 1146.62   1
   2  -7  12 4722.78 812.351   0
   2   7  12 5244.71 905.566   1
   2  -7  13 4735.54 1104.59   1
   2  -7  13 5486.50 986.761   0
   2   7  13 5353.36 1085.81   1
  -2   7 -13 4963.28 742.480   3
  -2  -7 -13 5345.62 863.462   3
  -2   7 -13 4861.32 934.089   2
  -2   7 -14 16958.1 1021.87   2
  -2   7 -14 15151.6 841.936   3
   2  -7  14 16288.0 1221.37   1
  -2  -7 -14 15100.8 981.948   3
   2  -7  14 15596.2 1093.02   0
   2   7  14 14538.0 1208.33   1
  -2   7 -15 710.810 730.296   3
   2   7  15 1454.88 1060.03   1
   2  -7  15 1177.20 1152.90   1
  -2  -7 -15 1755.42 872.150   3
  -2   7 -15 853.600 878.004   2
   2  -7  15 1812.67 1057.54   0
   2   7  16 3770.84 1131.32   1
  -2   7 -16 4323.50 1064.40   2
   2  -7  16 4324.84 1079.28   0
  -2  -7 -16 4468.20 997.745   3
   2  -7  16 4874.12 1329.80   1
  -2  -7 -17 729.718 968.993   3
   2  -7  17 32.2536 1197.63   0
   2   7  17 633.457 1236.52   1
  -2   7 -17 269.267 1150.87   2
   2  -7  17 982.593 1326.18   1
  -2   7 -18 2247.64 1157.27   2
  -2  -7 -18 1763.07 1093.09   3
   2  -7  18 2861.96 1395.38   1
   2   7  18 3044.24 1360.52   1
   2  -7  18 1751.10 1313.30   0
   2   7  19 798.076 1391.04   1
   2  -7  19 633.107 1350.31   0
   2  -7  19 231.558 1378.99   1
  -2  -7 -19 393.001 1079.49   3
   2  -7  20 3232.45 1449.09   0
   2  -7  21 872.021 1414.92   0
  -2  -8  21 1712.50 1430.25   0
  -2  -8  20 397.779 1393.13   0
  -2  -8  19 3630.98 1302.54   0
   2   8 -18 2068.87 1222.78   2
  -2  -8  18 3067.27 1240.88   0
   2   8 -17 579.754 1062.03   2
  -2  -8  17 389.619 1240.94   0
   2   8 -16 1617.07 1144.06   2
  -2  -8  16 1475.66 1077.51   0
   2  -8 -16 1227.62 872.007   5
   2  -8 -15 2256.18 843.598   5
  -2  -8  15 1986.59 1120.24   0
   2   8 -15 2639.91 1081.67   2
   2  -8 -15 1561.15 743.637   3
   2   8 -14 3575.41 1026.04   2
   2  -8 -14 3815.76 826.856   5
  -2  -8  14 2629.62 915.951   0
   2  -8 -14 3372.91 738.598   4
   2  -8 -14 3263.54 745.248   3
  -2   8  14 3485.50 822.332   1
  -2   8  13 678.494 760.087   1
   2   8 -13 661.960 952.540   2
  -2  -8  13 816.689 983.364   0
   2  -8 -13 456.949 747.209   5
   2  -8 -13 671.860 676.036   3
   2  -8 -13 659.164 700.370   4
   2  -8 -12 4427.74 695.777   3
   2  -8 -12 4437.87 701.903   4
   2   8 -12 4309.98 863.979   2
   2  -8 -12 4359.17 740.606   5
  -2  -8  12 4620.15 833.102   0
  -2   8  12 4277.11 723.451   1
  -2   8  11 7574.11 737.506   1
   2  -8 -11 7443.76 731.215   5
   2  -8 -11 7361.34 695.410   4
   2  -8 -11 7113.90 682.683   3
  -2  -8  11 7987.20 954.219   0
   2   8 -11 7759.91 859.894   2
   2  -8 -10 1832.51 739.096   5
   2  -8 -10 2115.81 631.035   4
  -2  -8  10 2098.80 715.460   0
   2  -8 -10 1850.71 617.039   3
  -2   8  10 1981.50 633.192   1
   2   8 -10 1769.09 724.094   2
   2  -8  -9 5131.89 639.697   4
   2   8  -9 5475.93 790.200   2
   2  -8  -9 5772.97 621.857   3
   2  -8  -9 4964.91 671.875   5
  -2  -8   9 5282.74 863.714   0
   2   8  -8 50976.4 980.102   2
   2  -8  -8 52729.5 981.712   5
   2  -8  -8 50799.8 911.300   3
  -2  -8   8 53171.3 952.198   0
   2  -8  -8 52416.4 954.701   4
  -2   8   8 49399.8 389.422   6
   2   8  -7 3421.20 681.648   2
   2  -8  -7 2546.74 562.430   4
   2  -8  -7 2970.43 651.305   5
  -2   8   7 3699.73 263.862   6
  -2  -8   7 3407.20 746.317   0
   2  -8  -7 2327.99 552.569   3
   2  -8  -6 4707.78 500.319   4
  -2   8   6 3705.94 310.875   6
  -2  -8   6 3879.46 560.582   0
   2   8  -6 4260.38 530.660   2
   2  -8  -6 4084.84 549.577   3
   2  -8  -6 4104.43 643.904   5
   2  -8  -5 1562.46 571.753   5
  -2  -8   5 1240.49 634.854   0
   2   8  -5 2066.36 587.057   2
   2  -8  -5 1816.17 485.943   4
  -2   8   5 1639.60 178.102   2
  -2   8   5 1426.19 156.998   2
  -2   8   4 5585.88 248.959   2
  -2  -8   4 5218.03 580.208   0
   2  -8  -4 5694.86 602.020   5
  -2   8   4 5739.01 263.262   2
   2  -8  -4 5359.75 600.019   4
   2   8  -4 5046.29 498.091   2
   2   8  -3 81121.6 929.673   2
  -2   8   3 79033.1 554.221   2
  -2  -8   3 80703.9 919.713   0
   2  -8  -3 80291.8 584.841   0
   2  -8  -3 79463.3 909.678   4
   2  -8  -3 83636.8 950.986   5
  -2   8   2 73674.5 597.371   2
   2   8  -2 80671.0 966.000   6
  -2  -8   2 77196.2 873.509   0
   2  -8  -2 76129.8 625.486   0
  -2  -8   2 74013.6 812.735   3
   2  -8  -2 75781.5 895.260   5
   2  -8  -2 75714.5 869.129   4
   2   8  -2 77763.2 876.948   2
   2  -8  -1 80292.4 683.775   0
  -2   8   1 78164.2 661.960   2
   2  -8  -1 80294.6 866.001   5
  -2  -8   1 80000.3 823.696   0
   2  -8  -1 80269.0 880.141   4
  -2  -8   1 79790.2 875.962   3
   2   8  -1 79795.9 828.451   2
   2   8  -1 80629.0 916.202   6
   2  -8   0 18199.4 571.778   4
  -2   8   0 16534.7 450.190   2
   2   8   0 17980.6 509.026   2
  -2  -8   0 17077.7 520.386   0
   2  -8   0 17231.1 563.488   5
   2   8   0 17838.1 562.964   6
  -2  -8   0 17721.6 595.087   3
   2  -8   0 17828.7 465.862   0
   2   8   1 111.830 489.238   6
  -2  -8  -1 353.821 441.924   3
   2  -8   1 197.782 404.642   4
  -2   8  -1 289.071 372.170   2
   2   8   1 433.570 376.422   2
  -2  -8  -1 151.241 398.661   0
   2  -8   1 286.109 400.686   0
   2  -8   1 319.663 408.457   5
  -2  -8  -2 3387.68 384.711   0
  -2   8  -2 2960.81 435.218   2
   2   8   2 2889.04 505.210   6
   2  -8   2 2898.40 471.983   0
   2   8   2 3012.91 357.415   2
   2  -8   2 2587.72 407.031   5
   2  -8   2 2369.29 411.642   4
  -2  -8  -2 3288.63 552.709   3
  -2  -8  -3 1768.72 372.777   0
  -2  -8  -3 1808.57 321.787   2
  -2   8  -3 2019.70 490.010   2
   2  -8   3 1707.88 391.353   4
   2  -8   3 1829.32 511.721   0
   2  -8   3 1809.24 385.121   5
  -2  -8  -3 1971.59 535.413   3
   2   8   3 1922.87 306.233   2
   2   8   3 2086.15 490.258   6
   2  -8   4 59278.2 658.485   4
   2   8   4 58813.6 547.841   2
  -2  -8  -4 59041.4 550.848   2
  -2  -8  -4 60930.0 963.072   3
   2  -8   4 59950.5 864.959   0
   2   8   4 57722.0 836.015   6
   2  -8   4 58274.9 642.836   5
  -2   8  -4 58979.2 826.039   2
  -2  -8  -4 58633.9 604.131   0
  -2   8  -5 77734.3 940.078   2
  -2  -8  -5 75215.9 1013.65   3
   2  -8   5 76673.0 930.296   0
   2  -8   5 76104.6 705.797   4
   2  -8   5 77387.2 659.009   5
   2   8   5 78100.8 926.137   6
  -2  -8  -5 74605.9 578.297   2
  -2  -8  -5 75973.4 631.048   0
  -2  -8  -6 44011.8 449.500   2
  -2  -8  -6 46834.0 950.867   3
   2  -8   6 46073.5 535.229   5
  -2   8  -6 46998.0 901.438   2
  -2  -8  -6 43991.3 498.586   0
   2  -8   6 45559.8 811.074   0
   2   8   6 47457.1 762.988   6
  -2   8  -7 21908.5 812.664   2
  -2  -8  -7 21122.0 672.842   6
   2  -8   7 20771.5 800.038   0
  -2  -8  -7 19822.9 333.255   2
   2   8   7 20269.2 611.947   6
  -2  -8  -7 20957.1 764.161   3
  -2  -8  -7 20690.9 381.895   0
   2   8   7 20957.6 890.509   1
  -2  -8  -8 3796.59 204.687   2
   2   8   8 4046.15 504.325   6
  -2   8  -8 3423.61 639.745   2
   2  -8   8 3809.52 753.170   0
   2   8   8 3723.41 688.428   1
  -2  -8  -8 3586.92 273.573   0
  -2  -8  -8 3797.02 558.898   6
   2  -8   8 4171.69 809.030   1
  -2  -8  -8 4260.35 773.824   3
  -2  -8  -9 742.569 523.529   6
   2   8   9 443.884 459.735   6
   2  -8   9 801.678 871.579   1
  -2   8  -9 504.047 579.320   2
   2  -8   9 1089.84 811.779   0
   2   8   9 497.753 686.716   1
  -2  -8  -9 781.642 716.760   3
  -2  -8 -10 6198.93 580.802   6
   2  -8  10 6316.72 1027.44   1
   2   8  10 6219.99 526.875   6
   2   8  10 6032.39 849.817   1
   2  -8  10 6358.75 849.678   0
  -2  -8 -10 6325.98 819.387   3
  -2   8 -10 6547.18 735.629   2
   2   8  11 4403.14 525.076   6
  -2   8 -11 4739.43 799.320   2
   2  -8  11 4917.63 881.175   0
  -2  -8 -11 4123.75 836.803   3
   2   8  11 3938.88 995.590   1
   2  -8  11 4666.20 1120.36   1
  -2   8 -12 2880.98 718.955   3
   2  -8  12 2653.51 976.063   0
   2  -8  12 2826.08 1165.25   1
  -2   8 -12 2516.93 849.292   2
  -2  -8 -12 3043.58 829.927   3
   2   8  12 2566.42 941.750   1
  -2  -8 -13 8820.42 880.013   3
  -2   8 -13 8276.81 793.374   3
   2  -8  13 8322.97 1062.23   0
   2   8  13 7806.34 1122.73   1
   2  -8  13 9524.55 1260.14   1
  -2   8 -13 9110.44 952.804   2
  -2   8 -14 1661.24 929.770   2
   2   8  14 1586.31 980.404   1
  -2   8 -14 1390.52 746.136   3
   2  -8  14 920.757 1097.20   1
   2  -8  14 1414.68 934.619   0
  -2  -8 -14 2530.86 871.949   3
   2  -8  15 1492.16 1143.03   0
  -2   8 -15 1292.06 932.213   2
   2   8  15 1235.69 1193.67   1
   2  -8  15 1632.93 1232.92   1
  -2  -8 -15 1966.44 902.865   3
  -2   8 -15 1662.80 781.482   3
   2   8  16 381.768 1203.47   1
  -2   8 -16 585.895 982.033   2
  -2  -8 -16 395.263 956.177   3
   2  -8  16 699.612 1157.50   1
   2  -8  16 708.235 1122.24   0
  -2  -8 -17 306.092 1071.13   3
   2  -8  17 758.702 1165.28   0
  -2   8 -17 166.859 1077.09   2
   2   8  18 1053.17 1265.95   1
  -2   8 -18 284.812 1257.43   2
   2  -8  18-42.7881 1390.31   1
  -2  -8 -18 434.624 1055.65   3
   2  -8  18 971.721 1327.36   0
   2   8  19 559.810 1418.56   1
  -2  -9  21 722.389 1456.09   0
  -2  -9  20 172.403 1465.08   0
  -2  -9  19 516.361 1305.50   0
  -2  -9  18 1172.84 1309.61   0
   2   9 -18 1213.14 1278.24   2
  -2  -9  17 9428.71 1317.31   0
   2   9 -17 7436.61 1155.79   2
   2  -9 -16 149.911 864.753   3
   2   9 -16 921.440 1138.32   2
  -2  -9  16 416.404 1192.15   0
   2  -9 -16 52.1877 910.756   5
   2   9 -15 8244.46 1166.39   2
   2  -9 -15 7367.08 868.345   3
  -2  -9  15 6493.40 1132.85   0
   2  -9 -15 6797.75 927.477   5
  -2   9  14 3523.13 837.318   1
  -2  -9  14 2536.66 1122.91   0
   2  -9 -14 3891.46 881.999   5
   2   9 -14 3401.14 1064.51   2
   2  -9 -14 3123.46 796.470   3
   2   9 -13 1021.63 932.875   2
   2  -9 -13 1454.16 763.071   4
  -2   9  13 597.046 754.315   1
   2  -9 -13 582.496 732.793   3
  -2  -9  13 790.783 875.863   0
   2  -9 -13 984.307 795.074   5
   2  -9 -12 10590.8 786.820   4
  -2   9  12 10713.4 819.168   1
   2  -9 -12 11170.1 863.321   5
  -2  -9  12 12114.1 1037.63   0
   2  -9 -12 11232.9 797.312   3
   2   9 -12 11143.8 889.613   2
  -2   9  11 8227.86 777.995   1
   2  -9 -11 6990.12 735.357   4
   2  -9 -11 7856.39 849.165   5
   2   9 -11 8722.21 954.009   2
   2  -9 -11 7555.42 742.137   3
  -2  -9  11 8281.75 994.816   0
   2  -9 -10 2701.96 696.970   3
   2   9 -10 3002.56 819.467   2
  -2   9  10 2665.12 682.100   1
  -2  -9  10 3070.51 782.770   0
   2  -9 -10 2288.36 727.286   4
   2  -9 -10 3090.62 695.528   5
   2  -9  -9 46850.8 990.607   4
   2  -9  -9 48442.0 1053.56   5
  -2  -9   9 48218.7 1106.95   0
   2  -9  -9 46450.8 983.308   3
   2   9  -9 48175.6 1025.50   2
  -2   9   9 43569.8 347.289   6
   2   9  -8 6318.09 782.066   2
  -2  -9   8 6153.75 856.827   0
   2  -9  -8 6353.28 719.120   4
   2  -9  -8 5950.72 649.558   3
  -2   9   8 5806.57 292.602   6
   2  -9  -8 6019.82 748.939   5
   2  -9  -7 3028.84 711.540   5
   2  -9  -7 3043.53 586.298   4
  -2  -9   7 2979.44 727.783   0
   2  -9  -7 3452.30 696.493   3
   2   9  -7 3558.44 754.434   2
  -2   9   7 3294.77 324.485   6
   2   9  -6 5101.59 741.565   2
   2  -9  -6 4593.15 583.919   4
  -2  -9   6 4687.63 603.744   0
  -2   9   6 5022.20 366.029   6
   2  -9  -6 4522.62 718.478   5
   2  -9  -5 26427.7 788.221   4
  -2  -9   5 27545.6 812.314   0
   2   9  -5 26952.1 829.706   2
   2  -9  -5 25333.9 715.238   5
  -2   9   5 25486.4 277.121   2
  -2   9   5 26202.1 302.290   2
   2   9  -4 12683.2 668.463   2
   2  -9  -4 12759.0 599.178   4
   2  -9  -4 12100.7 356.102   0
  -2   9   4 12711.2 312.178   2
  -2  -9   4 13284.2 724.675   0
   2  -9  -4 12809.4 653.072   5
  -2   9   4 13636.5 319.168   2
   2  -9  -3 81398.7 634.191   0
   2  -9  -3 80891.1 987.719   4
   2   9  -3 80740.5 986.447   2
  -2  -9   3 80845.8 985.733   0
   2  -9  -3 80010.3 954.107   5
  -2   9   3 79148.8 605.021   2
   2  -9  -2 12993.2 566.793   4
   2   9  -2 12695.2 629.898   2
   2  -9  -2 12805.5 420.849   0
  -2  -9   2 13352.2 574.444   0
  -2  -9   2 14233.3 597.056   3
   2  -9  -2 13128.0 644.623   5
   2   9  -2 13249.9 676.330   6
  -2   9   2 13123.3 408.687   2
   2   9  -1 2395.93 504.847   2
  -2  -9   1 2984.90 502.220   3
   2  -9  -1 1885.45 480.572   5
  -2   9   1 1843.46 354.583   2
   2  -9  -1 2441.03 546.512   4
  -2  -9   1 1822.90 483.727   0
   2   9  -1 2568.68 592.071   6
   2  -9  -1 1920.21 388.237   0
   2  -9   0 1650.56 519.201   5
   2  -9   0 1632.80 506.387   4
  -2  -9   0 1469.18 450.046   0
  -2   9   0 1385.92 387.813   2
   2   9   0 1845.22 530.615   6
   2   9   0 1545.32 467.398   2
   2  -9   0 1312.35 405.971   0
  -2  -9   0 1562.39 480.005   3
  -2  -9  -1 4388.56 449.095   0
  -2   9  -1 3778.05 459.012   2
   2  -9   1 4108.18 495.828   4
   2   9   1 4121.62 448.912   2
   2   9   1 4239.78 574.556   6
   2  -9   1 4196.98 457.219   0
  -2  -9  -1 3753.01 499.206   3
   2  -9   1 3824.53 467.211   5
   2  -9   2 11599.3 539.729   4
  -2   9  -2 11886.1 521.215   2
   2  -9   2 11906.7 519.471   5
  -2  -9  -2 11765.3 480.322   0
   2   9   2 11994.7 602.237   6
   2   9   2 11627.2 459.049   2
   2  -9   2 12078.6 540.394   0
  -2  -9  -2 11980.8 668.045   3
  -2   9  -3 17476.7 609.792   2
   2  -9   3 15910.8 531.227   4
   2   9   3 16563.4 421.307   2
  -2  -9  -3 17326.3 492.189   0
  -2  -9  -3 17670.8 654.135   3
   2   9   3 16944.7 641.752   6
   2  -9   3 16859.5 585.227   0
   2  -9   3 16479.1 526.680   5
   2   9   4 1955.64 504.230   6
   2  -9   4 1314.93 551.826   0
  -2  -9  -4 1758.47 363.002   0
  -2  -9  -4 1412.99 323.839   2
  -2  -9  -4 1722.10 647.324   3
   2   9   4 1634.24 317.791   2
  -2   9  -4 1440.41 586.956   2
   2  -9   4 1629.60 429.613   4
   2  -9   4 1782.20 409.851   5
  -2   9  -5 31131.7 798.328   2
  -2  -9  -5 29684.5 775.017   3
   2  -9   5 30024.7 547.253   5
  -2  -9  -5 29972.5 419.692   2
  -2  -9  -5 30066.0 484.241   0
   2  -9   5 29171.6 788.451   0
   2   9   5 30585.0 727.363   6
   2   9   5 30179.4 434.990   2
  -2   9  -6 4467.59 609.438   2
   2  -9   6 4819.17 696.123   0
  -2  -9  -6 4401.61 334.130   0
  -2  -9  -6 5205.70 742.972   3
   2   9   6 4622.45 537.510   6
  -2  -9  -6 4262.56 257.842   2
   2   9   7 34401.1 744.009   6
  -2   9  -7 34832.3 929.146   2
   2  -9   7 33797.8 839.958   0
  -2  -9  -7 35522.6 962.014   3
  -2  -9  -7 32320.8 408.430   0
   2  -9   8 4176.28 832.463   0
  -2  -9  -8 4649.60 749.621   3
  -2   9  -8 4279.10 717.741   2
   2   9   8 4324.17 524.957   6
   2   9   8 4055.43 869.461   1
   2   9   9 321.145 880.527   1
   2  -9   9 216.129 723.644   0
   2   9   9 136.249 486.190   6
  -2  -9  -9 517.120 677.607   3
  -2   9  -9-118.162 687.759   2
  -2  -9 -10 2508.24 750.990   3
   2   9  10 2555.34 919.731   1
  -2   9 -10 2788.12 844.995   2
   2  -9  10 2537.42 744.728   0
   2   9  10 1948.07 490.015   6
  -2   9 -11 4575.20 897.175   2
   2   9  11 3532.49 861.015   1
   2  -9  11 4089.75 823.587   0
  -2  -9 -11 4310.66 778.206   3
   2   9  12 4564.32 1020.81   1
  -2   9 -12 4693.37 870.696   2
   2  -9  12 4424.70 872.728   0
  -2  -9 -12 3785.06 956.789   3
  -2   9 -13 24663.9 1028.85   2
  -2   9 -13 24527.5 940.275   3
   2   9  13 25109.5 1302.00   1
  -2  -9 -13 23694.4 1058.00   3
   2  -9  13 25348.4 1208.68   0
  -2   9 -14 1799.65 778.797   3
  -2  -9 -14 1557.82 933.330   3
  -2   9 -14 1091.29 882.378   2
   2   9  14 1170.27 1121.51   1
   2  -9  14 951.001 1117.42   0
  -2  -9 -15 2975.14 996.521   3
  -2   9 -15 2554.21 987.140   2
   2   9  15 2446.14 1113.70   1
   2  -9  15 1838.86 1043.01   0
  -2   9 -16-60.1715 1034.62   2
   2   9  16 71.4850 1271.92   1
  -2  -9 -16 1038.31 995.414   3
   2  -9  16 56.4730 1231.47   0
   2   9  17 2008.98 1283.83   1
  -2  -9 -17 1527.12 1041.51   3
  -2   9 -17 1331.44 1090.86   2
   2  -9  17 548.117 1319.99   0
  -2  -9 -18 822.778 1161.26   3
   2   9  18 303.558 1304.46   1
   2  -9  18 693.615 1288.80   0
   2  -9  19 2508.89 1402.71   0
  -2  -9 -19 3110.55 1173.78   3
   2  -9  20-16.4873 1460.38   0
  -2 -10  20 2151.81 1555.77   0
  -2 -10  19 49.6704 1370.80   0
  -2 -10  18 3499.47 1459.33   0
  -2 -10  17 1219.81 1234.41   0
   2  10 -17 872.621 1165.66   2
   2 -10 -16 96.4941 981.294   5
   2  10 -16 559.341 1054.52   2
  -2 -10  16 4.88179 1286.47   0
   2 -10 -16 461.572 891.954   3
   2 -10 -15-68.2287 883.438   3
   2  10 -14 1936.35 917.345   2
   2 -10 -14 2061.61 902.374   5
  -2  10  14 1795.52 864.268   1
  -2 -10  14 1394.64 1001.05   0
   2 -10 -14 2458.57 848.391   3
  -2 -10  13 2432.48 1003.73   0
   2 -10 -13 2626.15 838.870   3
   2  10 -13 3656.48 983.351   2
   2 -10 -13 2572.24 852.587   5
  -2  10  13 2307.26 815.176   1
  -2 -10  12 2768.50 1049.21   0
   2 -10 -12 3093.91 810.872   3
   2  10 -12 2594.57 1001.66   2
   2 -10 -12 3062.24 861.842   5
   2 -10 -12 3022.99 765.551   4
  -2  10  12 3367.29 798.335   1
   2 -10 -11 5229.19 760.841   3
   2  10 -11 4992.31 808.887   2
   2 -10 -11 4834.21 787.120   4
  -2  10  11 5114.76 787.282   1
  -2 -10  11 5627.85 1023.24   0
   2 -10 -11 5188.99 860.420   5
   2  10 -10 1209.86 838.805   2
   2 -10 -10 1546.90 774.865   4
   2 -10 -10 1457.52 784.158   5
   2 -10 -10 1712.31 765.582   3
  -2 -10  10 1294.18 926.264   0
   2 -10  -9 4353.27 777.594   3
  -2 -10   9 3887.53 834.849   0
   2  10  -9 4434.15 864.691   2
   2 -10  -9 3754.02 719.243   5
   2 -10  -9 4259.32 688.348   4
  -2  10   8 12073.0 401.473   6
   2 -10  -8 10672.6 737.994   5
  -2 -10   8 12116.5 807.256   0
   2 -10  -8 10875.0 803.120   3
   2 -10  -8 11350.0 754.029   4
   2  10  -8 12518.5 837.165   2
  -2 -10   7 30671.8 868.789   0
   2 -10  -7 32983.7 891.871   4
   2 -10  -7 30979.9 877.732   5
  -2  10   7 32578.8 544.479   6
   2  10  -7 31786.5 953.906   2
   2 -10  -6 2334.78 576.259   4
  -2 -10   6 2612.35 620.136   0
  -2  10   6 2602.46 392.427   6
   2  10  -6 2904.64 614.755   2
   2 -10  -6 2588.40 761.917   5
   2 -10  -5 29711.4 830.689   5
   2 -10  -5 30861.3 878.960   4
  -2  10   5 30541.9 338.159   2
  -2 -10   5 30330.2 800.529   0
  -2  10   5 29433.9 308.372   2
   2  10  -5 30113.9 833.007   2
   2 -10  -4 7211.92 363.388   0
  -2  10   4 7295.17 315.857   2
   2 -10  -4 6352.32 589.102   5
  -2  10   4 6865.19 317.083   2
  -2 -10   4 6574.39 628.622   0
   2 -10  -4 7024.31 580.426   4
   2  10  -4 7258.64 685.658   2
   2 -10  -3 28416.9 499.447   0
   2 -10  -3 27343.0 689.346   4
   2  10  -3 28421.8 750.177   2
   2 -10  -3 27976.9 799.427   5
  -2 -10   3 28433.3 771.797   0
  -2  10   3 29719.9 473.096   2
   2 -10  -2 77832.3 1012.44   4
  -2 -10   2 73657.5 972.845   0
   2 -10  -2 78356.5 1019.04   5
   2  10  -2 80962.7 1110.03   6
  -2 -10   2 76444.5 974.275   3
   2  10  -2 79076.1 981.464   2
   2 -10  -2 76457.7 717.831   0
  -2  10   2 75610.8 702.665   2
   2  10  -1 9510.09 704.286   6
   2 -10  -1 9313.16 655.196   5
  -2  10   1 8619.06 463.119   2
   2 -10  -1 8892.08 465.810   0
  -2 -10   1 8869.66 600.737   0
   2 -10  -1 8837.20 602.993   4
  -2 -10   1 7723.43 631.693   3
   2  10  -1 9016.90 593.350   2
   2 -10   0 26278.6 587.174   0
   2 -10   0 25018.1 669.857   5
  -2 -10   0 25464.7 650.513   0
   2 -10   0 26254.7 712.406   4
  -2 -10   0 26178.1 779.626   3
   2  10   0 25044.8 714.946   6
  -2  10   0 25485.3 579.551   2
   2  10   0 26200.2 665.243   2
   2  10   1 12833.4 553.289   2
   2 -10   1 12825.0 553.584   4
   2  10   1 14614.8 699.798   6
   2 -10   1 14304.9 570.286   0
  -2 -10  -1 13130.1 543.088   0
   2 -10   1 13680.5 622.847   5
  -2 -10  -1 13153.6 735.610   3
  -2  10  -1 12798.0 557.267   2
   2  10   2 879.617 563.607   6
  -2 -10  -2 1081.31 435.321   0
   2 -10   2 949.997 501.013   0
  -2  10  -2 1073.70 478.331   2
   2 -10   2 574.488 476.874   5
   2 -10   2 868.501 468.833   4
  -2 -10  -2 920.825 664.897   3
   2  10   2 938.734 410.633   2
   2 -10   3 29383.1 647.703   4
   2 -10   3 28975.6 721.429   0
  -2 -10  -3 28826.8 875.167   3
   2  10   3 29454.2 803.749   6
   2 -10   3 28227.0 633.986   5
   2  10   3 28702.8 514.988   2
  -2 -10  -3 28526.5 569.927   0
  -2  10  -3 29262.3 750.519   2
   2  10   4 45389.6 555.140   2
  -2 -10  -4 44268.1 537.283   2
   2 -10   4 45879.0 725.303   4
   2  10   4 47722.5 896.280   6
   2 -10   4 46526.3 695.213   5
  -2  10  -4 47060.1 886.322   2
  -2 -10  -4 47301.6 1030.17   3
  -2 -10  -4 46188.5 603.245   0
   2 -10   4 45788.9 849.921   0
  -2 -10  -5 13439.8 359.721   2
  -2  10  -5 13622.6 770.490   2
   2  10   5 13744.4 369.058   2
  -2 -10  -5 12903.4 424.724   0
   2 -10   5 13091.1 747.187   0
   2  10   5 13582.0 669.742   6
  -2 -10  -5 13495.0 815.318   3
   2 -10   5 13252.5 518.678   5
  -2  10  -6 45783.5 978.800   2
   2 -10   6 43856.1 968.079   0
  -2 -10  -6 43065.9 1069.48   3
  -2 -10  -6 41022.6 496.929   0
   2  10   6 42550.1 831.142   6
   2  10   7 1433.00 527.036   6
  -2  10  -7 1144.65 654.350   2
   2 -10   7 1428.24 648.571   0
  -2 -10  -7 1914.72 829.284   3
   2 -10   8 1197.35 843.106   0
  -2 -10  -8 2140.91 800.372   3
   2  10   8 2280.06 528.727   6
   2  10   8 1505.40 883.781   1
  -2  10  -8 1772.16 766.560   2
  -2 -10  -9 10384.6 926.641   3
  -2  10  -9 10389.7 853.875   2
   2 -10   9 10041.6 799.819   0
   2  10   9 9803.95 981.459   1
   2  10   9 10183.9 592.618   6
  -2  10 -10 6288.07 892.783   2
  -2 -10 -10 6449.11 860.301   3
   2  10  10 5318.85 929.482   1
   2 -10  10 7067.05 891.930   0
   2  10  10 6055.05 590.707   6
  -2  10 -11 8987.13 851.658   2
   2 -10  11 9333.35 981.961   0
  -2 -10 -11 8522.02 964.816   3
   2  10  11 9373.32 946.643   1
   2  10  12 9081.83 1163.44   1
  -2 -10 -12 11141.4 1073.04   3
   2 -10  12 9743.89 985.146   0
  -2  10 -12 9926.27 1061.44   2
  -2 -10 -13 1532.80 892.268   3
  -2  10 -13 1434.42 1038.33   2
  -2  10 -13 1211.16 787.390   3
   2  10  13 1304.61 1010.84   1
   2 -10  13 1564.75 958.422   0
  -2 -10 -14 20.7976 1006.09   3
  -2  10 -14-59.4717 811.200   3
   2  10  14-183.378 1171.17   1
  -2  10 -15 421.409 963.708   2
   2  10  15 675.947 1124.54   1
   2 -10  15 607.237 1138.31   0
  -2 -10 -15 887.870 1074.90   3
   2 -10  16-17.0169 1300.21   0
  -2 -10 -16 516.838 1132.09   3
   2  10  16 549.693 1304.95   1
  -2  10 -16 672.555 1070.53   2
  -2  10 -17 1242.21 1161.71   2
   2  10  17 1946.21 1295.19   1
   2 -10  17 844.753 1277.32   0
  -2 -10 -17 1081.20 1137.26   3
   2  10  18 904.700 1326.29   1
   2 -10  19 2376.00 1550.63   0
  -2 -10 -19 122.571 1243.18   3
  -2 -11  20 1600.91 1577.02   0
  -2 -11  19-91.7542 1477.83   0
  -2 -11  18 561.591 1340.72   0
  -2 -11  17 1805.37 1467.04   0
  -2 -11  16 7876.70 1394.40   0
   2 -11 -16 7350.61 1097.64   5
   2 -11 -16 6720.34 1036.63   3
   2  11 -16 8804.19 1360.23   2
   2 -11 -15 216.053 916.449   3
  -2 -11  15 202.817 1143.62   0
   2  11 -15 97.3520 1213.75   2
   2 -11 -15 481.416 985.485   5
  -2 -11  14 9136.21 1177.50   0
   2  11 -14 9264.57 1239.32   2
   2 -11 -14 8949.45 1000.60   5
   2 -11 -14 8880.58 1004.62   3
   2 -11 -13 2171.82 882.566   3
   2  11 -13 1471.65 1048.02   2
   2 -11 -13 1668.34 905.963   5
  -2 -11  13 1648.53 1125.77   0
  -2  11  13 1860.60 880.215   1
  -2  11  12 4124.55 854.283   1
   2 -11 -12 3647.78 883.893   3
   2  11 -12 3492.95 937.668   2
   2 -11 -12 3649.04 930.892   5
  -2 -11  12 3853.35 1110.35   0
  -2 -11  11 4926.15 1081.50   0
  -2  11  11 4987.05 818.132   1
   2 -11 -11 4774.75 873.233   5
   2 -11 -11 5505.17 843.798   3
   2 -11 -11 5028.54 851.474   4
   2  11 -11 4786.14 968.653   2
   2  11 -10 8689.37 995.146   2
   2 -11 -10 7995.05 848.407   4
   2 -11 -10 7150.50 867.243   3
  -2 -11  10 10272.6 1048.50   0
   2 -11 -10 6961.44 932.682   5
   2 -11  -9 5818.82 849.941   4
   2 -11  -9 6269.94 900.238   5
  -2 -11   9 6600.96 975.216   0
   2 -11  -9 6505.07 796.735   3
   2  11  -9 6371.67 935.746   2
  -2 -11   8 17005.2 968.848   0
   2 -11  -8 16395.8 882.001   4
   2  11  -8 17734.2 989.316   2
  -2  11   8 16094.9 479.059   6
   2 -11  -8 15997.7 951.521   5
  -2 -11   7 4039.43 757.297   0
   2  11  -7 3361.09 671.271   2
  -2  11   7 3808.25 420.246   6
   2 -11  -7 3919.35 788.087   5
   2 -11  -7 3477.40 779.984   4
   2 -11  -6 3419.59 766.653   5
   2 -11  -6 2773.48 766.509   4
   2  11  -6 3465.89 753.372   2
  -2  11   6 3257.20 450.896   6
  -2 -11   6 3335.79 677.293   0
   2 -11  -5 1718.36 612.800   5
   2 -11  -5 1669.12 656.453   4
  -2  11   5 1572.24 209.522   2
  -2 -11   5 1786.14 739.795   0
  -2  11   5 1504.12 219.555   2
   2  11  -5 1397.17 653.888   2
  -2  11   4 8587.91 351.394   2
  -2 -11   4 8576.37 770.195   0
  -2  11   4 8613.78 347.871   2
   2  11  -4 8179.37 763.368   2
   2 -11  -4 8004.20 391.949   0
   2 -11  -4 8565.26 653.249   5
   2 -11  -4 8000.43 660.626   4
   2 -11  -3 23864.5 751.287   4
  -2  11   3 24127.1 490.537   2
   2  11  -3 24887.0 826.930   2
   2 -11  -3 23521.0 507.119   0
   2 -11  -3 24659.2 849.652   5
  -2 -11   3 23881.5 775.411   0
   2 -11  -2 73258.0 1054.11   4
   2 -11  -2 72341.4 746.745   0
  -2 -11   2 74824.9 1019.35   0
   2  11  -2 72161.5 994.922   2
   2  11  -2 76505.6 1101.62   6
  -2  11   2 72700.7 727.096   2
   2 -11  -2 73950.5 1048.52   5
   2  11  -1 785.691 580.483   2
  -2  11   1 730.244 428.869   2
   2 -11  -1 965.130 631.409   5
   2 -11  -1 1269.82 463.863   0
   2  11  -1 1053.04 623.101   6
  -2 -11   1 499.513 651.896   3
   2 -11  -1 1064.02 583.621   4
  -2 -11   1 738.330 553.922   0
   2 -11   0 9238.82 642.781   4
   2  11   0 9039.32 595.658   2
  -2  11   0 9316.01 521.484   2
   2  11   0 8923.17 642.951   6
   2 -11   0 8176.69 599.796   5
  -2 -11   0 9327.91 604.410   0
  -2 -11   0 8800.97 717.874   3
   2 -11   0 8895.86 546.959   0
   2 -11   1 2907.93 548.207   4
  -2  11  -1 2450.44 530.782   2
   2  11   1 2051.26 676.549   6
   2 -11   1 2347.55 534.973   0
   2 -11   1 1989.70 582.116   5
  -2 -11  -1 2516.19 530.641   0
  -2 -11  -1 2665.80 692.906   3
   2  11   1 2405.55 510.156   2
   2 -11   2 23744.1 682.427   5
   2 -11   2 24358.4 691.191   4
  -2 -11  -2 24323.7 632.019   0
  -2 -11  -2 25499.0 888.025   3
   2  11   2 24179.4 806.167   6
   2 -11   2 25312.7 708.112   0
   2  11   2 24203.9 598.923   2
  -2  11  -2 24977.5 719.366   2
   2  11   3 11833.8 730.932   6
   2 -11   3 11155.8 587.594   4
   2 -11   3 10898.4 649.029   0
   2 -11   3 11244.8 601.640   5
  -2 -11  -3 11818.4 512.121   0
   2  11   3 11964.3 472.304   2
  -2 -11  -3 11279.5 751.741   3
  -2  11  -3 11624.5 665.535   2
  -2 -11  -4 3586.25 648.278   3
  -2 -11  -4 3837.21 433.025   0
   2  11   4 3545.40 595.513   6
   2  11   4 3656.87 374.391   2
   2 -11   4 3780.40 716.598   0
   2 -11   4 3352.83 531.486   5
  -2  11  -4 3804.93 673.192   2
  -2  11  -5 1026.33 628.734   2
   2 -11   5 989.039 633.293   0
   2  11   5 1378.81 302.475   2
  -2 -11  -5 1468.14 775.642   3
   2  11   5 1227.97 579.151   6
  -2 -11  -5 1062.57 386.085   0
   2 -11   5 1096.70 501.745   5
  -2  11  -6 28916.5 843.724   2
  -2 -11  -6 28719.6 957.017   3
   2 -11   6 27756.8 843.178   0
   2  11   6 30736.6 810.328   6
   2  11   7 6681.23 619.277   6
   2 -11   7 6910.50 801.013   0
  -2 -11  -7 6607.80 817.517   3
  -2  11  -7 7308.79 769.151   2
  -2 -11  -8 4188.35 741.885   3
  -2  11  -8 3720.82 850.083   2
   2 -11   8 4013.15 897.878   0
   2  11   8 4290.24 586.256   6
  -2 -11  -9 374.610 912.572   3
   2  11   9 726.608 563.324   6
   2 -11   9 540.737 843.583   0
  -2  11  -9 85.5653 852.483   2
   2  11   9 475.657 921.704   1
   2  11  10 1108.96 986.161   1
  -2  11 -10 1074.47 786.162   2
  -2 -11 -10 1482.71 937.339   3
   2 -11  10 1239.20 804.432   0
  -2 -11 -11 872.089 978.358   3
   2 -11  11 1001.42 914.265   0
   2  11  11-0.90447 891.807   1
  -2  11 -11 1473.29 984.617   2
  -2  11 -12 22823.0 1075.15   2
   2  11  12 21335.9 1266.97   1
   2 -11  12 20372.1 1104.53   0
  -2 -11 -12 22807.5 1234.94   3
   2 -11  13 3751.77 1012.73   0
  -2  11 -13 3920.39 1094.71   2
   2  11  13 3410.04 1163.24   1
  -2 -11 -13 3461.01 967.003   3
   2  11  14 3509.20 1207.03   1
  -2 -11 -14 3294.51 1132.65   3
  -2  11 -14 3296.39 1166.89   2
   2 -11  14 1402.30 1240.72   0
  -2 -11 -15 656.086 1099.32   3
   2 -11  15 526.207 1257.68   0
   2  11  15 447.603 1225.72   1
  -2  11 -15 681.365 1060.49   2
   2 -11  16 138.117 1294.28   0
   2  11  16 21.8512 1325.73   1
  -2 -11 -17 783.181 1172.46   3
   2  11  17-40.1202 1295.57   1
   2 -11  17 1019.53 1347.75   0
   2 -11  18 1898.74 1543.64   0
  -2 -11 -18 1134.39 1281.98   3
  -2 -11 -19 147.533 1228.72   3
  -2 -12  19 636.684 1593.58   0
  -2 -12  18 711.170 1547.88   0
  -2 -12  17 2652.97 1337.93   0
   2  12 -16 1691.04 1133.13   2
   2 -12 -16 1980.25 1141.70   5
  -2 -12  16 1422.22 1275.48   0
   2 -12 -15-5.58978 1105.83   5
   2  12 -15 427.413 1047.20   2
   2 -12 -15 1109.87 1027.85   3
  -2 -12  15 594.582 1258.00   0
   2  12 -14 686.653 1080.28   2
   2 -12 -14 1156.36 1058.08   5
   2 -12 -14 211.336 937.629   3
  -2 -12  14 654.901 1260.63   0
   2 -12 -13 2859.48 921.265   3
  -2 -12  13 2833.58 1194.72   0
   2  12 -13 4187.05 1194.45   2
   2 -12 -13 2347.97 970.677   5
  -2  12  13 2731.48 945.881   1
   2 -12 -12 2088.20 876.635   3
   2  12 -12 2701.31 951.253   2
  -2 -12  12 2539.26 1114.27   0
  -2  12  12 2621.07 866.872   1
   2 -12 -12 2967.52 977.950   5
   2 -12 -11 886.529 894.830   3
   2 -12 -11 1500.09 844.015   5
   2  12 -11 687.158 1032.14   2
  -2 -12  11 917.238 983.846   0
  -2  12  11 964.979 806.519   1
   2 -12 -10 423.603 891.938   5
   2  12 -10 1158.95 934.914   2
   2 -12 -10 514.531 789.757   4
  -2 -12  10 723.233 845.689   0
   2 -12  -9 2932.46 899.036   5
  -2 -12   9 2331.14 901.991   0
   2  12  -9 2801.44 894.741   2
   2 -12  -9 2939.16 867.691   4
   2  12  -8 4831.36 947.174   2
   2 -12  -8 4398.83 863.403   4
   2 -12  -8 4276.43 786.880   5
  -2 -12   8 4983.71 969.903   0
   2 -12  -7 29551.3 1044.28   5
  -2  12   7 28270.8 623.591   6
   2  12  -7 28195.9 945.407   2
   2 -12  -7 28256.0 974.414   4
  -2 -12   7 29422.2 1055.55   0
   2  12  -6 5591.78 842.599   2
  -2  12   6 6488.26 506.073   6
  -2 -12   6 6519.34 763.690   0
   2 -12  -6 6932.00 776.100   5
   2 -12  -6 5900.34 757.994   4
  -2  12   5 1912.60 227.578   2
   2 -12  -5 2710.27 762.986   4
  -2 -12   5 2313.44 795.826   0
   2 -12  -5 1158.04 797.700   5
   2  12  -5 1808.79 741.100   2
   2  12  -4 11102.1 811.164   2
   2 -12  -4 10264.0 442.668   0
   2 -12  -4 11406.6 847.561   4
   2 -12  -4 10782.2 821.926   5
  -2  12   4 11057.0 393.155   2
  -2 -12   4 10040.8 724.140   0
   2 -12  -3 56110.2 692.179   0
   2 -12  -3 59499.7 1089.28   4
   2 -12  -3 57212.6 1035.92   5
  -2 -12   3 55907.6 1017.37   0
   2  12  -3 57589.0 1035.19   2
  -2  12   3 55630.9 656.527   2
  -2 -12   2 525.987 673.748   0
   2 -12  -2 503.565 569.219   4
  -2  12   2 670.287 420.858   2
   2  12  -2 215.210 629.525   2
   2 -12  -2 599.441 454.889   0
   2  12  -2 168.046 722.593   6
   2 -12  -2 571.829 712.701   5
  -2  12   1 11930.7 558.501   2
   2 -12  -1 12182.4 788.902   5
   2 -12  -1 13054.1 781.235   4
  -2 -12   1 13110.3 715.495   0
  -2 -12   1 13115.1 770.588   3
   2  12  -1 13608.7 700.947   2
   2  12  -1 12115.2 793.740   6
   2 -12  -1 12652.6 565.977   0
   2  12   0 18214.0 797.365   6
   2 -12   0 19277.1 797.823   4
  -2 -12   0 18976.5 798.438   3
   2  12   0 19510.3 705.777   2
  -2 -12   0 20245.9 699.672   0
  -2  12   0 19113.9 637.017   2
   2 -12   0 19967.4 655.068   0
   2 -12   0 19530.6 733.675   5
   2 -12   1 11649.9 725.513   5
  -2  12  -1 9442.67 612.688   2
   2  12   1 10945.8 616.106   2
   2 -12   1 11123.5 635.258   0
  -2 -12  -1 9806.42 619.094   0
  -2 -12  -1 10256.0 842.749   3
   2 -12   1 10536.7 641.243   4
   2  12   1 11574.2 807.593   6
  -2  12  -2 22937.7 732.432   2
   2  12   2 21975.7 789.551   6
   2 -12   2 22666.1 772.260   4
  -2 -12  -2 22973.9 641.124   0
   2 -12   2 22760.0 750.303   5
   2  12   2 21226.0 594.103   2
  -2 -12  -2 22218.9 934.170   3
   2 -12   2 21873.8 774.950   0
   2  12   3 51501.4 995.696   6
   2 -12   3 51922.8 973.381   0
   2  12   3 51220.7 684.627   2
  -2 -12  -3 53163.0 750.618   0
  -2 -12  -3 51917.9 1138.63   3
   2 -12   3 52075.4 874.941   5
  -2  12  -3 51655.4 916.634   2
  -2 -12  -4 2116.50 443.903   0
   2 -12   4 1824.61 699.001   0
  -2  12  -4 1846.50 685.388   2
  -2 -12  -4 2117.44 784.634   3
   2 -12   4 2062.83 557.382   5
   2  12   4 1822.56 674.302   6
   2  12   4 2000.62 370.457   2
  -2  12  -5 26058.3 871.843   2
   2  12   5 25706.1 440.355   2
   2 -12   5 27208.9 947.613   0
  -2 -12  -5 24674.0 515.947   0
  -2 -12  -5 26464.7 1049.52   3
   2  12   5 25623.7 822.531   6
  -2  12  -6 2342.75 794.748   2
  -2 -12  -6 2407.08 765.048   3
   2 -12   6 2597.89 830.968   0
   2  12   6 1968.35 622.305   6
  -2  12  -7 9356.99 903.927   2
  -2 -12  -7 9086.90 806.757   3
   2  12   7 9218.67 674.914   6
   2 -12   7 9064.21 927.061   0
  -2  12  -8 14415.7 979.187   2
   2 -12   8 12956.6 864.227   0
   2  12   8 13056.5 708.917   6
  -2 -12  -8 12675.6 983.891   3
   2  12   9 2661.52 603.698   6
  -2  12  -9 2711.93 921.678   2
   2 -12   9 3043.47 1002.72   0
   2  12   9 3373.50 965.982   1
  -2 -12  -9 2406.58 963.410   3
  -2 -12 -10 7712.54 1056.04   3
   2  12  10 7145.58 928.004   1
   2 -12  10 7996.92 1032.09   0
  -2  12 -10 7287.99 878.107   2
  -2 -12 -11 5888.66 1071.12   3
   2  12  11 6640.75 1134.51   1
  -2  12 -11 6922.42 1025.13   2
   2 -12  11 6341.96 978.885   0
  -2 -12 -12 475.159 1096.50   3
   2  12  12 461.415 1020.57   1
   2 -12  12 482.759 997.647   0
  -2  12 -12 720.091 1065.51   2
  -2  12 -13 1501.66 1055.90   2
  -2 -12 -13 699.635 1102.50   3
   2 -12  13 1038.27 1150.80   0
   2  12  13 801.204 1189.95   1
  -2  12 -14 902.721 1133.27   2
   2 -12  14 637.470 1308.64   0
  -2 -12 -14 865.608 1118.63   3
   2  12  14 601.292 1146.27   1
  -2  12 -15 138.886 1249.98   2
   2 -12  15-55.1196 1238.37   0
   2  12  15 299.547 1319.82   1
  -2 -12 -15 682.248 1088.11   3
   2  12  16 615.683 1280.73   1
  -2 -12 -16 785.440 1209.57   3
   2 -12  16 878.270 1374.27   0
   2 -12  17 2180.39 1407.70   0
  -2 -12 -17 880.785 1260.16   3
  -2 -12 -18 904.618 1231.69   3
   2 -12  18 98.6036 1572.34   0
  -2 -12 -19 563.644 1289.07   3
  -2 -13  17 734.579 1415.35   0
   2 -13 -16 3232.25 1175.37   5
  -2 -13  16 3812.88 1477.13   0
  -2 -13  15 2918.65 1423.09   0
   2 -13 -15 3005.12 1144.13   5
   2  13 -15 3706.96 1309.79   2
   2  13 -14 1763.06 1085.49   2
  -2 -13  14 378.345 1321.83   0
   2 -13 -14 955.538 1089.42   5
   2  13 -13 6995.65 1200.28   2
  -2 -13  13 6695.92 1278.12   0
   2 -13 -13 7122.80 1153.80   5
  -2  13  13 7124.72 1071.63   1
   2  13 -12 2652.43 1103.82   2
   2 -13 -12 2130.27 1018.40   5
  -2  13  12 2079.40 919.789   1
  -2 -13  12 1930.42 1039.91   0
  -2 -13  11 2853.98 1025.78   0
   2 -13 -11 1644.40 923.587   5
   2  13 -11 1783.79 1104.53   2
   2  13 -10 6732.13 1004.37   2
   2 -13 -10 7515.17 937.570   5
  -2 -13  10 6319.60 1131.31   0
   2 -13  -9 6788.57 912.602   4
   2  13  -9 6811.23 969.446   2
  -2 -13   9 6862.57 1034.40   0
   2 -13  -9 6829.27 875.598   5
   2 -13  -8 5797.91 938.634   5
  -2 -13   8 5716.95 913.635   0
   2 -13  -8 5369.33 848.440   4
   2  13  -8 6040.74 986.405   2
   2 -13  -7 18487.3 901.357   4
   2  13  -7 19680.6 919.951   2
  -2 -13   7 17792.0 1061.34   0
   2 -13  -7 17687.9 1022.65   5
  -2  13   6 2951.38 534.889   6
   2 -13  -6 2788.93 910.738   5
   2 -13  -6 3051.62 888.881   4
  -2 -13   6 2592.14 800.068   0
   2  13  -6 2507.83 846.243   2
   2 -13  -5 7847.25 837.914   4
   2  13  -5 8067.32 798.293   2
  -2 -13   5 8280.22 838.973   0
   2 -13  -5 7679.27 887.911   5
   2  13  -4 754.833 773.565   2
  -2  13   4 1221.38 350.961   2
   2 -13  -4 757.030 707.689   4
   2 -13  -4 1185.02 847.807   5
  -2 -13   4 566.662 786.789   0
   2 -13  -3 3992.60 461.403   0
  -2  13   3 3884.65 438.656   2
   2 -13  -3 3717.88 784.557   5
   2  13  -3 4419.91 827.260   6
  -2 -13   3 5454.31 792.413   0
   2  13  -3 4874.03 757.962   2
   2 -13  -3 4410.60 790.803   4
   2  13  -2 4378.29 836.298   6
  -2  13   2 3970.21 496.329   2
   2  13  -2 3624.95 685.901   2
   2 -13  -2 4113.51 783.161   4
   2 -13  -2 3733.13 486.763   0
  -2 -13   2 3582.92 715.552   0
   2 -13  -2 3250.15 813.942   5
   2  13  -1 12047.9 790.050   6
  -2  13   1 12982.6 566.604   2
   2 -13  -1 12170.5 827.144   4
   2 -13  -1 12042.7 600.301   0
  -2 -13   1 12310.4 726.050   0
   2 -13  -1 12555.7 833.721   5
   2  13  -1 12505.9 723.215   2
   2 -13   0 4744.21 743.726   5
   2  13   0 5355.45 638.272   2
  -2  13   0 5019.75 566.248   2
   2 -13   0 5471.73 612.773   0
  -2 -13   0 5019.19 643.297   0
  -2 -13   0 5428.61 836.005   3
   2  13   0 4888.83 796.575   6
   2 -13   0 4694.15 742.623   4
  -2  13  -1 9463.41 645.600   2
   2 -13   1 10801.3 740.799   5
   2  13   1 10179.1 818.509   6
  -2 -13  -1 10822.6 892.421   3
  -2 -13  -1 10027.1 641.588   0
   2 -13   1 10338.3 666.080   0
   2  13   1 9852.34 609.949   2
  -2  13  -2 20574.0 749.056   2
  -2 -13  -2 21812.6 1013.65   3
  -2 -13  -2 21384.2 679.302   0
   2 -13   2 20660.5 792.931   5
   2  13   2 19863.2 818.083   6
   2  13   2 19878.1 635.294   2
   2 -13   2 21139.5 775.539   0
  -2  13  -3 11657.8 731.727   2
   2 -13   3 12571.6 696.475   5
   2 -13   3 12007.3 739.465   0
  -2 -13  -3 11320.2 921.080   3
  -2 -13  -3 11613.1 562.105   0
   2  13   3 12869.5 805.046   6
   2  13   3 12016.6 509.085   2
   2  13   4 2428.64 668.407   6
  -2 -13  -4 1979.46 452.290   0
  -2 -13  -4 2020.36 848.211   3
   2 -13   4 2243.20 778.247   0
   2  13   4 2186.74 389.983   2
   2 -13   4 2672.35 592.922   5
  -2  13  -4 2378.63 671.163   2
   2  13   5 8610.17 744.562   6
  -2  13  -5 8506.06 841.625   2
  -2 -13  -5 9674.75 991.234   3
   2 -13   5 8081.95 756.291   0
  -2  13  -6 8411.22 767.138   2
   2 -13   6 7642.36 796.061   0
   2  13   6 8458.28 717.213   6
  -2 -13  -6 8044.18 912.096   3
  -2  13  -7 1416.30 818.920   2
   2 -13   7 810.687 816.703   0
  -2 -13  -7 1277.01 807.277   3
   2  13   7 627.796 644.833   6
  -2 -13  -8 3608.93 951.110   3
  -2  13  -8 3973.38 929.771   2
   2  13   8 4229.65 642.154   6
   2 -13   8 4370.04 1009.74   0
  -2  13  -9 20.7508 943.839   2
  -2 -13  -9 747.168 1008.78   3
   2 -13   9 392.059 844.867   0
   2  13   9 257.469 892.350   1
  -2 -13 -10 90.4372 1021.52   3
   2  13  10 435.732 1035.19   1
  -2  13 -10 1018.86 957.550   2
   2 -13  10 930.432 1051.97   0
  -2  13 -11 6232.44 943.100   2
  -2 -13 -11 5694.08 1048.50   3
   2 -13  11 6264.13 1192.95   0
   2  13  11 5740.96 1162.95   1
  -2  13 -12 6305.78 1162.24   2
   2  13  12 6250.11 1152.34   1
   2 -13  12 6854.85 1273.43   0
  -2 -13 -12 4927.99 1138.74   3
  -2 -13 -13 4051.02 1250.04   3
  -2  13 -13 4009.90 1193.25   2
   2 -13  13 4351.78 1317.17   0
   2  13  13 4209.66 1267.75   1
   2 -13  14 1702.99 1321.36   0
  -2  13 -14 1609.17 1148.62   2
  -2 -13 -14 2320.01 1120.03   3
   2  13  14 2507.29 1252.51   1
  -2 -13 -15 1119.27 1302.37   3
   2 -13  15 663.861 1243.55   0
  -2 -13 -16 300.392 1235.62   3
   2  13  16 183.725 1439.45   1
   2 -13  16 167.586 1504.42   0
   2 -13  17 1202.31 1380.35   0
  -2 -13 -17 393.607 1234.29   3
   2 -13  18 1194.83 1655.70   0
  -2 -13 -18 393.737 1323.16   3
  -2 -13 -19 681.595 1464.70   3
  -2 -14  18 327.677 1642.05   0
  -2 -14  17 183.754 1608.93   0
  -2 -14  16 781.228 1565.84   0
   2 -14 -16 1722.95 1275.06   5
   2 -14 -15 805.588 1220.26   5
  -2 -14  15 780.082 1477.49   0
  -2 -14  14 1513.88 1362.92   0
   2 -14 -14 196.395 1123.99   5
   2  14 -14 309.641 1226.89   2
   2  14 -13 1619.27 1129.39   2
  -2 -14  13 635.032 1161.33   0
  -2  14  13 918.008 1047.27   1
   2 -14 -13 2473.20 1189.29   5
  -2  14  12 2414.06 1028.83   1
   2  14 -12 1376.83 1179.63   2
   2 -14 -12 1923.65 1029.21   5
  -2 -14  12 1853.69 1206.92   0
   2  14 -11 3458.65 1160.94   2
   2 -14 -11 3494.66 992.765   5
  -2 -14  11 3669.83 1247.21   0
   2 -14 -10 2063.34 929.493   5
   2  14 -10 2113.50 1040.93   2
  -2 -14  10 1732.40 1002.01   0
   2  14  -9 276.734 1005.95   2
   2 -14  -9 1089.06 926.505   5
   2 -14  -8 2675.55 1041.59   5
   2  14  -8 3140.20 1014.27   2
  -2 -14   8 2900.72 915.490   0
   2 -14  -7 4899.72 851.278   5
  -2 -14   7 4819.80 1027.19   0
   2  14  -7 4712.04 862.585   2
   2  14  -6 19943.8 958.747   2
   2 -14  -6 19689.5 943.836   4
  -2 -14   6 19311.4 1018.17   0
   2 -14  -6 20049.1 1045.82   5
   2  14  -5 1678.33 770.590   2
  -2 -14   5 1205.72 777.118   0
  -2  14   5 1334.03 567.559   6
   2 -14  -5 2124.49 901.916   5
   2 -14  -5 1923.19 889.250   4
   2 -14  -4 15222.5 971.922   4
  -2 -14   4 14292.2 856.127   0
   2 -14  -4 15271.8 893.690   5
   2  14  -4 15225.3 925.329   2
   2  14  -3 6252.75 809.432   2
   2 -14  -3 5743.92 826.075   4
   2 -14  -3 5505.84 511.665   0
  -2  14   3 5660.34 480.707   2
   2 -14  -3 6052.14 895.650   5
  -2 -14   3 5823.89 759.507   0
  -2 -14   2 2381.41 723.042   0
   2 -14  -2 2048.65 537.161   0
   2  14  -2 2807.69 845.399   6
   2 -14  -2 2184.24 715.252   5
  -2  14   2 2087.42 501.850   2
   2  14  -2 2250.27 722.130   2
   2  14  -1 2204.87 671.103   2
  -2  14   1 1781.23 523.757   2
  -2 -14   1 1878.34 660.664   0
   2  14  -1 1616.28 833.887   6
   2 -14  -1 1781.40 700.652   5
   2 -14  -1 1900.31 545.515   0
  -2 -14   0 8637.01 688.714   0
  -2  14   0 8972.01 633.280   2
   2 -14   0 8977.12 794.576   5
   2 -14   0 8412.38 648.108   0
   2  14   0 8518.02 697.689   2
   2  14   0 8774.93 828.730   6
   2  14   1 3296.47 616.357   2
   2  14   1 3158.20 711.026   6
   2 -14   1 3707.05 721.884   5
  -2 -14  -1 4098.55 608.707   0
   2 -14   1 3774.58 672.760   0
  -2  14  -1 4129.73 642.107   2
  -2 -14  -1 3811.93 776.372   3
  -2  14  -2 18582.0 806.409   2
   2  14   2 18992.6 643.851   2
   2 -14   2 17243.0 789.726   0
  -2 -14  -2 18566.2 693.163   0
   2  14   2 19415.7 926.712   6
  -2 -14  -2 18596.9 1030.81   3
   2 -14   2 19112.9 824.476   5
  -2 -14  -3 3479.41 537.096   0
   2 -14   3 3015.51 665.507   5
  -2 -14  -3 3238.37 791.218   3
  -2  14  -3 4322.20 713.689   2
   2 -14   3 3248.72 713.047   0
   2  14   3 3287.85 756.826   6
   2  14   3 3257.51 479.682   2
   2  14   4 27818.2 973.494   6
  -2 -14  -4 25970.0 1028.83   3
  -2  14  -4 26432.8 901.323   2
   2 -14   4 27422.9 949.295   0
  -2 -14  -5 931.503 978.392   3
   2 -14   5 327.467 767.728   0
  -2  14  -5 335.405 737.122   2
   2  14   5 472.385 685.913   6
   2  14   6 5719.26 742.338   6
  -2 -14  -6 5244.78 866.723   3
   2 -14   6 5046.21 907.124   0
  -2  14  -6 5758.44 912.707   2
   2 -14   7 10598.9 968.543   0
  -2  14  -7 9803.13 865.074   2
  -2 -14  -7 10410.6 948.515   3
   2  14   7 10947.3 778.946   6
  -2  14  -8 1879.40 899.488   2
   2 -14   8 2017.08 891.105   0
  -2 -14  -8 1533.26 915.243   3
  -2 -14  -9 2025.02 1119.79   3
  -2  14  -9 2472.37 1010.83   2
   2 -14   9 2119.27 1084.55   0
   2  14   9 2022.18 1066.06   1
   2  14  10 7847.43 1156.37   1
   2 -14  10 7165.56 1128.88   0
  -2 -14 -10 7389.76 1056.16   3
  -2  14 -10 7533.21 1113.59   2
   2  14  11 1151.52 1161.97   1
  -2  14 -11 1304.89 1064.21   2
  -2 -14 -11 1655.95 1047.41   3
   2 -14  11 636.658 1030.28   0
   2  14  12 836.543 1209.28   1
   2 -14  12 2050.68 1084.15   0
  -2 -14 -12 1017.55 1085.03   3
  -2  14 -12 1499.39 1013.37   2
   2 -14  13 472.564 1132.14   0
  -2 -14 -13 2.21191 1079.55   3
   2  14  13-193.847 1204.29   1
  -2  14 -13 397.087 1211.88   2
   2 -14  14 377.855 1225.75   0
  -2 -14 -14 225.436 1326.09   3
  -2  14 -14 640.263 1294.20   2
   2 -14  15 1194.84 1473.55   0
  -2 -14 -15 754.837 1210.40   3
  -2 -14 -16 36.8018 1360.80   3
   2 -14  16 688.498 1473.73   0
   2 -14  17 432.119 1489.88   0
  -2 -14 -17 1182.16 1436.54   3
  -2 -15  16 862.977 1626.14   0
   2 -15 -15 4913.34 1320.85   5
  -2 -15  15 4671.96 1536.90   0
  -2 -15  14 1867.33 1301.64   0
   2 -15 -14 3057.45 1274.09   5
   2  15 -13 795.891 1198.31   2
  -2 -15  13 623.981 1307.54   0
   2 -15 -13 415.281 1210.88   5
   2  15 -12 3473.84 1220.10   2
   2 -15 -12 3225.53 1115.14   5
  -2 -15  12 3145.99 1391.37   0
  -2  15  12 2933.70 1088.40   1
   2 -15 -11 951.454 1031.23   5
   2  15 -11 908.159 1208.96   2
  -2 -15  11 1786.66 1106.64   0
   2  15 -10 1995.51 1162.88   2
   2 -15 -10 1961.29 993.742   5
  -2 -15  10 2436.61 1231.12   0
   2  15  -9 9227.19 1174.25   2
   2 -15  -9 9053.15 1140.01   5
  -2 -15   9 8275.23 1058.23   0
   2  15  -8 4085.97 1010.34   2
  -2 -15   8 3901.18 1095.74   0
   2 -15  -8 4745.04 1074.28   5
   2  15  -7 4741.29 1030.92   2
   2 -15  -7 4929.33 1065.23   5
  -2 -15   7 4931.10 1056.53   0
   2  15  -6 13300.3 1003.72   2
  -2 -15   6 12596.8 1044.84   0
   2 -15  -6 14186.5 987.677   5
  -2  15   5 6435.95 690.288   6
   2 -15  -5 6593.57 899.957   5
  -2 -15   5 7864.80 947.107   0
   2  15  -5 6842.47 958.452   2
   2  15  -4 884.915 787.879   2
   2 -15  -4 1459.17 946.470   5
  -2 -15   4 1330.31 864.824   0
  -2 -15   3 2359.13 827.930   0
   2  15  -3 2043.84 781.845   2
   2 -15  -3 1771.35 871.828   5
   2 -15  -2 2472.89 566.614   0
   2 -15  -2 2830.01 911.967   5
   2  15  -2 2236.63 778.499   2
  -2  15   2 2100.01 524.154   2
  -2 -15   2 2202.85 752.220   0
   2 -15  -1 1249.60 863.285   5
  -2  15   1 1879.09 588.655   2
  -2 -15   1 2132.58 707.581   0
   2  15  -1 1625.68 721.768   2
   2 -15  -1 1449.83 590.185   0
  -2 -15   0 3369.78 675.684   0
   2 -15   0 2999.00 643.236   0
   2 -15   0 3231.01 852.561   5
   2  15   0 3094.63 668.237   2
  -2  15   0 3311.67 649.194   2
   2 -15   1 4175.82 777.550   5
  -2 -15  -1 4023.49 671.430   0
   2 -15   1 4707.94 715.710   0
  -2  15  -1 4525.71 683.397   2
   2  15   1 4180.88 654.738   2
  -2 -15  -1 3984.34 965.233   3
  -2  15  -2 406.890 693.960   2
  -2 -15  -2 60.8695 564.869   0
   2 -15   2 63.4642 703.742   0
   2  15   2 477.175 548.436   2
  -2 -15  -2 101.764 828.645   3
   2 -15   2 292.526 705.546   5
   2 -15   3 2240.20 750.059   0
  -2  15  -3 2718.76 744.014   2
  -2 -15  -3 2570.45 996.949   3
   2  15   3 2170.64 755.803   6
  -2  15  -4 4118.98 799.721   2
   2 -15   4 3188.24 796.725   0
   2  15   4 3491.88 805.318   6
  -2 -15  -4 4312.60 1011.56   3
   2 -15   5 5031.03 883.962   0
  -2 -15  -5 5512.99 980.824   3
  -2  15  -5 6380.40 867.393   2
   2  15   5 5763.83 816.575   6
  -2  15  -6 574.760 802.876   2
   2 -15   6 788.132 947.080   0
  -2 -15  -6 867.263 999.615   3
   2  15   6 589.494 736.576   6
   2 -15   7 1457.42 1007.47   0
   2  15   7 465.998 742.348   6
  -2  15  -7 688.828 969.366   2
  -2 -15  -7 991.117 1083.68   3
  -2  15  -8 885.411 873.567   2
   2 -15   8 923.277 908.036   0
  -2 -15  -8 749.173 1038.12   3
   2 -15   9 1865.71 1132.57   0
  -2  15  -9 2378.85 1032.10   2
  -2 -15  -9 2373.60 1107.98   3
   2  15  10 2894.03 1037.09   1
  -2 -15 -10 3672.21 1198.49   3
   2 -15  10 3174.02 1051.17   0
  -2  15 -10 3974.22 1169.99   2
  -2  15 -11 4170.44 1226.59   2
   2  15  11 4488.72 1309.86   1
   2 -15  11 3475.28 1263.46   0
  -2 -15 -11 3656.92 1322.23   3
   2 -15  12 1084.34 1362.71   0
  -2 -15 -12 306.510 1335.68   3
   2  15  12 939.720 1174.14   1
  -2  15 -12 2034.56 1219.11   2
   2 -15  13 3839.88 1429.15   0
  -2 -15 -13 4079.05 1368.57   3
   2  15  13 3886.75 1334.46   1
  -2  15 -13 3070.94 1145.46   2
  -2 -15 -14 2375.28 1252.72   3
   2 -15  14 2221.17 1466.63   0
   2  15  14 2338.08 1435.74   1
   2 -15  15 806.513 1362.64   0
  -2 -15 -15 552.152 1417.00   3
  -2 -15 -16 1908.85 1330.48   3
   2 -15  16 1888.65 1458.75   0
  -2 -15 -17 1394.52 1382.85   3
  -2 -16  16 1841.97 1678.20   0
  -2 -16  15 751.817 1425.91   0
   2 -16 -14 1635.37 1361.39   5
  -2 -16  14 1963.59 1408.99   0
  -2 -16  13 592.435 1505.21   0
   2 -16 -13-65.2157 1179.85   5
   2  16 -12 596.439 1129.87   2
  -2 -16  12 568.346 1213.69   0
  -2  16  12-58.0791 1103.22   1
   2 -16 -12 625.907 1143.05   5
   2  16 -11 1381.54 1261.72   2
  -2 -16  11 1999.63 1368.24   0
   2 -16 -11 1799.66 1105.90   5
   2 -16 -10 3593.17 1069.54   5
   2  16 -10 2415.05 1217.86   2
  -2 -16  10 2596.50 1115.06   0
  -2 -16   9 164.300 1156.04   0
   2  16  -9 25.4346 1082.70   2
   2 -16  -9 402.014 1156.53   5
   2  16  -8 621.288 984.406   2
   2 -16  -8 487.482 1023.67   5
  -2 -16   8 818.614 1154.64   0
   2 -16  -7 1639.96 1136.45   5
   2  16  -7 1599.18 1021.92   2
  -2 -16   7 1162.75 1086.66   0
   2 -16  -6 6712.76 1114.44   5
  -2 -16   6 5783.43 1056.33   0
   2  16  -6 6723.61 1069.86   2
   2 -16  -5 9588.62 1107.49   5
   2  16  -5 10396.3 989.652   2
  -2 -16   5 10388.1 1045.51   0
  -2 -16   4 4644.93 909.539   0
   2  16  -4 4749.48 944.028   2
   2 -16  -4 4972.39 1041.08   5
  -2  16   4 4964.50 728.982   6
   2  16  -3 8389.63 913.683   2
   2 -16  -3 7445.43 911.121   5
  -2 -16   3 8593.46 884.259   0
  -2 -16   2 1434.81 780.825   0
   2 -16  -2 1321.31 897.080   5
   2  16  -2 923.509 788.665   2
   2 -16  -1 5080.52 640.238   0
   2  16  -1 5433.54 793.698   2
   2 -16  -1 5675.46 923.106   5
  -2  16   1 5206.10 658.086   2
  -2 -16   1 6023.52 794.866   0
  -2 -16   0 13977.9 813.561   0
   2 -16   0 14765.2 751.539   0
  -2  16   0 13959.1 734.490   2
   2  16   0 13812.0 791.697   2
   2 -16   0 13308.9 910.710   5
  -2 -16  -1 11115.6 742.947   0
   2 -16   1 11309.5 944.686   5
   2  16   1 10212.1 690.784   2
   2 -16   1 11292.6 784.616   0
  -2  16  -1 10553.5 784.056   2
  -2 -16  -2 947.458 1022.06   3
  -2 -16  -2 359.656 627.269   0
   2 -16   2 811.077 745.397   0
  -2  16  -2 502.833 731.358   2
  -2  16  -3 10446.1 850.825   2
   2 -16   3 10246.2 866.076   0
  -2 -16  -3 9945.70 1098.42   3
  -2 -16  -4 3743.72 1125.43   3
  -2  16  -4 4340.74 888.899   2
   2 -16   4 4378.12 899.571   0
  -2  16  -5 4196.58 926.083   2
  -2 -16  -5 4760.96 1096.91   3
   2 -16   5 4896.65 900.383   0
  -2  16  -6 2301.85 982.971   2
   2 -16   6 2416.11 1007.84   0
  -2 -16  -6 2680.01 1195.31   3
  -2 -16  -7 1316.11 1201.38   3
   2 -16   7 2221.78 1072.73   0
  -2  16  -7 1766.11 972.026   2
   2 -16   8 262.505 1014.63   0
  -2  16  -8 953.045 1020.31   2
  -2 -16  -8 1347.52 1251.97   3
  -2  16  -9 3323.00 1044.37   2
   2 -16   9 3726.54 1167.01   0
  -2 -16  -9 3797.87 1190.24   3
  -2 -16 -10 3362.20 1339.33   3
   2 -16  10 3565.88 1201.37   0
   2  16  10 3409.57 1296.37   1
  -2  16 -10 3508.54 1214.89   2
  -2 -16 -11 1679.54 1213.95   3
   2  16  11 650.903 1178.40   1
  -2  16 -11 895.328 1279.58   2
   2 -16  11 1512.43 1340.39   0
   2  16  12 27.7376 1256.20   1
  -2 -16 -12 134.314 1184.48   3
   2 -16  12 438.930 1332.91   0
   2 -16  13 354.173 1360.89   0
  -2 -16 -13-55.9048 1271.74   3
   2 -16  14 666.383 1495.85   0
  -2 -16 -14 2059.44 1491.70   3
  -2 -16 -15 31.8443 1334.82   3
   2 -16  15 932.808 1604.69   0
  -2 -16 -16 1094.53 1551.85   3
  -2 -17  15 1248.16 1479.70   0
  -2 -17  14 3973.06 1665.34   0
  -2 -17  13 2568.99 1365.32   0
  -2 -17  12 3743.31 1517.43   0
   2 -17 -12 1893.10 1273.58   5
   2  17 -11 4912.41 1194.09   2
  -2 -17  11 4822.81 1269.62   0
   2 -17 -11 3691.13 1248.04   5
   2  17 -10 435.106 1108.45   2
  -2 -17  10 755.081 1295.06   0
   2 -17 -10 407.209 1121.32   5
  -2 -17   9 1489.62 1292.91   0
   2 -17  -9 1508.20 1269.25   5
   2  17  -9 700.338 1111.88   2
   2  17  -8 3806.23 1199.47   2
   2 -17  -8 2680.73 1063.36   5
  -2 -17   8 2216.33 1210.39   0
   2  17  -7 319.881 1061.91   2
  -2 -17   7 439.873 1139.56   0
   2 -17  -7 876.992 1181.87   5
  -2 -17   6 4450.65 1103.75   0
   2  17  -6 3936.25 990.316   2
   2 -17  -6 4389.52 1193.03   5
   2  17  -5 5880.76 1035.02   2
  -2 -17   5 5532.24 1015.98   0
   2 -17  -5 5410.49 1168.60   5
   2 -17  -4 335.349 921.309   5
  -2 -17   4 321.815 874.612   0
   2  17  -4 447.548 904.170   2
   2 -17  -3 297.011 1049.46   5
  -2 -17   3-64.7703 881.035   0
   2  17  -3 97.7603 883.344   2
   2 -17  -2 1047.80 902.511   5
   2  17  -2 817.053 842.837   2
  -2 -17   2 698.393 844.444   0
  -2 -17   1 3375.70 816.692   0
   2  17  -1 3560.62 802.278   2
   2 -17  -1 3890.08 887.114   5
   2 -17   0 1681.90 735.054   0
   2 -17   0 1122.16 932.739   5
  -2 -17   0 1632.94 767.490   0
   2  17   0 1113.94 737.143   2
  -2  17  -1 2269.41 758.266   2
  -2 -17  -1 2711.00 700.416   0
   2 -17   1 2833.12 776.986   0
   2 -17   2 124.088 801.521   0
  -2  17  -2 26.1370 767.184   2
  -2 -17  -3 1733.82 1129.27   3
   2 -17   3 1454.51 844.290   0
  -2  17  -3 1486.13 819.434   2
  -2  17  -4 1222.31 878.860   2
   2 -17   4 1091.33 944.798   0
  -2 -17  -4 1025.58 1022.93   3
   2 -17   5 2752.27 944.465   0
  -2 -17  -5 2748.32 1217.39   3
  -2  17  -5 2558.61 915.360   2
  -2 -17  -6 382.867 1056.79   3
   2 -17   6 411.443 1019.55   0
   2 -17   7 682.254 1091.70   0
  -2 -17  -7 787.057 1070.24   3
  -2  17  -7 961.159 976.513   2
  -2 -17  -8 121.102 1110.69   3
  -2  17  -9 4250.12 1094.18   2
   2 -17   9 4938.39 1211.48   0
  -2 -17  -9 3357.64 1393.94   3
   2  17  10 1983.44 1248.83   1
  -2 -17 -10 1970.40 1211.96   3
   2 -17  10 2467.77 1289.43   0
  -2  17 -10 2671.51 1249.41   2
   2 -17  11 838.466 1360.79   0
  -2 -17 -11 397.820 1414.40   3
   2  17  11 826.006 1379.62   1
  -2  17 -11 621.900 1318.83   2
  -2 -17 -12 2532.82 1509.95   3
   2 -17  12 1904.91 1290.21   0
  -2 -17 -13 947.007 1502.69   3
   2 -17  14 30.3760 1393.63   0
  -2 -17 -14-157.618 1376.94   3
   2 -17  15 2000.19 1521.34   0
  -2 -17 -15 1419.69 1527.84   3
  -2 -18  14 672.231 1481.44   0
  -2 -18  13 1053.52 1605.00   0
  -2 -18  12 64.1159 1341.16   0
   2 -18 -11-6.03226 1326.47   5
   2  18 -10 2100.69 1352.06   2
   2 -18 -10 1143.99 1219.59   5
  -2 -18  10 1604.41 1435.01   0
  -2 -18   9 1359.91 1316.83   0
   2  18  -9 844.611 1267.62   2
   2 -18  -9 1215.59 1360.32   5
   2  18  -8 1678.77 1101.97   2
   2 -18  -8 1473.11 1131.29   5
  -2 -18   8 2299.08 1251.92   0
   2  18  -7 1787.96 1119.86   2
  -2 -18   7 1357.99 1212.07   0
   2 -18  -7 1827.00 1192.66   5
   2  18  -6 2215.32 1106.21   2
   2 -18  -6 2228.22 1214.21   5
  -2 -18   6 2341.49 1133.22   0
   2  18  -5 1383.63 1021.82   2
   2 -18  -5 930.969 1090.79   5
  -2 -18   5 996.541 999.879   0
  -2 -18   4 4416.46 1058.05   0
   2 -18  -4 3938.39 1066.28   5
   2  18  -4 4334.00 1037.79   2
  -2 -18   3 1107.75 947.071   0
   2 -18  -3 929.920 1119.71   5
   2  18  -3 1514.48 954.086   2
  -2 -18   2 5557.33 912.808   0
   2  18  -2 4477.53 932.858   2
   2 -18  -2 4625.39 1131.53   5
  -2 -18   1 512.901 849.584   0
  -2 -18   0 10055.7 893.678   0
   2 -18   1 1259.78 813.692   0
  -2  18  -2 7582.59 897.191   2
   2 -18   2 8128.37 921.008   0
  -2  18  -3 2985.17 874.679   2
   2 -18   3 3424.03 935.891   0
  -2  18  -4 3525.25 950.880   2
   2 -18   4 3860.69 950.448   0
   2 -18   5 202.212 1012.23   0
  -2 -18  -5 572.861 1190.68   3
  -2  18  -5 821.858 993.498   2
   2 -18   6 3587.59 1054.29   0
  -2 -18  -6 3940.65 1371.41   3
  -2  18  -6 4612.64 1102.20   2
  -2  18  -7 1247.57 1145.71   2
  -2 -18  -7 1078.02 1405.21   3
   2 -18   7 1532.10 1062.52   0
   2 -18   8 3374.98 1135.39   0
  -2  18  -8 2546.67 1126.17   2
  -2 -18  -8 3760.90 1450.05   3
  -2 -18  -9 768.944 1232.45   3
   2 -18   9-58.8141 1275.01   0
  -2  18  -9 316.479 1144.87   2
   2 -18  10 597.502 1303.98   0
  -2 -18 -10 757.450 1489.92   3
  -2  18 -10 982.435 1241.23   2
  -2 -18 -11 212.026 1343.99   3
   2 -18  11 52.7719 1412.59   0
   2 -18  12 231.536 1291.95   0
  -2 -18 -12 50.8592 1336.82   3
  -2 -18 -14 1237.23 1572.35   3
   2 -18  14 964.917 1449.93   0
  -2 -19  13 2082.45 1474.80   0
  -2 -19  12 1691.93 1609.15   0
  -2 -19  11 2661.43 1530.50   0
  -2 -19  10 823.302 1391.59   0
   2  19  -9 639.238 1288.29   2
  -2 -19   9 960.773 1314.55   0
   2  19  -8 1722.98 1256.57   2
  -2 -19   8 1833.64 1307.70   0
  -2 -19   7 2280.64 1285.43   0
   2  19  -7 3520.25 1267.04   2
   2 -19  -7 2947.62 1198.34   5
  -2 -19   6 985.072 1117.45   0
   2  19  -6-116.381 1187.05   2
   2 -19  -6 203.679 1164.13   5
   2  19  -5 5113.33 1130.63   2
  -2 -19   5 4679.96 1161.71   0
   2  19  -4 926.759 1062.37   2
  -2 -19   4 980.912 1044.19   0
  -2 -19   3 112.651 992.654   0
  -2 -19   2 1954.26 974.493   0
  -2 -19   1 792.616 889.789   0
   2 -19   2 1739.53 922.419   0
   2 -19   3 556.138 959.157   0
  -2  19  -3 67.3923 918.848   2
  -2  19  -4 395.123 965.343   2
   2 -19   4 521.690 1026.28   0
  -2  19  -5 1478.97 1042.59   2
   2 -19   5 1909.89 1112.72   0
  -2  19  -6 76.7715 1043.79   2
   2 -19   7 762.965 1163.37   0
  -2 -19  -7 141.172 1244.75   3
  -2  19  -7 147.597 1097.02   2
  -2  19  -8 1954.80 1118.08   2
   2 -19   8 2811.76 1288.78   0
  -2 -19  -8 2896.39 1277.09   3
   2 -19   9 2912.29 1399.34   0
  -2 -19  -9 3666.86 1556.37   3
  -2  19  -9 2131.48 1318.35   2
  -2 -19 -10-82.4820 1340.67   3
   2 -19  10 1093.92 1276.64   0
  -2 -19 -11 501.500 1570.23   3
   2 -19  11 990.961 1499.93   0
   2 -19  12 458.077 1392.32   0
  -2 -19 -12 230.885 1640.28   3
  -2 -20  12 1115.24 1585.05   0
  -2 -20  11 184.166 1418.59   0
  -2 -20  10 1196.69 1374.92   0
  -2 -20   9 1370.59 1300.34   0
   2  20  -8 911.721 1364.07   2
  -2 -20   8 746.132 1354.36   0
   2  20  -7 2066.02 1242.83   2
  -2 -20   7 2858.07 1339.67   0
  -2 -20   6 344.978 1174.09   0
   2  20  -6-122.891 1178.00   2
   2  20  -5 1136.83 1170.99   2
  -2 -20   5 2484.32 1204.64   0
  -2 -20   4 1152.92 1150.72   0
  -2 -20   3 3439.78 1097.86   0
  -2 -20   2 569.302 1004.83   0
   2 -20   3 2753.23 1026.71   0
   2 -20   4 487.809 1059.74   0
   2 -20   5 1120.02 1102.75   0
  -2  20  -5 685.018 1071.40   2
  -2  20  -6 575.696 1135.92   2
   2 -20   6 236.256 1162.23   0
  -2  20  -7 2581.01 1245.67   2
   2 -20   7 2267.28 1313.15   0
   2 -20   8 966.419 1343.29   0
  -2 -20  -9 9.41338 1461.28   3
   2 -20   9 178.762 1308.18   0
   2 -20  10 693.034 1352.88   0
  -2 -20 -10 1478.68 1622.78   3
  -2 -20 -11 261.230 1452.92   3
   2 -20  11 743.484 1513.52   0
  -2 -21  10 69.8852 1439.81   0
  -2 -21   9 253.041 1374.01   0
  -2 -21   8 1318.94 1439.32   0
  -2 -21   6 2652.82 1324.26   0
  -2 -21   5 245.538 1202.12   0
  -2 -21   4 1657.20 1174.69   0
   2 -21   4 1057.19 1153.93   0
   2 -21   5 64.1824 1159.54   0
   2 -21   6 674.372 1271.42   0
   2 -21   7-75.2823 1271.20   0
   2 -21   8 1718.91 1349.88   0
   2 -21  10 2068.85 1581.01   0
  -2 -22   9 1236.17 1457.56   0
  -2 -22   8 438.101 1502.81   0
  -2 -22   7 913.933 1367.42   0
  -2 -22   6 1409.29 1351.47   0
  -2 -22   5 1344.18 1319.86   0
   2 -22   6 632.888 1320.79   0
   2 -22   7 1769.89 1392.11   0
   2 -22   8 1909.67 1487.53   0
   2 -22   9 1602.38 1529.47   0
  -2 -23   7-12.1722 1480.11   0
   2 -23   6 513.677 1375.08   0
   2 -23   7-60.9533 1504.05   0
  -3   0  16 65.3263 701.368   0
   3   0 -16 133.008 722.650   2
  -3   0  15 18632.5 777.940   0
   3   0 -15 18708.7 846.425   2
   3   0 -14 139.059 523.305   5
   3   0 -14 152.213 676.988   2
  -3   0  14 70.8611 664.736   0
   3   0 -13 11374.8 533.563   4
  -3   0  13 11121.0 598.097   7
   3   0 -13 11575.4 717.900   2
  -3   0  13 11326.5 547.478   1
  -3   0  13 10926.8 690.116   0
   3   0 -13 10181.4 597.345   5
   3   0 -12 8.64731 619.609   2
   3   0 -12-43.8087 486.788   4
   3   0 -12 145.970 534.749   5
  -3   0  12-131.177 436.998   1
  -3   0  12-59.1302 603.641   0
   3   0 -11 49866.7 460.784   6
   3   0 -11 51580.6 822.368   5
   3   0 -11 51212.8 743.262   4
  -3   0  11 53091.9 865.005   0
   3   0 -11 55239.2 876.331   2
  -3   0  11 52322.3 640.838   1
  -3   0  10-127.865 338.739   1
   3   0 -10-20.7510 441.786   4
   3   0 -10 139.741 506.626   5
   3   0 -10 70.5649 232.924   6
  -3   0  10 463.312 530.534   0
   3   0  -9 7555.22 537.268   5
  -3   0   9 7380.37 329.333   1
  -3   0   9 7724.70 518.519   0
   3   0  -9 7740.86 484.917   4
   3   0  -9 7468.71 267.791   6
   3   0  -9 8225.19 569.465   2
   3   0  -8-28.0570 456.152   5
  -3   0   8 14.6744 164.200   3
  -3   0   8 13.8137 218.794   1
  -3   0   8-84.0423 441.538   0
   3   0  -8-136.303 431.715   4
   3   0  -8-6.35643 229.410   6
   3   0  -7 33972.2 650.284   5
   3   0  -7 32448.3 386.121   6
   3   0  -7 34009.4 615.300   4
   3   0  -7 34398.6 628.902   2
  -3   0   7 31303.2 272.445   3
  -3   0   7 33332.7 619.750   0
  -3   0   7 32963.4 283.671   1
   3   0  -6 200.205 433.135   5
   3   0  -6 168.439 411.431   4
   3   0  -6 104.882 392.721   2
   3   0  -6 0.93060 226.224   6
  -3   0   6 144.767 407.860   0
  -3   0   6 28.0102 114.807   3
   3   0  -5 83899.6 751.668   2
  -3   0   5 83846.0 762.400   0
  -3   0   5 83931.4 386.950   3
   3   0  -5 83242.6 572.369   6
   3   0  -5 88482.9 865.596   4
   3   0  -5 84950.3 860.615   5
   3   0  -4 355.879 392.868   5
   3   0  -4 157.572 358.665   2
  -3   0   4 229.758 354.977   0
   3   0  -4 223.253 435.896   4
   3   0  -4-42.4414 253.275   6
  -3   0   4 153.449 250.509   6
   3   0  -3 25547.5 505.751   2
   3   0  -3 26179.3 550.130   4
   3   0  -3 26234.1 604.787   5
   3   0  -3 26393.0 408.326   6
  -3   0   3 24522.9 403.439   6
  -3   0   3 25235.7 491.444   0
  -3   0   2 2777.85 443.765   0
   3   0  -2 5142.95 506.830   5
   3   0  -2 3844.33 225.490   1
   3   0  -2 4409.38 329.707   2
   3   0  -2 4395.88 455.630   4
  -3   0   2 1760.04 317.838   6
   3   0  -2 4218.47 334.122   6
   3   0  -1 44205.9 488.538   1
  -3   0   1 42655.4 530.882   6
  -3   0   1 43075.6 447.562   1
   3   0  -1 44503.2 682.155   4
  -3   0   1 41422.2 533.089   2
   3   0  -1 43350.9 552.589   2
   3   0  -1 43124.4 542.601   6
  -3   0   0 57.2224 335.509   1
   3   0   0-139.235 413.799   4
   3   0   0 79.9571 302.863   2
   3   0   0 449.157 359.906   6
   3   0   0 148.222 372.173   1
  -3   0   0 235.836 346.528   6
   3   0   1 17498.5 472.135   6
  -3   0  -1 16055.9 542.556   3
  -3   0  -1 17471.6 494.530   1
   3   0   1 16691.6 516.993   1
   3   0   1 16531.6 397.430   2
  -3   0  -1 16662.0 473.248   6
  -3   0  -2 8.03791 451.254   3
  -3   0  -2-25.6824 336.192   6
   3   0   2 177.403 518.122   1
   3   0   2-7.60448 353.413   6
  -3   0  -3 444619. 5236.66   7
  -3   0  -3 446939. 7187.75   3
  -3   0  -3 449541. 6420.75   6
   3   0   3 442039. 6437.75   6
   3   0   3 426153. 7677.97   1
  -3   0  -4 66.9980 245.615   7
   3   0   4-24.4473 339.486   6
  -3   0  -4 24.4308 512.271   3
   3   0   4 146.362 625.617   1
  -3   0  -5 32532.7 744.878   3
  -3   0  -5 33844.6 377.607   7
   3   0   5 33225.1 586.874   0
   3   0   5 31893.9 903.972   1
  -3   0  -5 33333.8 667.323   6
   3   0   5 31385.1 564.432   6
  -3   0  -6 113.636 450.252   3
   3   0   6 225.184 425.710   0
  -3   0  -6-15.2136 419.824   6
  -3   0  -7 6431.92 516.562   6
  -3   0  -7 6700.98 590.454   3
   3   0   7 6668.01 842.522   1
   3   0   7 6598.90 523.223   0
   3   0   8-4.81316 750.712   1
  -3   0  -8 80.2782 574.901   6
  -3   0  -8-61.1387 605.941   3
  -3   0  -8-96.4194 439.109   2
   3   0   8-78.4605 487.324   0
   3   0   9 79813.8 510.189   4
  -3   0  -9 78883.7 892.753   2
  -3   0  -9 76784.8 1059.54   3
   3   0   9 80640.1 946.674   0
   3   0   9 80511.9 1392.78   1
  -3   0  -9 78343.6 1066.88   6
   3   0  10 27.6865 194.061   4
   3   0  10-20.5113 289.103   4
  -3   0 -10 21.2176 678.438   3
   3   0  10-11.5296 587.342   0
  -3   0 -10-178.636 612.926   6
  -3   0 -10 221.647 560.364   2
   3   0  11 32385.1 820.102   0
   3   0  11 35286.4 1228.80   1
  -3   0 -11 34081.4 821.352   2
  -3   0 -11 33335.6 902.166   3
  -3   0 -11 32544.1 916.922   6
  -3   0 -12 10.8257 688.270   6
  -3   0 -12-117.128 688.363   3
   3   0  12-194.728 861.445   1
  -3   0 -13 587.366 731.261   3
  -3   0 -13 257.324 659.180   2
   3   0  13 353.662 676.870   0
  -3   0 -13 158.927 704.704   6
   3   0  14 370.776 741.443   0
  -3   0 -14 56.4680 723.735   3
   3   0  14 69.2422 1068.84   1
   3   0  15 3998.26 795.722   0
  -3   0 -15 3815.36 829.832   3
   3   0  15 3677.13 1176.49   1
  -3   0 -15 3007.82 775.953   2
   3   0  16 310.343 1205.18   1
  -3   0 -16 219.075 783.627   2
  -3   0 -16 112.933 847.343   3
   3   0  16-131.108 797.963   0
   3   0  17 1734.75 1269.01   1
  -3   0 -17 914.953 885.288   3
  -3   0 -18 200.524 927.819   3
   3   0  18 800.677 1318.83   1
   3   0  19 919.565 1316.90   1
  -3  -1  17 2226.66 846.597   0
   3   1 -17 2839.05 858.828   2
   3   1 -16 6075.03 823.238   2
  -3  -1  16 6325.48 826.875   0
   3  -1 -15 2502.81 689.671   2
  -3   1  15 1680.37 615.708   0
  -3  -1  15 2485.55 750.252   0
   3   1 -15 2743.03 768.295   2
   3  -1 -14 11854.7 645.137   5
   3  -1 -14 13496.2 735.102   2
  -3  -1  14 12289.0 805.662   0
  -3   1  14 11765.5 692.004   0
   3   1 -14 12540.4 813.980   2
   3   1 -13 15360.5 617.188   5
  -3  -1  13 15657.7 589.995   1
   3   1 -13 14672.5 529.815   4
   3  -1 -13 15502.1 722.976   2
  -3  -1  13 15884.5 784.959   0
  -3  -1  13 14957.6 587.472   7
   3  -1 -13 15021.2 664.389   5
  -3   1  13 15388.1 566.216   1
  -3   1  13 16067.1 702.790   0
   3   1 -13 15212.6 780.271   2
   3  -1 -13 14551.8 568.729   4
   3   1 -12 45462.8 766.748   5
  -3   1  12 44847.2 815.698   0
   3  -1 -12 45848.5 868.762   2
  -3  -1  12 45393.2 693.263   1
  -3   1  12 45612.8 673.930   1
   3  -1 -12 43438.9 815.638   5
  -3  -1  12 43652.5 779.526   7
   3   1 -12 43146.3 551.063   6
  -3  -1  12 44087.2 891.970   0
   3   1 -12 44766.4 699.497   4
   3   1 -12 47542.9 921.176   2
   3  -1 -12 45312.1 733.536   4
   3  -1 -11 1859.06 549.377   5
   3   1 -11 1941.51 451.957   4
   3   1 -11 1980.78 331.697   6
   3   1 -11 2422.94 608.505   2
   3  -1 -11 2554.71 559.117   2
  -3  -1  11 1777.66 519.005   7
  -3   1  11 2099.08 513.084   0
  -3  -1  11 2022.35 418.857   1
   3  -1 -11 2065.44 294.465   3
  -3  -1  11 2013.97 615.661   0
  -3   1  11 2081.14 405.546   1
   3   1 -11 2135.45 532.882   5
   3  -1 -11 1640.11 484.825   4
   3  -1 -10 4596.65 138.989   6
   3   1 -10 5574.35 508.935   5
   3  -1 -10 5207.89 531.420   4
   3   1 -10 5133.95 335.707   6
   3   1 -10 5704.37 635.861   2
  -3  -1  10 4757.64 396.207   1
   3   1 -10 5000.32 377.661   1
  -3   1  10 5494.53 363.813   1
  -3  -1  10 5159.18 527.597   7
  -3  -1  10 5374.92 584.169   0
  -3   1  10 4886.90 522.823   0
   3   1 -10 5522.59 465.289   4
   3  -1 -10 5845.53 545.396   2
   3  -1 -10 5366.80 556.778   5
   3   1  -9 1537.98 543.394   2
   3  -1  -9 1428.38 470.976   2
   3   1  -9 1298.53 467.574   5
   3  -1  -9 1334.81 491.897   5
   3   1  -9 1460.87 315.143   1
   3  -1  -9 1069.86 473.056   4
   3   1  -9 1438.03 446.894   4
  -3  -1   9 1282.12 326.104   1
   3  -1  -9 1491.16 136.127   6
  -3   1   9 1508.33 288.461   1
   3   1  -9 1254.54 294.974   6
  -3   1   9 1275.65 437.573   0
  -3  -1   9 1299.24 510.352   0
  -3   1   8 10442.1 271.277   1
  -3  -1   8 10641.4 553.793   0
   3   1  -8 10608.6 308.097   1
   3   1  -8 10732.8 494.562   4
   3   1  -8 11140.5 519.638   5
  -3   1   8 9982.04 469.848   0
   3  -1  -8 10005.2 199.251   6
   3   1  -8 9729.59 337.054   6
   3   1  -8 11403.4 583.604   2
   3  -1  -8 10297.0 539.025   5
   3  -1  -8 10500.5 503.689   2
   3  -1  -8 11189.3 508.502   4
   3  -1  -7 25393.5 618.441   5
   3  -1  -7 25891.9 286.942   6
   3  -1  -7 24251.7 576.906   4
  -3  -1   7 24444.4 596.207   0
   3   1  -7 25121.1 579.750   5
   3   1  -7 24733.8 326.839   1
  -3   1   7 24501.7 265.246   1
   3   1  -7 25544.2 574.809   4
   3   1  -7 25697.2 626.408   2
   3  -1  -7 26040.2 550.147   2
   3   1  -7 23944.6 398.604   6
  -3   1   7 24712.0 540.986   0
   3  -1  -6 149211. 1091.84   5
   3  -1  -6 151084. 2436.27   6
   3  -1  -6 147749. 1055.13   4
   3   1  -6 144442. 2958.81   6
  -3   1   6 144432. 928.619   0
  -3  -1   6 148254. 1038.63   0
   3  -1  -6 149855. 963.352   2
   3   1  -6 150362. 1038.09   4
   3   1  -6 146026. 1040.85   2
   3   1  -6 148107. 2118.83   1
   3   1  -6 147388. 1055.82   5
   3  -1  -5 43441.9 660.729   4
   3   1  -5 42489.9 655.545   5
  -3   1   5 41181.4 561.350   0
   3  -1  -5 45289.4 724.603   5
   3   1  -5 41337.9 658.733   4
  -3   1   5 40956.5 372.028   6
   3   1  -5 40985.1 476.820   6
   3  -1  -5 43076.5 411.657   6
  -3  -1   5 43322.9 655.973   0
   3  -1  -5 42812.2 590.097   2
   3   1  -5 41503.2 618.290   2
  -3  -1   4 24969.3 525.775   0
  -3   1   4 25515.8 487.719   0
   3  -1  -4 26320.9 485.910   2
   3   1  -4 24978.2 523.616   4
   3   1  -4 24575.7 408.368   6
   3  -1  -4 24532.1 362.260   6
  -3  -1   4 23837.7 250.507   3
   3  -1  -4 25879.0 617.367   5
   3   1  -4 25685.8 559.806   2
  -3  -1   4 25759.6 417.301   6
   3  -1  -4 27912.5 624.779   4
   3   1  -4 24710.7 533.610   5
  -3   1   4 25388.5 349.239   6
  -3  -1   3 3717.79 420.130   0
   3   1  -3 3281.38 302.078   6
   3   1  -3 3396.41 156.682   1
   3  -1  -3 3195.69 407.314   5
   3  -1  -3 3245.23 463.425   4
   3  -1  -3 3415.51 283.341   6
   3   1  -3 3124.18 443.612   4
   3  -1  -3 3345.85 338.807   2
  -3   1   3 3185.77 353.938   0
  -3   1   3 3138.03 260.007   6
   3   1  -3 3334.07 366.418   2
  -3  -1   3 3718.01 312.447   6
  -3  -1   3 3150.73 245.993   3
   3  -1  -2 98003.1 913.518   5
   3  -1  -2 97920.6 675.966   6
   3  -1  -2 95742.5 1622.63   1
  -3  -1   2 92006.1 643.939   3
   3  -1  -2 95633.7 696.066   2
  -3   1   2 96105.9 761.342   2
   3   1  -2 97680.7 538.667   1
  -3   1   2 99099.9 1912.73   1
   3   1  -2 97044.6 723.436   2
  -3  -1   2 98023.1 741.819   6
  -3   1   2 95717.8 649.725   6
   3   1  -2 96310.0 707.573   6
   3  -1  -2 98120.1 916.322   4
  -3  -1   2 97182.8 788.540   0
  -3  -1   1 5571.79 480.849   0
  -3  -1   1 6505.29 377.480   3
   3  -1  -1 5053.67 517.363   4
   3   1  -1 5290.74 325.204   1
   3  -1  -1 5949.49 466.223   5
   3   1  -1 5254.70 347.670   2
   3  -1  -1 4796.51 355.881   6
   3   1  -1 5616.63 383.099   6
  -3   1   1 5419.63 307.593   1
   3  -1  -1 5043.53 289.932   1
  -3  -1   1 5183.13 404.570   6
  -3   1   1 5252.15 403.674   2
   3  -1  -1 5416.66 398.826   2
  -3   1   1 4967.45 299.108   6
   3   1   0 53773.3 595.989   2
   3  -1   0 50989.7 727.843   4
  -3  -1   0 51615.2 630.373   6
   3  -1   0 51846.0 560.755   2
  -3  -1   0 50606.1 649.297   3
   3  -1   0 51254.0 582.057   1
  -3  -1   0 53066.1 652.354   7
  -3   1   0 52974.1 605.765   1
   3   1   0 50388.9 568.969   6
   3  -1   0 50098.8 653.367   5
   3  -1   0 52415.5 588.721   6
  -3   1   0 50967.7 560.450   6
   3   1   0 51261.7 607.232   1
  -3  -1  -1 59306.2 616.128   7
   3   1   1 57450.5 710.334   1
  -3   1  -1 59078.2 628.081   6
   3  -1   1 57280.0 740.871   4
  -3  -1  -1 61207.9 681.105   1
   3   1   1 58795.1 673.115   6
   3   1   1 57826.4 592.545   2
   3  -1   1 57153.0 716.547   1
  -3  -1  -1 59863.1 702.738   6
  -3   1  -1 60305.4 717.508   1
  -3  -1  -1 58086.7 697.617   3
   3  -1   1 57969.0 637.534   6
   3  -1   1 56620.2 698.208   5
   3  -1   2 46018.5 614.903   6
  -3  -1  -2 46014.8 657.014   6
  -3  -1  -2 46178.9 685.899   3
   3  -1   2 42639.7 768.436   1
   3   1   2 45395.4 639.108   6
   3   1   2 45642.9 763.384   1
  -3   1  -2 46420.7 601.160   6
  -3  -1  -2 45044.1 510.276   7
   3  -1   2 45980.2 675.441   4
   3  -1   2 46159.3 635.717   5
   3  -1   3 5306.95 440.334   6
  -3   1  -3 5008.16 372.179   6
   3  -1   3 5452.68 409.391   0
   3  -1   3 5235.69 441.131   4
  -3  -1  -3 5844.82 507.713   3
   3   1   3 5696.38 444.679   6
   3  -1   3 5693.88 533.107   1
   3   1   3 5478.37 557.730   1
  -3  -1  -3 5322.62 295.667   7
  -3  -1  -3 6464.51 438.696   6
  -3  -1  -4 114735. 1066.87   3
  -3  -1  -4 115438. 673.179   7
   3  -1   4 110308. 830.544   0
   3  -1   4 107735. 863.561   4
  -3   1  -4 114628. 1059.55   3
   3   1   4 112132. 928.550   6
  -3  -1  -4 113033. 961.268   6
   3  -1   4 110549. 1186.37   1
   3   1   4 110064. 1130.78   1
  -3   1  -4 112096. 916.035   6
   3   1   5 22634.4 517.901   6
  -3  -1  -5 23675.5 621.378   6
  -3   1  -5 23378.3 602.412   6
   3   1   5 22592.9 799.347   1
   3  -1   5 23344.6 519.061   4
  -3   1  -5 24157.5 347.221   7
  -3   1  -5 23983.1 666.263   3
   3  -1   5 23111.1 833.109   1
   3  -1   5 24614.6 546.644   0
  -3  -1  -5 23831.0 681.539   3
   3   1   6 5131.84 752.223   1
  -3   1  -6 5484.16 220.228   7
   3  -1   6 5182.96 396.379   4
  -3   1  -6 5969.02 515.771   6
  -3   1  -6 5362.08 593.583   3
   3  -1   6 5349.67 439.517   0
  -3  -1  -6 4752.90 528.642   6
   3   1   6 4366.77 461.149   6
   3  -1   6 4936.91 719.506   1
  -3  -1  -6 5195.99 562.576   3
   3   1   7 554.543 782.755   1
   3   1   7 632.756 464.298   6
   3  -1   7 1057.68 782.172   1
   3  -1   7 865.332 504.924   0
  -3   1  -7 895.172 540.811   3
   3  -1   7 794.539 343.147   4
  -3  -1  -7 1042.60 481.754   6
  -3  -1  -7 811.925 518.151   3
  -3   1  -7 1304.79 509.643   6
   3  -1   8 27528.1 696.644   0
  -3   1  -8 26722.5 641.016   2
   3  -1   8 27106.2 430.978   4
  -3   1  -8 25672.1 738.352   3
   3  -1   8 27823.3 1032.25   1
   3   1   8 27297.2 1046.79   1
  -3  -1  -8 26579.2 719.613   3
  -3  -1  -8 26949.5 746.054   6
   3   1   8 26408.9 650.985   0
  -3   1  -8 26566.8 750.628   6
   3  -1   9 6324.04 248.172   4
   3  -1   9 6712.54 265.164   5
  -3   1  -9 6418.17 661.681   6
   3   1   9 7135.82 319.371   4
   3  -1   9 6713.48 195.509   4
  -3   1  -9 6364.82 593.963   2
  -3   1  -9 6538.11 623.540   3
  -3  -1  -9 6481.71 631.276   3
   3  -1   9 6626.84 596.013   0
   3  -1   9 6284.57 805.637   1
  -3  -1  -9 6665.67 676.724   6
  -3  -1  -9 6849.59 519.524   2
   3   1   9 7045.63 967.987   1
   3   1   9 6938.64 574.263   0
  -3   1 -10 18577.1 797.000   6
   3   1  10 19229.2 374.500   4
   3  -1  10 16738.2 164.087   4
  -3  -1 -10 18296.1 796.252   6
   3  -1  10 15960.6 192.758   4
  -3   1 -10 18912.5 767.916   3
   3  -1  10 19627.6 1120.31   1
   3   1  10 19592.6 1102.98   1
   3   1  10 19718.1 683.679   0
   3  -1  10 18705.9 714.619   0
  -3  -1 -10 18412.8 643.611   2
  -3   1 -10 18678.4 713.422   2
  -3  -1 -10 19656.3 814.677   3
   3  -1  10 16034.2 186.459   5
   3  -1  11 22993.9 792.472   0
  -3   1 -11 22244.1 787.428   2
  -3  -1 -11 22874.8 715.376   2
  -3   1 -11 23944.2 853.711   3
  -3  -1 -11 22107.7 871.879   3
   3   1  11 23374.5 1134.87   1
  -3   1 -11 21459.0 821.177   6
  -3  -1 -11 22701.4 871.581   6
   3  -1  11 24935.5 1206.82   1
   3   1  11 24619.0 739.620   0
  -3   1 -12 22922.0 803.572   2
  -3  -1 -12 22734.8 752.358   2
  -3  -1 -12 22128.1 897.520   6
   3  -1  12 23164.9 1200.32   1
  -3   1 -12 22496.1 898.586   3
  -3  -1 -12 21163.0 837.612   3
   3   1  12 23323.5 1128.59   1
  -3   1 -12 20099.8 876.001   6
   3  -1  12 22486.2 827.409   0
   3   1  12 22661.7 778.134   0
   3   1  13 7402.77 1001.58   1
  -3  -1 -13 6848.09 684.123   2
  -3   1 -13 7229.38 730.498   2
   3  -1  13 7091.62 775.578   0
  -3  -1 -13 6841.13 797.092   6
  -3   1 -13 6828.68 806.330   3
  -3  -1 -13 6613.44 761.767   3
   3  -1  13 6386.20 1028.93   1
   3   1  13 6830.53 691.026   0
  -3   1 -14 9255.37 846.490   3
   3   1  14 8255.91 759.640   0
  -3   1 -14 8992.10 789.570   2
   3  -1  14 8166.73 836.574   0
  -3  -1 -14 8970.17 868.933   3
   3  -1  14 8508.59 1203.20   1
   3   1  14 8600.31 1045.60   1
  -3  -1 -14 9076.13 740.569   2
   3   1  15 641.188 1021.90   1
  -3  -1 -15-20.2770 699.340   2
  -3   1 -15 476.421 786.947   2
   3   1  15 137.753 728.345   0
   3  -1  15 476.513 828.557   0
  -3  -1 -15 800.222 788.578   3
  -3   1 -15 345.451 775.252   3
  -3   1 -16 1188.47 825.795   3
  -3  -1 -16 839.712 874.182   3
   3  -1  16 1582.02 1079.08   1
   3   1  16 1743.83 1173.14   1
   3  -1  16 942.606 865.567   0
  -3   1 -16 926.392 825.458   2
  -3   1 -17 2138.67 894.620   3
  -3  -1 -17 1450.93 908.200   3
   3  -1  17 1523.79 1186.25   1
   3   1  17 1498.04 1295.26   1
  -3   1 -17 2322.21 869.987   2
   3  -1  17 2347.37 954.285   0
  -3   1 -18 3795.46 950.468   3
  -3  -1 -18 4786.61 993.337   3
   3   1  18 4168.11 1368.90   1
   3  -1  18 4518.16 1331.31   1
   3  -1  19 2001.45 1371.01   1
   3   1  19 123.712 1300.02   1
  -3  -2  17 4887.57 877.038   0
   3   2 -17 5238.80 939.628   2
   3   2 -16 655.587 837.493   2
  -3  -2  16 1016.67 830.131   0
   3   2 -15 5511.64 827.899   2
  -3  -2  15 5901.63 821.907   0
   3  -2 -14 6288.40 621.109   5
   3  -2 -14 6932.30 650.579   2
   3  -2 -14 6682.23 536.703   4
   3   2 -14 6474.60 807.689   2
  -3  -2  14 6969.72 794.765   0
  -3   2  14 6390.25 590.327   0
  -3   2  13 4442.27 505.120   1
   3  -2 -13 3888.91 558.324   4
   3   2 -13 3864.63 499.671   5
  -3  -2  13 3427.51 736.652   0
  -3  -2  13 4102.17 542.974   1
  -3  -2  13 4067.52 482.197   7
  -3   2  13 4093.77 565.836   0
   3  -2 -13 4841.34 612.656   2
   3  -2 -13 4282.51 588.521   5
   3   2 -13 4488.22 713.931   2
   3   2 -12 3780.07 400.359   6
   3  -2 -12 4164.00 588.904   5
  -3   2  12 4340.63 506.100   0
   3  -2 -12 4588.77 532.899   4
   3   2 -12 4105.78 468.581   4
  -3  -2  12 4267.89 706.934   0
  -3  -2  12 4045.16 499.657   1
  -3   2  12 4323.75 469.555   1
   3   2 -12 4110.22 498.969   5
   3  -2 -12 4146.85 385.295   3
  -3  -2  12 3750.83 507.206   7
   3  -2 -12 4628.29 570.388   2
   3   2 -12 5188.02 717.003   2
   3  -2 -11 29600.4 708.502   4
   3  -2 -11 30018.0 745.895   5
   3   2 -11 27920.5 591.532   4
   3   2 -11 28192.8 537.835   6
  -3   2  11 29411.9 626.571   0
  -3  -2  11 30420.6 826.202   0
   3  -2 -11 28355.2 499.947   3
   3  -2 -11 29462.4 709.246   2
  -3   2  11 30663.1 576.361   1
   3   2 -11 30638.5 853.091   2
  -3  -2  11 28410.0 680.857   7
   3   2 -11 28628.2 649.217   5
   3  -2 -10 32788.4 767.360   5
  -3  -2  10 30474.9 667.653   7
   3  -2 -10 32718.8 714.819   4
  -3   2  10 33866.5 529.233   1
  -3  -2  10 31878.1 779.618   0
   3   2 -10 32703.1 782.484   2
   3  -2 -10 31907.0 486.512   3
   3   2 -10 32671.5 544.573   6
   3   2 -10 33058.8 637.108   4
   3   2 -10 33969.6 680.842   5
   3  -2 -10 32988.2 682.249   2
  -3   2  10 33236.1 641.458   0
   3   2  -9 3230.23 603.376   2
   3  -2  -9 2930.04 554.520   5
  -3  -2   9 3778.52 484.832   7
  -3  -2   9 3328.77 579.486   0
   3  -2  -9 3196.46 503.114   4
   3  -2  -9 3136.06 481.076   2
  -3   2   9 3170.26 331.630   1
  -3   2   9 3503.29 446.274   0
   3   2  -9 3069.68 365.694   1
   3   2  -9 3223.92 361.428   6
   3   2  -9 3484.21 457.133   4
   3   2  -9 3055.97 485.982   5
   3   2  -8 911.414 530.509   2
   3   2  -8 869.868 300.854   1
   3   2  -8 1105.74 454.369   5
   3   2  -8 842.129 431.427   4
  -3  -2   8 1025.54 545.328   0
  -3   2   8 1120.81 254.788   1
   3  -2  -8 1063.74 419.294   2
  -3   2   8 989.844 390.458   0
   3  -2  -8 957.447 471.333   4
   3   2  -8 659.659 310.054   6
  -3  -2   8 1013.34 454.280   7
   3  -2  -8 890.981 500.428   5
   3  -2  -7 22286.8 518.030   2
   3   2  -7 22003.9 648.755   2
  -3   2   7 20763.0 485.140   0
   3   2  -7 22588.3 571.925   5
   3  -2  -7 20721.2 595.851   4
   3  -2  -7 21960.1 640.377   5
  -3  -2   7 21585.6 606.169   7
   3   2  -7 22228.9 560.772   4
  -3  -2   7 20076.6 593.632   0
   3   2  -7 21320.5 360.537   1
  -3   2   7 21029.0 306.730   1
   3   2  -7 21883.2 449.103   6
   3  -2  -6 7675.03 166.009   6
   3   2  -6 7995.97 481.377   5
   3   2  -6 8057.92 365.577   6
  -3  -2   6 8532.91 553.366   0
   3   2  -6 8321.21 515.911   2
   3   2  -6 8076.83 252.332   1
   3  -2  -6 8258.36 485.842   4
  -3  -2   6 8109.34 518.488   7
   3  -2  -6 8227.98 522.306   5
  -3   2   6 7993.08 201.230   1
   3   2  -6 7641.64 482.489   4
  -3   2   6 8120.92 393.885   0
   3  -2  -6 8478.92 422.909   2
   3  -2  -5 60368.8 416.665   6
   3   2  -5 61130.0 714.220   4
  -3   2   5 62230.7 635.343   0
  -3  -2   5 60371.8 768.486   0
   3  -2  -5 59845.1 741.192   4
  -3   2   5 59578.2 323.419   1
   3  -2  -5 60627.6 760.939   5
   3   2  -5 61500.9 738.830   2
   3   2  -5 61579.1 401.864   1
   3  -2  -5 61010.4 642.067   2
  -3   2   5 60587.3 385.876   6
   3   2  -5 59801.6 591.312   6
  -3  -2   5 59955.1 791.374   7
   3  -2  -4 124303. 975.023   4
   3  -2  -4 123330. 813.447   2
  -3  -2   4 122231. 908.484   0
  -3   2   4 121233. 806.884   0
  -3  -2   4 124270. 1027.11   7
  -3   2   4 120772. 1570.31   1
   3  -2  -4 125348. 978.815   5
  -3  -2   4 119602. 1441.40   3
  -3   2   4 125005. 825.939   2
   3   2  -4 122098. 907.986   2
   3   2  -4 120134. 787.934   6
   3  -2  -4 125126. 645.063   6
  -3   2   4 122135. 2303.44   6
   3  -2  -3 50876.4 663.651   5
  -3  -2   3 51588.4 684.091   7
  -3   2   3 48843.2 347.124   1
  -3  -2   3 49144.8 376.585   3
  -3  -2   3 50566.1 570.012   6
   3  -2  -3 50629.7 674.754   4
  -3   2   3 50307.0 448.697   6
   3  -2  -3 49986.7 476.112   6
  -3  -2   3 50233.4 625.375   0
   3   2  -3 50399.4 566.503   6
   3  -2  -3 50252.9 553.003   2
  -3   2   3 50847.1 585.978   2
   3   2  -3 51130.7 621.213   2
  -3  -2   2 5561.87 447.939   7
   3  -2  -2 5896.81 477.215   4
  -3  -2   2 5623.06 269.010   3
   3  -2  -2 5719.23 320.888   6
   3  -2  -2 5525.93 346.269   2
  -3  -2   2 6353.57 474.728   0
  -3   2   2 5748.14 280.201   6
   3   2  -2 5304.20 375.510   6
  -3   2   2 5570.98 258.849   1
  -3  -2   2 5475.30 395.673   6
  -3   2   2 5651.82 370.936   2
   3   2  -2 5633.29 378.774   2
   3  -2  -2 5295.18 475.507   5
  -3  -2   1 60579.7 685.995   7
   3  -2  -1 58097.5 732.868   5
   3  -2  -1 59152.1 580.358   2
   3   2  -1 61233.7 541.188   1
   3  -2  -1 57945.8 716.417   4
  -3   2   1 59930.7 613.349   2
   3  -2  -1 58740.4 484.814   1
   3   2  -1 59289.7 630.341   6
  -3  -2   1 59441.1 646.290   6
   3   2  -1 59874.5 649.974   2
  -3  -2   1 59222.2 686.504   0
  -3   2   1 57392.9 534.328   6
  -3  -2   1 58844.8 580.268   3
  -3   2   1 61283.1 554.771   1
   3  -2  -1 61294.3 588.020   6
  -3  -2   0 6251.45 502.481   0
   3   2   0 5359.89 359.760   6
   3  -2   0 5652.38 358.378   1
   3  -2   0 5506.24 438.164   4
   3   2   0 6021.31 377.844   1
  -3  -2   0 5906.94 479.028   6
  -3  -2   0 6473.40 387.809   3
  -3  -2   0 5991.62 342.740   7
  -3   2   0 5622.80 369.103   1
   3  -2   0 5437.91 336.670   6
  -3   2   0 5492.93 307.472   6
   3   2   0 5525.75 318.977   2
   3  -2   0 5346.63 490.623   5
  -3  -2  -1 51040.2 579.538   7
  -3  -2  -1 51100.1 644.585   6
  -3   2  -1 46849.6 671.413   4
   3   2   1 47401.7 644.842   6
   3   2   1 48192.3 666.922   1
  -3  -2  -1 51377.8 690.079   3
   3  -2   1 47322.8 674.156   4
  -3   2  -1 49423.2 659.897   1
  -3   2  -1 48646.1 562.905   6
   3  -2   1 47812.9 639.875   1
   3  -2   1 47204.3 672.587   5
   3   2   1 48319.2 568.117   2
   3   2   2 373275. 5889.44   6
   3   2   2 380951. 5248.40   2
  -3  -2  -2 386198. 6328.75   6
  -3  -2  -2 377649. 6404.47   3
   3  -2   2 366850. 6307.73   1
   3  -2   2 359382. 5517.20   5
  -3  -2  -2 381667. 5028.32   7
   3  -2   2 373063. 5210.32   0
   3  -2   2 361208. 5713.06   4
  -3   2  -2 384614. 5609.40   6
   3   2   2 372423. 6388.24   1
   3   2   3 95753.5 861.195   6
  -3  -2  -3 95464.6 671.257   7
  -3  -2  -3 91413.6 858.855   6
   3   2   3 96504.6 985.162   1
   3  -2   3 95681.9 1053.56   1
   3  -2   3 93445.8 803.010   4
   3  -2   3 92073.3 782.297   5
  -3  -2  -3 94615.6 969.351   3
   3  -2   3 96456.1 770.590   0
  -3   2  -3 93142.8 821.312   6
   3   2   4 132051. 1253.17   1
  -3   2  -4 132749. 1001.84   6
  -3  -2  -4 134511. 1159.97   3
   3  -2   4 129951. 878.444   4
   3  -2   4 134673. 932.232   0
   3  -2   4 129456. 1269.94   1
   3   2   4 129853. 982.391   6
   3  -2   4 130018. 847.679   5
  -3  -2  -4 137007. 1103.96   6
   3  -2   5 14627.4 399.846   5
  -3   2  -5 13825.4 520.190   6
   3   2   5 13636.1 460.650   6
   3  -2   5 14043.9 536.204   0
  -3  -2  -5 13712.9 594.508   3
   3  -2   5 13794.3 810.842   1
   3   2   5 13812.4 737.594   1
   3  -2   5 13773.7 408.608   4
  -3  -2  -5 13941.6 589.941   6
   3  -2   6 6376.25 307.882   5
   3   2   6 5689.22 420.075   6
   3  -2   6 6383.79 517.297   0
   3  -2   6 6380.72 318.332   4
  -3  -2  -6 6444.53 508.860   6
   3  -2   6 6232.41 795.797   1
  -3  -2  -6 6303.23 564.850   3
  -3   2  -6 5678.90 489.668   6
   3   2   6 6104.11 604.407   1
  -3   2  -6 5848.73 574.169   3
   3  -2   7 12517.5 277.459   5
  -3   2  -7 12542.9 551.877   2
   3  -2   7 12329.3 796.577   1
  -3   2  -7 11894.8 580.792   3
  -3  -2  -7 12266.9 639.698   3
   3   2   7 12915.0 851.904   1
  -3   2  -7 12853.5 224.454   7
   3   2   7 11920.8 548.951   6
  -3   2  -7 11610.8 537.650   6
  -3  -2  -7 12315.8 620.659   6
   3  -2   7 12576.2 304.526   4
   3  -2   7 12599.6 597.088   0
   3  -2   8 20720.8 234.548   5
  -3   2  -8 22252.4 672.977   2
   3  -2   8 20900.0 279.089   4
  -3  -2  -8 23255.9 770.127   6
  -3   2  -8 22750.9 781.028   3
  -3  -2  -8 22798.7 784.769   3
   3  -2   8 22115.0 644.757   0
   3  -2   8 22481.0 1087.71   1
   3   2   8 22132.0 967.286   1
   3   2   8 21606.9 626.844   6
  -3   2  -8 21286.8 657.300   6
   3  -2   9 20363.5 729.734   0
   3  -2   9 16613.7 163.848   4
  -3   2  -9 19748.2 707.615   2
  -3   2  -9 18966.7 735.064   3
  -3  -2  -9 18235.8 748.913   3
   3  -2   9 20377.1 1060.40   1
  -3  -2  -9 23247.6 611.572   2
  -3   2  -9 18303.2 714.461   6
   3   2   9 19350.1 1027.50   1
   3  -2   9 17868.7 177.706   4
  -3  -2  -9 18720.6 771.205   6
  -3   2 -10 27575.1 751.579   2
   3  -2  10 29104.1 1173.29   1
  -3   2 -10 29406.4 848.219   3
   3  -2  10 29670.3 820.387   0
  -3  -2 -10 27955.7 815.765   3
  -3   2 -10 26755.9 853.106   6
  -3  -2 -10 27951.4 886.104   6
   3   2  10 30141.8 1093.60   1
  -3  -2 -10 30559.5 690.473   2
  -3   2 -11 2363.14 635.709   6
   3  -2  11 2716.41 667.089   0
  -3   2 -11 3354.50 673.637   2
   3   2  11 4206.55 1049.90   1
  -3   2 -11 2240.73 720.010   3
  -3  -2 -11 3452.24 654.101   3
  -3  -2 -11 2862.26 735.192   6
   3  -2  11 2681.10 1030.81   1
  -3  -2 -11 4673.18 582.947   2
  -3  -2 -12 461.940 715.407   6
  -3   2 -12 314.645 649.895   6
  -3  -2 -12 502.777 564.851   2
  -3   2 -12 915.875 720.810   3
  -3  -2 -12 265.388 657.521   3
   3  -2  12 1036.92 1073.84   1
   3   2  12 734.826 934.566   1
   3  -2  12 761.932 718.168   0
  -3   2 -12 676.572 640.987   2
  -3   2 -13 7064.39 789.289   3
  -3  -2 -13 6305.90 643.940   2
  -3  -2 -13 5968.55 790.028   6
  -3  -2 -13 6005.80 750.852   3
   3   2  13 6321.46 1019.00   1
   3  -2  13 5924.95 1020.77   1
  -3   2 -13 6287.89 800.984   2
   3  -2  13 5844.11 812.164   0
   3   2  14 3822.53 1156.00   1
  -3  -2 -14 4099.19 662.550   2
   3  -2  14 4554.56 1145.88   1
  -3  -2 -14 4163.96 772.361   3
  -3   2 -14 3579.02 772.348   3
  -3   2 -14 4399.12 808.307   2
   3  -2  14 3570.13 841.337   0
   3  -2  15 1077.93 1095.11   1
  -3   2 -15 1499.14 802.413   2
  -3   2 -15 1714.22 794.141   3
  -3  -2 -15 1408.27 847.787   3
   3   2  15 1502.86 1148.13   1
   3  -2  15 1603.79 869.223   0
  -3   2 -16 902.665 856.850   2
  -3   2 -16 1107.32 832.904   3
   3  -2  16 915.805 1246.52   1
   3   2  16 933.253 1092.86   1
   3  -2  16 854.548 913.099   0
  -3  -2 -16 1139.69 877.951   3
  -3   2 -17 648.987 903.227   2
  -3  -2 -17 990.073 916.059   3
  -3   2 -17 743.411 882.219   3
   3  -2  17 637.464 992.900   0
   3  -2  17 1607.12 1160.87   1
   3   2  17 28.1013 1275.03   1
   3  -2  18-134.251 1032.21   0
   3  -2  18 277.413 1215.61   1
  -3  -2 -18 602.751 978.297   3
   3   2  18 633.280 1303.34   1
   3   2  19 972.742 1295.59   1
   3  -2  19 1500.46 1367.71   1
  -3  -2 -19 664.587 1010.25   3
   3   3 -18 1253.58 968.332   2
  -3  -3  18 589.694 988.925   0
  -3  -3  17 2382.91 932.530   0
   3   3 -17 2613.73 936.131   2
   3   3 -16 8974.87 934.440   2
  -3  -3  16 10227.4 949.629   0
   3   3 -15 2334.44 809.410   2
  -3  -3  15 2541.82 852.049   0
   3  -3 -15 2185.28 651.519   5
   3  -3 -14 976.667 605.691   5
   3   3 -14 1152.25 752.052   2
  -3  -3  14 948.397 788.948   0
   3  -3 -14 957.511 562.003   4
   3  -3 -13 36194.1 752.206   2
  -3  -3  13 37089.4 1006.48   0
   3  -3 -13 35486.9 791.416   4
  -3   3  13 36947.0 732.861   1
   3  -3 -13 35109.2 826.401   5
   3   3 -13 36893.0 1012.66   2
  -3   3  13 35461.3 664.940   0
  -3  -3  12 9180.14 795.433   0
   3  -3 -12 7770.50 607.666   4
   3   3 -12 7209.72 458.472   4
  -3   3  12 7765.29 499.394   0
   3   3 -12 8034.65 516.063   5
  -3   3  12 8072.58 521.361   1
   3  -3 -12 8325.48 539.240   2
   3  -3 -12 8196.43 667.579   5
   3  -3 -12 7574.07 453.569   3
   3   3 -12 7462.93 471.544   6
  -3  -3  12 7435.69 509.470   7
   3   3 -12 7684.73 720.425   2
   3  -3 -11 20581.6 682.466   4
   3  -3 -11 19244.3 720.032   5
   3  -3 -11 19443.5 588.998   2
  -3   3  11 19863.6 556.574   1
  -3  -3  11 19552.1 813.454   0
  -3   3  11 19679.5 535.039   0
   3  -3 -11 18617.2 506.362   3
  -3  -3  11 20255.4 613.063   7
   3   3 -11 18622.0 552.360   6
   3   3 -11 20604.4 621.953   5
   3   3 -11 19988.9 551.532   4
   3   3 -11 20277.5 763.923   2
   3   3 -10 26057.7 630.737   5
   3  -3 -10 25159.8 525.124   3
   3   3 -10 26309.0 766.229   2
   3  -3 -10 27082.5 753.459   5
   3   3 -10 25914.2 548.552   6
  -3   3  10 26619.8 557.563   0
  -3  -3  10 26386.7 823.459   0
  -3   3  10 25283.2 541.036   1
   3   3 -10 26501.8 591.472   4
   3  -3 -10 25677.7 604.812   2
  -3  -3  10 26161.4 626.613   7
   3  -3 -10 27309.5 712.856   4
   3   3  -9 10879.1 697.517   2
   3   3  -9 10260.6 447.291   6
  -3   3   9 10315.7 445.902   0
   3  -3  -9 11254.8 578.348   4
  -3  -3   9 10168.0 696.636   0
  -3  -3   9 9840.39 520.742   7
   3   3  -9 10598.3 503.221   4
  -3   3   9 10076.3 412.121   1
   3   3  -9 10496.8 520.084   5
   3  -3  -9 10796.6 491.334   2
   3  -3  -9 11483.0 625.492   5
   3   3  -8 64589.7 793.511   5
  -3   3   8 64314.0 652.632   0
   3   3  -8 66693.8 773.193   4
   3  -3  -8 66170.3 714.155   2
  -3  -3   8 61668.2 876.583   0
   3  -3  -8 65804.5 845.918   4
   3   3  -8 64004.6 639.903   1
   3  -3  -8 64725.7 881.400   5
  -3   3   8 62178.5 614.995   1
  -3  -3   8 62778.1 821.499   7
   3   3  -8 64603.0 701.837   6
   3   3  -8 67380.8 945.224   2
   3   3  -7 110347. 1001.96   2
  -3   3   7 110925. 764.218   0
   3   3  -7 111764. 929.551   4
   3  -3  -7 110436. 1010.26   4
  -3  -3   7 114117. 1074.69   0
   3   3  -7 110692. 725.480   1
   3   3  -7 111574. 958.380   5
  -3  -3   7 109130. 992.645   7
   3   3  -7 107927. 835.051   6
   3  -3  -7 111492. 1044.05   5
   3  -3  -7 109392. 827.392   2
  -3   3   7 109319. 683.784   1
   3  -3  -6 4522.43 490.226   4
   3  -3  -6 4083.71 381.819   2
   3   3  -6 4360.93 373.822   6
  -3   3   6 3566.23 340.985   0
  -3  -3   6 3594.74 550.822   0
  -3  -3   6 3916.30 453.375   7
   3   3  -6 4054.09 280.796   1
  -3   3   6 3773.30 252.878   1
   3   3  -6 4818.71 432.923   2
   3  -3  -6 5059.73 547.743   5
   3   3  -5 92945.3 773.687   6
  -3  -3   5 92705.3 890.816   0
   3  -3  -5 96205.7 913.283   5
  -3   3   5 94339.8 700.445   0
  -3  -3   5 94968.8 895.654   7
  -3   3   5 98519.5 733.443   2
   3   3  -5 95496.4 575.390   1
   3  -3  -5 95967.4 719.424   2
  -3   3   5 91733.0 449.138   6
   3  -3  -5 95521.1 892.099   4
   3   3  -5 96715.3 914.448   2
  -3   3   4 32214.0 496.363   2
  -3  -3   4 33004.9 660.837   0
   3  -3  -4 34003.7 687.705   5
   3   3  -4 31799.0 251.433   3
   3  -3  -4 33534.4 674.962   4
  -3   3   4 32484.0 489.400   0
   3   3  -4 32877.3 535.071   6
  -3   3   4 32901.2 354.964   6
  -3  -3   4 33679.4 618.974   7
  -3  -3   4 32238.8 249.048   3
   3   3  -4 32521.4 627.956   2
   3  -3  -4 33842.4 497.712   2
  -3   3   3 286.063 308.758   2
  -3  -3   3 473.736 393.287   7
   3  -3  -3 597.868 409.045   4
  -3   3   3 355.030 217.238   6
  -3  -3   3 276.376 460.444   0
  -3   3   3 457.571 240.942   1
   3  -3  -3 552.565 323.666   2
   3  -3  -3 600.504 433.582   5
  -3  -3   3 345.445 185.028   3
   3   3  -3 207.571 338.704   6
   3   3  -3 447.886 412.317   2
   3  -3  -2 15345.4 409.458   2
   3   3  -2 15603.7 502.191   2
  -3  -3   2 14654.9 310.214   3
  -3   3   2 14951.3 387.684   2
  -3   3   2 15741.1 320.781   6
  -3  -3   2 15492.4 455.066   0
  -3  -3   2 14788.9 460.897   6
  -3  -3   2 15558.7 437.636   7
   3   3  -2 15427.0 453.866   6
[truncated: 962,576 more chars]
