# Supplementary material for: Cobaloximes as Building Blocks in Halogen-Bonded Cocrystals
Source: Materials (Basel). 2020 May 21;13(10):2370. doi: 10.3390/ma13102370 (PMC7287722; doi:10.3390/ma13102370)
Supplement: Supplementary file 1 [file materials-13-02370-s001.zip › materials_804374- supplement-final.docx/III_14tfbb.cif]

 
data_III14tfbb

_vrf_PLAT910_III14tfbb
;
PROBLEM: Missing # of FCF Reflection(s) Below Theta(Min).         12 Note  
RESPONSE: These reflections either have masked by the beamstop or have 
too high intensity (overflow), hence they have not been measured.
;
 
_audit_creation_method            'SHELXL-2018/3'
_shelx_SHELXL_version_number      '2018/3'
_chemical_name_systematic         ?
_chemical_name_common             ?
_chemical_melting_point           ?
_chemical_formula_moiety          'C13 H19 Br Co N5 O5, 0.5(C6 Br2 F4)'
_chemical_formula_sum
 'C32 H38 Br4 Co2 F4 N10 O10' 
_chemical_formula_weight          1236.22

loop_
 _atom_type_symbol
 _atom_type_description
 _atom_type_scat_dispersion_real
 _atom_type_scat_dispersion_imag
 _atom_type_scat_source
 'C'  'C'   0.0033   0.0016
 'International Tables Vol C Tables 4.2.6.8 and 6.1.1.4'
 'H'  'H'   0.0000   0.0000
 'International Tables Vol C Tables 4.2.6.8 and 6.1.1.4'
 'N'  'N'   0.0061   0.0033
 'International Tables Vol C Tables 4.2.6.8 and 6.1.1.4'
 'O'  'O'   0.0106   0.0060
 'International Tables Vol C Tables 4.2.6.8 and 6.1.1.4'
 'F'  'F'   0.0171   0.0103
 'International Tables Vol C Tables 4.2.6.8 and 6.1.1.4'
 'Co'  'Co'   0.3494   0.9721
 'International Tables Vol C Tables 4.2.6.8 and 6.1.1.4'
 'Br'  'Br'  -0.2901   2.4595
 'International Tables Vol C Tables 4.2.6.8 and 6.1.1.4'
 
_space_group_crystal_system       orthorhombic
_space_group_IT_number            61
_space_group_name_H-M_alt         'P b c a'
_space_group_name_Hall            '-P 2ac 2ab'
 
_shelx_space_group_comment
;
The symmetry employed for this shelxl refinement is uniquely defined
by the following loop, which should always be used as a source of
symmetry information in preference to the above space-group names.
They are only intended as comments.
;
 
loop_
 _space_group_symop_operation_xyz
 'x, y, z'
 '-x+1/2, -y, z+1/2'
 'x+1/2, -y+1/2, -z'
 '-x, y+1/2, -z+1/2'
 '-x, -y, -z'
 'x-1/2, y, -z-1/2'
 '-x-1/2, y-1/2, z'
 'x, -y-1/2, z-1/2'
 
_cell_length_a                    8.9682(4)
_cell_length_b                    18.2906(10)
_cell_length_c                    26.5773(9)
_cell_angle_alpha                 90
_cell_angle_beta                  90
_cell_angle_gamma                 90
_cell_volume                      4359.6(3)
_cell_formula_units_Z             4
_cell_measurement_temperature     295(2)
_cell_measurement_reflns_used   3804
_cell_measurement_theta_min     3.7814
_cell_measurement_theta_max     36.3582
 
_exptl_crystal_description        block
_exptl_crystal_colour             brown
_exptl_crystal_density_meas       ?
_exptl_crystal_density_method     ?
_exptl_crystal_density_diffrn     1.883          
_exptl_crystal_F_000              2440
_exptl_transmission_factor_min    ?
_exptl_transmission_factor_max    ?
_exptl_crystal_size_max           0.51
_exptl_crystal_size_mid           0.48
_exptl_crystal_size_min           0.41
_exptl_absorpt_coefficient_mu     4.509
_shelx_estimated_absorpt_T_min    ?
_shelx_estimated_absorpt_T_max    ?
_exptl_absorpt_correction_T_min                   0.39676
_exptl_absorpt_correction_T_max                   1.00000
_exptl_absorpt_correction_type            'multi-scan'
_exptl_absorpt_process_details
;
CrysAlis RED, Oxford Diffraction Ltd.,
Version 1.171.32.29 (release 10-06-2008 CrysAlis171 .NET)
(compiled Jun 10 2008,16:49:55)
Empirical absorption correction using spherical harmonics,
 implemented in SCALE3 ABSPACK scaling algorithm.
;
_exptl_absorpt_special_details    ?
_diffrn_ambient_temperature       295(2)
_diffrn_radiation_wavelength      0.71073
_diffrn_radiation_type            MoK\a
_diffrn_source                    'Enhance (Mo) X-ray Source'
_diffrn_measurement_device_type   
;
Oxford Diffraction Xcalibur CCD
diffractometer
;
_diffrn_measurement_method        'omega scan'
_diffrn_detector_area_resol_mean  ?
_diffrn_reflns_number             14040
_diffrn_reflns_av_unetI/netI      0.1155
_diffrn_reflns_av_R_equivalents   0.0650
_diffrn_reflns_limit_h_min        -11
_diffrn_reflns_limit_h_max        8
_diffrn_reflns_limit_k_min        -23
_diffrn_reflns_limit_k_max        19
_diffrn_reflns_limit_l_min        -33
_diffrn_reflns_limit_l_max        33
_diffrn_reflns_theta_min          3.791
_diffrn_reflns_theta_max          26.998
_diffrn_reflns_theta_full         25.242
_diffrn_measured_fraction_theta_max   0.963
_diffrn_measured_fraction_theta_full  0.980
_diffrn_reflns_Laue_measured_fraction_max    0.963
_diffrn_reflns_Laue_measured_fraction_full   0.980
_diffrn_reflns_point_group_measured_fraction_max   0.963
_diffrn_reflns_point_group_measured_fraction_full  0.980
_reflns_number_total              4587
_reflns_number_gt                 2478
_reflns_threshold_expression      'I > 2\s(I)'
_reflns_Friedel_coverage          0.000
_reflns_Friedel_fraction_max      .
_reflns_Friedel_fraction_full     .
 
_reflns_special_details
;
 Reflections were merged by SHELXL according to the crystal
 class for the calculation of statistics and refinement.
 
 _reflns_Friedel_fraction is defined as the number of unique
 Friedel pairs measured divided by the number that would be
 possible theoretically, ignoring centric projections and
 systematic absences.

Due to the conjunction of a 
strong hydrogen bond in which hydrogen is stretched along the bond 
and close proximity of two heavy atoms, we have not found single 
significant maximum in electron difference maps ascribable to this 
hydrogen atom in any of the refinements. Consequently, hydrogen atoms 
are placed at calculated positions.
;
 
_computing_data_collection        
;
        CrysAlis CCD, Oxford Diffraction Ltd.,
        Version 1.171.32.29 (release 10-06-2008 CrysAlis171 .NET)
        (compiled Jun 10 2008,16:49:55)
;
_computing_cell_refinement        
;
        CrysAlis RED, Oxford Diffraction Ltd.,
        Version 1.171.32.29 (release 10-06-2008 CrysAlis171 .NET)
        (compiled Jun 10 2008,16:49:55)
;
_computing_data_reduction         
;
        CrysAlis RED, Oxford Diffraction Ltd.,
        Version 1.171.32.29 (release 10-06-2008 CrysAlis171 .NET)
        (compiled Jun 10 2008,16:49:55)
;
_computing_structure_solution   'SHELXS-97 (Sheldrick, 1990)'
_computing_structure_refinement 'SHELXL-2014/7 (Sheldrick, 2014)'
_computing_molecular_graphics   'MERCURY (C.F. Macrae et al , 2008)' 
_computing_publication_material 'SHELXL-2014/7 (Sheldrick, 2014)'
_refine_special_details           ?
_refine_ls_structure_factor_coef  Fsqd
_refine_ls_matrix_type            full
_refine_ls_weighting_scheme       calc
_refine_ls_weighting_details
'w=1/[\s^2^(Fo^2^)+(0.0524P)^2^] where P=(Fo^2^+2Fc^2^)/3'
_atom_sites_solution_primary      ?
_atom_sites_solution_secondary    ?
_atom_sites_solution_hydrogens    geom
_refine_ls_hydrogen_treatment     constr
_refine_ls_extinction_method      none
_refine_ls_extinction_coef        .
_refine_ls_number_reflns          4587
_refine_ls_number_parameters      284
_refine_ls_number_restraints      0
_refine_ls_R_factor_all           0.1285
_refine_ls_R_factor_gt            0.0535
_refine_ls_wR_factor_ref          0.1102
_refine_ls_wR_factor_gt           0.0952
_refine_ls_goodness_of_fit_ref    0.904
_refine_ls_restrained_S_all       0.904
_refine_ls_shift/su_max           0.008
_refine_ls_shift/su_mean          0.000
 
loop_
 _atom_site_label
 _atom_site_type_symbol
 _atom_site_fract_x
 _atom_site_fract_y
 _atom_site_fract_z
 _atom_site_U_iso_or_equiv
 _atom_site_adp_type
 _atom_site_occupancy
 _atom_site_site_symmetry_order  
 _atom_site_calc_flag
 _atom_site_refinement_flags_posn
 _atom_site_refinement_flags_adp
 _atom_site_refinement_flags_occupancy
 _atom_site_disorder_assembly
 _atom_site_disorder_group
Br1 Br 0.52335(7) 0.10349(4) 0.88183(2) 0.0467(2) Uani 1 1 d . . . . .
Br2 Br 0.33819(8) 0.47314(4) 1.04146(3) 0.0591(2) Uani 1 1 d . . . . .
Co1 Co 0.30035(8) 0.16825(4) 0.86449(2) 0.0295(2) Uani 1 1 d . . . . .
O1 O 0.4792(4) 0.2839(2) 0.82694(12) 0.0362(10) Uani 1 1 d . . . . .
O5 O -0.2575(4) 0.3409(2) 0.80814(14) 0.0498(11) Uani 1 1 d . . . . .
H5 H -0.333118 0.322916 0.820297 0.075 Uiso 1 1 calc R U . . .
O2 O 0.2058(4) 0.1427(2) 0.96538(12) 0.0468(11) Uani 1 1 d . . . . .
H2 H 0.168037 0.109392 0.949139 0.070 Uiso 1 1 calc R U . . .
O3 O 0.4037(5) 0.1870(2) 0.76211(12) 0.0488(11) Uani 1 1 d . . . . .
H3 H 0.435404 0.223500 0.776488 0.073 Uiso 1 1 calc R U . . .
F2 F -0.1113(4) 0.4146(2) 0.92601(14) 0.0682(11) Uani 1 1 d . . . . .
O4 O 0.1383(4) 0.0468(2) 0.90401(13) 0.0471(11) Uani 1 1 d . . . . .
F1 F 0.1675(4) 0.3934(2) 0.95774(14) 0.0695(11) Uani 1 1 d . . . . .
N5 N 0.1170(5) 0.2240(2) 0.84859(14) 0.0290(11) Uani 1 1 d . . . . .
N2 N 0.2806(5) 0.1873(3) 0.93419(14) 0.0311(11) Uani 1 1 d . . . . .
C10 C -0.1456(6) 0.2421(3) 0.85452(17) 0.0332(14) Uani 1 1 d . . . . .
H10 H -0.236290 0.226634 0.867765 0.040 Uiso 1 1 calc R U . . .
N4 N 0.1970(5) 0.0781(3) 0.86288(15) 0.0368(12) Uani 1 1 d . . . . .
C9 C -0.0168(6) 0.2053(3) 0.86576(17) 0.0332(14) Uani 1 1 d . . . . .
H9 H -0.023442 0.164772 0.886735 0.040 Uiso 1 1 calc R U . . .
C11 C -0.1392(6) 0.3028(3) 0.82300(19) 0.0318(14) Uani 1 1 d . . . . .
C2 C 0.4289(6) 0.2853(3) 0.91225(18) 0.0343(14) Uani 1 1 d . . . . .
N1 N 0.4132(5) 0.2549(2) 0.86792(15) 0.0325(11) Uani 1 1 d . . . . .
N3 N 0.3255(5) 0.1450(3) 0.79547(14) 0.0354(12) Uani 1 1 d . . . . .
C12 C 0.0013(6) 0.3233(3) 0.8054(2) 0.0428(15) Uani 1 1 d . . . . .
H12 H 0.011747 0.364267 0.784972 0.051 Uiso 1 1 calc R U . . .
C3 C 0.3490(6) 0.2436(3) 0.95127(18) 0.0337(14) Uani 1 1 d . . . . .
C14 C 0.1465(7) 0.4894(3) 1.0166(2) 0.0424(16) Uani 1 1 d . . . . .
C6 C 0.2660(7) 0.0845(3) 0.77953(18) 0.0377(15) Uani 1 1 d . . . . .
C1 C 0.5179(7) 0.3520(3) 0.9226(2) 0.0489(17) Uani 1 1 d . . . . .
H1A H 0.588159 0.359537 0.895822 0.073 Uiso 1 1 calc R U . . .
H1B H 0.570518 0.346251 0.953790 0.073 Uiso 1 1 calc R U . . .
H1C H 0.452638 0.393517 0.924826 0.073 Uiso 1 1 calc R U . . .
C16 C -0.0579(8) 0.4576(3) 0.9633(2) 0.0441(16) Uani 1 1 d . . . . .
C7 C 0.1924(6) 0.0432(3) 0.8197(2) 0.0409(15) Uani 1 1 d . . . . .
C4 C 0.3578(7) 0.2612(4) 1.00631(19) 0.0536(18) Uani 1 1 d . . . . .
H4A H 0.259140 0.262582 1.020262 0.080 Uiso 1 1 calc R U . . .
H4B H 0.404676 0.307989 1.010720 0.080 Uiso 1 1 calc R U . . .
H4C H 0.415378 0.224377 1.023177 0.080 Uiso 1 1 calc R U . . .
C15 C 0.0864(7) 0.4467(3) 0.9793(2) 0.0422(15) Uani 1 1 d . . . . .
C13 C 0.1234(6) 0.2829(3) 0.8184(2) 0.0350(14) Uani 1 1 d . . . . .
H13 H 0.215702 0.296744 0.805640 0.042 Uiso 1 1 calc R U . . .
C5 C 0.2764(8) 0.0587(4) 0.7263(2) 0.069(2) Uani 1 1 d . . . . .
H5A H 0.208505 0.086202 0.705732 0.103 Uiso 1 1 calc R U . . .
H5B H 0.251185 0.007768 0.724658 0.103 Uiso 1 1 calc R U . . .
H5C H 0.376341 0.065639 0.714194 0.103 Uiso 1 1 calc R U . . .
C8 C 0.1309(8) -0.0312(4) 0.8139(3) 0.067(2) Uani 1 1 d . . . . .
H8A H 0.185211 -0.064501 0.834906 0.100 Uiso 1 1 calc R U . . .
H8B H 0.139740 -0.046176 0.779365 0.100 Uiso 1 1 calc R U . . .
H8C H 0.027694 -0.031267 0.823462 0.100 Uiso 1 1 calc R U . . .
 
loop_
 _atom_site_aniso_label
 _atom_site_aniso_U_11
 _atom_site_aniso_U_22
 _atom_site_aniso_U_33
 _atom_site_aniso_U_23
 _atom_site_aniso_U_13
 _atom_site_aniso_U_12
Br1 0.0424(4) 0.0597(5) 0.0380(3) 0.0118(3) 0.0005(3) 0.0117(3)
Br2 0.0415(4) 0.0597(5) 0.0761(5) 0.0070(4) -0.0036(3) -0.0014(3)
Co1 0.0316(5) 0.0384(5) 0.0184(3) 0.0040(3) 0.0011(3) -0.0012(4)
O1 0.035(2) 0.049(3) 0.0251(18) 0.0088(17) 0.0011(16) -0.0073(18)
O5 0.032(3) 0.059(3) 0.059(2) 0.016(2) 0.000(2) 0.004(2)
O2 0.059(3) 0.052(3) 0.0295(19) 0.0084(18) 0.0078(19) -0.014(2)
O3 0.071(3) 0.056(3) 0.0201(18) 0.0031(18) 0.0095(18) -0.014(2)
F2 0.066(3) 0.071(3) 0.067(2) -0.011(2) -0.010(2) 0.001(2)
O4 0.056(3) 0.047(3) 0.039(2) 0.0126(19) 0.0121(19) -0.009(2)
F1 0.065(3) 0.066(3) 0.077(3) -0.013(2) 0.002(2) 0.015(2)
N5 0.033(3) 0.033(3) 0.021(2) 0.003(2) 0.0003(19) -0.002(2)
N2 0.035(3) 0.036(3) 0.023(2) 0.007(2) 0.002(2) -0.004(2)
C10 0.031(4) 0.043(4) 0.025(3) -0.004(3) 0.004(2) -0.002(3)
N4 0.035(3) 0.043(3) 0.032(2) 0.007(2) 0.005(2) -0.003(2)
C9 0.042(4) 0.036(4) 0.022(2) 0.007(2) 0.000(3) -0.002(3)
C11 0.027(4) 0.033(4) 0.035(3) 0.000(3) -0.005(3) 0.004(3)
C2 0.029(4) 0.043(4) 0.031(3) 0.000(3) -0.009(2) 0.002(3)
N1 0.026(3) 0.048(3) 0.023(2) 0.009(2) -0.0040(19) -0.001(2)
N3 0.040(3) 0.046(3) 0.020(2) 0.009(2) 0.001(2) -0.001(2)
C12 0.037(4) 0.045(4) 0.047(3) 0.013(3) -0.005(3) -0.006(3)
C3 0.039(4) 0.038(4) 0.024(3) 0.005(3) -0.002(2) 0.007(3)
C14 0.045(4) 0.031(4) 0.051(4) 0.011(3) 0.003(3) -0.005(3)
C6 0.044(4) 0.041(4) 0.028(3) -0.001(3) -0.006(3) 0.006(3)
C1 0.052(4) 0.060(5) 0.035(3) -0.002(3) -0.011(3) -0.004(3)
C16 0.056(5) 0.037(4) 0.039(3) 0.006(3) -0.001(3) -0.006(3)
C7 0.041(4) 0.043(4) 0.039(3) -0.003(3) -0.005(3) 0.001(3)
C4 0.070(5) 0.069(5) 0.022(3) -0.003(3) -0.001(3) -0.005(4)
C15 0.044(4) 0.036(4) 0.046(3) 0.004(3) 0.010(3) 0.008(3)
C13 0.024(4) 0.039(4) 0.043(3) 0.007(3) 0.002(3) -0.005(3)
C5 0.098(6) 0.075(5) 0.033(3) -0.013(3) -0.001(4) -0.017(5)
C8 0.091(6) 0.045(5) 0.064(4) -0.008(3) 0.001(4) -0.020(4)
 
_geom_special_details
;
 All esds (except the esd in the dihedral angle between two l.s. planes)
 are estimated using the full covariance matrix.  The cell esds are taken
 into account individually in the estimation of esds in distances, angles
 and torsion angles; correlations between esds in cell parameters are only
 used when they are defined by crystal symmetry.  An approximate (isotropic)
 treatment of cell esds is used for estimating esds involving l.s. planes.
;
 
loop_
 _geom_bond_atom_site_label_1
 _geom_bond_atom_site_label_2
 _geom_bond_distance
 _geom_bond_site_symmetry_2
 _geom_bond_publ_flag
Br1 Co1 2.3696(9) . ?
Br2 C14 1.865(6) . ?
Co1 N1 1.882(5) . ?
Co1 N4 1.891(5) . ?
Co1 N2 1.893(4) . ?
Co1 N3 1.897(4) . ?
Co1 N5 1.981(4) . ?
O1 N1 1.348(5) . ?
O5 C11 1.329(6) . ?
O5 H5 0.8200 . ?
O2 N2 1.343(5) . ?
O2 H2 0.8200 . ?
O3 N3 1.367(5) . ?
O3 H3 0.8200 . ?
F2 C16 1.352(6) . ?
O4 N4 1.342(5) . ?
F1 C15 1.344(6) . ?
N5 C9 1.328(6) . ?
N5 C13 1.344(6) . ?
N2 C3 1.281(7) . ?
C10 C9 1.369(7) . ?
C10 C11 1.393(7) . ?
C10 H10 0.9300 . ?
N4 C7 1.313(6) . ?
C9 H9 0.9300 . ?
C11 C12 1.395(7) . ?
C2 N1 1.311(6) . ?
C2 C3 1.473(7) . ?
C2 C1 1.484(8) . ?
N3 C6 1.299(7) . ?
C12 C13 1.366(7) . ?
C12 H12 0.9300 . ?
C3 C4 1.500(7) . ?
C14 C16 1.363(8) 5_567 ?
C14 C15 1.372(8) . ?
C6 C7 1.466(8) . ?
C6 C5 1.495(7) . ?
C1 H1A 0.9600 . ?
C1 H1B 0.9600 . ?
C1 H1C 0.9600 . ?
C16 C15 1.377(8) . ?
C7 C8 1.476(8) . ?
C4 H4A 0.9600 . ?
C4 H4B 0.9600 . ?
C4 H4C 0.9600 . ?
C13 H13 0.9300 . ?
C5 H5A 0.9600 . ?
C5 H5B 0.9600 . ?
C5 H5C 0.9600 . ?
C8 H8A 0.9600 . ?
C8 H8B 0.9600 . ?
C8 H8C 0.9600 . ?
 
loop_
 _geom_angle_atom_site_label_1
 _geom_angle_atom_site_label_2
 _geom_angle_atom_site_label_3
 _geom_angle
 _geom_angle_site_symmetry_1
 _geom_angle_site_symmetry_3
 _geom_angle_publ_flag
N1 Co1 N4 176.45(19) . . ?
N1 Co1 N2 81.24(18) . . ?
N4 Co1 N2 97.89(19) . . ?
N1 Co1 N3 99.89(19) . . ?
N4 Co1 N3 80.83(19) . . ?
N2 Co1 N3 177.2(2) . . ?
N1 Co1 N5 91.36(19) . . ?
N4 Co1 N5 92.12(19) . . ?
N2 Co1 N5 92.08(18) . . ?
N3 Co1 N5 90.46(17) . . ?
N1 Co1 Br1 87.55(13) . . ?
N4 Co1 Br1 88.99(14) . . ?
N2 Co1 Br1 88.90(14) . . ?
N3 Co1 Br1 88.59(14) . . ?
N5 Co1 Br1 178.41(13) . . ?
C11 O5 H5 109.5 . . ?
N2 O2 H2 109.5 . . ?
N3 O3 H3 109.5 . . ?
C9 N5 C13 116.7(5) . . ?
C9 N5 Co1 123.0(4) . . ?
C13 N5 Co1 120.3(4) . . ?
C3 N2 O2 120.6(4) . . ?
C3 N2 Co1 116.8(3) . . ?
O2 N2 Co1 122.6(3) . . ?
C9 C10 C11 119.2(5) . . ?
C9 C10 H10 120.4 . . ?
C11 C10 H10 120.4 . . ?
C7 N4 O4 119.4(5) . . ?
C7 N4 Co1 117.4(4) . . ?
O4 N4 Co1 123.1(3) . . ?
N5 C9 C10 124.1(5) . . ?
N5 C9 H9 117.9 . . ?
C10 C9 H9 117.9 . . ?
O5 C11 C10 124.3(5) . . ?
O5 C11 C12 118.8(5) . . ?
C10 C11 C12 116.9(5) . . ?
N1 C2 C3 111.2(5) . . ?
N1 C2 C1 125.0(5) . . ?
C3 C2 C1 123.8(5) . . ?
C2 N1 O1 120.8(5) . . ?
C2 N1 Co1 117.3(4) . . ?
O1 N1 Co1 121.9(3) . . ?
C6 N3 O3 118.6(4) . . ?
C6 N3 Co1 117.2(3) . . ?
O3 N3 Co1 124.2(3) . . ?
C13 C12 C11 119.6(5) . . ?
C13 C12 H12 120.2 . . ?
C11 C12 H12 120.2 . . ?
N2 C3 C2 113.5(4) . . ?
N2 C3 C4 122.9(5) . . ?
C2 C3 C4 123.4(5) . . ?
C16 C14 C15 117.3(6) 5_567 . ?
C16 C14 Br2 120.8(5) 5_567 . ?
C15 C14 Br2 121.9(5) . . ?
N3 C6 C7 112.7(4) . . ?
N3 C6 C5 123.5(5) . . ?
C7 C6 C5 123.8(5) . . ?
C2 C1 H1A 109.5 . . ?
C2 C1 H1B 109.5 . . ?
H1A C1 H1B 109.5 . . ?
C2 C1 H1C 109.5 . . ?
H1A C1 H1C 109.5 . . ?
H1B C1 H1C 109.5 . . ?
F2 C16 C14 119.6(6) . 5_567 ?
F2 C16 C15 118.4(6) . . ?
C14 C16 C15 122.0(6) 5_567 . ?
N4 C7 C6 111.8(5) . . ?
N4 C7 C8 123.6(5) . . ?
C6 C7 C8 124.5(5) . . ?
C3 C4 H4A 109.5 . . ?
C3 C4 H4B 109.5 . . ?
H4A C4 H4B 109.5 . . ?
C3 C4 H4C 109.5 . . ?
H4A C4 H4C 109.5 . . ?
H4B C4 H4C 109.5 . . ?
F1 C15 C14 120.5(6) . . ?
F1 C15 C16 118.8(6) . . ?
C14 C15 C16 120.7(6) . . ?
N5 C13 C12 123.4(5) . . ?
N5 C13 H13 118.3 . . ?
C12 C13 H13 118.3 . . ?
C6 C5 H5A 109.5 . . ?
C6 C5 H5B 109.5 . . ?
H5A C5 H5B 109.5 . . ?
C6 C5 H5C 109.5 . . ?
H5A C5 H5C 109.5 . . ?
H5B C5 H5C 109.5 . . ?
C7 C8 H8A 109.5 . . ?
C7 C8 H8B 109.5 . . ?
H8A C8 H8B 109.5 . . ?
C7 C8 H8C 109.5 . . ?
H8A C8 H8C 109.5 . . ?
H8B C8 H8C 109.5 . . ?
 
loop_
 _geom_torsion_atom_site_label_1
 _geom_torsion_atom_site_label_2
 _geom_torsion_atom_site_label_3
 _geom_torsion_atom_site_label_4
 _geom_torsion
 _geom_torsion_site_symmetry_1
 _geom_torsion_site_symmetry_2
 _geom_torsion_site_symmetry_3
 _geom_torsion_site_symmetry_4
 _geom_torsion_publ_flag
N1 Co1 N2 C3 -1.7(4) . . . . ?
N4 Co1 N2 C3 174.8(4) . . . . ?
N5 Co1 N2 C3 -92.7(4) . . . . ?
Br1 Co1 N2 C3 86.0(4) . . . . ?
N1 Co1 N2 O2 -178.3(4) . . . . ?
N4 Co1 N2 O2 -1.7(4) . . . . ?
N5 Co1 N2 O2 90.7(4) . . . . ?
Br1 Co1 N2 O2 -90.6(4) . . . . ?
N2 Co1 N4 C7 -176.2(4) . . . . ?
N3 Co1 N4 C7 1.2(4) . . . . ?
N5 Co1 N4 C7 91.4(4) . . . . ?
Br1 Co1 N4 C7 -87.5(4) . . . . ?
N2 Co1 N4 O4 -0.8(4) . . . . ?
N3 Co1 N4 O4 176.6(4) . . . . ?
N5 Co1 N4 O4 -93.2(4) . . . . ?
Br1 Co1 N4 O4 87.9(4) . . . . ?
C13 N5 C9 C10 0.0(7) . . . . ?
Co1 N5 C9 C10 -178.6(4) . . . . ?
C11 C10 C9 N5 0.3(8) . . . . ?
C9 C10 C11 O5 177.4(5) . . . . ?
C9 C10 C11 C12 -1.1(7) . . . . ?
C3 C2 N1 O1 -179.2(4) . . . . ?
C1 C2 N1 O1 -0.5(8) . . . . ?
C3 C2 N1 Co1 -0.9(6) . . . . ?
C1 C2 N1 Co1 177.8(4) . . . . ?
N2 Co1 N1 C2 1.4(4) . . . . ?
N3 Co1 N1 C2 -176.0(4) . . . . ?
N5 Co1 N1 C2 93.3(4) . . . . ?
Br1 Co1 N1 C2 -87.9(4) . . . . ?
N2 Co1 N1 O1 179.7(4) . . . . ?
N3 Co1 N1 O1 2.3(4) . . . . ?
N5 Co1 N1 O1 -88.4(4) . . . . ?
Br1 Co1 N1 O1 90.4(3) . . . . ?
N1 Co1 N3 C6 177.0(4) . . . . ?
N4 Co1 N3 C6 0.5(4) . . . . ?
N5 Co1 N3 C6 -91.5(4) . . . . ?
Br1 Co1 N3 C6 89.7(4) . . . . ?
N1 Co1 N3 O3 -1.9(4) . . . . ?
N4 Co1 N3 O3 -178.4(4) . . . . ?
N5 Co1 N3 O3 89.6(4) . . . . ?
Br1 Co1 N3 O3 -89.2(4) . . . . ?
O5 C11 C12 C13 -177.0(5) . . . . ?
C10 C11 C12 C13 1.7(8) . . . . ?
O2 N2 C3 C2 178.3(4) . . . . ?
Co1 N2 C3 C2 1.6(6) . . . . ?
O2 N2 C3 C4 3.5(8) . . . . ?
Co1 N2 C3 C4 -173.1(4) . . . . ?
N1 C2 C3 N2 -0.5(7) . . . . ?
C1 C2 C3 N2 -179.2(5) . . . . ?
N1 C2 C3 C4 174.2(5) . . . . ?
C1 C2 C3 C4 -4.5(8) . . . . ?
O3 N3 C6 C7 177.0(4) . . . . ?
Co1 N3 C6 C7 -2.0(6) . . . . ?
O3 N3 C6 C5 -0.9(9) . . . . ?
Co1 N3 C6 C5 -179.9(5) . . . . ?
O4 N4 C7 C6 -178.1(4) . . . . ?
Co1 N4 C7 C6 -2.5(6) . . . . ?
O4 N4 C7 C8 -2.6(9) . . . . ?
Co1 N4 C7 C8 172.9(5) . . . . ?
N3 C6 C7 N4 2.9(7) . . . . ?
C5 C6 C7 N4 -179.2(6) . . . . ?
N3 C6 C7 C8 -172.6(6) . . . . ?
C5 C6 C7 C8 5.4(10) . . . . ?
C16 C14 C15 F1 179.9(5) 5_567 . . . ?
Br2 C14 C15 F1 -3.0(8) . . . . ?
C16 C14 C15 C16 -0.2(9) 5_567 . . . ?
Br2 C14 C15 C16 176.8(4) . . . . ?
F2 C16 C15 F1 -0.9(8) . . . . ?
C14 C16 C15 F1 -179.9(5) 5_567 . . . ?
F2 C16 C15 C14 179.2(5) . . . . ?
C14 C16 C15 C14 0.2(10) 5_567 . . . ?
C9 N5 C13 C12 0.6(8) . . . . ?
Co1 N5 C13 C12 179.3(4) . . . . ?
C11 C12 C13 N5 -1.5(9) . . . . ?
 
_refine_diff_density_max    0.588
_refine_diff_density_min   -0.624
_refine_diff_density_rms    0.106

_shelx_res_file
;
TITL SIR92 run in space group P b c a
    shelx.res
    created by SHELXL-2018/3 at 23:59:12 on 03-Apr-2020
CELL  0.71073   8.9682  18.2906  26.5773   90.000   90.000   90.000
ZERR     4.00   0.0004   0.0010   0.0009    0.000    0.000    0.000
LATT   1
SYMM  1/2 - X, - Y, 1/2 + Z
SYMM  1/2 + X, 1/2 - Y, - Z
SYMM  - X, 1/2 + Y, 1/2 - Z
SFAC  C    H    N    O    F    CO   BR
UNIT  128 152 40 40 16 8 16
MERG   2
OMIT    -4.00  54.00
FMAP   2
PLAN   25
ACTA
BOND   $H
CONF
L.S.  20
TEMP    25.00
WGHT    0.052400
FVAR       2.16926
BR1   7    0.523348    0.103494    0.881830    11.00000    0.04244    0.05969 =
         0.03802    0.01179    0.00052    0.01174
BR2   7    0.338190    0.473145    1.041456    11.00000    0.04153    0.05966 =
         0.07609    0.00702   -0.00361   -0.00144
CO1   6    0.300349    0.168252    0.864491    11.00000    0.03165    0.03843 =
         0.01845    0.00396    0.00108   -0.00122
O1    4    0.479179    0.283937    0.826944    11.00000    0.03469    0.04884 =
         0.02510    0.00881    0.00115   -0.00730
O5    4   -0.257498    0.340886    0.808137    11.00000    0.03154    0.05894 =
         0.05905    0.01638   -0.00028    0.00354
AFIX  83
H5    2   -0.333118    0.322916    0.820297    11.00000   -1.50000
AFIX   0
O2    4    0.205814    0.142710    0.965378    11.00000    0.05911    0.05172 =
         0.02952    0.00840    0.00775   -0.01379
AFIX  83
H2    2    0.168037    0.109392    0.949139    11.00000   -1.50000
AFIX   0
O3    4    0.403710    0.187006    0.762108    11.00000    0.07057    0.05566 =
         0.02010    0.00305    0.00949   -0.01376
AFIX  83
H3    2    0.435404    0.223500    0.776488    11.00000   -1.50000
AFIX   0
F2    5   -0.111317    0.414633    0.926013    11.00000    0.06620    0.07116 =
         0.06712   -0.01147   -0.00969    0.00106
O4    4    0.138282    0.046846    0.904007    11.00000    0.05552    0.04675 =
         0.03910    0.01257    0.01210   -0.00906
F1    5    0.167452    0.393430    0.957742    11.00000    0.06542    0.06629 =
         0.07670   -0.01272    0.00187    0.01520
N5    3    0.116963    0.224002    0.848592    11.00000    0.03309    0.03263 =
         0.02137    0.00343    0.00028   -0.00216
N2    3    0.280638    0.187344    0.934189    11.00000    0.03487    0.03582 =
         0.02253    0.00676    0.00223   -0.00382
C10   1   -0.145619    0.242071    0.854518    11.00000    0.03105    0.04315 =
         0.02543   -0.00354    0.00356   -0.00201
AFIX  43
H10   2   -0.236290    0.226634    0.867765    11.00000   -1.20000
AFIX   0
N4    3    0.197015    0.078139    0.862875    11.00000    0.03533    0.04336 =
         0.03185    0.00744    0.00527   -0.00327
C9    1   -0.016830    0.205341    0.865759    11.00000    0.04169    0.03621 =
         0.02183    0.00651    0.00012   -0.00227
AFIX  43
H9    2   -0.023442    0.164772    0.886735    11.00000   -1.20000
AFIX   0
C11   1   -0.139200    0.302849    0.822997    11.00000    0.02709    0.03292 =
         0.03540    0.00016   -0.00473    0.00416
C2    1    0.428878    0.285296    0.912255    11.00000    0.02944    0.04285 =
         0.03069    0.00040   -0.00940    0.00236
N1    3    0.413245    0.254866    0.867918    11.00000    0.02562    0.04838 =
         0.02348    0.00866   -0.00402   -0.00078
N3    3    0.325516    0.144973    0.795467    11.00000    0.04040    0.04624 =
         0.01957    0.00878    0.00136   -0.00069
C12   1    0.001285    0.323313    0.805408    11.00000    0.03683    0.04485 =
         0.04665    0.01280   -0.00512   -0.00613
AFIX  43
H12   2    0.011747    0.364267    0.784972    11.00000   -1.20000
AFIX   0
C3    1    0.348970    0.243644    0.951271    11.00000    0.03853    0.03821 =
         0.02424    0.00485   -0.00178    0.00710
C14   1    0.146542    0.489365    1.016589    11.00000    0.04490    0.03149 =
         0.05068    0.01131    0.00270   -0.00490
C6    1    0.265986    0.084491    0.779534    11.00000    0.04450    0.04083 =
         0.02766   -0.00078   -0.00569    0.00557
C1    1    0.517912    0.352046    0.922586    11.00000    0.05177    0.05977 =
         0.03523   -0.00160   -0.01087   -0.00443
AFIX 137
H1A   2    0.588159    0.359537    0.895822    11.00000   -1.50000
H1B   2    0.570518    0.346251    0.953790    11.00000   -1.50000
H1C   2    0.452638    0.393517    0.924826    11.00000   -1.50000
AFIX   0
C16   1   -0.057931    0.457583    0.963312    11.00000    0.05630    0.03673 =
         0.03912    0.00598   -0.00145   -0.00598
C7    1    0.192400    0.043183    0.819742    11.00000    0.04063    0.04308 =
         0.03913   -0.00315   -0.00475    0.00053
C4    1    0.357839    0.261231    1.006310    11.00000    0.06998    0.06921 =
         0.02167   -0.00335   -0.00137   -0.00468
AFIX 137
H4A   2    0.259140    0.262582    1.020262    11.00000   -1.50000
H4B   2    0.404676    0.307989    1.010720    11.00000   -1.50000
H4C   2    0.415378    0.224377    1.023177    11.00000   -1.50000
AFIX   0
C15   1    0.086392    0.446719    0.979277    11.00000    0.04394    0.03643 =
         0.04635    0.00399    0.01046    0.00798
C13   1    0.123358    0.282858    0.818375    11.00000    0.02363    0.03859 =
         0.04277    0.00716    0.00163   -0.00495
AFIX  43
H13   2    0.215702    0.296744    0.805640    11.00000   -1.20000
AFIX   0
C5    1    0.276440    0.058719    0.726263    11.00000    0.09829    0.07514 =
         0.03340   -0.01329   -0.00111   -0.01739
AFIX 137
H5A   2    0.208505    0.086202    0.705732    11.00000   -1.50000
H5B   2    0.251185    0.007768    0.724658    11.00000   -1.50000
H5C   2    0.376341    0.065639    0.714194    11.00000   -1.50000
AFIX   0
C8    1    0.130882   -0.031193    0.813854    11.00000    0.09076    0.04474 =
         0.06438   -0.00820    0.00120   -0.02006
AFIX 137
H8A   2    0.185211   -0.064501    0.834906    11.00000   -1.50000
H8B   2    0.139740   -0.046176    0.779365    11.00000   -1.50000
H8C   2    0.027694   -0.031267    0.823462    11.00000   -1.50000
AFIX   0
HKLF    4


REM  SIR92 run in space group P b c a
REM wR2 = 0.1102, GooF = S = 0.904, Restrained GooF = 0.904 for all data
REM R1 = 0.0535 for 2478 Fo > 4sig(Fo) and 0.1285 for all 4587 data
REM 284 parameters refined using 0 restraints

END

WGHT      0.0524      0.0000

REM Highest difference peak  0.588,  deepest hole -0.624,  1-sigma level  0.106
Q1    1   0.4183  0.1427  0.8784  11.00000  0.05    0.59
Q2    1   0.4306  0.0608  0.8809  11.00000  0.05    0.57
Q3    1   0.1923  0.1994  0.8611  11.00000  0.05    0.57
Q4    1   0.2167  0.1306  0.8680  11.00000  0.05    0.56
Q5    1   0.3871  0.5282  1.0452  11.00000  0.05    0.56
Q6    1   0.5865  0.0539  0.8727  11.00000  0.05    0.56
Q7    1   0.5197  0.1608  0.8660  11.00000  0.05    0.52
Q8    1   0.2934  0.1128  0.8618  11.00000  0.05    0.52
Q9    1   0.4131  0.4260  1.0341  11.00000  0.05    0.52
Q10   1   0.6240  0.1440  0.8799  11.00000  0.05    0.52
Q11   1   0.4037  0.1985  0.8718  11.00000  0.05    0.50
Q12   1   0.3142  0.2233  0.8666  11.00000  0.05    0.49
Q13   1   0.2965  0.5311  1.0577  11.00000  0.05    0.43
Q14   1   0.4158  0.1035  0.9027  11.00000  0.05    0.43
Q15   1   0.2937  0.4166  1.0439  11.00000  0.05    0.43
Q16   1   0.0715  0.3899  0.9105  11.00000  0.05    0.39
Q17   1   0.1021  0.3728  0.9195  11.00000  0.05    0.37
Q18   1   0.2468  0.5115  1.0413  11.00000  0.05    0.37
Q19   1   0.4051  0.1665  0.8513  11.00000  0.05    0.35
Q20   1   0.5667  0.1597  0.8967  11.00000  0.05    0.35
Q21   1   0.2234  0.4493  1.0338  11.00000  0.05    0.34
Q22   1   0.4913  0.2757  1.0197  11.00000  0.05    0.33
Q23   1  -0.2232  0.4499  0.9177  11.00000  0.05    0.33
Q24   1   0.3041  0.2218  1.0316  11.00000  0.05    0.32
Q25   1   0.0910  0.2678  0.8580  11.00000  0.05    0.32
;
_shelx_res_checksum   35995

_shelx_hkl_file
;
   0   0   6 164784. 1525.78   0
   0   0  -6 162731. 1467.67   1
   0   0   7 499.847 823.454   0
   0   0  -7 1597.08 771.319   1
   0   0  -8 23680.5 1113.12   1
   0   0   8 25244.7 984.534   0
   0   0   9 944.119 935.872   0
   0   0  -9 689.480 1037.80   1
   0   0  10 188688. 2117.43   0
   0   0 -10 187599. 2119.47   1
   0   0  11 8987.53 1264.49   0
   0   0 -11 7601.01 1098.29   1
   0   0  12 971646. 4688.23   0
   0   0 -12 994151. 4923.69   1
   0   0 -13 16670.3 1622.22   1
   0   0  13 17394.3 1330.48   0
   0   0 -14 42943.1 1820.20   1
   0   0  14 40503.9 1649.60   0
   0   0  15 2068.21 1520.09   0
   0   0 -15 2645.96 1327.40   1
   0   0 -16 81137.9 2204.90   1
   0   0  16 82977.7 2202.15   0
   0   0  17 2303.55 1604.67   0
   0   0 -17 143.875 1837.15   1
   0   0  18 62977.1 2148.96   0
   0   0 -18 59568.2 2452.87   1
   0   0  19 3849.39 1850.90   0
   0   0 -19 1862.68 1983.38   1
   0   0  20 52739.2 2487.09   0
   0   0 -20 50438.1 2334.84   1
   0   0 -21 2977.85 2215.48   1
   0   0  21 4063.84 2183.68   0
   0   0  22 98467.8 2947.57   0
   0   0 -22 98018.4 3305.27   1
   0   0 -23 3515.53 2702.11   1
   0   0  23 7431.96 2184.14   0
   0   0  24 24315.3 2499.77   0
   0   0 -24 25343.1 2795.40   1
   0   0  25 1233.25 2578.17   0
   0   0 -25 1019.06 2485.88   1
   0   0  26 50.1321 2712.44   0
   0   0 -26 2004.91 2778.35   1
   0   0  27 1246.87 2792.74   0
   0   0 -27 376.322 3200.00   1
   0   0 -28 4894.75 3473.02   1
   0   0  28 5782.27 2778.14   0
   0   0 -29-475.706 3437.96   1
   0   0  30 599.645 2956.04   0
   0   0 -30 2182.87 3278.59   1
   0   0 -31 1797.43 3346.26   1
   0   0 -32 4824.09 3662.84   1
   0   0  32 8066.79 3652.87   0
   0   0 -33 1985.44 4121.84   1
   0   0  33 2667.03 3721.85   0
   0   0 -34 3278.19 4412.35   1
   0   0  34 1375.41 3743.88   0
   0   0  35-208.148 3721.98   0
   0   0 -35 2554.42 4538.96   1
   0   0  36 4058.57 3864.01   0
   0   0 -37 724.407 4613.98   1
   0   0  37 2810.26 4024.56   0
   0   0 -38 1846.85 4425.99   1
   0   0  38 5212.87 4206.46   0
   0   0  39 4098.16 4402.98   0
   0   0 -39 384.469 4682.36   1
   0   0 -40 4198.67 4790.29   1
   0   0 -41 2553.48 5239.89   1
   0   0 -42 6972.08 5629.27   1
   0  -1   5 888.559 543.998   0
   0  -1   6 198.830 703.904   0
   0   1  -6 396.750 701.443   0
   0   1  -6 923.968 714.663   1
   0   1   7 181.068 863.906   0
   0   1  -7 799.078 887.949   1
   0  -1   7 868.133 729.702   0
   0   1  -7 678.478 823.021   0
   0  -1   8 617.571 918.554   0
   0   1   8 804.790 918.410   0
   0   1  -8 409.928 889.541   1
   0  -1   9-246.383 979.998   0
   0   1  -9 497.043 941.799   1
   0   1   9 230.911 901.038   0
   0   1  10 751.088 1091.34   0
   0   1 -10 1387.83 1095.66   1
   0  -1  10-198.914 1061.92   0
   0  -1 -10-6.90783 1077.03   1
   0   1  11 410.319 1158.36   0
   0  -1 -11 464.774 1202.93   1
   0  -1  11 517.633 1143.69   0
   0   1 -11 698.122 1226.99   1
   0   1 -12 1792.71 1262.84   1
   0  -1  12 741.864 1112.39   0
   0  -1 -12 931.815 1185.44   1
   0   1  12-344.023 1092.25   0
   0  -1 -13 1543.87 1126.68   1
   0   1 -13-577.028 1319.90   1
   0   1  13 1024.63 1208.13   0
   0  -1  13-132.017 1250.60   0
   0   1 -14 197.106 1504.03   1
   0  -1 -14 541.620 1219.73   1
   0   1  14 180.800 1370.81   0
   0  -1  14 364.496 1379.08   0
   0  -1  15 1324.47 1338.16   0
   0  -1 -15 800.524 1390.57   1
   0   1 -15-133.760 1429.81   1
   0   1  15 1080.52 1493.56   0
   0  -1 -16 73.4663 1531.99   1
   0   1  16 779.156 1609.86   0
   0   1 -16 233.482 1690.42   1
   0  -1  16 1043.97 1585.10   0
   0   1 -17 244.809 1737.28   1
   0  -1 -17 492.251 1652.44   1
   0  -1  17-209.971 1560.54   0
   0   1  17 1153.74 1720.89   0
   0  -1 -18-476.020 1761.95   1
   0   1 -18-548.373 1802.54   1
   0   1 -19 761.532 2138.28   1
   0  -1 -19-435.075 1805.60   1
   0   1  19-495.449 1907.76   0
   0  -1  19 971.414 1918.52   0
   0  -1  20 2219.61 1802.31   0
   0  -1 -20-96.4337 1824.88   1
   0   1 -20 505.244 1820.58   1
   0   1  21-413.452 2155.87   0
   0  -1  21-411.278 2085.78   0
   0  -1 -21 1254.74 1963.35   1
   0   1 -21 724.513 2307.72   1
   0  -1 -22 533.969 2083.22   1
   0   1  22 400.221 2246.42   0
   0   1 -22 975.717 2491.31   1
   0  -1  22 204.412 2179.43   0
   0  -1 -23 1837.53 2335.58   1
   0   1 -23 677.253 2172.42   1
   0   1  23-77.9534 2203.14   0
   0  -1  23 755.217 2117.35   0
   0  -1 -24 963.016 2595.61   1
   0   1  24-331.903 2257.94   0
   0   1 -24 913.483 2721.37   1
   0  -1  24 1870.00 2364.01   0
   0   1 -25 2172.60 2917.35   1
   0  -1  25 843.543 2567.63   0
   0  -1 -25 618.100 2837.69   1
   0   1  25-203.634 2365.99   0
   0  -1  26-336.287 2451.99   0
   0   1 -26 507.295 2775.22   1
   0  -1 -26-27.2905 2995.25   1
   0  -1 -27 558.126 3265.86   1
   0   1  27 352.070 2542.53   0
   0   1 -28 982.120 3388.42   1
   0  -1  28 15.9106 3005.22   0
   0   1  28 789.805 2828.25   0
   0  -1 -28 103.953 3338.78   1
   0   1  29 509.337 3042.54   0
   0   1 -29 1195.40 3544.88   1
   0  -1 -29 2360.09 3373.82   1
   0  -1  29 1205.54 3165.29   0
   0   1  30 2305.47 3178.79   0
   0  -1  30 700.762 3034.15   0
   0   1 -30 2087.52 3426.23   1
   0  -1 -31 1705.25 3286.40   1
   0  -1  31 2427.50 3101.50   0
   0   1  31 3190.93 3400.01   0
   0   1 -31 3681.82 3342.18   1
   0   1 -32 771.772 3797.84   1
   0  -1  32 3428.00 3351.19   0
   0  -1 -32 235.873 3462.64   1
   0  -1  33 1091.32 3651.42   0
   0   1  33-276.520 3682.28   0
   0   1 -33 839.187 4187.30   1
   0  -1 -34 2617.56 4013.85   1
   0   1  34 1879.27 3828.40   0
   0  -1  34 968.423 3828.57   0
   0  -1  35 2768.63 3741.14   0
   0   1  35 3834.29 3921.68   0
   0  -1 -36 3579.28 4663.23   1
   0  -1  36 4168.21 3873.05   0
   0   1  36 5238.42 4006.35   0
   0   1 -36 747.053 4214.08   1
   0   1 -37 1894.47 4498.68   1
   0  -1 -37 4585.97 4893.94   1
   0   1  37 5519.76 4019.03   0
   0  -1  37 4297.18 3997.88   0
   0  -1  38 2767.18 4326.20   0
   0  -1 -38 1612.34 5114.41   1
   0   1 -38 2581.39 4953.35   1
   0   1  38 6066.86 4243.13   0
   0  -1 -39 810.530 5339.08   1
   0   1  39 669.050 4383.65   0
   0   1 -39 3089.45 5331.92   1
   0  -1  39 4838.59 4578.69   0
   0   1 -40 183.747 5391.37   1
   0  -1 -40-381.451 5443.15   1
   0   1 -41 5822.96 5474.77   1
   0  -1 -41 1458.40 5513.69   1
   0  -1 -42 4568.25 5621.83   1
   0   1 -42-542.199 5296.17   1
   0  -2   4 461937. 1906.68   0
   0   2  -5 235456. 1603.96   0
   0  -2   5 237667. 1597.32   0
   0   2  -5 232877. 1663.40   1
   0   2  -6 171456. 1540.13   0
   0  -2   6 177225. 1531.16   0
   0   2  -6 167905. 1559.91   1
   0  -2   7 690172. 3041.85   0
   0   2  -7 679189. 3160.87   1
   0   2  -8 57980.1 1291.90   1
   0  -2   8 55856.3 1214.49   0
   0   2  -9 991317. 4263.31   1
   0  -2   9 999999. 15786.6   0
   0   2 -10 8267.59 1243.99   1
   0  -2  10 8259.84 1155.70   0
   0   2 -11 283920. 2708.24   1
   0  -2  11 282694. 2534.55   0
   0   2  11 280744. 2698.53   0
   0  -2  12 140551. 2084.87   0
   0   2  12 143054. 2124.73   0
   0   2 -12 140195. 2123.81   1
   0  -2 -13 344996. 3279.99   1
   0  -2  13 332889. 3045.65   0
   0   2 -13 338150. 3177.73   1
   0   2  13 338213. 3228.08   0
   0  -2 -14 248273. 2898.90   1
   0   2 -14 256588. 2998.25   1
   0  -2  14 254299. 2851.76   0
   0   2  14 246055. 2874.68   0
   0  -2  15 41718.4 1722.28   0
   0   2  15 43468.5 1921.24   0
   0  -2 -15 40579.1 1943.76   1
   0   2 -15 43113.1 1984.64   1
   0   2  16 93655.4 2370.59   0
   0   2 -16 97178.7 2490.98   1
   0  -2  16 96115.4 2164.32   0
   0  -2 -16 95304.6 2401.26   1
   0   2 -17 6930.65 1653.21   1
   0   2  17 6178.39 1705.67   0
   0  -2  17 7086.11 1711.91   0
   0  -2 -17 6773.32 1705.31   1
   0   2 -18 36611.2 2261.80   1
   0  -2 -18 36599.4 1965.18   1
   0   2  18 38609.2 2012.39   0
   0  -2  18 37381.7 2014.93   0
   0   2 -19 8637.99 2129.85   1
   0  -2  19 9432.16 1774.64   0
   0  -2 -19 7090.16 1935.24   1
   0   2  19 8900.53 1882.37   0
   0   2  20 1456.86 2029.79   0
   0  -2  20 450.491 1983.05   0
   0  -2 -20 2136.60 2113.99   1
   0   2 -20 1145.81 2072.28   1
   0  -2  21 13778.2 2020.06   0
   0  -2 -21 14108.1 2471.70   1
   0   2  21 11877.3 2306.44   0
   0   2 -21 10985.2 2432.27   1
   0  -2 -22 7072.23 2538.72   1
   0   2  22 7000.20 2375.18   0
   0  -2  22 7799.13 2289.31   0
   0   2 -22 5910.78 2442.53   1
   0   2  23 2390.82 2451.32   0
   0  -2 -23 2352.64 2641.81   1
   0   2 -23 2936.04 2504.81   1
   0  -2  23 3932.28 2188.97   0
   0  -2  24 7169.92 2486.03   0
   0   2  24 4489.16 2634.22   0
   0  -2 -24 6904.52 2819.47   1
   0   2 -24 5831.21 2860.20   1
   0  -2  25 3381.76 2607.89   0
   0   2  25 3112.08 2759.50   0
   0   2 -25 5384.67 2574.08   1
   0  -2 -25 2518.42 2919.34   1
   0  -2  26 29504.9 2757.73   0
   0  -2 -26 28376.9 3295.29   1
   0   2 -26 25676.0 3333.71   1
   0   2  26 29371.3 3066.63   0
   0   2 -27 1848.47 3154.16   1
   0  -2  27 2686.45 2832.25   0
   0  -2 -27 3337.51 3200.63   1
   0   2  27 1752.03 2975.34   0
   0  -2  28 1107.27 2888.35   0
   0   2 -28 2020.46 2927.34   1
   0  -2 -28 247.577 3342.91   1
   0   2  28 2509.00 3128.16   0
   0  -2 -29-226.757 3423.87   1
   0   2  29-110.596 3231.05   0
   0   2 -29 668.595 3533.95   1
   0  -2  29 1659.54 2865.04   0
   0   2 -30 8694.41 3758.69   1
   0  -2  30 8861.94 3295.83   0
   0  -2 -30 7061.84 3689.04   1
   0   2  30 10438.2 3452.60   0
   0  -2  31 4339.19 3362.30   0
   0   2  31 5538.42 3497.20   0
   0   2 -31 3356.26 3396.18   1
   0  -2 -31 1606.83 3746.94   1
   0  -2 -32 1926.27 3805.47   1
   0  -2  32 3789.91 3272.20   0
   0   2  32 740.810 3611.69   0
   0  -2 -33 3432.44 3914.99   1
   0  -2  33 3218.72 3524.47   0
   0   2 -33 936.211 4259.62   1
   0   2  33-178.620 3720.20   0
   0   2 -34 1095.22 4217.68   1
   0  -2 -34 2374.12 4007.97   1
   0  -2  34 2446.95 3845.92   0
   0   2  34 3455.16 3889.31   0
   0  -2 -35 473.150 4109.66   1
   0   2  35 277.735 4039.82   0
   0   2 -35 4147.58 4071.00   1
   0  -2  35 206.665 3859.33   0
   0  -2 -36 3475.57 4209.52   1
   0  -2  36 3309.52 3866.40   0
   0   2  36 2741.39 4311.94   0
   0   2 -36 2003.01 4484.26   1
   0  -2  37 5553.85 3966.43   0
   0   2  37 4136.97 4452.39   0
   0  -2 -37 4589.37 4349.61   1
   0   2 -37 4066.00 4937.63   1
   0  -2 -38 1770.29 4536.08   1
   0   2  38 8438.50 4640.14   0
   0   2 -38 6534.93 5191.25   1
   0  -2  38 4761.75 4326.42   0
   0   2  39 2175.95 4671.82   0
   0   2 -39 2950.02 4867.43   1
   0  -2 -39 2427.63 4714.63   1
   0  -2  39 5900.55 4638.50   0
   0   2 -40 2053.11 4929.36   1
   0  -2 -40-482.778 4849.29   1
   0   2 -41 5561.97 5110.39   1
   0  -2 -41 3906.72 5053.60   1
   0   2 -42 482.779 5620.74   1
   0  -2 -42 1773.69 5214.61   1
   0   3   3 1154.21 567.757   0
   0   3  -3 240.170 436.133   0
   0  -3   3 356.089 470.350   0
   0  -3   4-3.82271 559.576   0
   0   3  -4 610.907 658.848   1
   0   3  -4 675.705 550.967   0
   0   3  -5 518.184 660.996   0
   0  -3   5-107.677 666.170   0
   0   3  -5-13.0785 704.796   1
   0  -3   6 486.137 714.521   0
   0   3  -6-108.098 797.218   1
   0   3  -6-134.383 737.648   0
   0   3  -7 369.038 918.787   1
   0  -3   7 65.9603 809.559   0
   0   3  -8 123.657 985.666   1
   0  -3   8-216.771 874.943   0
   0  -3   9 520.934 900.405   0
   0   3  -9 950.225 1056.03   1
   0  -3  10 115.155 1054.33   0
   0   3 -10 645.267 1177.66   1
   0   3 -11 735.437 1196.76   1
   0  -3  11 138.913 1139.07   0
   0   3 -12 408.771 1318.23   1
   0  -3  12 373.359 1194.86   0
   0   3 -13 958.806 1289.75   1
   0  -3  13 1312.25 1287.57   0
   0   3  13 672.008 1472.40   0
   0  -3  14 387.618 1274.13   0
   0   3 -14 1047.69 1562.85   1
   0   3  14-341.752 1326.69   0
   0  -3  15-69.1008 1456.61   0
   0   3 -15 1662.67 1700.74   1
   0   3  15-348.222 1609.95   0
   0   3 -16 286.784 1806.02   1
   0  -3  16 71.9298 1579.39   0
   0  -3 -16-229.439 1763.71   1
   0   3  16 1255.48 1586.40   0
   0  -3  17 326.598 1659.70   0
   0   3  17-220.782 1842.35   0
   0  -3 -17 1395.52 1792.48   1
   0   3 -17 32.1681 1873.16   1
   0   3  18-464.158 1723.41   0
   0  -3 -18 185.980 1686.58   1
   0  -3  18 1215.06 1667.66   0
   0   3 -18 587.728 1783.96   1
   0   3  19 860.788 1886.25   0
   0   3 -19-249.092 1957.85   1
   0  -3  19-380.892 1757.14   0
   0  -3 -19 218.959 2094.85   1
   0   3  20 677.389 2164.22   0
   0  -3  20-351.987 1982.37   0
   0   3 -20 564.363 2342.89   1
   0   3  21 725.067 2260.07   0
   0  -3 -21-276.849 2219.59   1
   0  -3  21-321.977 2112.88   0
   0  -3 -22 1129.17 2111.41   1
   0   3  22 234.366 2204.56   0
   0  -3  22 463.523 2059.14   0
   0   3 -22 119.531 2449.06   1
   0  -3 -23 98.6564 2362.51   1
   0   3  23 18.5107 2269.05   0
   0  -3  23 640.717 2331.81   0
   0   3 -23 1635.94 2689.17   1
   0   3 -24 174.489 2503.15   1
   0  -3 -24 364.735 2588.77   1
   0  -3  24 1569.66 2269.09   0
   0   3 -25 455.705 2987.64   1
   0  -3 -25 587.293 2802.62   1
   0  -3  25-554.512 2573.42   0
   0   3 -26 1598.35 2843.39   1
   0  -3 -26-359.693 2984.09   1
   0  -3  26 248.315 2540.31   0
   0   3 -27 1918.25 3211.61   1
   0  -3 -27 1596.93 3218.93   1
   0   3  27-385.561 2991.35   0
   0  -3  27 600.186 2820.08   0
   0  -3 -28 3401.48 3361.72   1
   0  -3  28 803.742 2767.20   0
   0   3 -28 1773.90 3381.89   1
   0   3  29 871.997 3257.67   0
   0  -3 -29 2677.05 3484.24   1
   0   3 -29-103.237 3082.18   1
   0  -3  30-79.0516 2928.52   0
   0  -3 -30 1140.57 3604.50   1
   0   3  30 796.600 3463.70   0
   0  -3 -31 2397.49 3789.21   1
   0   3  31 744.091 3577.84   0
   0  -3  31 1444.79 3196.70   0
   0   3 -32 1959.13 3767.15   1
   0  -3  32-363.006 3509.98   0
   0   3  32 1022.09 3693.03   0
   0  -3  33 1931.97 3387.95   0
   0  -3 -33 347.400 4111.81   1
   0   3 -33 65.9112 4238.59   1
   0   3  33 1488.99 3770.60   0
   0   3 -34 2216.42 4081.61   1
   0   3  34 4105.47 3891.97   0
   0  -3  34 2161.80 3557.37   0
   0  -3 -34 266.463 4347.75   1
   0   3  35 2221.86 3983.11   0
   0  -3  35 1833.49 3910.34   0
   0  -3 -35 2710.95 4551.72   1
   0   3 -35 353.180 4062.28   1
   0  -3  36 3608.46 3914.12   0
   0   3 -36-51.3333 4758.51   1
   0  -3 -36-528.961 4670.53   1
   0   3  36 1593.47 4136.55   0
   0   3 -37 2605.77 4963.49   1
   0  -3  37 387.207 3980.61   0
   0  -3 -37 185.409 4838.55   1
   0   3  37 1230.28 4337.80   0
   0  -3  38 2343.83 4238.71   0
   0  -3 -38 2880.26 4972.05   1
   0   3  38 2884.42 4434.06   0
   0  -3 -39-376.327 5114.07   1
   0  -3  39-89.4676 4586.04   0
   0   3  39 2512.84 4416.51   0
   0   3 -39 2652.07 4699.97   1
   0  -3 -40 2983.74 5276.31   1
   0   3 -40 1218.08 5362.80   1
   0  -3 -41 757.813 5309.96   1
   0   3 -41 840.493 5708.48   1
   0   3 -42 1626.59 5765.04   1
   0  -3 -42 3463.90 5463.12   1
   0  -4   0 4600.10 886.897   0
   0   4   0 6124.84 822.226   0
   0   4  -1 74710.8 1097.01   0
   0  -4  -1 72763.8 1306.43   0
   0  -4   2 94641.9 1148.79   0
   0   4  -2 95240.5 1114.22   0
   0   4   3 4670.71 877.209   0
   0  -4   3 3500.43 649.369   0
   0   4  -3 2989.25 628.709   0
   0   4  -4 303455. 1880.53   0
   0  -4   4 303712. 1815.83   0
   0   4   4 312133. 2391.38   0
   0   4  -5 1400.47 688.376   0
   0  -4   5 734.346 692.627   0
   0   4  -6 235949. 2044.73   1
   0  -4   6 231500. 1842.78   0
   0  -4   7 29378.9 1029.32   0
   0   4  -7 26122.5 1041.61   1
   0  -4   8 141069. 1693.18   0
   0   4  -8 139484. 1863.03   1
   0   4  -9 248857. 2425.65   1
   0  -4   9 255924. 2280.10   0
   0  -4  10 120765. 1810.61   0
   0   4 -10 118714. 1988.06   1
   0   4 -11 129541. 2169.37   1
   0  -4  11 127668. 1912.06   0
   0   4 -12 117597. 2230.01   1
   0  -4  12 120976. 2032.57   0
   0  -4  13 120090. 2073.88   0
   0   4 -13 113883. 2254.32   1
   0   4 -14 17710.1 1666.14   1
   0  -4  14 17566.5 1466.32   0
   0  -4  15 127771. 2384.49   0
   0   4  15 131776. 2615.85   0
   0   4  16 70576.0 2197.20   0
   0  -4  16 76995.6 2194.72   0
   0   4 -16 74633.1 2420.14   1
   0   4 -17 124926. 2898.57   1
   0   4  17 124628. 2866.71   0
   0  -4  17 126450. 2522.19   0
   0   4 -18 2884.51 2148.97   1
   0   4  18 1171.18 1802.15   0
   0  -4 -18 1005.65 2031.24   1
   0  -4  18 1690.00 1700.61   0
   0   4  19 21911.2 2368.71   0
   0   4 -19 17650.5 2358.13   1
   0  -4  19 19123.0 1963.27   0
   0  -4 -19 20462.5 2244.53   1
   0  -4 -20 40413.0 2357.47   1
   0   4 -20 40947.8 2557.03   1
   0   4  20 37852.9 2466.94   0
   0  -4  20 41763.3 2254.44   0
   0  -4 -21 3461.13 2408.98   1
   0   4  21 3480.18 2110.42   0
   0   4 -21 5428.99 2156.65   1
   0  -4  21 2731.02 2138.46   0
   0   4  22 62719.1 3009.26   0
   0  -4 -22 59363.0 2941.72   1
   0  -4  22 61117.0 2778.59   0
   0   4 -22 63121.4 3069.26   1
   0   4  23 15872.8 2783.79   0
   0  -4 -23 11594.5 2381.77   1
   0   4 -23 12027.3 2874.90   1
   0  -4  23 11887.5 2430.37   0
   0   4 -24 1219.50 2472.06   1
   0  -4 -24 2456.15 2467.49   1
   0   4  24 3654.77 2526.86   0
   0  -4  24 3350.74 2311.03   0
   0   4  25 84.4812 2516.61   0
   0   4 -25-241.154 2979.16   1
   0  -4 -25-526.237 2866.95   1
   0  -4 -26 5311.83 3111.04   1
   0   4 -26 6765.90 3083.69   1
   0  -4  26 5128.33 2578.26   0
   0   4  26 5824.07 2768.23   0
   0  -4 -27 32400.9 3483.03   1
   0  -4  27 31383.6 3017.72   0
   0   4 -27 29358.6 3448.75   1
   0   4  27 32249.5 3281.48   0
   0   4 -28 816.772 3408.46   1
   0   4  28 986.999 3221.12   0
   0  -4 -28 1380.86 3231.18   1
   0  -4  28 2389.94 2934.85   0
   0   4 -29 12047.4 3516.87   1
   0   4  29 8050.70 3382.28   0
   0  -4 -29 10667.2 3307.48   1
   0  -4  29 11452.4 3087.86   0
   0   4  30 557.024 3421.81   0
   0  -4  30 2592.05 3106.67   0
   0   4 -30 2680.68 3614.61   1
   0  -4 -30 607.832 3128.46   1
   0  -4  31 24100.7 3466.52   0
   0   4 -31 20929.6 4078.91   1
   0  -4 -31 23749.5 3570.87   1
   0   4  31 17677.7 3661.58   0
   0  -4 -32 1181.78 3455.32   1
   0  -4  32 6129.01 3258.66   0
   0   4  32-531.338 3480.93   0
   0   4 -32 928.888 3564.62   1
   0  -4 -33-180.444 3735.17   1
   0   4 -33 363.844 4321.72   1
   0   4  33-143.047 3554.18   0
   0  -4  33 2513.27 3634.65   0
   0  -4  34 691.576 3466.61   0
   0  -4 -34 194.101 3993.08   1
   0   4  34 4988.69 3776.57   0
   0  -4  35 6179.58 3788.30   0
   0  -4 -35 4624.29 4283.27   1
   0   4 -35 5638.21 4202.57   1
   0   4  35 7323.84 3886.83   0
   0   4  36 2942.44 3934.96   0
   0   4 -36 5589.10 4916.28   1
   0  -4  36 5038.94 4135.51   0
   0  -4 -36 5222.78 4578.73   1
   0  -4 -37 354.690 4785.91   1
   0   4  37 4632.98 4251.17   0
   0   4 -37 2994.28 4705.56   1
   0  -4  37 3466.99 3999.80   0
   0  -4  38 2767.71 4196.86   0
   0   4  38 3150.38 4568.74   0
   0   4 -38 1641.03 4657.34   1
   0  -4 -38 5365.16 5130.92   1
   0   4 -39 12542.0 5325.13   1
   0  -4  39 9509.44 4683.03   0
   0  -4 -39 7859.51 5367.24   1
   0   4 -40 5085.65 5534.77   1
   0  -4 -40 3515.78 5511.83   1
   0  -4 -41 1070.45 5626.68   1
   0   4 -41 6126.92 5461.83   1
   0  -4 -42 366.068 5729.13   1
   0   4 -42 2319.79 5449.99   1
   0   5   0-0.41285 882.289   0
   0  -5   0-228.921 1051.25   0
   0   5  -1 193.525 774.381   0
   0  -5  -1 347.692 1011.77   0
   0  -5   1 201.166 960.799   0
   0   5   1-175.190 1036.91   0
   0  -5  -2 138.399 964.270   0
   0   5   2 597.498 1040.09   0
   0  -5   2 323.441 737.285   0
   0   5  -2 603.366 715.201   0
   0  -5   3 45.8820 713.700   0
   0   5   3 598.829 1036.54   0
   0  -5  -3 1572.93 973.733   0
   0   5  -3 891.986 657.358   0
   0  -5   4 487.559 708.769   0
   0   5  -4 407.901 683.674   0
   0  -5   5 609.474 722.698   0
   0  -5   7-19.1195 849.445   0
   0   5  -8 24.8382 943.338   1
   0  -5   8-313.900 890.382   0
   0   5  -9-33.3640 1156.13   1
   0  -5   9 313.858 968.119   0
   0  -5  10 363.420 1033.82   0
   0   5 -10-147.856 1246.49   1
   0  -5  11 996.659 1148.59   0
   0   5 -11 431.810 1241.44   1
   0   5 -12-175.142 1426.64   1
   0  -5  12 9.35720 1232.21   0
   0   5 -13-2.52332 1524.54   1
   0  -5  13 630.460 1315.50   0
   0   5 -14 234.481 1522.50   1
   0  -5  14 1574.79 1414.48   0
   0  -5  15 1263.74 1496.84   0
   0   5 -15 702.057 1619.84   1
   0  -5  16 1977.53 1512.33   0
   0   5 -16 696.512 1775.40   1
   0   5 -17 484.568 1989.27   1
   0  -5  17-532.383 1700.20   0
   0   5  17-49.7094 1903.19   0
   0  -5  18-264.734 1794.63   0
   0   5  18 613.815 2117.89   0
   0   5 -18-104.090 2035.57   1
   0   5  19 482.339 2005.46   0
   0  -5 -19 674.132 2168.27   1
   0   5 -19 238.638 2008.76   1
   0  -5  19 733.333 1808.22   0
   0  -5 -20 627.990 2202.03   1
   0   5 -20 209.227 2139.68   1
   0   5  20-448.841 2346.53   0
   0   5 -21-304.528 2362.84   1
   0   5  21 1251.46 2377.70   0
   0  -5 -21 361.191 2245.41   1
   0  -5 -22-586.719 2525.44   1
   0   5 -22 1041.45 2619.62   1
   0  -5  23 736.228 2202.49   0
   0  -5 -23 548.326 2341.13   1
   0   5  23 83.4504 2697.50   0
   0   5 -24-344.508 2748.15   1
   0  -5  24 680.722 2454.92   0
   0   5  24 130.798 2709.50   0
   0  -5 -24-470.199 2568.42   1
   0   5  25 240.278 2562.19   0
   0  -5 -25 524.950 2878.46   1
   0   5 -25-195.255 2589.87   1
   0  -5  25 622.533 2584.38   0
   0  -5  26-289.284 2502.79   0
   0  -5 -26 826.942 3046.63   1
   0   5  26 869.238 2825.25   0
   0   5 -26 565.154 3182.74   1
   0  -5  27 2693.68 2661.16   0
   0  -5 -27-126.935 2876.25   1
   0   5 -27 136.759 3147.19   1
   0   5  27 691.348 3163.40   0
   0  -5  28 1792.96 2904.64   0
   0  -5 -28-237.315 2901.27   1
   0   5 -29-260.134 3665.09   1
   0  -5  29 3000.60 2850.08   0
   0   5  29-38.9392 3263.88   0
   0  -5  30 3962.86 3258.94   0
   0   5 -30 2410.25 3388.52   1
   0  -5 -30 993.594 3612.51   1
   0   5  30 797.102 3269.29   0
   0  -5  31 491.993 3166.79   0
   0   5 -31-264.653 4026.10   1
   0  -5 -31 2068.08 3852.30   1
   0   5  31 900.164 3405.57   0
   0  -5 -32 989.651 4006.87   1
   0   5 -32 2162.26 3740.80   1
   0   5  32 638.695 3664.60   0
   0  -5  32 19.0611 3482.23   0
   0   5  33 744.914 4004.54   0
   0  -5 -33 3043.96 4025.90   1
   0   5 -33 440.295 4211.66   1
   0  -5  33 3704.02 3443.17   0
   0  -5 -34 1246.14 4120.17   1
   0   5  34 2489.56 4204.48   0
   0  -5  34 1642.49 3808.53   0
   0   5 -34 2146.38 4344.77   1
   0  -5  35 6802.87 3766.49   0
   0   5 -35 2740.25 4150.85   1
   0   5  36 803.486 4462.61   0
   0   5 -36 2913.50 4908.79   1
   0  -5  36 4927.74 3965.52   0
   0  -5 -37 778.835 4390.35   1
   0  -5  37-233.815 4251.15   0
   0   5  37 709.193 4442.66   0
   0   5 -37 1489.58 4626.03   1
   0  -5 -38 299.537 4619.01   1
   0   5 -38 1381.57 4811.72   1
   0  -5  38 793.003 4174.47   0
   0   5  38 1624.88 4404.03   0
   0  -5  39 272.502 4494.37   0
   0  -5 -39 1430.39 4958.30   1
   0   5 -39 244.250 5501.52   1
   0  -5 -40 1965.74 5293.01   1
   0   5 -40 945.342 5397.44   1
   0   5 -41 4567.62 5372.57   1
   0  -5 -41-427.829 5667.32   1
   0   5 -42 2084.98 5917.40   1
   0  -5 -42-641.473 5853.15   1
   0  -6   0 564.386 1175.46   0
   0   6   0 1657.62 974.469   0
   0  -6  -1 1562.18 1130.34   0
   0   6  -1 918.861 863.439   0
   0  -6   1 1070.87 1043.00   0
   0  -6   2 4604.24 975.153   0
   0   6  -2 2968.36 806.753   0
   0  -6  -2 2408.67 1089.77   0
   0  -6   3 32293.0 1084.66   0
   0  -6  -3 30347.6 1357.65   0
   0  -6   4 99165.3 1442.13   0
   0  -6   5 296190. 2190.01   0
   0  -6   6 31802.5 1049.12   0
   0  -6   7 30383.3 1109.19   0
   0  -6   8 82856.6 1498.46   0
   0  -6   9 82429.8 1600.61   0
   0  -6  10 40881.8 1400.62   0
   0   6 -11 101687. 2046.39   1
   0  -6  11 108760. 1911.90   0
   0  -6  12 8138.40 1330.40   0
   0   6 -12 6371.98 1548.83   1
   0  -6  13 33703.7 1561.90   0
   0   6 -13 33170.0 1835.68   1
   0  -6  14 930.983 1434.95   0
   0   6 -14 1098.74 1639.27   1
   0   6 -15 22542.0 2014.64   1
   0  -6  15 23989.1 1721.96   0
   0   6 -16 459.413 1777.73   1
   0  -6  16 1849.05 1564.99   0
   0   6 -17 13221.5 2153.05   1
   0  -6  17 15979.9 1790.55   0
   0   6 -18 125078. 2900.61   1
   0  -6  18 142575. 2885.75   0
   0   6  19 76039.7 2976.76   0
   0  -6  19 80249.8 2509.82   0
   0   6 -19 71249.0 2832.08   1
   0  -6  20 11402.6 2075.74   0
   0   6  20 10847.3 2329.77   0
   0   6 -20 10745.3 2566.58   1
   0   6  21 2709.68 2609.56   0
   0   6 -21 2966.65 2622.99   1
   0  -6  21 4740.35 2124.71   0
   0  -6 -21 2088.94 2291.54   1
   0   6 -22 35162.9 2999.59   1
   0  -6  22 36091.8 2555.43   0
   0   6  22 33500.7 2736.27   0
   0  -6 -22 32384.9 2870.69   1
   0  -6 -23 30781.8 2685.52   1
   0  -6  23 34493.1 2662.39   0
   0   6  23 34632.7 3151.92   0
   0   6 -23 33551.2 3134.93   1
   0   6 -24 1472.79 2918.54   1
   0   6  24 3221.26 2785.83   0
   0  -6 -24 1312.93 2718.02   1
   0  -6  24 3089.56 2460.22   0
   0   6  25 1947.83 2704.46   0
   0   6 -25 1666.19 2718.47   1
   0  -6  25 3390.72 2446.44   0
   0  -6 -25 1394.34 2867.30   1
   0  -6 -26 20693.4 2935.91   1
   0  -6  26 24047.4 2784.06   0
   0   6 -26 19578.0 3044.30   1
   0   6  26 23953.5 3352.93   0
   0   6 -27-483.606 3414.16   1
   0  -6  27 36.0940 2788.26   0
   0   6  27 162.142 3265.24   0
   0  -6 -28 3931.00 3442.40   1
   0   6 -28 2143.97 3429.88   1
   0   6  28 2078.49 3034.45   0
   0  -6  28 4577.94 3017.45   0
   0   6 -29 2594.01 3286.92   1
   0   6  29 1805.44 3192.03   0
   0  -6  29 1926.72 2947.04   0
   0  -6 -29 1130.85 3473.62   1
   0   6  30 39503.2 3955.05   0
   0  -6  30 39389.9 3486.59   0
   0  -6 -30 37515.4 3682.38   1
   0   6 -30 35842.1 4232.67   1
   0   6 -31 8116.06 3676.48   1
   0  -6 -31 9475.95 3477.80   1
   0  -6  31 11931.1 3463.65   0
   0   6  31 5717.25 3972.14   0
   0   6  32 4133.52 3993.65   0
   0  -6  32 8333.79 3408.37   0
   0  -6 -32 9590.25 3861.09   1
   0   6 -32 5058.36 4310.23   1
   0  -6 -33 9967.48 4214.82   1
   0   6 -33 6706.00 3971.76   1
   0  -6  33 9383.82 3758.56   0
   0   6  33 4108.74 3885.03   0
   0   6 -34 9467.22 4704.06   1
   0   6  34 8203.83 4046.20   0
   0  -6 -34 12129.2 4515.06   1
   0  -6  34 10208.8 3700.37   0
   0   6 -35 1650.97 4330.21   1
   0   6  35 2686.96 4063.63   0
   0  -6 -35 292.516 4549.54   1
   0  -6  35 4877.39 3995.52   0
   0  -6 -36 2856.85 4501.98   1
   0   6  36 2205.76 4390.22   0
   0  -6  36 1774.34 3898.07   0
   0   6 -37 3807.87 4771.93   1
   0   6  37 3352.35 4730.54   0
   0  -6 -37 3984.32 4434.78   1
   0  -6  37 5265.81 4203.73   0
   0  -6 -38 3633.33 4672.63   1
   0  -6  38 3263.86 4365.90   0
   0   6  38 1914.58 4917.02   0
   0   6 -38 3975.88 5091.09   1
   0  -6  39 1422.06 4419.33   0
   0   6 -40 6612.02 5228.59   1
   0  -6 -40 4813.72 5273.64   1
   0   6 -41 1795.12 5644.92   1
   0  -7   0-377.897 1264.07   0
   0  -7  -1 437.072 1160.60   0
   0  -7   1-691.417 1219.54   0
   0  -7   2 958.060 1085.59   0
   0  -7  -2 37.1513 1135.20   0
   0  -7  -3 267.398 1160.64   0
   0  -7   3 696.761 926.103   0
   0  -7  -4 372.294 1176.72   0
   0  -7   4-412.167 909.421   0
   0  -7   5 111.049 900.277   0
   0  -7   6 286.384 881.324   0
   0  -7   7 1194.60 922.009   0
   0  -7   8 1069.84 974.619   0
   0  -7   9-413.555 1062.48   0
   0  -7  10-171.375 1091.49   0
   0  -7  11-564.789 1124.68   0
   0  -7  12 536.921 1247.52   0
   0  -7  13-367.397 1320.54   0
   0  -7  14 70.8552 1411.89   0
   0   7 -14 734.451 1719.48   1
   0   7 -15-89.1535 1849.19   1
   0  -7  15 583.358 1548.64   0
   0  -7  16 41.1522 1656.06   0
   0   7 -16 0.67046 1773.67   1
   0   7 -17-517.402 2031.29   1
   0  -7  17 1312.14 1785.71   0
   0  -7  18 1279.59 1802.30   0
   0   7 -18-142.854 2205.21   1
   0   7 -19 637.658 2291.27   1
   0  -7  19 1192.35 1960.06   0
   0  -7  20 1121.67 1984.36   0
   0   7  20-398.138 2287.80   0
   0   7 -20-42.6079 2189.00   1
   0   7  21-53.1424 2658.04   0
   0   7 -21 786.811 2467.02   1
   0  -7  21 883.929 2199.74   0
   0   7  22 756.932 2606.37   0
   0   7 -22-182.294 2697.90   1
   0  -7  22 1204.04 2278.45   0
   0   7  23-268.387 2958.07   0
   0  -7  23-450.525 2308.24   0
   0  -7 -23-73.3429 2671.69   1
   0  -7  25 475.964 2486.78   0
   0   7  25 2813.06 3192.87   0
   0  -7 -25-65.4890 2569.83   1
   0   7  26 316.483 3215.17   0
   0   7 -26 1779.79 2926.67   1
   0  -7  27 810.704 2839.23   0
   0   7 -27 866.529 3058.16   1
   0   7  27 412.746 3097.66   0
   0  -7 -27-241.555 3174.68   1
   0  -7  28 3718.16 3010.87   0
   0   7  28 1323.83 3433.28   0
   0  -7  29 2503.23 2986.25   0
   0   7 -29 385.698 3847.58   1
   0   7  29 653.435 3732.02   0
   0  -7 -29 398.064 3497.02   1
   0  -7 -30 297.491 3771.83   1
   0   7 -30-558.870 3570.67   1
   0  -7  30 911.889 3093.93   0
   0  -7  31-310.787 3380.40   0
   0   7  31 2053.13 3652.16   0
   0   7 -31 2376.03 4146.98   1
   0  -7 -31 2889.47 3765.40   1
   0  -7 -32 896.069 3597.60   1
   0   7 -32-228.981 4156.70   1
   0  -7  32 720.329 3407.69   0
   0  -7  33-269.614 3410.94   0
   0   7 -33 1444.46 4193.25   1
   0  -7 -33 2642.58 3820.74   1
   0   7  34 488.187 4380.97   0
   0  -7  34 3689.28 3821.11   0
   0  -7 -34 1740.25 4276.10   1
   0   7 -34 2108.97 4707.64   1
   0   7  35-145.680 4326.21   0
   0  -7 -35 4570.85 4624.94   1
   0  -7  35 4056.24 3874.19   0
   0   7 -35 3549.77 4471.24   1
   0  -7  36 1479.16 4176.54   0
   0   7  36 728.920 4399.34   0
   0   7 -36 1231.73 5009.06   1
   0   7 -37 528.227 4892.65   1
   0  -7 -37 301.929 4647.04   1
   0  -7  38 847.095 4382.22   0
   0   7  38 1751.37 4932.01   0
   0   7 -38 1331.46 5133.85   1
   0  -7 -39 1824.77 4829.94   1
   0  -7  39 3168.90 4358.93   0
   0  -7 -40-460.491 5219.50   1
   0  -8   0 12697.4 1461.06   0
   0  -8   1 3760.08 1312.84   0
   0  -8  -1 3361.95 1337.88   0
   0  -8  -2 119901. 2167.67   0
   0  -8   2 139668. 2217.96   0
   0  -8  -3 60317.8 1827.07   0
   0  -8   3 69715.0 1651.52   0
   0  -8  -4 1536.80 1345.54   0
   0  -8   4 3208.68 1011.57   0
   0  -8   5 165369. 2079.98   0
   0  -8   6 1101.37 1034.35   0
   0  -8   7 259960. 2457.12   0
   0  -8   8 2354.62 1059.16   0
   0  -8   9 19195.0 1223.27   0
   0  -8  10 3731.35 1145.27   0
   0  -8  11 29817.4 1479.27   0
   0  -8  12 39410.3 1650.89   0
   0  -8  13 870.754 1401.93   0
   0  -8  14 35134.7 1761.84   0
   0  -8  15 2134.91 1568.90   0
   0  -8  16 2454.68 1645.52   0
   0  -8  17 7432.83 1812.05   0
   0  -8  18 36777.2 2137.83   0
   0   8 -18 37429.3 2646.60   1
   0   8 -19 103806. 3116.69   1
   0  -8  19 111962. 2860.40   0
   0   8 -20 11214.1 2719.33   1
   0  -8  20 14167.1 2157.86   0
   0   8  21 57455.4 3082.00   0
   0  -8  21 60598.0 2738.39   0
   0   8 -21 55884.2 2935.30   1
   0   8 -22 20248.7 2725.56   1
   0  -8  22 22899.9 2457.53   0
   0   8  22 25052.5 3220.80   0
   0  -8 -23 17768.8 2991.42   1
   0   8  23 23114.7 3032.58   0
   0   8 -23 20847.5 3085.26   1
   0  -8  23 22100.4 2537.58   0
   0   8 -24 7878.20 3165.68   1
   0   8  24 9862.48 3320.08   0
   0  -8  24 10755.1 2658.08   0
   0  -8 -24 8191.88 2769.41   1
   0  -8  25 25645.0 2914.46   0
   0  -8 -25 24293.2 3292.80   1
   0   8  25 26418.2 3450.17   0
   0   8 -25 25959.1 3480.57   1
   0   8  26 26049.5 3497.22   0
   0  -8 -26 24194.1 3105.39   1
   0  -8  26 26809.2 3038.09   0
   0   8 -26 23779.3 3539.31   1
   0   8  27 35450.8 3959.13   0
   0  -8  27 34241.1 3231.42   0
   0  -8 -27 34266.1 3620.01   1
   0   8 -27 33239.4 3597.42   1
   0  -8 -28 385.477 3389.93   1
   0  -8  28 3464.19 3035.97   0
   0   8 -28 1859.30 3377.23   1
   0   8  28 497.651 3474.87   0
   0  -8  29 4356.96 3064.04   0
   0  -8 -29 5042.64 3321.01   1
   0   8 -29 3058.69 3753.22   1
   0   8  29 2974.89 3488.51   0
   0  -8  30 19615.6 3339.70   0
   0   8  30 18424.9 4158.62   0
   0   8 -30 21278.8 4333.94   1
   0  -8 -30 20424.0 3916.09   1
   0   8  31 31621.8 4413.23   0
   0  -8  31 32625.3 3604.96   0
   0   8 -31 28823.0 4290.28   1
   0  -8 -31 31127.1 4256.50   1
   0  -8 -32 2229.94 3882.81   1
   0   8 -32 729.885 3918.22   1
   0  -8  32 3090.53 3601.77   0
   0  -8 -33-608.985 3848.32   1
   0  -8  33 576.743 3463.25   0
   0   8  33 1007.52 4017.28   0
   0   8 -34 1410.05 4234.24   1
   0  -8  34 4639.22 3648.84   0
   0   8  34 3384.39 4618.88   0
   0  -8 -34 5177.63 4241.39   1
   0  -8 -35 6055.37 4631.47   1
   0  -8  35 4754.26 3979.31   0
   0   8  35 2251.18 4780.18   0
   0  -8 -36 588.362 4688.37   1
   0   8  36 617.966 4741.29   0
   0  -8  36-239.972 3989.98   0
   0  -8 -37 791.327 4658.62   1
   0   8  37 2045.93 4793.31   0
   0  -8  38 3847.18 4325.08   0
   0  -8 -39 3640.84 4882.26   1
   0  -8 -41 1966.82 5823.37   1
   0  -9   0 447.003 1470.48   0
   0  -9  -1 519.734 1375.94   0
   0  -9   1-276.883 1461.35   0
   0  -9  -2 264.834 1380.20   0
   0  -9   2 46.3657 1436.50   0
   0  -9   3 10.5976 1295.52   0
   0  -9  -3-878.681 1377.48   0
   0  -9   4 464.016 1171.06   0
   0  -9  -4 376.413 1390.90   0
   0  -9   5-127.347 1108.56   0
   0  -9   6-499.415 1167.47   0
   0  -9   8 629.856 1147.63   0
   0  -9   9 364.410 1165.58   0
   0  -9  10 343.058 1186.97   0
   0  -9  11 1587.93 1242.43   0
   0  -9  12 1187.66 1334.95   0
   0  -9  15-334.640 1616.52   0
   0  -9  16-566.176 1707.36   0
   0  -9  17 537.980 1817.70   0
   0  -9  18 1183.05 1953.61   0
   0  -9  19 885.318 2039.57   0
   0  -9  20 919.708 2056.42   0
   0  -9  21 646.711 2151.84   0
   0   9  22-323.909 2840.07   0
   0  -9  22-140.493 2277.06   0
   0  -9  23-324.345 2447.35   0
   0   9  23 1539.72 3308.20   0
   0  -9  24 2319.79 2515.36   0
   0   9  25-16.1791 3527.77   0
   0  -9 -25-3.38284 3035.37   1
   0   9  26-596.570 3468.48   0
   0  -9 -26 828.903 3218.26   1
   0   9  27 64.5267 3498.90   0
   0  -9  27 2414.38 2856.17   0
   0   9  28-559.242 3930.45   0
   0  -9 -28 35.7811 3528.78   1
   0  -9 -29 2672.70 3470.79   1
   0   9  29 2119.99 3746.71   0
   0  -9  29 1203.37 3034.83   0
   0   9  30 2655.55 3849.08   0
   0  -9 -30 4106.89 3503.36   1
   0  -9  30 2542.16 3221.68   0
   0   9  31 358.296 4306.29   0
   0  -9  31 228.365 3341.77   0
   0  -9 -31 1998.72 4037.76   1
   0  -9  32-476.894 3470.26   0
   0  -9 -32 1481.08 4002.38   1
   0  -9 -33 1112.47 3921.31   1
   0  -9  33 519.529 3693.97   0
   0   9  34 375.407 4576.84   0
   0  -9  34-182.914 3745.37   0
   0  -9 -34 663.711 4218.78   1
   0  -9  35-299.428 3827.29   0
   0  -9 -35 1945.79 4631.43   1
   0   9  36-596.847 4978.14   0
   0  -9 -36 3840.11 4690.07   1
   0  -9  37 1547.48 4167.97   0
   0  -9 -37 4726.16 4459.49   1
   0  -9  38 596.626 4477.77   0
   0  -9 -39 467.426 5278.13   1
   0  -9 -40 656.752 5590.87   1
   0 -10   0 869.265 1555.44   0
   0 -10  -1 19619.9 1728.15   0
   0 -10   1 19098.6 1823.48   0
   0 -10   2-783.683 1565.76   0
   0 -10  -2 942.261 1479.15   0
   0 -10  -3 29151.9 1811.16   0
   0 -10   3 27768.5 1800.42   0
   0 -10   4 42910.3 1816.48   0
   0 -10  -4 39707.2 1945.23   0
   0 -10   5 156008. 2405.51   0
   0 -10   6 34507.1 1545.38   0
   0 -10   7 98086.1 2022.26   0
   0 -10   8 20405.7 1430.61   0
   0 -10   9 1933.14 1294.82   0
   0 -10  10 6098.80 1341.97   0
   0 -10  11 19687.4 1493.70   0
   0 -10  12 1366.27 1336.26   0
   0 -10  13 19127.4 1629.63   0
   0 -10  14 18839.1 1673.43   0
   0 -10  15 18141.4 1815.82   0
   0 -10  16 36188.7 2106.39   0
   0 -10  17 86187.4 2529.09   0
   0 -10  18 66298.2 2530.97   0
   0 -10  19 3666.67 2091.37   0
   0 -10  20 23981.8 2307.27   0
   0 -10  21 32268.2 2503.52   0
   0 -10  22 35233.6 2685.47   0
   0 -10  23 15499.1 2560.94   0
   0  10  23 14973.4 3361.87   0
   0  10  24 1725.28 3535.13   0
   0 -10  24 3264.57 2588.18   0
   0 -10 -25 8866.66 3069.16   1
   0  10  25 8327.50 3520.23   0
   0 -10  25 9440.26 2701.47   0
   0 -10 -26 6671.94 3477.76   1
   0  10  26 6760.21 3902.55   0
   0 -10  26 6419.00 2821.40   0
   0  10  27 26934.7 3967.60   0
   0 -10 -27 24753.9 3396.48   1
   0 -10  27 28021.6 3120.68   0
   0  10  28 5805.55 4160.26   0
   0 -10 -28 4975.57 3535.21   1
   0 -10  28 5747.43 3022.58   0
   0 -10  29 11743.5 3179.25   0
   0 -10 -29 9848.59 3672.43   1
   0  10  29 10758.5 4269.50   0
   0 -10 -30 8654.94 3599.74   1
   0  10  30 11648.2 4138.74   0
   0 -10  30 10620.3 3335.04   0
   0  10  31 5687.65 4492.46   0
   0 -10  31 3193.82 3377.16   0
   0 -10 -31 4430.04 4119.64   1
   0  10  32 1196.01 4553.65   0
   0 -10 -32 2118.08 4071.27   1
   0 -10  32 394.297 3460.46   0
   0 -10 -33 2968.24 4020.48   1
   0 -10  33 3156.80 3687.54   0
   0  10  34 3482.77 4675.70   0
   0 -10 -34 6299.55 4449.79   1
   0 -10  34 5811.61 3828.64   0
   0 -10  35 2812.26 3907.91   0
   0 -10 -35 1869.56 4713.75   1
   0  10  35 5664.15 5298.91   0
   0  10  36 801.586 5294.51   0
   0 -10 -36 2613.64 4457.50   1
   0 -10 -37 3280.58 4612.60   1
   0 -10  37 456.895 4309.14   0
   0 -10  38 1201.36 4393.65   0
   0 -10 -38 4408.74 5121.64   1
   0 -10 -40 410.888 5372.12   1
   0 -11   0 747.487 1718.28   0
   0 -11   1 263.397 1732.72   0
   0 -11  -1 410.669 1639.38   0
   0 -11   2-845.415 1730.51   0
   0 -11  -2 763.047 1640.82   0
   0 -11  -3-64.0259 1688.59   0
   0 -11  -4 404.821 1677.95   0
   0 -11   4-137.576 1571.30   0
   0 -11   5-207.868 1450.39   0
   0 -11   6 2060.07 1376.69   0
   0 -11   7 342.331 1363.98   0
   0 -11   8-571.635 1417.97   0
   0 -11  10 289.532 1467.64   0
   0 -11  11-229.674 1446.20   0
   0 -11  12 883.735 1523.30   0
   0 -11  13 1028.98 1534.36   0
   0 -11  14 1083.22 1603.58   0
   0 -11  15 1187.57 1686.48   0
   0 -11  16 1593.33 1798.36   0
   0 -11  17 1742.29 1867.68   0
   0 -11  18 1442.57 1951.44   0
   0 -11  19 896.383 2084.84   0
   0 -11  24-512.517 2557.46   0
   0 -11  25 170.127 2614.00   0
   0 -11  26 1130.20 2831.87   0
   0 -11 -26-65.7860 3519.67   1
   0  11  27 90.4231 3852.90   0
   0 -11 -28 140.820 3653.57   1
   0 -11  29 1031.59 3134.05   0
   0 -11 -29 295.694 3558.40   1
   0  11  30-10.1880 4228.37   0
   0 -11 -30 2964.32 3738.36   1
   0 -11  31 62.6875 3347.06   0
   0  11  31-460.598 4669.35   0
   0 -11 -31-336.196 4110.92   1
   0 -11 -32 1639.89 4006.13   1
   0  11  32 2685.83 4743.21   0
   0 -11 -33 3551.00 4232.40   1
   0 -11 -34 5385.53 4623.14   1
   0 -11  35 162.233 3995.04   0
   0 -11 -35 4214.02 4457.50   1
   0 -11 -36 3705.42 4559.22   1
   0 -11  37 18.0024 4168.23   0
   0 -11 -37 2901.69 5006.01   1
   0 -11 -38 4018.70 5206.25   1
   0 -11 -39 1348.55 5028.99   1
   0 -12   0 7363.70 1925.05   0
   0 -12   1 33460.3 2202.43   0
   0 -12  -1 32773.4 2144.92   0
   0 -12  -2 11777.5 1915.42   0
   0 -12   2 13102.5 2078.87   0
   0 -12  -3 121633. 2890.50   0
   0 -12   3 124465. 2932.69   0
   0 -12  -4 54764.5 2382.42   0
   0 -12   4 56467.1 2360.47   0
   0 -12   5 6955.33 1840.49   0
   0 -12   6 159.739 1716.86   0
   0 -12   7 16627.3 1661.16   0
   0 -12   8 77818.9 2138.56   0
   0 -12   9 27543.2 1856.65   0
   0 -12  10 8151.02 1676.53   0
   0 -12  11 27818.3 1825.76   0
   0 -12  12 22059.2 1873.30   0
   0 -12  13 2803.56 1723.77   0
   0 -12  14 145237. 2830.72   0
   0 -12  15 69993.5 2416.17   0
   0 -12  16 38567.3 2165.97   0
   0 -12  17 1777.13 1897.46   0
   0 -12  18 24270.2 2186.35   0
   0 -12  19 23017.3 2291.17   0
   0 -12  20 2240.98 2147.42   0
   0 -12  21 5621.23 2279.24   0
   0 -12  22 6253.66 2391.91   0
   0 -12  23 10925.2 2532.48   0
   0 -12  24-539.307 2600.30   0
   0  12  26 7960.71 4434.54   0
   0 -12  26 8225.70 2841.07   0
   0 -12 -26 8282.14 3584.28   1
   0 -12 -27 6300.58 3428.69   1
   0  12  27 5887.72 4194.55   0
   0 -12  27 4034.20 3002.92   0
   0  12  28-242.395 4587.76   0
   0 -12 -28 376.474 3758.12   1
   0 -12  28 96.3612 3026.65   0
   0 -12  29 1473.72 3188.58   0
   0  12  30 4983.23 4405.54   0
   0 -12  30 2095.44 3332.94   0
   0 -12 -30 5508.46 4049.87   1
   0  12  31-633.438 4998.77   0
   0 -12  31 976.747 3433.51   0
   0 -12 -31 2712.98 3985.20   1
   0 -12 -32-17.4062 3981.58   1
   0 -12  33 425.623 3731.89   0
   0  12  33 2857.94 4896.60   0
   0 -12 -33 1334.26 4566.13   1
   0 -12  34 3627.80 3827.51   0
   0 -12 -34 8390.10 4389.85   1
   0  12  34 4251.37 5580.53   0
   0 -12 -35 1043.98 4405.93   1
   0  12  35 899.336 5549.42   0
   0 -12 -36 3430.57 4996.39   1
   0 -12  36 2392.79 4100.11   0
   0 -12 -37 4282.79 4964.98   1
   0 -12 -38 5929.32 5013.95   1
   0 -12 -39 481.250 5254.59   1
   0 -13   0 16.6106 2003.83   0
   0 -13  -1 934.787 1936.71   0
   0 -13   1 987.960 1942.65   0
   0 -13   2 289.725 1974.39   0
   0 -13  -2 49.0089 1959.26   0
   0 -13   3 590.863 2078.19   0
   0 -13  -3 688.128 2021.37   0
   0 -13  -4 398.527 2022.57   0
   0 -13   6 248.791 1859.36   0
   0 -13   7 230.353 1839.15   0
   0 -13   8 1447.34 1730.80   0
   0 -13   9 2850.45 1691.73   0
   0 -13  15 1563.61 1941.27   0
   0 -13  16 679.091 1914.63   0
   0 -13  17 1643.57 2037.07   0
   0 -13  18 507.447 2016.96   0
   0 -13  19 1108.21 2051.00   0
   0 -13  20 2414.42 2075.99   0
   0 -13  21 1919.08 2221.14   0
   0 -13  22 1285.65 2367.68   0
   0 -13  23 2672.09 2365.04   0
   0 -13  24 2690.74 2565.95   0
   0 -13  25 2347.63 2676.70   0
   0 -13  26 1514.50 2765.31   0
   0 -13  27 674.304 2809.97   0
   0  13  27 7.89752 4465.10   0
   0  13  28-482.097 4880.08   0
   0 -13  28 2866.20 2976.32   0
   0 -13  29 1139.12 3007.92   0
   0 -13 -30 1545.34 3991.00   1
   0  13  30 2866.65 5168.53   0
   0 -13  30 3884.10 3289.91   0
   0  13  31 951.118 5122.44   0
   0 -13  31 2848.92 3435.98   0
   0 -13 -31 2528.66 3992.79   1
   0 -13  32 3315.65 3531.12   0
   0  13  32 2008.75 5100.27   0
   0 -13  33 3760.36 3652.11   0
   0  13  33 2035.69 5602.37   0
   0 -13 -33 1924.68 4301.63   1
   0 -13  34 6472.64 3807.24   0
   0 -13 -34 5339.90 4580.95   1
   0  13  34-11.9626 5627.92   0
   0 -13 -35 2510.02 4844.50   1
   0 -13  35 5360.74 3844.32   0
   0 -13  36 6810.55 4107.31   0
   0 -13 -37 4790.44 4852.07   1
   0 -13 -38 5529.60 5368.43   1
   0 -13 -39 1122.71 5190.34   1
   0 -14   0 170332. 3536.46   0
   0 -14  -1 18180.1 2363.04   0
   0 -14   1 18388.5 2419.38   0
   0 -14   2 27676.4 2390.14   0
   0 -14  -2 26164.1 2499.65   0
   0 -14   3 41801.4 2610.08   0
   0 -14  -3 35383.6 2540.60   0
   0 -14   4 27115.5 2511.65   0
   0 -14  -4 28091.1 2480.10   0
   0 -14   5 3507.54 2178.14   0
   0 -14   7 8409.72 2097.89   0
   0 -14   8 32914.1 2243.52   0
   0 -14   9 109091. 2773.61   0
   0 -14  10 12957.3 1964.25   0
   0 -14  11 11081.1 1928.54   0
   0 -14  12 87402.0 2704.84   0
   0 -14  13 23863.5 2200.65   0
   0 -14  14 14278.6 2135.48   0
   0 -14  15-29.7351 2037.98   0
   0 -14  16 19895.4 2154.54   0
   0 -14  17 5.70320 2021.74   0
   0 -14  18 2355.96 2109.86   0
   0 -14  19 3853.56 2270.02   0
   0 -14  20 998.620 2312.79   0
   0 -14  21 5683.49 2419.61   0
   0 -14  22 3173.83 2464.47   0
   0 -14  23 121.485 2389.64   0
   0 -14  24 2200.48 2544.81   0
   0 -14  25 8614.58 2769.35   0
   0  14  25 5521.76 4803.89   0
   0 -14  26 5422.57 2821.56   0
   0 -14  27 1922.81 2904.32   0
   0 -14  28 4969.28 2952.15   0
   0  14  28 314.797 4850.82   0
   0  14  29-585.479 5259.62   0
   0 -14  29 3825.70 3137.39   0
   0 -14  30 3315.52 3239.57   0
   0  14  31 4040.94 5280.92   0
   0 -14  31 3865.63 3432.08   0
   0 -14 -31 1236.84 4362.73   1
   0 -14  32 4521.27 3496.40   0
   0 -14 -33 501.863 4580.99   1
   0 -14  33 6854.70 3713.32   0
   0 -14  34 4075.31 3769.36   0
   0 -14 -34 1146.35 4671.85   1
   0 -14  35 5605.87 3950.84   0
   0 -14 -35 1582.04 4636.08   1
   0 -14 -36 4057.84 5097.03   1
   0 -14  36 4008.50 4051.04   0
   0 -14 -37 2924.28 5010.98   1
   0 -14 -38 140.262 5098.13   1
   0 -15   0 2226.33 2345.05   0
   0 -15   1 563.549 2335.88   0
   0 -15  -1 476.775 2262.70   0
   0 -15   2 1421.91 2266.14   0
   0 -15  -2 977.173 2310.49   0
   0 -15  -3 1588.12 2313.58   0
   0 -15   3 1443.82 2299.29   0
   0 -15  -4 1287.63 2369.82   0
   0 -15   5 1033.51 2279.85   0
   0 -15   9 541.497 2218.45   0
   0 -15  10 1686.03 1984.00   0
   0 -15  11 1364.21 2004.57   0
   0 -15  12 2878.51 1892.48   0
   0 -15  17 320.518 2131.36   0
   0 -15  18-372.494 2240.18   0
   0 -15  19 559.187 2274.36   0
   0 -15  20 224.930 2312.96   0
   0 -15  21 359.029 2390.78   0
   0 -15  22 666.101 2494.72   0
   0 -15  23 343.776 2581.22   0
   0 -15  24 485.980 2738.74   0
   0 -15  25 1368.85 2745.15   0
   0 -15  26 85.0290 2897.97   0
   0 -15  27 1780.18 2934.30   0
   0 -15  28 3352.57 3124.73   0
   0  15  28-513.988 5534.76   0
   0 -15  29 1833.45 3115.71   0
   0 -15 -29 750.521 4009.60   1
   0 -15  30 1798.67 3230.68   0
   0  15  30 1209.39 5439.82   0
   0 -15  31 4994.68 3454.76   0
   0 -15 -31-585.919 4210.61   1
   0  15  31 3538.78 5985.63   0
   0  15  32 270.681 5705.77   0
   0 -15 -32-114.890 4550.05   1
   0 -15  32 2061.37 3595.67   0
   0 -15 -33 718.057 4577.95   1
   0 -15  33 2506.77 3683.58   0
   0  15  33 815.541 5951.04   0
   0 -15  34 2263.63 3826.85   0
   0 -15 -35 339.430 4929.86   1
   0 -15  35 394.987 3947.23   0
   0 -15 -37 4616.31 5296.97   1
   0 -16   0 99646.9 3287.60   0
   0 -16  -1 23783.1 2713.49   0
   0 -16   1 25500.1 2695.98   0
   0 -16   2 4919.27 2529.88   0
   0 -16  -2 4933.20 2572.12   0
   0 -16  -3 24186.8 2719.07   0
   0 -16   3 19844.7 2738.45   0
   0 -16  -4 17288.3 2844.41   0
   0 -16   4 10230.5 2695.19   0
   0 -16   5 83383.4 3422.63   0
   0 -16   6 4881.41 2570.35   0
   0 -16   7 60253.4 3015.21   0
   0 -16   8 334.804 2439.74   0
   0 -16  10 3440.91 2257.43   0
   0 -16  11 1537.41 2082.32   0
   0 -16  12 19962.3 2319.90   0
   0 -16  13 2303.45 2064.91   0
   0 -16  14 6447.30 2150.89   0
   0 -16  17 3130.20 2361.77   0
   0 -16  19 4786.90 2341.56   0
   0 -16  20-130.906 2467.94   0
   0 -16  21 517.929 2590.54   0
   0 -16  22 3125.31 2671.21   0
   0 -16  23 381.070 2659.48   0
   0 -16  24 3590.72 2745.30   0
   0 -16  25 1927.86 2882.06   0
   0 -16  26 168.935 2950.17   0
   0 -16  27 1886.28 3016.05   0
   0 -16  28 1011.39 3169.39   0
   0 -16 -30-341.531 4343.15   1
   0 -16  30 1666.67 3394.14   0
   0 -16 -31 1928.83 4278.52   1
   0  16  31 4218.97 6012.68   0
   0 -16  31 2127.59 3489.68   0
   0  16  32 1554.70 6491.13   0
   0 -16  32 2466.20 3755.17   0
   0 -16 -33 3432.16 4754.73   1
   0 -16  33 480.419 3854.31   0
   0 -16  34 1420.76 3985.89   0
   0 -16 -34 266.816 4817.92   1
   0 -16 -35 2606.60 5089.38   1
   0 -17   0 2087.84 2539.83   0
   0 -17   1-301.455 2514.68   0
   0 -17  -1 1319.11 2705.20   0
   0 -17   2 183.856 2489.31   0
   0 -17  -2-487.571 2547.32   0
   0 -17  -3 1936.91 2579.77   0
   0 -17   3 1228.49 2630.56   0
   0 -17   4 1355.50 2593.92   0
   0 -17   5 1940.77 2539.48   0
   0 -17   6 307.590 2669.91   0
   0 -17   8-433.799 2552.19   0
   0 -17  10 507.240 2546.35   0
   0 -17  12 131.703 2288.12   0
   0 -17  13 499.430 2198.91   0
   0 -17  14 1325.62 2190.01   0
   0 -17  15 2318.15 2257.70   0
   0 -17  16 3635.43 2243.86   0
   0 -17  23 338.695 2685.96   0
   0 -17  27 1216.11 3187.78   0
   0 -17  28-306.626 3176.93   0
   0 -17  29-173.202 3404.75   0
   0  17  31 313.848 6470.26   0
   0 -17  31-84.8039 3525.60   0
   0 -17 -32 820.662 4597.33   1
   0 -17 -33 495.488 4851.34   1
   0 -17 -34 1745.02 4867.02   1
   0 -17 -35 1248.29 4988.06   1
   0 -17 -36 2949.59 5291.46   1
   0 -18   0 1753.75 2759.84   0
   0 -18  -1 1049.22 2701.28   0
   0 -18   1 1071.68 2615.77   0
   0 -18  -2 10078.5 2915.26   0
   0 -18   2 8620.22 2688.19   0
   0 -18   3 2099.28 2773.59   0
   0 -18  -3 2017.27 2781.08   0
   0 -18   4 51077.8 3115.90   0
   0 -18   5 9759.66 2902.34   0
   0 -18   6 2070.19 2741.66   0
   0 -18   7 12859.8 3002.11   0
   0 -18   8 34002.2 3012.34   0
   0 -18   9 467.593 2740.80   0
   0 -18  10 6196.65 2833.85   0
   0 -18  11 10183.6 2778.00   0
   0 -18  12 543.343 2594.69   0
   0 -18  13 182.362 2575.10   0
   0 -18  14 3235.17 2590.02   0
   0 -18  15 4778.32 2477.17   0
   0 -18  16 6358.89 2414.73   0
   0 -18  17 3815.46 2464.55   0
   0 -18  18 5201.19 2430.81   0
   0 -18  19 517.776 2487.11   0
   0 -18  22-129.706 2928.69   0
   0 -18  23 397.536 2998.38   0
   0 -18  24 1574.95 3041.94   0
   0 -18  26-309.303 3198.47   0
   0 -18  27 682.565 3263.65   0
   0 -18 -30 404.649 4457.26   1
   0 -18 -31 1785.60 4590.97   1
   0 -18 -32-218.341 4704.90   1
   0 -18 -34 786.927 4980.37   1
   0 -19   0 1195.30 2773.23   0
   0 -19  -1 3124.24 2938.30   0
   0 -19   1 2109.33 2879.17   0
   0 -19  -2 249.640 2756.11   0
   0 -19   2 1295.58 2649.31   0
   0 -19   3-74.7475 2826.30   0
   0 -19   4 1166.53 2734.87   0
   0 -19   6-89.2978 2874.85   0
   0 -19   7-166.530 2734.27   0
   0 -19   8 1354.85 2770.38   0
   0 -19   9 554.654 2830.33   0
   0 -19  10 1027.41 2857.10   0
   0 -19  14 1679.36 2761.75   0
   0 -19  15 1211.57 2649.72   0
   0 -19  16 3176.50 2784.26   0
   0 -19  17 795.878 2547.64   0
   0 -19  18 3528.14 2737.56   0
   0 -19  19 3704.62 2719.43   0
   0 -19  20 3349.56 2628.29   0
   0 -19  21 5317.98 2687.46   0
   0 -19  22 1829.75 2815.16   0
   0 -19 -28 74.3380 4411.13   1
   0 -19 -30-398.562 4558.04   1
   0 -19 -31 1949.48 4744.35   1
   0 -19 -32 429.720 4869.02   1
   0 -19 -33-111.789 5052.17   1
   0 -19 -34 9.52032 5243.05   1
   0 -20   0 1638.69 3035.41   0
   0 -20  -1 503.193 2897.28   0
   0 -20   1 714.343 2987.62   0
   0 -20  -2 1847.18 3070.89   0
   0 -20   2 2148.69 2838.22   0
   0 -20   3 3709.13 2937.92   0
   0 -20   4-53.0256 3005.92   0
   0 -20   5 10945.6 2899.12   0
   0 -20   6 1203.70 2798.51   0
   0 -20   7 6537.00 3013.28   0
   0 -20   8 1198.56 3035.89   0
   0 -20   9 3528.84 3099.45   0
   0 -20  10 9522.85 3160.53   0
   0 -20  11 607.640 3030.08   0
   0 -20  13 4607.99 2992.78   0
   0 -20  14 505.810 2821.01   0
   0 -20  15-25.1885 2974.85   0
   0 -20  17 3206.61 3025.88   0
   0 -20  18 1811.39 2830.40   0
   0 -20  19 1510.00 3005.02   0
   0 -20  20 5343.02 3015.27   0
   0 -20  21 5265.38 3019.39   0
   0 -20 -28 1486.32 4554.55   1
   0 -20 -29 3599.76 4659.16   1
   0 -20 -30 2821.35 4705.06   1
   0 -20 -31 1212.80 4860.27   1
   0 -20 -32 3415.11 5113.18   1
   0 -21   0 1314.69 3144.40   0
   0 -21  -1 898.014 3202.92   0
   0 -21   1-399.559 2956.95   0
   0 -21   2 1447.52 2916.39   0
   0 -21   3 2360.53 2931.92   0
   0 -21   4 1190.48 3023.64   0
   0 -21   5 1883.69 3064.58   0
   0 -21   9-171.750 3056.27   0
   0 -21  10-267.268 3102.31   0
   0 -21  11 294.427 3267.06   0
   0 -21  12 843.892 3173.41   0
   0 -21  13 365.166 3082.67   0
   0 -21  14-402.068 3026.15   0
   0 -21  16-77.5771 3026.75   0
   0  21  26 3438.99 8271.47   0
   0 -22   0 6317.87 3136.43   0
   0 -22   1 747.329 3046.54   0
   0 -22   2 5118.34 3051.78   0
   0 -22   3 1246.99 3037.56   0
   0 -22   4 1393.04 3008.27   0
   0 -22   5 1736.09 3097.14   0
   0 -22   6-459.993 3090.47   0
   0 -22   7 2107.11 3144.84   0
   0 -22   8-498.772 3093.11   0
   0 -22   9 7276.74 3095.60   0
   0 -22  10 1305.43 3057.84   0
   0 -22  11 2104.95 3263.61   0
   0 -22  12 2394.25 3438.72   0
   0 -23   0 5093.26 3376.83   0
   0 -23   1 4810.25 3177.69   0
   0 -23   2 2247.93 3129.78   0
   0 -23   3 3832.60 3134.91   0
   0 -23   5 1000.15 2990.91   0
   0 -23   6 875.089 3056.25   0
   0 -23   7 1159.79 3234.11   0
   0 -24   1 3565.20 3529.21   0
   1   0  -4 162371. 1252.66   1
  -1   0   5 541.655 710.397   0
   1   0  -5 589.886 514.336   0
   1   0  -5 548.516 678.634   1
   1   0  -6 287240. 1994.31   1
  -1   0   6 275869. 1906.43   0
   1   0  -6 284299. 1998.18   0
   1   0  -7 713.083 744.931   1
  -1   0   7 3.14927 895.662   0
  -1   0   8 1274.14 980.609   0
   1   0  -8 1204.78 966.610   1
  -1   0   9 510.136 906.205   0
   1   0  -9 1272.90 968.315   1
   1   0  10 15717.3 1077.32   0
  -1   0  10 16916.1 1252.28   0
   1   0 -10 16934.1 1243.40   1
   1   0  11 180.036 1021.76   0
  -1   0  11 893.082 1174.22   0
   1   0 -11 829.993 992.929   1
   1   0  12 115624. 1994.52   0
   1   0 -12 112009. 2002.07   1
  -1   0  12 115799. 2039.28   0
   1   0 -13 1373.33 1271.20   1
  -1   0 -13 716.809 1205.19   1
  -1   0  13 1334.61 1382.68   0
   1   0  13 1403.74 1220.38   0
   1   0 -14 10351.7 1355.92   1
  -1   0 -14 10912.3 1557.73   1
  -1   0  14 10592.3 1524.71   0
   1   0  14 9938.02 1475.14   0
  -1   0  15 2351.95 1383.67   0
   1   0  15 1123.67 1480.54   0
  -1   0 -15 1919.14 1593.05   1
   1   0 -15 3373.39 1595.91   1
   1   0  16 104847. 2245.68   0
  -1   0 -16 103190. 2318.94   1
  -1   0  16 108562. 2346.93   0
  -1   0  17 1954.03 1741.93   0
  -1   0 -17 1766.27 1493.41   1
   1   0 -17 2563.53 1763.44   1
   1   0  17 1308.76 1515.46   0
  -1   0  18 12691.9 1713.71   0
  -1   0 -18 9997.63 1865.56   1
   1   0 -18 10666.3 2004.63   1
   1   0  18 11937.9 1849.66   0
  -1   0  19 2879.95 2011.28   0
  -1   0 -19 1541.03 2019.96   1
   1   0  19 732.076 1899.33   0
   1   0 -19 1639.51 2169.08   1
  -1   0  20 42399.8 2207.23   0
   1   0  20 43755.4 2372.21   0
   1   0 -20 41758.4 2390.38   1
  -1   0 -20 43644.8 2577.16   1
   1   0  21 3380.50 2141.64   0
  -1   0  21 702.655 2208.69   0
  -1   0 -21 209.158 2391.78   1
   1   0 -21 1087.51 2435.41   1
  -1   0 -22 817.621 2501.08   1
  -1   0  22 720.855 2076.81   0
   1   0 -22 203.585 2349.23   1
   1   0  22 1591.26 2234.11   0
  -1   0  23 1262.19 2371.07   0
  -1   0 -23 675.458 2637.45   1
   1   0  23 2139.65 2342.29   0
   1   0 -23 2970.25 2667.25   1
  -1   0  24 43798.1 2874.68   0
   1   0  24 40153.8 2770.69   0
   1   0 -24 41716.4 3213.39   1
  -1   0 -24 38764.9 3087.67   1
   1   0 -25 255.771 2536.96   1
  -1   0  25 2258.11 2409.05   0
   1   0  25 1302.30 2543.90   0
  -1   0 -25 2810.57 2882.52   1
  -1   0  26 6846.82 2836.86   0
   1   0 -26 5662.63 3225.31   1
   1   0  26 4695.88 2709.90   0
  -1   0 -26 3331.05 3008.65   1
   1   0  27 674.721 2793.90   0
  -1   0 -27 2632.86 3211.79   1
  -1   0  27 2266.08 2902.18   0
   1   0 -27 2229.46 3160.98   1
  -1   0  28 58093.1 3310.64   0
  -1   0 -28 55020.6 3841.91   1
   1   0 -28 52106.8 3517.33   1
   1   0  28 58854.3 3435.55   0
  -1   0  29 4088.55 3127.93   0
   1   0 -29 904.917 3575.37   1
   1   0  29 3178.81 3125.66   0
  -1   0 -29 2684.97 3489.18   1
   1   0 -30 295.831 3714.39   1
  -1   0  30 2088.66 3325.49   0
  -1   0 -30 2737.21 3639.53   1
   1   0  30-253.386 3197.86   0
   1   0  31 1587.37 3326.35   0
  -1   0  31 2420.51 3136.22   0
  -1   0 -31 463.274 3717.17   1
   1   0 -31 1791.29 3439.13   1
   1   0  32 1342.24 3483.24   0
  -1   0  32 3644.91 3279.87   0
  -1   0 -32 2144.51 3822.10   1
   1   0 -32 2020.15 3927.87   1
  -1   0 -33 1526.97 3920.26   1
  -1   0  33 1495.86 3751.23   0
   1   0  33 2693.01 3673.99   0
  -1   0 -34 988.320 4050.14   1
  -1   0  34 1460.77 3872.94   0
   1   0  34 1625.91 3834.83   0
   1   0 -35 2808.96 4135.13   1
   1   0  35-44.1437 4030.52   0
  -1   0 -35 490.113 4135.71   1
  -1   0  35 2312.45 3726.54   0
   1   0  36 4987.18 4232.97   0
   1   0 -36 8599.23 4637.74   1
  -1   0  36 7303.95 3918.18   0
  -1   0 -36 5057.02 4322.35   1
  -1   0  37 4091.40 4158.21   0
   1   0  37 1591.02 4308.62   0
  -1   0 -37 2591.23 4353.57   1
   1   0 -37 200.136 5026.54   1
  -1   0  38 5934.98 4564.32   0
   1   0  38 6036.93 4491.83   0
   1   0 -38 2813.65 5168.48   1
  -1   0 -38 1588.25 4452.16   1
   1   0 -39 1316.63 4901.19   1
  -1   0  39 1104.76 4637.84   0
  -1   0 -39 2819.42 4646.96   1
   1   0  39 2611.34 4738.38   0
   1   0 -40 4666.64 4992.76   1
  -1   0 -40 3975.14 4834.68   1
   1   0 -41 1459.52 5088.64   1
  -1   0 -41 1361.76 4997.69   1
  -1   0 -42 5172.74 5253.47   1
   1   0 -42 7998.61 5705.37   1
  -1   1   4 9566.70 602.367   0
   1  -1  -4 9568.20 537.585   1
  -1  -1   5 60682.8 1021.51   0
   1   1  -5 62960.9 1050.74   1
   1  -1  -5 62780.0 990.116   1
  -1   1   5 65201.3 1052.41   0
   1  -1  -6 201815. 1771.74   0
  -1  -1   6 198619. 1769.97   0
   1  -1   6 197272. 1543.58   0
   1   1  -6 189108. 1679.87   0
   1   1  -6 201682. 1796.75   1
   1  -1  -6 188530. 1608.72   1
  -1   1   6 197837. 1713.87   0
  -1  -1   7 66345.2 1280.85   0
  -1   1   7 68309.3 1267.12   0
   1  -1  -7 66655.6 1229.89   1
   1   1  -7 67917.1 1389.23   1
   1  -1   7 68582.5 1162.19   0
   1  -1   8 121225. 1536.25   0
  -1  -1   8 125850. 1620.32   0
   1   1  -8 130583. 1798.32   1
   1  -1  -8 129071. 1660.78   1
  -1   1   8 130391. 1648.33   0
  -1   1   9 251860. 2283.84   0
   1   1  -9 250849. 2322.38   1
  -1  -1   9 249144. 2328.13   0
   1  -1   9 258756. 2193.18   0
   1  -1  -9 248936. 2297.03   1
  -1   1 -10 46874.4 1411.21   1
  -1  -1  10 46562.0 1456.79   0
   1   1 -10 44335.1 1386.49   1
  -1   1  10 46324.9 1438.56   0
   1  -1  10 46541.3 1302.16   0
   1  -1 -10 47930.2 1441.89   1
   1  -1  11 7151.64 1059.23   0
   1  -1 -11 8359.13 1111.82   1
  -1   1  11 8022.37 1140.96   0
   1   1 -11 7904.36 1155.94   1
  -1   1 -11 7073.00 1238.08   1
  -1  -1  11 7965.25 1077.05   0
   1  -1 -12 143.494 1207.43   1
  -1   1 -12 1093.65 1285.16   1
  -1  -1  12 912.104 1286.59   0
  -1   1  12 939.335 1238.36   0
   1   1 -12 2400.22 1372.37   1
   1  -1  12 1491.70 1149.74   0
   1   1  13 24958.7 1439.24   0
   1   1 -13 25478.0 1644.20   1
  -1   1 -13 25044.4 1555.67   1
   1  -1 -13 24446.0 1623.45   1
  -1  -1  13 23964.2 1518.21   0
  -1   1  13 25052.2 1550.23   0
   1  -1  13 25278.1 1475.99   0
   1   1 -14 25157.7 1566.71   1
   1  -1  14 28628.7 1585.54   0
  -1   1 -14 26656.4 1650.21   1
   1  -1 -14 26874.1 1511.94   1
   1   1  14 25809.0 1608.73   0
  -1  -1  14 27384.5 1555.62   0
  -1   1  14 28308.5 1621.75   0
   1   1  15 35318.3 1827.51   0
   1   1 -15 36305.7 1732.43   1
  -1   1  15 37514.8 1792.75   0
   1  -1  15 38431.8 1741.13   0
  -1  -1  15 37746.8 1719.99   0
   1  -1 -15 38105.5 1941.14   1
  -1   1 -15 33868.7 1800.12   1
   1   1 -16 23075.5 1798.68   1
   1   1  16 20788.7 1687.73   0
  -1  -1  16 24845.6 1774.80   0
  -1   1 -16 22291.7 1831.75   1
   1  -1 -16 22507.6 1679.49   1
  -1   1  16 23996.0 1828.25   0
  -1  -1 -16 22533.1 1762.81   1
   1  -1  16 24328.9 1728.45   0
   1  -1 -17 57160.9 2355.37   1
   1   1  17 58497.3 2191.69   0
   1  -1  17 56717.2 2048.57   0
  -1   1 -17 56602.2 2266.64   1
  -1  -1  17 55819.5 2174.94   0
  -1   1  17 50861.6 1972.16   0
   1   1 -17 54799.9 2315.61   1
  -1  -1 -17 53572.9 2285.51   1
   1  -1  18 50952.7 2066.46   0
   1  -1 -18 46082.7 2144.67   1
  -1   1  18 48913.9 2273.67   0
  -1  -1 -18 45964.6 2094.52   1
   1   1  18 50823.5 2258.31   0
  -1   1 -18 52469.1 2374.56   1
  -1  -1  18 49898.0 2243.65   0
   1   1 -18 50725.5 2498.31   1
   1  -1 -19 5157.93 2151.60   1
  -1  -1 -19 4654.26 1949.20   1
  -1   1  19 7294.91 1971.20   0
  -1  -1  19 6113.48 1778.16   0
   1   1  19 6895.64 1822.22   0
  -1   1 -19 6294.69 2126.66   1
   1  -1  19 7538.01 1775.56   0
   1   1 -19 4480.57 2142.42   1
   1  -1 -20 6228.40 2283.87   1
  -1   1  20 5999.72 1918.47   0
  -1   1 -20 6419.82 2302.85   1
  -1  -1 -20 5996.31 2272.64   1
   1  -1  20 6302.77 1861.85   0
   1   1 -20 4465.50 1994.37   1
  -1  -1  20 7173.84 2098.58   0
   1   1  20 6600.86 1997.08   0
   1   1  21 59845.6 2661.81   0
  -1   1 -21 54961.3 2804.63   1
  -1  -1  21 59532.2 2656.85   0
   1  -1 -21 60297.8 2596.30   1
   1   1 -21 61755.6 3024.14   1
   1  -1  21 57459.6 2412.39   0
  -1   1  21 57116.5 2666.85   0
  -1  -1 -21 57803.4 2830.65   1
   1   1  22 17492.1 2460.32   0
  -1  -1 -22 16867.4 2488.27   1
   1  -1 -22 14415.8 2691.84   1
   1   1 -22 18202.9 2484.63   1
  -1   1  22 18447.3 2417.41   0
   1  -1  22 17110.3 2180.77   0
  -1  -1  22 19028.6 2277.00   0
  -1   1 -22 16660.1 2605.24   1
  -1   1 -23 14673.0 2621.78   1
   1   1  23 13424.0 2422.65   0
   1  -1  23 11203.6 2327.32   0
   1   1 -23 10933.4 2843.78   1
  -1  -1  23 14771.9 2539.64   0
   1  -1 -23 11788.3 2783.46   1
  -1  -1 -23 12899.0 2351.52   1
  -1   1  23 13593.6 2302.98   0
  -1   1  24 3865.83 2564.15   0
   1  -1  24 2787.37 2445.48   0
   1  -1 -24 2352.83 2424.63   1
   1   1  24 3253.09 2267.04   0
  -1   1 -24 1469.11 2429.48   1
   1   1 -24 2505.03 2699.29   1
  -1  -1  24 4022.28 2299.93   0
  -1  -1 -24 2814.79 2338.02   1
  -1   1  25 7212.88 2717.87   0
   1  -1  25 10009.6 2686.33   0
  -1   1 -25 11077.4 2535.20   1
   1   1  25 12260.8 2531.55   0
   1   1 -25 9216.74 3096.02   1
  -1  -1 -25 11301.3 2646.42   1
  -1  -1  25 10435.5 2697.97   0
   1  -1 -25 7367.74 3002.31   1
  -1  -1  26 10013.4 2723.37   0
   1   1  26 9201.66 2590.96   0
   1   1 -26 10476.2 2879.86   1
  -1   1 -26 10221.3 2624.82   1
  -1   1  26 10723.3 2635.83   0
   1  -1 -26 10234.4 3206.98   1
   1  -1  26 9407.18 2789.22   0
  -1  -1 -26 9707.58 2867.41   1
  -1  -1  27 357.812 2719.99   0
   1  -1  27 829.996 2773.47   0
  -1   1 -27 2667.85 2900.22   1
   1  -1 -27 1503.10 2910.05   1
  -1  -1 -27 398.928 3054.14   1
   1   1  27 1399.32 2692.89   0
  -1   1  27 2157.19 2603.19   0
   1   1  28 1267.47 2924.11   0
   1   1 -28 997.162 2993.23   1
  -1   1 -28 1208.46 3190.33   1
  -1   1  28 1803.19 2994.84   0
  -1  -1  28 4962.76 3060.10   0
   1  -1 -28 1424.45 3037.11   1
  -1  -1 -28 1100.51 3242.57   1
   1  -1  28 1566.22 2816.48   0
  -1   1 -29 3599.42 3485.75   1
  -1  -1 -29 6923.97 3459.25   1
  -1   1  29 5927.94 3266.78   0
   1  -1  29 5000.11 2820.12   0
   1   1  29 4020.92 3161.09   0
  -1  -1  29 6022.12 2932.17   0
   1   1 -29 2881.20 3613.97   1
   1  -1 -29 6145.81 3597.59   1
   1  -1 -30-564.273 3756.13   1
  -1   1  30 1513.74 3262.12   0
  -1  -1  30 1327.55 3280.44   0
   1   1 -30 551.052 3688.47   1
   1  -1  30 2092.68 2957.44   0
  -1  -1 -30 1210.28 3582.99   1
   1   1  31 1787.68 3404.87   0
  -1   1  31 1931.05 3175.23   0
  -1  -1  31 3342.72 3367.23   0
   1   1 -31 190.119 3414.63   1
  -1  -1 -31 933.886 3756.43   1
   1  -1  31 341.957 3112.84   0
  -1   1 -31 3203.86 3810.14   1
   1  -1 -31 688.098 3629.27   1
   1  -1 -32 2134.85 3593.78   1
  -1  -1 -32 1598.84 3973.39   1
   1   1 -32 2447.86 4141.47   1
  -1   1  32 1761.74 3242.78   0
   1   1  32 3837.73 3573.91   0
  -1   1 -32 2199.31 3890.01   1
  -1  -1  32 3221.42 3297.83   0
   1  -1  32 3339.92 3255.56   0
  -1   1 -33 603.870 3783.10   1
  -1  -1  33 1753.68 3662.01   0
   1  -1 -33 715.273 4052.05   1
   1  -1  33 4624.75 3583.30   0
   1   1  33 4103.41 3771.69   0
  -1  -1 -33-180.890 4052.63   1
   1   1 -33 3024.32 4098.27   1
  -1   1  33 5399.51 3753.16   0
  -1  -1  34 3735.57 3855.30   0
   1   1  34 4269.00 3887.99   0
   1  -1 -34 2584.37 4428.37   1
   1  -1  34 1327.37 3670.07   0
  -1   1  34 4806.48 3945.40   0
  -1  -1 -34 1657.49 4289.05   1
   1   1 -34 948.031 3928.62   1
  -1   1 -35 1788.91 3993.81   1
  -1   1  35 4924.37 4043.36   0
  -1  -1  35 7810.03 3760.59   0
   1  -1  35 3296.44 3985.00   0
   1   1 -35 2816.01 4586.30   1
   1  -1 -35 1409.17 4648.14   1
   1   1  35 543.045 3961.31   0
  -1  -1 -35 1440.99 4491.17   1
   1  -1 -36 3910.88 4541.58   1
   1  -1  36 1736.48 4143.09   0
   1   1 -36-4.27670 4822.37   1
  -1  -1 -36 617.101 4634.18   1
  -1   1  36 1819.17 3858.22   0
   1   1  36 1631.11 4226.53   0
   1  -1 -37 1804.40 4427.99   1
   1  -1  37 3304.08 4321.54   0
  -1   1 -37 931.922 4367.70   1
   1   1 -37 3650.42 4517.84   1
   1   1  37 5455.91 4466.04   0
  -1  -1 -37 2703.13 4828.96   1
  -1   1  37 4257.28 4054.34   0
  -1  -1  37 1044.40 4254.74   0
  -1  -1  38 533.346 4477.14   0
   1  -1  38-120.129 4406.83   0
  -1   1  38 2614.01 4168.79   0
  -1  -1 -38 4847.70 5130.79   1
   1  -1 -38 4977.63 4609.74   1
  -1   1 -38 1664.32 4715.86   1
   1  -1  39 980.558 4527.52   0
  -1   1 -39 1559.11 5070.36   1
   1   1  39 3397.47 4687.05   0
   1   1 -39 3588.41 5251.64   1
  -1   1  39 6423.12 4583.69   0
  -1  -1  39 503.575 4375.80   0
   1  -1 -39 7536.31 5171.99   1
   1  -1 -40 3475.94 5525.09   1
  -1  -1 -40 3471.14 5386.19   1
   1   1 -40 4644.14 5650.77   1
  -1   1 -40 959.243 5328.63   1
   1  -1 -41 1886.22 5701.08   1
  -1   1 -41 381.555 5490.70   1
   1   1 -41 7316.03 5594.11   1
  -1  -1 -41 1654.63 5478.03   1
  -1   1 -42 6245.31 5778.88   1
   1   1 -42 3446.44 5309.76   1
  -1  -1 -42 2399.92 5697.25   1
   1  -1 -42 3796.72 5833.03   1
   1  -2  -3 278236. 1255.95   1
  -1   2   3 393800. 1687.31   0
  -1   2  -3 387385. 1514.66   1
   1  -2  -4 324460. 1600.88   1
  -1   2   4 302832. 1704.80   0
  -1   2  -4 312713. 1444.34   0
  -1   2  -4 312965. 1599.68   1
   1   2   4 297538. 2210.62   0
   1  -2   4 297479. 1380.76   0
  -1   2  -5 5444.25 670.034   1
   1  -2  -5 5979.27 667.480   1
  -1   2   5 4982.86 744.131   0
   1   2  -5 5152.25 775.719   0
  -1  -2   5 5790.02 855.814   0
   1  -2   5 5909.52 563.615   0
  -1   2  -6 130190. 1397.65   1
  -1   2   6 129222. 1493.18   0
  -1  -2   6 126522. 1491.84   0
   1  -2   6 128661. 1268.09   0
   1   2  -6 124250. 1562.47   1
   1  -2   7 7487.45 768.721   0
   1  -2  -7 8693.70 890.475   1
  -1  -2   7 6801.06 917.646   0
   1   2  -7 6665.10 1047.51   1
  -1   2   7 7867.89 944.190   0
  -1   2  -7 6935.24 801.132   1
   1  -2   8 134810. 1523.37   0
  -1  -2   8 135428. 1763.28   0
  -1   2  -8 139215. 1709.74   1
   1  -2  -8 125847. 1600.22   1
  -1   2   8 134265. 1704.35   0
   1   2  -8 127908. 1757.87   1
  -1  -2   9 1813.78 1075.35   0
   1  -2  -9 1813.20 1040.08   1
  -1   2   9 1956.43 929.462   0
  -1   2  -9 1884.92 928.137   1
   1   2  -9 1421.13 1000.46   1
   1  -2   9 1277.13 876.683   0
  -1  -2  10 138489. 1944.67   0
  -1   2  10 139423. 1938.85   0
   1  -2  10 143611. 1810.30   0
  -1   2 -10 147186. 1966.77   1
   1  -2 -10 143049. 1937.06   1
   1   2 -10 139366. 2098.94   1
   1  -2  11 26180.9 1228.62   0
   1  -2 -11 27265.0 1281.55   1
   1   2 -11 26386.2 1471.52   1
  -1   2  11 25158.7 1404.80   0
  -1   2 -11 27572.1 1398.88   1
  -1  -2  11 26574.6 1412.52   0
   1  -2  12 109252. 1865.44   0
   1  -2 -12 107888. 2048.57   1
  -1   2 -12 98511.3 1846.06   1
  -1   2  12 107803. 2040.34   0
   1   2 -12 103502. 2134.41   1
  -1  -2  12 102014. 1945.84   0
  -1   2 -13 23278.0 1571.53   1
  -1   2  13 22981.4 1514.75   0
  -1  -2  13 24361.6 1572.15   0
   1   2 -13 22988.9 1638.36   1
   1  -2 -13 26505.2 1650.25   1
   1  -2  13 22246.5 1382.22   0
   1   2 -14 44435.4 1921.81   1
  -1   2  14 42788.1 1651.77   0
  -1   2 -14 42367.0 1857.97   1
  -1  -2  14 42853.7 1730.66   0
   1  -2  14 42300.3 1655.79   0
   1  -2 -14 44242.5 1700.79   1
   1   2  15 127182. 2508.71   0
   1  -2 -15 131133. 2477.56   1
  -1   2 -15 121167. 2314.89   1
  -1   2  15 121376. 2339.14   0
   1  -2  15 129939. 2299.27   0
   1   2 -15 126381. 2416.64   1
  -1  -2  15 130288. 2476.89   0
   1   2 -16 8140.51 1774.39   1
   1  -2  16 7586.42 1520.52   0
   1  -2 -16 8864.53 1806.58   1
   1   2  16 5925.43 1570.83   0
  -1   2 -16 7511.89 1631.90   1
  -1  -2  16 9916.55 1720.60   0
  -1   2  16 7209.40 1728.60   0
   1  -2  17 21985.6 1785.84   0
  -1   2  17 20732.8 1954.74   0
   1   2  17 21306.4 1925.01   0
   1  -2 -17 21018.3 2018.83   1
  -1  -2  17 23516.1 1935.75   0
   1   2 -17 20456.8 2039.96   1
  -1   2 -17 19637.6 2011.68   1
  -1   2 -18 7186.69 1970.23   1
   1  -2 -18 8080.76 1729.08   1
  -1  -2  18 8146.11 1934.23   0
   1  -2  18 6835.69 1766.99   0
   1   2  18 7768.42 1943.86   0
  -1  -2 -18 7447.15 1941.54   1
  -1   2  18 6931.35 1919.24   0
   1   2 -18 7885.75 2027.41   1
  -1  -2 -19 53751.5 2444.76   1
   1  -2 -19 52270.7 2406.82   1
  -1   2 -19 51831.9 2242.64   1
   1   2  19 53869.1 2463.77   0
  -1  -2  19 58972.8 2490.83   0
   1   2 -19 50693.2 2376.03   1
   1  -2  19 51877.9 2182.67   0
  -1   2  19 51613.5 2236.66   0
  -1   2  20 32080.6 2171.43   0
   1   2 -20 32148.1 2316.54   1
  -1  -2 -20 30945.4 2494.07   1
   1   2  20 34277.1 2248.72   0
  -1   2 -20 28089.6 2325.65   1
  -1  -2  20 33135.2 2349.77   0
   1  -2  20 34192.9 2185.55   0
   1  -2 -20 33262.1 2560.42   1
  -1  -2 -21 9807.89 2037.33   1
   1   2  21 13105.2 2347.97   0
  -1  -2  21 10034.8 2064.71   0
  -1   2  21 9636.89 2277.78   0
   1  -2 -21 9287.12 2464.40   1
   1  -2  21 8468.18 2186.23   0
   1   2 -21 12534.6 2600.76   1
  -1   2 -21 10139.3 2480.89   1
   1   2 -22 6353.62 2721.35   1
  -1   2  22 7233.81 2436.55   0
   1   2  22 7082.70 2336.58   0
  -1  -2 -22 5547.76 2359.53   1
   1  -2 -22 6236.79 2340.95   1
  -1   2 -22 5136.18 2504.96   1
  -1  -2  22 7711.04 2283.05   0
   1  -2  22 6740.66 2166.79   0
   1   2 -23 2488.23 2363.67   1
   1   2  23 3899.07 2243.86   0
  -1   2 -23 3205.35 2249.74   1
  -1  -2 -23 2301.60 2648.00   1
   1  -2 -23 2508.72 2287.85   1
   1  -2  23 4582.68 2160.86   0
  -1  -2  23 4322.75 2488.64   0
  -1   2  23 1692.02 2540.56   0
   1   2  24 1762.79 2494.24   0
   1  -2 -24 2124.96 2732.85   1
   1   2 -24 451.987 2911.27   1
  -1   2 -24 3285.84 2480.05   1
  -1  -2  24 3462.93 2332.39   0
   1  -2  24 672.422 2310.51   0
  -1   2  24 860.160 2439.09   0
  -1  -2 -24 546.339 2691.95   1
   1  -2 -25 21813.5 3176.77   1
   1   2 -25 19368.7 3083.51   1
   1  -2  25 22264.5 2736.10   0
  -1  -2  25 19726.4 2836.77   0
  -1   2  25 20159.0 2620.64   0
  -1   2 -25 18916.1 3000.68   1
   1   2  25 21053.5 2888.97   0
  -1  -2 -25 19971.2 2764.95   1
  -1  -2  26 4823.92 2576.44   0
  -1   2  26 3524.32 2619.40   0
   1   2 -26 2418.35 3049.94   1
  -1  -2 -26 2768.57 2599.67   1
   1  -2 -26 4276.94 3058.32   1
  -1   2 -26 2898.54 3039.31   1
   1   2  26 4927.85 2805.39   0
   1  -2  26 4314.52 2620.42   0
  -1  -2 -27 7553.08 3013.72   1
   1   2 -27 5529.05 3415.25   1
   1   2  27 5741.44 2803.46   0
  -1  -2  27 6625.42 2921.76   0
   1  -2  27 4631.58 2605.56   0
   1  -2 -27 4561.99 2908.17   1
  -1   2  27 5409.66 2936.55   0
  -1   2 -27 6406.71 3046.80   1
  -1   2 -28 2827.07 2914.58   1
   1   2  28 2923.05 2866.75   0
  -1  -2 -28 3940.47 3260.51   1
   1  -2  28 1149.33 2736.44   0
   1  -2 -28 2447.38 2960.88   1
  -1  -2  28 1228.36 2803.97   0
   1   2 -28 1715.07 3308.08   1
  -1   2  29 24274.8 3368.30   0
  -1   2 -29 24710.9 3404.31   1
  -1  -2 -29 25537.4 3685.43   1
   1   2 -29 24801.6 3774.45   1
   1  -2  29 27669.8 3206.94   0
  -1  -2  29 26001.9 3411.16   0
   1   2  29 24994.2 3190.77   0
   1  -2 -29 23594.5 3664.73   1
  -1  -2  30 4635.27 3041.29   0
   1  -2  30 1866.21 3245.97   0
   1  -2 -30 557.560 3770.28   1
   1   2  30 985.254 3135.79   0
  -1   2 -30 2079.58 3653.46   1
   1   2 -30 1406.10 3717.03   1
  -1   2  30 2836.71 3171.59   0
  -1  -2 -30 1994.43 3600.35   1
  -1  -2 -31 2359.27 3675.47   1
  -1   2  31 4408.41 3191.30   0
   1   2 -31-442.093 3457.50   1
  -1  -2  31 1826.17 3426.19   0
   1  -2 -31 4461.56 3935.39   1
   1  -2  31 3162.65 3356.45   0
   1   2  31 2436.29 3453.72   0
  -1   2 -31 1374.86 3893.67   1
  -1  -2 -32 6854.79 3861.91   1
   1   2 -32 6067.90 4182.46   1
  -1   2  32 2377.45 3368.89   0
   1   2  32 6018.09 3676.06   0
   1  -2  32 3714.78 3283.48   0
   1  -2 -32 2719.48 3998.06   1
  -1  -2  32 6993.95 3461.81   0
  -1   2 -32 2051.87 3949.96   1
   1  -2  33 2778.80 3405.74   0
  -1   2  33 4264.52 3655.59   0
  -1  -2  33 4401.73 3465.00   0
   1   2  33 3525.05 3773.11   0
  -1   2 -33 2706.65 3870.94   1
   1   2 -33 3864.69 3822.53   1
   1  -2 -33 5330.78 3815.74   1
  -1  -2 -33 3040.42 3923.32   1
   1   2  34 2851.26 3953.43   0
  -1  -2 -34 2244.25 4014.88   1
   1  -2  34 1336.62 3578.12   0
  -1   2 -34-104.447 3849.20   1
   1  -2 -34-605.914 3968.32   1
  -1   2  34 613.988 3863.73   0
  -1  -2  34-135.989 3817.33   0
   1   2 -34 952.436 4248.58   1
   1  -2 -35 32.1831 4199.45   1
   1   2  35 1845.23 4007.19   0
  -1  -2  35 3399.31 3692.80   0
  -1   2 -35 786.441 3943.37   1
  -1   2  35 4155.82 4132.10   0
   1   2 -35 2771.02 4686.13   1
   1  -2  35 531.458 3790.03   0
   1   2 -36 4019.40 4288.82   1
  -1   2  36 4912.88 4307.48   0
  -1  -2 -36 625.122 4062.75   1
   1   2  36 2215.18 4094.82   0
   1  -2  36 2511.69 4147.66   0
  -1  -2  36 1265.15 3782.53   0
  -1   2 -36 2434.18 4456.78   1
   1  -2 -36 2283.53 4687.39   1
   1  -2 -37 1378.62 5021.08   1
   1   2  37 3045.42 4229.64   0
  -1  -2 -37 5582.90 4291.58   1
  -1   2  37 5705.83 4385.45   0
  -1  -2  37 4087.88 4343.98   0
   1  -2  37 4337.70 4331.83   0
   1   2 -37 7193.01 4718.33   1
  -1   2 -37 3850.80 4863.15   1
   1   2 -38 1770.70 5224.07   1
   1  -2 -38 958.315 5176.52   1
  -1   2  38 4925.73 4389.65   0
  -1  -2 -38 2851.44 4494.22   1
   1  -2  38 251.148 4365.71   0
  -1  -2  38 5948.35 4448.58   0
  -1   2 -38 1993.70 5146.65   1
   1   2  38-381.547 4261.29   0
  -1   2  39 7177.55 4402.24   0
  -1   2 -39 2374.96 5202.95   1
  -1  -2  39-394.416 4335.33   0
   1   2 -39 4795.24 5284.73   1
  -1  -2 -39-392.332 4587.36   1
   1  -2  39-293.534 4468.38   0
   1  -2 -39 352.065 5268.56   1
   1   2  39 954.733 4437.58   0
   1   2 -40 2918.93 4997.91   1
   1  -2 -40 760.966 5272.40   1
   1   2 -41 3701.19 5311.77   1
  -1  -2 -41 4460.85 5150.07   1
   1  -2 -41 7442.62 5244.31   1
  -1   2 -41 196.684 5196.69   1
   1  -2 -42 4164.70 5250.55   1
   1   2 -42 2906.41 5946.47   1
  -1  -2 -42 2632.06 5481.61   1
  -1   2 -42 3315.95 5109.55   1
  -1   3   1 54548.3 685.337   0
   1   3  -2 39679.8 873.375   0
  -1  -3   2 42247.0 989.880   0
  -1   3  -2 41076.0 539.658   1
  -1  -3  -3 98939.7 1575.65   0
  -1  -3   3 95781.1 1205.76   0
  -1   3  -3 98195.3 886.270   1
   1   3  -3 95131.3 1243.17   0
   1  -3   3 99986.8 741.418   0
  -1   3  -3 93864.7 744.241   0
  -1  -3   4 166479. 1574.98   0
   1  -3   4 163249. 1076.66   0
  -1   3  -4 165179. 1242.22   1
   1   3  -4 160557. 1571.77   0
  -1   3  -4 162136. 1108.03   0
  -1  -3  -4 175924. 1965.08   0
   1   3   4 181562. 2057.94   0
   1  -3   5 4829.27 592.739   0
  -1  -3   5 3804.12 826.055   0
  -1   3  -5 4073.56 663.544   1
  -1   3  -5 4103.66 562.497   0
  -1  -3   6 513689. 2784.89   0
  -1   3  -6 501595. 2322.55   0
  -1   3  -7 17198.1 946.297   1
   1  -3   7 14621.1 789.376   0
  -1   3   7 16718.6 967.344   0
  -1   3  -7 15513.7 809.795   0
   1   3  -7 15610.2 1057.85   1
  -1  -3   7 16492.8 1063.94   0
   1  -3   8 39029.4 1061.05   0
   1   3  -8 35515.5 1231.54   1
   1  -3  -8 39232.8 1203.38   1
  -1  -3   8 37621.5 1262.55   0
  -1   3  -8 35191.9 1107.66   1
  -1   3   8 33936.8 1204.18   0
  -1  -3   9 12298.1 1096.08   0
  -1   3  -9 11396.0 1085.18   1
   1  -3   9 10934.8 945.005   0
   1  -3  -9 9844.33 1074.16   1
   1   3  -9 9857.34 1286.40   1
  -1   3   9 10712.4 1096.23   0
  -1  -3  10 86030.0 1631.32   0
   1  -3 -10 81702.5 1585.78   1
  -1   3  10 88412.7 1772.84   0
   1  -3  10 87703.3 1518.68   0
  -1   3 -10 86657.3 1704.40   1
   1   3 -10 84765.2 1830.59   1
   1  -3 -11 61928.1 1559.22   1
   1  -3  11 62448.6 1464.08   0
  -1   3  11 65632.0 1697.27   0
  -1   3 -11 65112.2 1678.58   1
  -1  -3  11 63295.7 1689.55   0
   1   3 -11 60944.9 1728.17   1
  -1  -3  12 25191.8 1455.18   0
  -1   3  12 22748.9 1405.88   0
   1   3 -12 23078.5 1379.20   1
  -1   3 -12 25415.1 1516.59   1
   1  -3 -12 26885.0 1459.34   1
   1  -3  12 25502.4 1309.01   0
   1  -3  13 112001. 1953.06   0
   1  -3 -13 116969. 2198.09   1
  -1   3 -13 104593. 2028.10   1
   1   3 -13 107422. 2185.22   1
  -1  -3  13 111295. 2165.66   0
  -1   3  13 110509. 2090.55   0
  -1  -3  14 72682.4 2060.78   0
  -1   3  14 71263.7 1936.89   0
  -1   3 -14 67600.3 1950.39   1
   1   3 -14 66761.2 2195.94   1
   1  -3 -14 72548.1 2034.47   1
   1  -3  14 72335.5 1837.08   0
  -1   3  15 1396.25 1491.92   0
  -1  -3  15 244.818 1412.34   0
   1  -3 -15 312.939 1598.15   1
   1   3 -15 547.791 1492.49   1
   1  -3  15 718.436 1416.97   0
  -1   3 -15 1054.01 1643.67   1
  -1  -3  16 2175.48 1701.51   0
   1   3 -16 1950.31 1912.10   1
  -1   3  16 1679.14 1579.98   0
  -1   3 -16 1769.50 1466.86   1
   1  -3  16 2092.29 1421.16   0
   1  -3 -16 1974.79 1669.50   1
   1  -3  17 20878.0 1730.09   0
  -1   3  17 20989.3 1877.36   0
   1   3  17 21365.8 2066.07   0
   1   3 -17 19950.9 2119.64   1
  -1   3 -17 20693.4 2059.89   1
  -1  -3  17 20107.6 1961.74   0
   1  -3 -17 21821.1 1993.73   1
   1   3  18 43657.8 2225.89   0
  -1   3 -18 39951.4 2051.69   1
   1   3 -18 43363.4 2314.84   1
   1  -3  18 40860.0 2030.03   0
  -1  -3  18 42852.9 2123.60   0
   1  -3 -18 45841.5 2226.14   1
  -1   3  18 43704.1 2177.67   0
   1   3  19 3160.19 2079.10   0
  -1   3 -19 2219.35 2147.15   1
  -1   3  19 1082.43 1834.29   0
   1  -3 -19 3555.69 1842.73   1
  -1  -3  19 2641.02 1854.96   0
   1   3 -19 2777.65 1993.23   1
   1  -3  19 2194.79 1728.83   0
  -1  -3  20 67135.9 2518.29   0
   1   3 -20 63103.5 2710.05   1
  -1  -3 -20 62301.8 2470.62   1
   1  -3 -20 65650.7 2529.12   1
  -1   3 -20 62749.8 2605.42   1
   1   3  20 67515.2 2751.77   0
  -1   3  20 61261.7 2423.55   0
   1  -3  20 64764.9 2424.69   0
   1   3 -21 9675.05 2507.99   1
  -1   3  21 5632.12 2066.88   0
  -1  -3  21 7178.22 2198.17   0
   1  -3  21 6887.05 2006.12   0
   1  -3 -21 8173.50 2174.41   1
   1   3  21 8416.67 2355.08   0
  -1   3 -21 7289.56 2331.98   1
  -1  -3 -21 6031.19 2472.36   1
   1   3  22-45.7144 2184.36   0
   1  -3 -22 2247.67 2396.02   1
  -1   3 -22 3040.75 2498.41   1
   1   3 -22 616.715 2667.72   1
  -1  -3  22 975.893 2334.60   0
  -1  -3 -22 15.4032 2297.41   1
   1  -3 -23 838.313 2616.35   1
   1   3  23 1661.12 2575.81   0
  -1  -3 -23 1226.49 2330.35   1
  -1  -3  23 2013.54 2447.62   0
   1  -3  23-270.824 2243.57   0
  -1   3  23 683.279 2260.88   0
   1   3 -23 877.966 2832.44   1
  -1   3 -23 1810.96 2253.22   1
   1  -3 -24 24746.5 3028.55   1
  -1  -3 -24 24606.7 2980.16   1
  -1   3  24 24649.2 2654.78   0
   1   3 -24 24093.7 2739.27   1
  -1  -3  24 25107.9 2534.50   0
   1  -3  24 25915.9 2487.13   0
  -1   3 -24 26978.5 2969.56   1
   1   3  24 26336.4 2777.33   0
   1  -3  25 3448.86 2547.93   0
  -1  -3  25 4691.90 2607.11   0
   1   3  25 3281.84 2514.41   0
   1  -3 -25 2403.47 2971.01   1
  -1  -3 -25 5761.47 2837.28   1
  -1   3 -25 3271.49 2895.47   1
  -1   3  25 1327.49 2659.43   0
   1   3 -25 2366.04 2915.26   1
   1   3  26 1865.37 2865.54   0
   1  -3 -26 1216.81 3025.83   1
  -1  -3  26 2787.78 2825.73   0
  -1   3 -26 269.207 2591.81   1
  -1  -3 -26 1068.11 2584.51   1
  -1   3  26-510.741 2860.54   0
   1   3 -26-59.2145 3267.45   1
   1  -3  26 282.035 2651.49   0
  -1  -3 -27 226.970 2997.66   1
   1  -3  27-238.411 2628.27   0
  -1   3 -27 331.473 3052.69   1
  -1  -3  27 1830.94 2680.11   0
  -1   3  27 3521.34 3063.18   0
   1   3  27 829.098 3022.33   0
   1   3 -27-205.072 2916.24   1
   1  -3 -27 78.1618 3041.95   1
  -1  -3  28 18503.9 3246.82   0
  -1   3  28 18907.7 3286.14   0
   1   3  28 19591.8 3174.28   0
  -1   3 -28 20095.1 3547.05   1
   1  -3 -28 19009.2 3133.12   1
  -1  -3 -28 19467.1 3503.89   1
   1   3 -28 17486.2 3705.93   1
   1  -3  28 17807.1 2967.30   0
  -1   3 -29 2988.59 3338.39   1
  -1   3  29 1950.41 3252.46   0
   1  -3  29 1396.23 3035.44   0
   1  -3 -29 32.0826 3113.48   1
   1   3 -29 2162.64 3188.61   1
  -1  -3 -29 1698.85 3454.49   1
  -1  -3  29 3397.09 2881.24   0
   1   3  29 3429.59 3039.80   0
  -1   3  30 113.092 3281.67   0
   1  -3  30 948.557 2996.53   0
  -1   3 -30-564.204 3219.64   1
  -1  -3  30 706.244 3279.76   0
   1   3  30 3076.20 3205.87   0
   1   3 -30 4771.83 3882.21   1
   1  -3 -30 1774.25 3395.61   1
  -1  -3 -30 2744.82 3445.36   1
  -1   3 -31 3824.40 3799.81   1
   1  -3 -31 2022.98 3758.53   1
  -1   3  31-396.319 3266.36   0
  -1  -3  31 4292.14 3141.07   0
   1   3  31 3270.48 3553.68   0
   1   3 -31 2804.25 3414.43   1
  -1  -3 -31 290.574 3303.57   1
   1  -3  31 813.718 3136.29   0
   1   3 -32 10691.7 4291.26   1
   1   3  32 7137.61 3806.36   0
  -1   3  32 10064.8 3404.35   0
  -1  -3  32 10463.0 3627.97   0
   1  -3  32 11434.2 3536.44   0
   1  -3 -32 7156.07 4115.38   1
  -1  -3 -32 5374.25 3413.71   1
  -1   3 -32 8134.17 4134.66   1
  -1   3  33 2438.52 3513.68   0
   1  -3 -33 635.595 4288.35   1
  -1  -3  33 1363.68 3392.29   0
  -1   3 -33 1724.55 4071.21   1
   1   3 -33 28.8968 3754.50   1
  -1  -3 -33 2959.50 3538.88   1
   1  -3  33 1061.97 3618.96   0
  -1  -3 -34 1663.56 3992.22   1
   1  -3  34 4393.15 3648.57   0
  -1   3 -34 926.558 3845.76   1
  -1   3  34 1361.51 3703.67   0
   1   3 -34 3358.88 4502.80   1
  -1  -3  34 2212.61 3807.09   0
   1   3  34 2135.40 3868.87   0
  -1   3 -35 1690.27 4125.19   1
  -1  -3  35 1033.23 3833.89   0
  -1  -3 -35 168.897 4378.56   1
   1   3 -35 2160.51 4507.80   1
   1  -3 -35 2006.26 4673.18   1
  -1   3  35 2335.06 3809.85   0
   1  -3  35-424.633 3703.07   0
   1   3  35 1961.67 3757.36   0
   1   3 -36 4911.59 4285.70   1
  -1   3  36 5463.29 4030.72   0
  -1   3 -36 2414.21 4705.21   1
   1  -3 -36 5274.22 4710.43   1
   1   3  36 5646.58 4021.98   0
   1  -3  36 1199.86 3870.16   0
  -1  -3 -36 622.920 4687.64   1
  -1  -3  36 4712.64 3949.02   0
   1   3  37 914.708 4056.93   0
  -1  -3  37 4231.54 4373.01   0
   1  -3 -37 2079.43 4631.65   1
  -1  -3 -37 2180.98 4875.73   1
   1  -3  37 1866.53 4135.44   0
   1   3 -37 2450.82 5097.53   1
  -1   3 -37 3880.31 4958.68   1
  -1   3  37 3532.64 4363.82   0
  -1  -3  38 2147.22 4377.00   0
   1  -3 -38 227.662 4664.95   1
  -1   3  38 2310.72 4544.75   0
   1  -3  38 1737.11 4355.51   0
   1   3  38 2077.49 4354.26   0
  -1   3 -38 290.470 4891.64   1
   1   3 -38 2982.55 5051.05   1
  -1  -3  39 1927.40 4348.09   0
   1   3  39 2813.85 4749.80   0
   1  -3  39 656.586 4463.98   0
   1  -3 -39 1029.86 4812.02   1
   1   3 -39 5088.90 4966.34   1
  -1   3 -39 2723.39 4688.55   1
  -1   3  39 4278.24 4841.92   0
  -1  -3 -39 1990.29 5080.29   1
  -1  -3 -40 979.858 5024.09   1
   1  -3 -40 983.745 4939.95   1
  -1   3 -40 485.017 4920.71   1
   1   3 -40 255.306 5574.29   1
   1   3 -41 1040.72 5823.55   1
  -1   3 -41 4068.45 4955.67   1
   1  -3 -41 2765.62 5143.44   1
  -1   3 -42 2309.24 5517.27   1
   1   3 -42 1272.00 5456.31   1
  -1  -3 -42 2270.77 5168.75   1
   1  -3 -42 3974.08 5230.94   1
  -1   4   0 217.157 592.387   0
  -1  -4   0-87.0215 1054.67   0
   1  -4   0 586.424 576.813   0
   1   4   0-37.1727 824.590   0
  -1  -4  -1 291139. 2576.17   0
  -1   4  -1 281534. 1317.20   0
   1   4  -1 280758. 2169.41   0
   1  -4   1 256794. 1527.09   0
  -1  -4   1 291961. 2262.99   0
   1   4   1 304887. 2759.82   0
  -1   4   1 262450. 1611.12   0
   1   4   2 38600.3 1503.09   0
   1   4  -2 36701.6 1054.45   0
  -1   4   2 32296.8 819.825   0
   1  -4   2 35026.9 624.070   1
  -1  -4   2 35324.8 1043.56   0
  -1   4  -2 35654.8 568.380   0
  -1  -4  -2 35201.4 1442.20   0
   1  -4   2 36746.3 644.654   0
  -1  -4   3 2936.19 872.009   0
  -1   4  -3 2295.99 434.145   0
  -1  -4  -3 2711.14 1078.80   0
   1  -4   3 2653.84 429.608   0
   1  -4   4 132499. 1047.30   0
  -1   4  -4 126130. 1065.01   0
  -1  -4  -4 127475. 1866.09   0
  -1  -4   4 125369. 1523.12   0
  -1   4  -4 126268. 1182.26   1
  -1   4  -5 47703.6 857.016   0
   1  -4   5 48581.4 809.519   0
  -1  -4   5 50807.8 1143.60   0
  -1   4  -5 51133.6 969.889   1
  -1   4  -6 131358. 1459.74   1
  -1  -4   6 132719. 1650.49   0
  -1   4  -6 128212. 1313.04   0
  -1   4  -7 10856.8 882.511   1
  -1  -4   7 9764.28 964.588   0
  -1   4  -7 10446.7 782.488   0
   1  -4   7 12236.4 800.980   0
  -1   4  -8 227478. 2081.46   1
  -1  -4   8 238312. 2285.40   0
   1   4  -9 16037.2 1178.34   1
  -1  -4   9 18020.8 1144.16   0
   1  -4   9 19006.6 1027.77   0
  -1   4  -9 17281.6 1073.50   1
  -1   4  10 257017. 2580.82   0
   1   4 -10 253846. 2762.22   1
  -1   4 -10 250140. 2434.43   1
   1  -4  11 323201. 2635.20   0
  -1  -4  11 308935. 2866.06   0
  -1   4 -11 320413. 2917.03   1
  -1   4  11 317206. 2983.82   0
  -1   4 -12 24465.7 1480.02   1
  -1  -4  12 25730.0 1582.66   0
   1  -4 -12 23855.7 1410.39   1
   1  -4  12 24457.3 1314.52   0
   1   4 -12 22735.3 1726.34   1
  -1   4  12 23438.4 1486.87   0
   1   4 -13 41364.7 1954.19   1
   1  -4 -13 44665.1 1805.27   1
  -1   4  13 42737.5 1769.90   0
  -1  -4  13 41070.5 1692.68   0
  -1   4 -13 41509.4 1607.07   1
   1  -4  13 43565.2 1555.45   0
   1   4 -14 4521.65 1765.99   1
   1  -4 -14 5269.69 1483.47   1
  -1  -4  14 6095.37 1478.91   0
   1  -4  14 5180.28 1343.87   0
  -1   4 -14 4852.66 1345.67   1
  -1   4  14 4799.32 1651.15   0
  -1  -4  15 13343.5 1702.66   0
   1   4 -15 9115.88 1740.19   1
  -1   4  15 11586.7 1687.57   0
  -1   4 -15 11474.4 1584.12   1
   1  -4 -15 10525.5 1529.42   1
   1  -4  15 12429.2 1492.61   0
  -1   4  16 2319.33 1586.04   0
   1  -4 -16 1525.75 1610.10   1
  -1   4 -16 2789.70 1722.10   1
   1   4 -16 2814.39 1846.73   1
   1  -4  16 1874.64 1496.98   0
  -1  -4  16 3045.84 1546.97   0
   1  -4  17 1423.32 1577.85   0
  -1   4  17 1563.96 1718.12   0
  -1  -4  17-237.125 1788.68   0
   1  -4 -17 1004.98 1839.16   1
   1   4 -17 2149.11 1858.63   1
  -1   4 -17 2659.00 1933.77   1
  -1   4  18 34600.1 2232.69   0
   1   4 -18 32499.9 2481.54   1
   1  -4 -18 31503.9 2269.95   1
  -1   4 -18 33212.2 2126.55   1
  -1  -4  18 34505.7 2023.74   0
   1  -4  18 31534.9 1915.94   0
   1  -4 -19 23080.2 2373.68   1
   1   4 -19 22753.0 2456.36   1
  -1   4 -19 21796.2 2193.11   1
   1  -4  19 23129.0 2088.61   0
   1   4  19 24433.2 2170.74   0
  -1   4  19 21920.8 2337.54   0
  -1  -4  19 23290.0 2074.81   0
  -1  -4  20 30672.2 2329.79   0
   1  -4  20 28732.7 2151.29   0
  -1   4 -20 26646.4 2531.72   1
   1   4  20 25611.5 2546.23   0
   1   4 -20 29117.6 2577.86   1
   1  -4 -20 28976.0 2576.09   1
  -1   4  20 28525.1 2463.41   0
  -1  -4  21 11278.7 2311.54   0
   1  -4 -21 12648.7 2556.92   1
  -1   4 -21 12957.0 2194.31   1
   1  -4  21 13640.1 2104.59   0
   1   4 -21 14412.3 2557.91   1
  -1   4  21 11609.8 2431.14   0
   1   4  21 12832.6 2398.77   0
  -1   4 -22 3976.34 2576.40   1
  -1  -4  22 5279.77 2317.90   0
   1  -4 -22 7011.14 2629.20   1
  -1   4  22 3407.94 2485.81   0
   1   4  22 4981.87 2557.35   0
   1  -4  22 5550.06 2260.16   0
  -1  -4 -22 3723.15 2600.84   1
   1   4 -22 5212.53 2670.99   1
  -1   4  23 3562.52 2562.46   0
   1   4  23 2450.41 2422.56   0
  -1  -4  23 3492.40 2320.31   0
   1  -4 -23 2882.61 2710.41   1
  -1   4 -23 2729.99 2329.82   1
  -1  -4 -23 4225.92 2277.71   1
   1   4 -23 4905.58 2889.99   1
   1  -4  23 1617.16 2171.95   0
  -1   4  24 4816.55 2758.84   0
   1   4  24 6743.87 2832.28   0
   1  -4 -24 4116.69 2863.55   1
  -1  -4 -24 3188.98 2782.15   1
  -1   4 -24 6550.66 2877.26   1
   1  -4  24 6743.81 2457.86   0
  -1  -4  24 5870.39 2355.43   0
   1   4 -24 3299.50 3003.46   1
   1   4 -25-264.996 2904.25   1
   1  -4 -25 242.050 2960.96   1
  -1   4  25 1311.80 2839.96   0
   1   4  25-174.307 2578.13   0
  -1   4 -25 672.292 2695.97   1
   1  -4  25 212.538 2397.46   0
  -1  -4 -25 327.407 2793.86   1
  -1  -4  25 1444.22 2444.06   0
  -1   4  26 863.780 2949.35   0
   1   4 -26-533.008 2765.84   1
  -1   4 -26-370.936 2919.30   1
  -1  -4  26 697.799 2798.94   0
   1   4  26 423.087 2831.20   0
   1  -4 -26 648.119 3049.52   1
  -1  -4 -26 122.195 2553.46   1
   1  -4 -27 2851.08 3256.72   1
   1  -4  27 2708.01 2662.33   0
   1   4  27 3931.77 3162.86   0
   1   4 -27 2471.66 3449.91   1
  -1   4 -27 2644.45 3225.11   1
  -1   4  27 2898.45 3117.44   0
  -1  -4 -27 2744.40 3153.61   1
  -1  -4  27 4471.45 2842.23   0
   1  -4  28 5035.81 2945.71   0
  -1  -4 -28 2374.93 3401.22   1
   1   4 -28 6045.49 3505.72   1
   1  -4 -28 4318.54 3359.91   1
  -1  -4  28 7569.64 2860.13   0
  -1   4 -28 2691.01 3018.54   1
  -1   4  28 3306.15 3241.97   0
   1   4  28 3282.43 3101.39   0
  -1   4 -29 7193.17 3580.04   1
   1  -4  29 10532.4 3025.55   0
  -1   4  29 10337.5 3487.20   0
   1  -4 -29 7409.31 3569.88   1
   1   4  29 6805.32 3090.18   0
  -1  -4  29 11498.4 3270.86   0
   1   4 -29 7915.13 3408.99   1
  -1  -4 -29 9942.55 3298.31   1
   1   4  30 8946.65 3451.60   0
  -1   4 -30 8699.17 3751.47   1
  -1   4  30 7425.53 3562.44   0
   1  -4  30 7202.28 3115.10   0
   1   4 -30 8480.74 3996.48   1
  -1  -4 -30 8575.31 3234.18   1
  -1  -4  30 9361.39 3069.41   0
   1  -4 -30 5679.77 3624.89   1
  -1   4 -31 1731.00 3468.97   1
   1  -4  31 15.5643 3310.49   0
   1   4  31 1323.29 3668.79   0
  -1   4  31 2177.10 3630.31   0
  -1  -4 -31 3245.87 3538.96   1
   1   4 -31 1136.12 3535.34   1
  -1  -4  31 3472.76 3424.49   0
   1  -4 -31 480.496 3549.47   1
  -1   4  32 7860.60 3773.64   0
   1  -4  32 8185.28 3389.16   0
  -1   4 -32 6784.36 4016.53   1
   1   4 -32 7564.51 4294.78   1
  -1  -4 -32 9585.12 3944.67   1
   1   4  32 5843.53 3820.26   0
   1  -4 -32 4388.43 3638.02   1
  -1  -4  32 6972.43 3408.24   0
  -1  -4 -33 6063.95 4137.71   1
  -1  -4  33 6430.60 3738.92   0
  -1   4  33 6377.24 3895.75   0
   1   4 -33 5541.47 3930.34   1
   1   4  33 3301.75 3620.56   0
   1  -4 -33 3189.32 3824.38   1
  -1   4 -33 3634.13 4256.08   1
   1  -4  33 5679.17 3504.17   0
   1   4  34 1131.49 3805.83   0
  -1   4  34 3092.07 3951.27   0
  -1  -4 -34 1413.63 4135.70   1
  -1   4 -34 2021.85 3888.43   1
  -1  -4  34 3729.11 3588.63   0
   1  -4 -34 1193.58 4044.31   1
   1   4 -34 389.084 4598.07   1
   1  -4 -35 644.273 4247.23   1
  -1  -4  35 2349.18 4080.08   0
  -1   4  35 598.333 4072.77   0
  -1  -4 -35 3905.15 3976.22   1
   1   4  35 924.711 4024.70   0
   1  -4  35 1214.24 3854.29   0
  -1   4  36 4533.49 4279.41   0
  -1  -4 -36 1155.64 4083.26   1
   1  -4  36 2202.48 3784.84   0
  -1  -4  36 1084.14 3887.63   0
   1   4 -36 4490.30 4793.58   1
  -1   4 -36 149.257 4772.04   1
   1  -4 -36 3242.49 4372.18   1
  -1  -4  37 1329.42 4331.65   0
  -1   4  37 6213.69 4370.14   0
  -1   4 -37 1868.05 4911.76   1
   1  -4 -37 1445.51 4432.98   1
   1   4 -37 2224.35 5225.78   1
  -1  -4 -37-260.631 4343.70   1
   1   4  37 2708.99 4593.90   0
   1  -4  37 3795.91 4028.75   0
   1  -4 -38 980.474 4650.16   1
  -1   4  38 5901.74 4488.82   0
   1  -4  38 2436.84 4248.53   0
   1   4  38 3363.00 4687.39   0
  -1   4 -38 3546.21 4701.99   1
   1   4 -38 3925.96 4865.57   1
  -1  -4  38 2527.53 4384.35   0
   1  -4  39 1213.46 4555.04   0
   1   4 -39 2522.46 5532.36   1
  -1   4 -39 69.9896 4708.69   1
   1  -4 -39 2878.53 4892.17   1
  -1  -4 -39 3969.26 5247.03   1
  -1   4 -40 324.018 5087.26   1
   1   4 -40 4110.89 5711.04   1
   1  -4 -40 2024.66 5200.70   1
   1  -4 -41 3783.05 5397.95   1
  -1   4 -41 7338.84 5611.62   1
   1   4 -41 2984.41 5376.41   1
   1  -4 -42 4313.88 5555.26   1
  -1   4 -42 945.303 5891.13   1
  -1  -5   0 83.2727 1245.39   0
  -1   5   0 905.612 738.283   0
   1  -5   0 817.446 748.931   0
  -1   5   1 423071. 2453.64   0
  -1  -5   1 391893. 2920.33   0
  -1  -5  -1 392537. 3266.81   0
  -1   5  -2 123156. 1076.28   0
   1  -5   2 119633. 1222.03   0
  -1  -5   2 123183. 1738.77   0
  -1   5   2 120047. 1461.23   0
  -1  -5  -3 36720.5 1495.85   0
   1  -5   3 39293.9 766.296   0
  -1  -5   3 39936.7 1222.20   0
  -1   5   3 37244.9 1024.70   0
  -1   5  -3 39503.3 746.756   0
  -1   5  -4 86407.6 1034.06   0
  -1  -5  -4 79804.3 1700.96   0
  -1  -5   4 84852.7 1478.66   0
   1  -5   4 82318.8 959.971   0
   1  -5   5 220213. 1509.23   0
  -1  -5  -5 221928. 2599.60   0
  -1  -5   5 216344. 2026.63   0
  -1   5  -5 213686. 1577.03   0
  -1   5  -6 2432.52 668.525   0
  -1   5  -6 3193.08 770.803   1
   1  -5   6 3160.14 626.580   0
  -1  -5   6 3981.60 1002.87   0
  -1   5  -7 26434.9 901.668   0
  -1  -5   7 27492.2 1222.04   0
  -1   5  -7 27981.3 1031.13   1
   1  -5   7 28953.6 887.380   0
  -1  -5   8 11536.9 1086.81   0
  -1   5  -8 11669.8 982.603   1
   1  -5   8 13102.8 851.473   0
  -1  -5   9 23798.6 1244.54   0
  -1   5  -9 23762.5 1191.75   1
   1  -5  10 31363.0 1164.91   0
  -1  -5  10 31356.8 1496.30   0
  -1   5 -10 29975.6 1312.29   1
   1  -5  11 19474.3 1202.22   0
  -1   5 -11 19544.9 1333.76   1
  -1  -5  11 18523.1 1428.23   0
  -1   5 -12 3337.62 1229.20   1
  -1  -5  12 2840.14 1405.27   0
  -1   5  12 3578.16 1326.88   0
   1   5 -12 1145.40 1334.48   1
   1  -5  12 2655.42 1160.62   0
   1  -5  13 117129. 1996.65   0
  -1   5  13 106649. 2266.40   0
  -1   5 -13 114944. 2274.57   1
  -1  -5  13 112068. 2154.15   0
   1   5 -13 110944. 2442.49   1
   1   5 -14 772.054 1790.66   1
   1  -5 -14 2113.27 1588.66   1
  -1  -5  14 2023.63 1399.55   0
  -1   5 -14 1104.17 1372.71   1
   1  -5  14 1730.22 1320.49   0
  -1   5  14 1904.43 1580.78   0
   1  -5  15 657.426 1421.77   0
  -1  -5  15 1763.76 1470.31   0
   1  -5 -15 1056.46 1531.93   1
   1   5 -15 456.332 1831.80   1
  -1   5  15 922.373 1724.84   0
  -1   5 -15 2335.98 1527.21   1
  -1   5 -16 2981.86 1718.46   1
   1  -5  16 2261.71 1505.19   0
   1  -5 -16 1567.26 1727.57   1
   1   5 -16 1575.05 1656.61   1
  -1  -5  16 3398.74 1564.92   0
  -1   5  16 3344.64 1686.20   0
  -1  -5  17 38660.2 2194.04   0
  -1   5 -17 34551.6 2144.58   1
   1  -5  17 36873.4 1903.98   0
  -1   5  17 36399.3 2272.26   0
   1   5 -17 33905.1 2409.87   1
   1  -5 -17 36200.4 2218.70   1
   1  -5 -18 4937.34 1955.26   1
  -1   5 -18 3336.39 1919.19   1
  -1  -5  18 5154.45 1820.30   0
   1   5 -18 3727.58 1870.71   1
   1  -5  18 4255.17 1723.00   0
  -1   5  18 2866.03 2082.17   0
  -1   5  19 6057.90 2126.52   0
  -1   5 -19 6650.59 1962.79   1
   1  -5  19 5083.74 1824.69   0
  -1  -5  19 6249.05 2106.94   0
   1  -5 -19 2590.38 1929.31   1
   1   5 -19 5421.71 2401.79   1
  -1   5  20 5349.76 2124.77   0
   1   5 -20 4139.61 2528.95   1
   1   5  20 5622.90 2372.73   0
  -1  -5  20 7057.41 2149.78   0
   1  -5 -20 5176.85 2139.96   1
  -1   5 -20 4660.69 2182.67   1
   1  -5  20 4438.71 1940.06   0
  -1   5 -21 38733.4 2788.75   1
   1   5  21 40659.2 2610.50   0
   1  -5 -21 45253.2 2777.68   1
   1   5 -21 44563.5 2910.67   1
  -1  -5  21 42748.3 2433.24   0
  -1   5  21 45985.3 2551.95   0
   1  -5  21 41990.6 2375.19   0
  -1   5 -22 2213.72 2359.09   1
  -1   5  22 1680.21 2468.16   0
   1  -5  22 676.668 2147.19   0
  -1  -5  22 408.485 2176.34   0
   1   5  22 523.669 2732.71   0
   1  -5 -22 1651.67 2598.44   1
   1   5 -22 1017.52 2549.40   1
   1  -5  23 1244.61 2315.06   0
  -1   5  23 2124.75 2630.36   0
   1   5 -23 3896.93 2691.65   1
  -1  -5  23 3084.33 2298.57   0
   1   5  23 1958.08 2509.28   0
   1  -5 -23 1376.80 2719.60   1
  -1   5 -23 5262.91 2536.69   1
  -1  -5 -23 2648.52 2337.00   1
   1   5  24 2590.47 2937.98   0
  -1   5 -24 5385.72 2860.57   1
   1  -5 -24 2293.98 2850.40   1
  -1   5  24 1458.23 2753.80   0
   1   5 -24 2158.81 2911.01   1
   1  -5  24-2.45071 2306.75   0
  -1  -5 -24 183.637 2863.32   1
  -1  -5  24 3280.40 2392.69   0
   1  -5  25 31829.4 2769.17   0
  -1  -5  25 29247.6 2744.93   0
  -1   5 -25 29057.1 2893.14   1
   1   5  25 30298.4 2988.09   0
   1  -5 -25 30159.1 3213.58   1
  -1   5  25 31242.5 3173.94   0
   1   5 -25 28920.4 3450.30   1
  -1  -5 -25 28568.9 2897.84   1
   1  -5  26 630.516 2609.61   0
  -1   5 -26 373.677 3161.69   1
  -1  -5 -26 1560.81 2842.41   1
  -1   5  26-2.59924 3036.92   0
   1   5 -26 2550.36 3338.75   1
   1   5  26 1241.95 2987.89   0
  -1  -5  26 3137.19 2808.49   0
   1  -5 -26 1380.83 3050.79   1
   1  -5  27 3638.43 2614.84   0
  -1   5  27 5825.74 3183.32   0
  -1   5 -27 2064.84 2912.97   1
  -1  -5  27 3049.00 3008.01   0
   1   5  27 6741.59 3267.30   0
  -1  -5 -27 2378.47 3241.68   1
   1   5 -27 5930.84 3178.98   1
   1  -5 -27 4489.87 3187.39   1
   1  -5  28 2718.13 2880.01   0
   1   5 -28 2931.87 3252.29   1
  -1   5 -28 2315.07 3482.24   1
  -1   5  28-274.788 3165.33   0
   1  -5 -28 1901.27 3336.05   1
   1   5  28 550.796 3001.79   0
  -1  -5 -28 687.066 2958.44   1
  -1  -5  28 2026.29 2928.27   0
   1   5  29 11523.3 3421.57   0
   1  -5 -29 10645.2 3556.61   1
   1   5 -29 10247.8 3920.50   1
  -1   5  29 11503.8 3462.54   0
   1  -5  29 10201.0 3003.75   0
  -1   5 -29 12745.8 3394.25   1
  -1  -5  29 12036.3 3049.13   0
  -1  -5 -29 13075.2 3340.85   1
  -1   5  30 2824.02 3524.90   0
   1  -5  30 5179.68 3064.47   0
  -1   5 -30 4172.31 3675.99   1
   1  -5 -30 3844.19 3677.73   1
  -1  -5  30 4891.48 3379.95   0
  -1  -5 -30 7781.10 3776.39   1
   1   5  30 1931.29 3684.62   0
   1   5 -30 1682.15 3660.68   1
  -1  -5 -31 3599.42 3713.46   1
   1   5 -31 2970.31 3890.91   1
  -1   5 -31 1455.60 3848.94   1
   1  -5  31 2029.06 3201.58   0
   1   5  31 526.767 3636.81   0
   1  -5 -31 3177.29 3847.81   1
  -1  -5  31 4285.87 3251.69   0
  -1   5  31 2235.71 3608.06   0
   1   5 -32 2445.80 4301.02   1
   1   5  32 79.8012 3621.38   0
  -1   5  32 993.468 3734.11   0
  -1  -5  32 4112.85 3485.28   0
   1  -5 -32-11.6209 4041.53   1
   1  -5  32 2088.76 3239.87   0
  -1   5  33 4678.23 3874.27   0
  -1   5 -33 4845.82 4264.67   1
   1  -5 -33 2432.25 4237.37   1
  -1  -5 -33 5402.98 3666.53   1
  -1  -5  33 6672.86 3721.51   0
   1  -5  33 5362.02 3586.66   0
   1   5  33 1866.12 3901.13   0
   1   5 -33 2947.39 3982.23   1
   1   5 -34 2273.05 4756.51   1
   1  -5  34 3059.06 3469.04   0
  -1  -5  34 3848.10 3626.45   0
  -1   5  34 530.919 3867.48   0
   1  -5 -34 165.630 4412.83   1
  -1  -5 -34-467.173 4122.36   1
  -1   5 -35 4707.46 4131.77   1
   1   5  35 2923.17 4418.67   0
  -1  -5  35 2358.18 4027.99   0
  -1  -5 -35 3420.50 4471.99   1
  -1   5  35 5399.53 4103.57   0
   1   5 -35 2923.21 4332.26   1
   1  -5  35 1011.63 3683.78   0
  -1   5  36 1467.68 4210.89   0
   1  -5 -36 1052.88 4795.75   1
   1  -5  36 1703.59 3979.94   0
   1   5  36 1099.52 4259.63   0
  -1   5 -36 1981.48 4749.72   1
  -1  -5  36 1170.89 3948.02   0
   1   5 -36 3598.53 5138.16   1
   1   5 -37 441.626 4992.89   1
  -1  -5  37 4456.94 4182.52   0
   1  -5 -37 1329.46 4980.22   1
  -1   5  37 2378.15 4394.87   0
   1  -5  37 3714.39 4094.64   0
  -1  -5 -37 651.753 4368.64   1
  -1   5 -37 1979.52 4935.24   1
   1   5  37 835.950 4425.70   0
   1  -5  38 2032.29 4232.00   0
   1   5  38 1733.04 4495.76   0
  -1   5  38 4223.17 4549.59   0
  -1  -5 -38 1041.15 4500.00   1
  -1  -5  38 338.526 4505.58   0
  -1   5 -38 120.344 4559.85   1
  -1  -5  39 3454.03 4469.25   0
   1  -5 -39-288.797 5265.98   1
  -1   5 -39 2184.11 4747.73   1
   1   5 -39 224.122 5665.03   1
  -1   5 -40 508.023 5408.87   1
   1  -5 -40 1635.61 5386.62   1
  -1  -5 -40 521.510 5218.08   1
   1  -5 -41 719.796 5605.66   1
   1  -5 -42 4019.06 5759.46   1
  -1   5 -42 1224.95 5700.79   1
   1  -6   0 99.1702 825.781   0
  -1   6   0-413.232 804.374   0
  -1  -6   0-112.366 1271.71   0
  -1   6  -1 45779.4 990.763   0
  -1  -6  -1 51168.0 1838.52   0
  -1   6   1 56300.2 1364.28   0
   1  -6   1 48901.3 1251.70   0
  -1  -6   1 51497.6 1674.84   0
   1  -6  -1 45279.4 1167.35   0
  -1   6  -2 17418.2 727.569   0
  -1  -6   2 18162.9 1223.99   0
  -1  -6  -2 15155.5 1361.01   0
  -1   6   2 17025.5 1027.91   0
   1  -6   2 15975.7 970.426   0
  -1  -6   3 60831.2 1491.23   0
  -1   6  -3 59708.0 995.043   0
  -1  -6  -3 57452.1 1678.48   0
  -1   6   3 58083.1 1315.01   0
   1  -6   3 60118.9 1058.22   0
  -1   6  -4 15890.5 754.177   0
   1  -6   4 14576.5 761.067   0
  -1  -6   4 14076.3 1134.57   0
  -1  -6  -4 15693.0 1475.39   0
   1  -6   5 114294. 1242.96   0
  -1  -6  -5 113174. 2097.92   0
  -1   6  -5 117086. 1337.30   0
  -1  -6   5 119282. 1779.97   0
   1  -6   6 227190. 1724.07   0
  -1  -6   6 227575. 2242.50   0
  -1   6  -6 218815. 1814.58   0
  -1  -6   7 6768.40 1002.08   0
   1  -6   7 6570.72 797.900   0
   1  -6   8 10731.3 864.445   0
  -1   6  -8 10801.9 1030.21   1
  -1  -6   8 10233.5 1184.46   0
  -1   6  -9 4380.00 1075.05   1
   1  -6   9 5384.47 930.778   0
  -1  -6   9 4773.47 1238.40   0
   1  -6  10 16028.8 1067.93   0
  -1   6 -10 14846.9 1274.22   1
  -1  -6  10 15332.2 1360.48   0
  -1   6 -11 25030.3 1378.80   1
  -1  -6  11 24160.2 1535.48   0
   1  -6  11 25039.2 1255.68   0
  -1  -6  12 50754.9 1815.38   0
  -1   6 -12 50546.5 1746.72   1
   1  -6  12 52900.3 1528.24   0
  -1   6 -13 32530.5 1688.01   1
  -1  -6  13 31153.0 1655.23   0
   1  -6  13 33906.0 1499.57   0
   1  -6  14 2384.23 1314.50   0
  -1   6  14-540.273 1659.77   0
  -1   6 -14 1750.66 1449.17   1
  -1  -6  14 1329.56 1597.48   0
   1  -6  15 5375.00 1434.30   0
   1   6 -15 5139.35 2023.16   1
  -1   6 -15 5769.08 1759.07   1
  -1  -6  15 5783.87 1692.66   0
  -1   6  15 6023.21 1728.84   0
  -1   6  16 82446.2 2594.46   0
   1  -6  16 83599.2 2110.40   0
  -1   6 -16 73924.7 2303.32   1
  -1  -6  16 76759.8 2389.87   0
   1  -6 -16 84249.1 2525.07   1
   1   6 -16 77899.9 2697.21   1
   1   6 -17 12729.5 1961.67   1
  -1  -6  17 12991.1 2046.00   0
   1  -6 -17 11405.8 1897.10   1
   1  -6  17 14415.9 1677.11   0
  -1   6 -17 13003.9 1856.84   1
  -1   6  17 13405.3 2131.48   0
  -1   6 -18 35456.5 2249.06   1
  -1   6  18 37612.2 2304.41   0
   1  -6 -18 37741.3 2412.49   1
   1   6 -18 35780.2 2621.26   1
  -1  -6  18 35401.3 2149.59   0
   1  -6  18 36231.5 2009.33   0
  -1   6  19-75.3259 2291.74   0
   1  -6 -19 276.601 2124.05   1
   1   6 -19-484.268 2114.31   1
  -1   6 -19 1143.53 2072.85   1
   1  -6  19 717.496 1775.62   0
  -1  -6  19 428.628 2044.97   0
   1  -6 -20 5011.75 2134.89   1
  -1   6 -20 5002.00 2183.79   1
  -1   6  20 2259.22 2308.15   0
  -1  -6  20 4306.53 2022.93   0
   1   6 -20 6164.39 2662.87   1
   1  -6  20 3813.20 1888.82   0
  -1   6 -21 1562.50 2181.57   1
  -1   6  21 1121.73 2273.39   0
  -1  -6  21 2823.44 2313.83   0
   1  -6  21 136.970 1995.79   0
   1   6 -21 2051.01 2682.10   1
   1  -6 -21 2389.48 2335.86   1
   1  -6 -22 301.482 2574.06   1
  -1   6 -22-506.628 2366.82   1
  -1  -6  22 390.546 2392.22   0
   1   6 -22 1480.59 2559.86   1
   1   6  22-509.355 2799.75   0
   1  -6 -23 5728.57 2781.37   1
   1   6 -23 5398.11 2585.09   1
   1   6  23 4501.29 2633.38   0
  -1   6 -23 5785.93 2785.01   1
   1  -6  23 6498.85 2240.13   0
  -1   6  23 5899.04 2755.08   0
  -1  -6  23 5420.08 2457.60   0
  -1  -6  24 3238.40 2441.50   0
  -1  -6 -24 389.278 2851.37   1
  -1   6 -24 1753.77 2838.82   1
   1  -6 -24 1793.38 2756.47   1
   1  -6  24 3739.66 2420.77   0
   1   6  24 973.403 2983.52   0
   1   6 -24 2296.73 2691.80   1
  -1   6  24 666.866 2873.88   0
   1   6  25 3300.67 2851.76   0
  -1   6  25 101.357 2953.66   0
   1  -6 -25 5149.37 2688.64   1
  -1   6 -25 1366.72 2661.17   1
  -1  -6 -25 4362.35 2665.03   1
   1  -6  25 2705.02 2434.68   0
  -1  -6  25 3848.15 2579.94   0
   1   6 -25 2720.74 2862.02   1
  -1  -6 -26 543.024 3158.58   1
   1   6 -26 1141.33 3218.88   1
   1   6  26 3020.33 3326.90   0
   1  -6 -26 1815.64 2823.37   1
  -1   6  26 1843.96 3023.22   0
   1  -6  26 1652.88 2515.17   0
  -1  -6  26 2553.87 2767.21   0
  -1   6 -26 174.438 3135.63   1
  -1  -6 -27 874.624 2746.71   1
  -1  -6  27 5457.00 2995.72   0
   1   6  27 1964.14 3094.99   0
  -1   6  27-164.033 2927.80   0
   1  -6 -27 1760.65 2916.49   1
   1   6 -27 1496.70 3581.98   1
  -1   6 -27 391.055 3106.38   1
   1  -6  27 2709.98 2694.69   0
   1   6  28 21022.2 3430.70   0
  -1  -6 -28 19651.6 3499.66   1
   1   6 -28 18298.7 3962.93   1
  -1  -6  28 20486.3 3306.47   0
  -1   6  28 20616.8 3283.07   0
  -1   6 -28 15019.4 3421.45   1
   1  -6 -28 20498.5 3332.66   1
   1  -6  28 21404.0 2915.59   0
   1  -6  29 1334.19 2830.76   0
  -1   6 -29-230.513 3551.11   1
   1   6  29 2059.79 3694.99   0
  -1  -6  29 1321.43 3057.70   0
   1  -6 -29 244.878 3352.11   1
  -1   6  29 1729.45 3254.64   0
  -1  -6 -29 1362.31 3503.13   1
   1   6 -30 2865.76 3598.45   1
   1   6  30 3917.99 3394.26   0
   1  -6 -30 4451.71 3653.98   1
  -1  -6 -30 3183.36 3239.78   1
  -1   6  30 3537.96 3322.59   0
  -1  -6  30 3229.61 3147.24   0
   1  -6  30 3461.56 3087.61   0
  -1   6 -30 1468.23 3554.74   1
  -1   6 -31-287.625 3772.35   1
   1  -6 -31 2486.33 3850.84   1
  -1  -6 -31 1605.31 3681.31   1
   1   6 -31 3114.66 4300.30   1
  -1  -6  31 3223.80 3458.21   0
   1  -6  31 214.333 3134.76   0
   1   6  31 1901.74 3628.24   0
   1   6 -32 4630.99 4131.72   1
  -1   6 -32 3559.93 4082.66   1
  -1  -6  32 5570.48 3558.29   0
   1  -6 -32 3072.80 4141.25   1
   1   6  32 2255.80 4087.22   0
   1  -6  32 5565.47 3433.19   0
  -1   6  32 4192.45 3861.56   0
  -1  -6 -32 6332.86 4022.91   1
   1  -6  33 3540.69 3414.86   0
  -1  -6 -33 3992.48 3919.50   1
   1   6  33 2580.83 4151.36   0
  -1   6 -33 720.178 3786.15   1
   1  -6 -33-316.605 4310.47   1
  -1  -6  33 4010.19 3524.79   0
   1   6 -33 2560.34 4335.72   1
  -1   6  33 3181.76 4069.59   0
   1  -6  34 3590.02 3519.85   0
  -1   6 -34 1501.02 4459.10   1
  -1  -6  34 1698.55 3917.11   0
   1   6  34-195.889 4026.07   0
  -1  -6  35 3602.50 3911.08   0
  -1  -6 -35 2129.67 4222.15   1
   1   6 -35-397.585 4344.69   1
  -1   6 -35 1955.23 4185.02   1
   1  -6  35 2346.52 3889.98   0
   1   6 -36 906.477 5181.20   1
  -1  -6  36 633.340 4283.00   0
  -1  -6 -36 2916.83 4647.52   1
  -1   6  36 3111.44 4543.29   0
  -1   6 -36 3058.12 4482.72   1
   1  -6 -36 1296.62 4883.53   1
   1  -6  37 1694.84 4133.89   0
  -1   6 -37 926.047 5033.00   1
  -1   6  37 1652.39 4713.47   0
  -1  -6 -37 981.214 4717.71   1
   1  -6 -37 1747.56 5065.34   1
   1   6  37 831.306 4865.72   0
  -1  -6  37 5122.07 4166.14   0
  -1   6  38 3261.69 4986.05   0
  -1  -6  38 3054.81 4601.53   0
   1  -6 -38 1213.00 5271.49   1
  -1  -6 -38 1207.48 4555.66   1
   1  -6  38 5294.81 4303.72   0
   1  -6 -39 1362.51 5353.93   1
   1  -6  39 3413.37 4384.42   0
  -1   6 -39 1426.36 4811.22   1
   1  -6 -40 1968.93 5510.35   1
  -1   6 -40 3842.02 5676.86   1
   1  -6 -41 2020.46 5647.57   1
  -1   6 -41 2398.61 5722.70   1
  -1  -6 -41 1922.81 5561.17   1
   1  -7   0 36.9775 967.875   0
  -1   7   0 59.1888 866.770   0
   1  -7  -1 3957.81 975.948   0
  -1  -7   1 3589.77 1316.76   0
  -1   7   1 4206.58 1050.14   0
  -1  -7  -1 2231.52 1472.27   0
   1  -7   1 2782.55 1005.68   0
  -1   7  -1 2443.15 803.447   0
   1  -7  -2 180593. 2050.79   0
   1  -7   2 181165. 2066.83   0
  -1   7  -2 180603. 1701.33   0
  -1  -7  -2 185514. 2658.89   0
   1  -7   3 63304.7 1308.23   0
  -1  -7   3 65258.8 1560.05   0
  -1   7  -3 59735.9 1116.84   0
  -1   7  -4 50934.6 1099.49   0
  -1  -7  -4 50858.8 1803.89   0
   1  -7   4 50469.0 1105.24   0
  -1  -7   4 52916.8 1493.05   0
  -1   7  -5 312.356 746.817   0
   1  -7   5 148.789 731.817   0
  -1  -7   5-533.366 1060.11   0
  -1  -7  -5 1626.94 1431.70   0
   1  -7   6 17916.5 896.148   0
  -1  -7   6 17943.5 1183.34   0
   1  -7   7 45846.4 1077.78   0
  -1  -7   7 45898.9 1441.88   0
  -1  -7   8 840.768 1154.33   0
   1  -7   9 3840.41 965.949   0
  -1  -7   9 5345.25 1249.36   0
   1  -7  10 122126. 1750.09   0
  -1   7 -10 119177. 2024.64   1
  -1  -7  10 118747. 2113.07   0
  -1  -7  11 2567.52 1403.64   0
   1  -7  11 2585.24 1129.83   0
  -1   7 -11 3205.72 1309.37   1
   1  -7  12 114286. 1934.98   0
  -1  -7  12 114524. 2250.48   0
   1  -7  13 18083.4 1404.03   0
  -1   7 -13 15908.5 1576.88   1
  -1  -7  13 13626.8 1663.69   0
   1  -7  14 88835.0 1964.09   0
  -1  -7  14 90800.2 2225.60   0
  -1   7 -15 2742.74 1669.97   1
   1  -7  15 2474.82 1467.80   0
  -1  -7  15 2444.15 1750.47   0
  -1   7 -16 87233.6 2542.00   1
  -1   7  16 85920.3 2604.68   0
  -1  -7  16 90777.8 2543.46   0
   1  -7  16 86959.1 2199.47   0
   1  -7  17 9637.77 1677.50   0
  -1   7 -17 8200.07 1875.51   1
  -1   7  17 9598.19 2276.82   0
  -1  -7  17 10010.6 2015.18   0
  -1   7 -18 77.4422 1954.67   1
  -1  -7  18 977.431 1973.53   0
  -1   7  18 476.822 2069.54   0
   1  -7  18 759.532 1671.26   0
   1  -7 -18 725.571 1964.24   1
  -1   7 -19 1093.35 2230.69   1
   1  -7 -19-217.635 2234.03   1
  -1   7  19 2653.47 2358.80   0
  -1  -7  19 1079.77 1964.86   0
   1  -7  19 2645.72 1812.93   0
   1  -7 -20 12608.3 2271.64   1
  -1  -7  20 11715.7 2361.43   0
  -1   7  20 13325.1 2594.65   0
   1  -7  20 13300.6 2049.37   0
  -1   7 -20 12556.9 2473.98   1
   1   7 -20 11615.6 2744.01   1
  -1   7 -21 3731.45 2547.28   1
  -1  -7  21 3984.35 2194.24   0
   1  -7 -21 2789.75 2411.58   1
  -1   7  21 3508.08 2421.13   0
   1  -7  21 5229.24 2053.15   0
   1   7 -21 3410.76 2810.46   1
  -1  -7  22 23301.2 2531.56   0
   1  -7  22 24338.0 2315.62   0
  -1   7 -22 23081.8 2840.65   1
   1  -7 -22 22597.7 2779.40   1
   1   7 -22 22589.2 2723.18   1
  -1   7  22 22974.5 2852.66   0
   1   7 -23-12.5117 2668.70   1
  -1   7  23 737.279 2889.80   0
   1  -7 -23 391.200 2522.58   1
   1   7  23-452.826 2846.12   0
   1  -7  23 1265.71 2216.71   0
  -1   7 -23 1134.99 2761.13   1
  -1  -7  23 556.209 2601.75   0
   1   7 -24 11289.3 3078.04   1
   1   7  24 12394.4 3066.15   0
  -1  -7  24 15474.7 2778.83   0
   1  -7  24 12664.1 2388.45   0
  -1   7  24 14136.2 3016.94   0
   1  -7 -24 13800.1 2725.80   1
  -1   7 -24 12924.8 2856.29   1
   1  -7  25 9100.86 2509.34   0
   1  -7 -25 6456.59 2967.30   1
   1   7 -25 6356.44 3244.02   1
  -1   7  25 8772.86 2880.08   0
  -1  -7  25 6731.34 2751.42   0
  -1  -7 -25 6350.19 3124.95   1
  -1   7 -25 9388.79 2798.02   1
   1   7  25 2587.02 3229.57   0
   1   7  26 1975.23 3234.72   0
  -1   7 -26 4757.12 3144.87   1
   1  -7  26 4913.28 2667.93   0
   1   7 -26 3433.10 3347.56   1
  -1  -7 -26 1817.48 2823.50   1
  -1   7  26 1467.60 2938.39   0
  -1  -7  26 5331.47 2854.31   0
   1  -7 -26 3800.36 3264.67   1
   1   7 -27 3291.26 3309.61   1
   1  -7 -27 4338.79 3352.17   1
  -1  -7 -27 1055.71 3300.35   1
  -1  -7  27 3331.97 2979.79   0
  -1   7 -27 3179.03 3318.59   1
   1   7  27 3622.94 3398.62   0
   1  -7  27 4123.63 2715.85   0
  -1   7  27 2232.45 3237.32   0
  -1  -7  28 14586.0 3281.67   0
  -1   7  28 10578.4 3602.76   0
   1  -7  28 13682.6 2923.47   0
  -1   7 -28 15307.9 3251.39   1
   1  -7 -28 15806.4 3472.26   1
   1   7  28 12906.9 3678.00   0
   1   7 -28 16154.8 3513.24   1
  -1  -7 -28 11775.8 3104.81   1
  -1  -7  29 4120.28 3327.97   0
  -1  -7 -29 2890.01 3427.60   1
  -1   7 -29 2708.53 3617.94   1
  -1   7  29 913.429 3691.85   0
   1   7 -29 964.194 3677.46   1
   1  -7 -29 1706.00 3330.83   1
   1   7  29 1624.68 3451.42   0
   1  -7  29 3275.78 2980.05   0
   1   7 -30 390.168 4220.63   1
   1  -7  30 3375.66 3087.22   0
   1  -7 -30 1852.83 3431.83   1
   1   7  30 4354.21 3905.66   0
  -1  -7 -30 1370.51 3700.63   1
  -1  -7  30 519.605 3302.06   0
  -1   7 -30 3041.95 3585.57   1
   1  -7 -31 2095.65 3571.05   1
  -1  -7 -31-399.409 3382.84   1
  -1   7 -31 1242.50 3791.46   1
   1   7 -31 1629.02 4236.64   1
   1  -7  31 910.594 3181.86   0
  -1  -7  31 1259.19 3315.28   0
  -1   7  31 1395.08 3783.89   0
   1   7  31 3428.79 3927.69   0
  -1   7 -32 3110.79 4051.69   1
   1   7  32 3279.36 3883.67   0
  -1   7  32 2866.40 3849.39   0
   1  -7  32 4716.32 3457.93   0
  -1  -7  32 8770.68 3655.84   0
   1  -7 -32 5179.53 3693.02   1
  -1  -7 -32 4238.70 3921.20   1
  -1  -7 -33 1453.83 4231.67   1
  -1   7 -33 1020.12 4163.56   1
   1  -7 -33-300.900 4082.92   1
   1  -7  33 1574.64 3431.09   0
  -1  -7  33 2065.65 3821.77   0
  -1  -7  34 3981.13 3704.66   0
  -1   7 -34 1203.06 4163.02   1
  -1   7  34 716.116 4044.97   0
   1   7  34-415.925 4463.62   0
  -1  -7 -34 1530.53 3990.15   1
  -1  -7  35-188.596 4055.26   0
   1  -7  35 1754.91 3734.11   0
  -1  -7 -35 1967.22 3975.36   1
   1  -7 -35 74.3811 4547.88   1
   1   7  35 191.419 4307.89   0
  -1   7 -35 1280.97 4705.67   1
   1   7  36 4869.19 4498.89   0
  -1   7 -36 4916.00 4548.55   1
  -1   7  36 4241.43 4332.89   0
   1  -7 -36 1640.19 4820.51   1
  -1  -7 -36 3653.67 4569.02   1
   1  -7  36 3035.43 3990.05   0
  -1  -7  36 3941.30 4110.39   0
   1   7  37 2573.46 4924.10   0
  -1   7 -37 2117.24 5071.37   1
  -1  -7 -37 3956.72 4885.25   1
  -1  -7  37 2443.14 4264.22   0
   1  -7 -37 988.690 5072.41   1
   1  -7  37 1716.35 3993.68   0
  -1   7 -38 3897.49 5073.87   1
  -1  -7 -38 1321.71 4683.13   1
   1  -7  38 1559.18 4195.72   0
   1  -7 -39-151.171 5479.94   1
  -1   7 -39 234.260 4990.57   1
  -1  -7 -39 3710.02 4729.26   1
   1  -7  39 915.543 4564.15   0
   1  -7 -40 812.702 5556.78   1
  -1   7 -40 3993.78 5713.30   1
  -1  -7 -41 2466.28 5542.57   1
   1  -7 -41 2998.64 5569.15   1
  -1   7 -41 4276.52 5698.01   1
  -1  -8   0-585.520 1538.20   0
   1  -8   0 110.043 999.076   0
   1  -8  -1 922.401 1007.67   0
  -1  -8  -1 553.981 1464.92   0
   1  -8   1 1747.61 1156.13   0
  -1  -8   1 561.925 1547.87   0
  -1  -8  -2 67606.7 2026.39   0
   1  -8   2 60955.5 1601.07   0
   1  -8  -2 62910.7 1593.38   0
  -1  -8   2 68213.4 2001.67   0
   1  -8   3 177671. 2140.20   0
  -1  -8   3 185496. 2533.01   0
  -1  -8   4 2377.14 1151.36   0
   1  -8   4 954.508 921.022   0
   1  -8   5 11396.0 958.602   0
  -1  -8   5 11275.9 1354.31   0
  -1  -8  -5 11227.7 1614.05   0
  -1  -8  -6 51582.5 1918.73   0
  -1  -8   6 48937.2 1611.99   0
   1  -8   6 49759.6 1256.05   0
  -1  -8   7 44212.4 1585.31   0
   1  -8   7 46439.3 1214.58   0
  -1  -8   8 3176.87 1252.15   0
   1  -8   8 3850.89 940.583   0
  -1  -8   9 38306.4 1508.39   0
   1  -8   9 42216.9 1274.96   0
   1  -8  10 12145.9 1107.80   0
  -1  -8  10 14156.9 1444.55   0
  -1  -8  11 10286.9 1392.26   0
   1  -8  11 8456.24 1153.30   0
   1  -8  12 9685.96 1272.21   0
  -1  -8  12 8749.49 1492.94   0
  -1  -8  13 133.495 1484.14   0
   1  -8  13 184.805 1298.60   0
   1  -8  14 534.650 1331.89   0
  -1  -8  14 523.084 1646.56   0
  -1  -8  15 59931.5 2184.31   0
   1  -8  15 59221.1 1941.77   0
  -1   8 -15 60166.5 2221.12   1
  -1   8 -16 14463.9 1936.14   1
   1  -8  16 13826.6 1609.11   0
  -1  -8  16 12047.2 1994.92   0
  -1   8 -17 1034.12 2033.38   1
  -1   8  17 2487.16 2325.21   0
   1  -8  17 1353.46 1611.86   0
  -1  -8  17 489.145 1981.51   0
  -1  -8  18 16596.0 2207.52   0
   1  -8  18 14384.8 1913.35   0
  -1   8 -18 11645.7 2086.84   1
  -1   8  18 12396.6 2339.30   0
   1  -8  19 27097.5 2063.63   0
  -1  -8  19 28321.1 2319.31   0
  -1   8 -19 24549.4 2484.07   1
   1  -8 -19 27633.7 2527.89   1
  -1   8  19 25824.8 2787.87   0
   1  -8  20 3240.62 1953.02   0
  -1  -8  20 2977.85 2111.37   0
  -1   8 -20 2846.02 2263.23   1
   1  -8 -20 2150.59 2237.04   1
  -1   8  20 2628.18 2484.97   0
  -1   8  21 2417.41 2590.23   0
  -1  -8  21 2984.23 2392.27   0
   1  -8 -21 2309.22 2568.58   1
  -1   8 -21 2735.70 2354.22   1
   1  -8  21 2422.52 2045.91   0
  -1   8 -22 3330.04 2444.32   1
  -1  -8  22 4148.37 2369.65   0
   1  -8 -22 1846.50 2430.20   1
   1  -8  22 3822.92 2134.05   0
  -1   8  22 5882.24 2945.93   0
  -1   8  23 589.953 2807.67   0
   1  -8 -23 367.980 2668.10   1
   1  -8  23 602.747 2242.93   0
  -1  -8  23 2293.99 2427.14   0
  -1   8 -23 1497.35 2540.04   1
   1  -8 -24 6514.35 3020.86   1
  -1  -8  24 6339.58 2772.55   0
  -1   8 -24 6036.64 2725.84   1
   1   8  24 5243.28 3211.59   0
  -1   8  24 5396.97 2901.99   0
   1  -8  24 8375.11 2411.57   0
   1   8  25 4218.78 3288.94   0
  -1  -8  25 6848.15 2879.62   0
   1  -8 -25 5937.69 2931.74   1
  -1   8 -25 4905.79 2797.44   1
  -1   8  25 9090.90 3287.65   0
   1  -8  25 5176.46 2487.47   0
  -1  -8  26 1890.49 2845.18   0
  -1   8 -26 276.969 3134.50   1
   1   8  26-125.874 3489.83   0
  -1   8  26 1248.74 3382.16   0
   1  -8 -26 1289.18 2981.53   1
   1  -8  26 1794.85 2580.85   0
   1  -8  27 7589.51 2752.05   0
   1   8  27 4911.87 3584.31   0
  -1  -8  27 6251.37 2945.94   0
  -1   8  27 5426.76 3402.57   0
   1  -8 -27 6133.22 3255.35   1
  -1   8 -27 7123.07 3477.22   1
  -1  -8 -27 3971.77 2973.24   1
  -1  -8  28 4915.75 3097.73   0
   1  -8 -28 3946.07 3515.05   1
  -1   8 -28 6213.89 3446.73   1
   1  -8  28 5004.56 2754.06   0
  -1   8  28 1637.66 3343.77   0
  -1  -8 -28 2873.99 3562.81   1
   1   8  28 4629.18 3655.52   0
  -1   8  29 6452.47 3513.94   0
  -1  -8 -29 4907.42 3230.00   1
  -1  -8  29 8610.94 3346.65   0
   1  -8  29 9684.96 3072.42   0
   1  -8 -29 9451.20 3750.27   1
  -1   8 -29 10399.3 3462.82   1
   1   8  29 8642.64 4017.61   0
  -1  -8  30 1731.41 3467.84   0
  -1  -8 -30 1627.68 3722.27   1
  -1   8 -30 752.191 3890.62   1
   1  -8 -30 1901.08 3695.92   1
   1  -8  30 1946.99 3028.01   0
   1  -8  31 614.897 3184.72   0
   1  -8 -31 3643.54 3661.87   1
  -1  -8  31 2719.80 3563.69   0
  -1  -8 -31-354.733 3763.41   1
   1   8  31 2998.94 4199.49   0
  -1   8  31 976.232 4134.79   0
  -1   8 -31 1553.42 3827.98   1
   1  -8  32 2211.64 3366.29   0
   1  -8 -32 2564.51 3827.42   1
  -1   8 -32 2401.98 4057.27   1
  -1  -8 -32-131.735 3614.94   1
  -1   8  32-19.8425 4271.65   0
  -1  -8 -33 1479.61 4313.51   1
  -1  -8  33 209.610 3651.43   0
   1  -8  33 979.431 3438.56   0
   1  -8 -33 490.513 3910.01   1
   1  -8  34 405.567 3588.31   0
  -1  -8 -34 1179.61 4283.69   1
  -1   8 -34 744.185 4261.29   1
  -1  -8  34 842.666 4034.44   0
  -1   8  34-49.2204 4426.22   0
  -1  -8  35 2968.44 3925.40   0
  -1   8  35 1206.54 4312.37   0
   1  -8  35 1026.41 3731.66   0
   1  -8 -35 3640.58 4626.78   1
  -1  -8 -35 5528.74 4182.06   1
  -1  -8 -36 2085.82 4491.20   1
  -1   8  36 1915.60 4530.56   0
  -1  -8  36 2634.36 4051.75   0
   1  -8 -36-661.922 4825.86   1
   1   8  36 7.33074 4622.33   0
   1  -8  36 1960.48 3841.64   0
   1  -8 -37 3182.42 5163.93   1
  -1   8  37 3312.80 4693.81   0
   1  -8  37 2420.89 4024.62   0
  -1  -8 -37 3626.76 4880.86   1
  -1  -8  37 144.361 4446.82   0
   1   8  37-235.082 4741.09   0
   1  -8 -38 2942.71 5362.28   1
  -1  -8 -38 5296.65 4789.23   1
   1  -8  38 890.685 4226.28   0
  -1   8 -38 5028.89 5339.77   1
  -1  -8  38 1412.38 4422.17   0
  -1  -8 -39 2774.92 4773.26   1
   1  -8 -39 1102.00 5361.32   1
   1  -8 -40 2099.39 5350.04   1
  -1  -8 -41 2199.77 5640.74   1
   1  -8 -41 896.365 5413.76   1
   1  -9   0 117.413 1271.61   0
  -1  -9   0-398.571 1723.29   0
   1  -9   1 8469.66 1344.64   0
   1  -9  -1 6593.64 1313.78   0
  -1  -9   1 8265.66 1711.37   0
  -1  -9  -1 9132.65 1643.47   0
  -1  -9   2 5965.24 1548.76   0
   1  -9   2 4594.70 1404.67   0
   1  -9  -2 6878.05 1314.23   0
  -1  -9  -2 7008.15 1703.27   0
  -1  -9  -3 256.389 1509.86   0
   1  -9   3-476.150 1162.61   0
  -1  -9   3 852.456 1489.89   0
   1  -9   4 28592.5 1410.15   0
  -1  -9   4 27968.7 1602.27   0
  -1  -9  -4 26640.1 1816.57   0
   1  -9   5 60400.9 1475.36   0
  -1  -9   5 62381.7 1829.23   0
  -1  -9   6-164.017 1356.43   0
   1  -9   6-338.093 1026.91   0
  -1  -9  -6 782.162 1571.07   0
   1  -9   7 1732.17 1020.42   0
  -1  -9   7 810.692 1253.82   0
  -1  -9   8 11273.3 1455.19   0
   1  -9   8 11779.3 1052.29   0
  -1  -9   9 57504.7 1853.85   0
   1  -9   9 53186.2 1401.20   0
  -1  -9  10 59538.9 1840.44   0
   1  -9  10 59378.6 1512.63   0
  -1  -9  11 1001.53 1436.06   0
   1  -9  11 2118.40 1112.56   0
  -1  -9  12 2813.61 1448.08   0
   1  -9  12 1558.12 1267.83   0
  -1  -9  13 63642.3 2075.44   0
   1  -9  13 62764.5 1799.96   0
   1  -9  14 665.534 1423.03   0
  -1  -9  14 1711.62 1747.86   0
   1  -9  15 5575.39 1504.41   0
  -1  -9  15 3126.65 1780.51   0
  -1  -9  16 41099.4 2276.78   0
   1  -9  16 40588.7 1925.72   0
  -1   9 -17 46184.0 2524.54   1
  -1  -9  17 43619.9 2400.28   0
   1  -9  17 42883.3 2007.14   0
   1  -9  18 2673.89 1738.35   0
  -1  -9  18 903.180 2123.58   0
  -1   9 -18 1620.07 2083.31   1
  -1   9  18 857.989 2328.05   0
  -1   9  19 5967.74 2652.23   0
  -1   9 -19 5900.50 2414.67   1
   1  -9  19 5073.31 1908.57   0
  -1  -9  19 6781.37 2302.52   0
  -1   9  20 304.307 2591.63   0
   1  -9 -20-23.1207 2526.49   1
   1  -9  20 1124.29 1980.94   0
  -1  -9  20-48.0508 2226.22   0
  -1  -9  21 26203.7 2510.99   0
  -1   9 -21 29755.2 2916.36   1
   1  -9 -21 27580.1 2715.07   1
  -1   9  21 31010.2 3201.11   0
   1  -9  21 29081.7 2298.52   0
  -1  -9  22 2950.04 2561.97   0
  -1   9 -22 1230.37 2783.82   1
   1  -9  22 2692.83 2135.05   0
   1  -9 -22 3472.69 2758.20   1
  -1   9  22 1316.51 2817.58   0
  -1   9  23 6060.00 3154.44   0
  -1  -9  23 3656.66 2510.91   0
   1  -9  23 5543.92 2294.29   0
   1  -9 -23 4465.77 2741.24   1
  -1   9 -23 6371.27 2871.83   1
  -1   9  24 1989.32 3283.66   0
  -1   9 -24 2337.80 2871.65   1
  -1  -9  24 4697.98 2626.46   0
   1  -9 -24 6077.09 2780.14   1
   1  -9  24 3320.95 2359.56   0
  -1  -9  25 13162.5 2994.40   0
   1  -9  25 11195.8 2595.60   0
  -1   9  25 12170.8 3211.25   0
   1  -9 -25 10305.4 3246.67   1
   1   9  25 7322.73 3700.49   0
  -1   9 -25 9221.35 3115.99   1
   1  -9  26 3239.88 2632.34   0
   1  -9 -26 4771.46 3215.19   1
  -1  -9  26 749.277 2883.80   0
   1   9  26 405.322 3376.98   0
  -1   9  26 3267.97 3192.99   0
  -1   9 -26 340.551 3290.92   1
  -1  -9 -27 6014.17 3146.26   1
  -1   9 -27 7011.53 3566.68   1
   1  -9  27 7507.18 2796.62   0
  -1  -9  27 3972.68 2950.05   0
   1  -9 -27 9026.44 3239.27   1
  -1   9  27 10787.1 3715.18   0
   1   9  27 3655.22 3902.49   0
  -1   9  28 4206.65 3801.58   0
  -1  -9  28 2043.02 3027.75   0
  -1   9 -28 4827.42 3671.46   1
   1   9  28 699.917 3699.44   0
   1  -9 -28 2744.89 3311.16   1
   1  -9  28 3268.95 2869.84   0
  -1  -9 -28-446.059 3554.60   1
   1  -9 -29 7291.38 3753.77   1
   1   9  29 9289.65 4247.49   0
   1  -9  29 9495.48 3006.32   0
  -1   9  29 6225.95 3771.64   0
  -1  -9  29 7326.98 3217.00   0
  -1   9 -29 9978.15 3627.09   1
  -1  -9 -29 8320.81 3479.71   1
   1  -9 -30 4198.68 3921.77   1
  -1   9  30-68.6878 3779.02   0
   1   9  30-427.439 4096.22   0
   1  -9  30 364.244 3036.52   0
  -1   9 -30 184.817 3571.69   1
  -1  -9  31 3639.62 3618.45   0
  -1   9  31 324.817 3933.91   0
  -1  -9 -31 2215.94 3956.51   1
   1  -9 -31 3200.99 3797.04   1
   1  -9  31 4780.39 3205.38   0
   1   9  31 2272.59 3952.67   0
  -1   9 -31 906.216 4165.62   1
  -1   9 -32 1022.81 4184.93   1
  -1  -9  32 3511.84 3765.51   0
   1  -9 -32 2506.28 3861.69   1
  -1  -9 -32 1719.42 3730.33   1
   1  -9  32 3043.23 3364.38   0
   1   9  32 2047.42 4595.67   0
   1  -9  33 4338.83 3489.62   0
   1   9  33 1822.26 4268.91   0
  -1   9 -33 500.330 4105.85   1
  -1   9  33 2892.92 4567.47   0
   1  -9 -33 9010.40 4102.06   1
  -1  -9  33 1817.26 3794.81   0
  -1  -9 -33 2827.49 4265.86   1
  -1  -9 -34 2135.90 4358.68   1
  -1   9  34 3387.75 4793.40   0
   1  -9 -34 4728.89 4346.10   1
   1   9  34-398.683 4522.47   0
  -1   9 -34 1426.27 4677.34   1
   1  -9  34 4838.22 3661.11   0
  -1  -9 -35 1982.52 4145.54   1
   1   9  35 692.382 5028.39   0
  -1  -9  35 290.007 4012.80   0
  -1   9  35-291.165 4769.58   0
   1  -9  35 1983.96 3820.19   0
  -1   9  36 6369.81 4774.99   0
   1   9  36-455.389 4930.45   0
  -1  -9  36 2928.96 4349.10   0
  -1  -9 -36 4030.76 4677.80   1
   1  -9  36 2595.17 3958.63   0
   1   9  37 105.119 4962.93   0
  -1   9  37 2713.55 4924.48   0
   1  -9 -37-373.803 5103.98   1
   1  -9  37 1053.90 4125.16   0
  -1  -9 -37 3389.14 4854.76   1
  -1  -9  37 3821.08 4324.92   0
   1  -9  38 1549.37 4218.55   0
  -1  -9  38 1146.31 4561.32   0
   1  -9 -38 2358.07 5173.01   1
   1  -9 -39 336.413 5088.44   1
  -1  -9 -39 1292.36 4729.64   1
   1  -9 -40-106.947 5403.69   1
   1  -9 -41 174.758 5440.13   1
   1 -10   0 97.6925 1503.40   0
  -1 -10   0 3271.14 1821.08   0
  -1 -10  -1 294391. 3711.85   0
   1 -10   1 261551. 3063.29   0
  -1 -10   1 275625. 3611.47   0
   1 -10  -1 239216. 2926.90   0
   1 -10   2 27812.4 1652.58   0
  -1 -10   2 27245.2 2041.88   0
   1 -10  -2 23806.9 1552.17   0
  -1 -10  -3 6614.20 1809.50   0
   1 -10   3 5838.85 1480.20   0
  -1 -10   3 7028.34 1733.23   0
   1 -10   4-298.681 1364.08   0
  -1 -10  -4 513.375 1701.05   0
  -1 -10   4-369.775 1531.28   0
  -1 -10   5 1574.06 1401.55   0
   1 -10   5 719.422 1116.60   0
  -1 -10  -5 499.480 1651.02   0
  -1 -10   6 22021.4 1586.09   0
   1 -10   6 23189.2 1277.56   0
  -1 -10  -6 19347.4 1862.46   0
  -1 -10   7 9910.77 1535.33   0
   1 -10   7 9071.21 1148.05   0
   1 -10   8 1410.67 1158.52   0
  -1 -10   8 552.678 1482.71   0
   1 -10   9 4999.47 1209.74   0
  -1 -10   9 3512.36 1519.35   0
  -1 -10  10 4569.39 1511.64   0
   1 -10  10 3871.69 1166.81   0
   1 -10  11 97994.6 1880.63   0
  -1 -10  11 98834.6 2349.49   0
   1 -10  12 5410.11 1253.60   0
  -1 -10  12 4062.66 1632.36   0
  -1 -10  13 10864.4 1740.13   0
   1 -10  13 12738.6 1388.68   0
  -1 -10  14 6506.58 1805.67   0
   1 -10  14 3953.88 1452.37   0
  -1 -10  15 26403.2 2012.26   0
   1 -10  15 20409.3 1665.35   0
  -1 -10  16 7594.61 1992.12   0
   1 -10  16 4939.20 1670.52   0
  -1 -10  17 1733.05 1989.66   0
   1 -10  17-52.7494 1677.36   0
   1 -10  18-447.055 1741.88   0
   1 -10  19 26217.5 2070.07   0
  -1  10  19 28870.3 2893.63   0
  -1 -10  19 25365.9 2366.07   0
  -1  10  20 413.754 2923.23   0
   1 -10  20-411.327 1945.27   0
  -1 -10  20 109.858 2339.61   0
   1 -10  21 15076.1 2180.62   0
  -1  10  21 12928.8 2965.83   0
   1 -10 -21 14176.0 2853.81   1
  -1 -10  21 14478.0 2588.51   0
   1 -10 -22 860.158 2673.78   1
  -1  10  22 419.328 3218.03   0
  -1 -10  22 196.690 2450.89   0
   1 -10  22 1491.50 2123.06   0
   1 -10  23 18227.4 2438.72   0
  -1 -10  23 18044.6 2871.10   0
   1 -10 -23 20586.9 3135.14   1
  -1  10  23 20398.7 3291.16   0
   1 -10  24 3510.21 2420.32   0
  -1 -10  24 2337.42 2692.60   0
  -1  10  24 4309.17 3462.72   0
   1 -10 -24 1095.74 2742.95   1
  -1  10  25 3981.18 3599.16   0
   1 -10 -25 1440.32 2974.94   1
   1 -10  25 4590.77 2471.59   0
  -1 -10  25 2485.93 2846.91   0
   1  10  25-535.574 3631.54   0
   1 -10  26 1377.39 2594.10   0
   1 -10 -26 418.010 3269.80   1
  -1  10  26 804.376 3381.93   0
  -1  10  27 2874.82 3476.98   0
   1  10  27-1.47323 4019.00   0
   1 -10  27 704.316 2697.10   0
  -1 -10  27 52.3023 2999.78   0
   1 -10 -27 1020.85 3190.86   1
   1 -10 -28 4238.17 3398.81   1
   1 -10  28 5337.04 2884.03   0
  -1 -10 -28 3566.03 3612.34   1
  -1  10  28 6104.16 4024.14   0
   1  10  28 598.499 4066.24   0
  -1 -10  28 2598.40 3111.69   0
   1 -10  29 7230.65 3029.79   0
   1  10  29 8619.37 4234.37   0
  -1 -10  29 7617.77 3296.94   0
   1 -10 -29 8996.44 3785.16   1
  -1  10  29 7943.65 4159.19   0
  -1 -10 -29 4536.89 3668.06   1
   1 -10  30 3131.12 3081.86   0
   1 -10 -30 3159.51 3958.81   1
  -1 -10 -30-465.802 3686.12   1
  -1 -10  30 1759.15 3371.10   0
  -1  10  30 1061.69 3901.00   0
  -1  10  31-41.7273 4111.95   0
  -1 -10  31 2378.12 3480.02   0
  -1 -10 -31 273.089 4008.28   1
   1 -10  31 1965.64 3156.76   0
   1  10  31-108.725 4205.37   0
   1 -10 -31 687.105 3845.86   1
   1  10  32-134.817 4740.57   0
   1 -10 -32 2889.81 4029.81   1
  -1 -10  32 525.608 3591.03   0
   1 -10  32 2891.19 3384.33   0
  -1 -10 -32 609.438 3800.39   1
  -1 -10  33 4555.93 3898.35   0
   1 -10 -33 12575.0 4210.72   1
  -1 -10 -33 3285.48 4377.93   1
   1 -10  33 5871.13 3537.34   0
  -1  10  33 5798.21 4862.64   0
   1  10  33 6960.37 4766.35   0
  -1  10  34 618.517 4987.45   0
   1 -10 -34 5586.91 4567.78   1
   1 -10  34 1959.33 3692.38   0
  -1 -10 -34 1691.82 4270.44   1
  -1 -10  34-434.869 4034.75   0
   1  10  35-553.958 5306.13   0
   1 -10  35 1946.12 3762.01   0
  -1 -10  35 1387.09 4036.58   0
  -1 -10 -35-430.584 4196.45   1
  -1 -10  36-101.776 4215.18   0
   1 -10 -36 1997.28 4987.71   1
  -1  10  36 1042.75 4950.40   0
  -1 -10 -36 2404.30 4836.49   1
   1 -10  37 4023.79 4153.52   0
  -1 -10 -37 4495.97 4701.38   1
   1 -10 -37 4452.94 4891.60   1
  -1 -10  37 3479.48 4476.51   0
   1 -10 -38 98.4493 5041.54   1
  -1 -10 -38 3727.21 4701.08   1
  -1 -10 -39 1131.45 5171.82   1
   1 -10 -39 2342.88 5226.73   1
  -1 -10 -40 2614.08 5388.61   1
  -1 -11   0 589.035 1886.35   0
   1 -11   0-155.358 1602.54   0
   1 -11   1 119569. 2540.60   0
  -1 -11   1 117625. 2878.40   0
   1 -11  -1 110831. 2441.80   0
  -1 -11  -1 117248. 2864.14   0
  -1 -11  -2 2667.76 1895.70   0
   1 -11   2 2702.18 1638.17   0
  -1 -11   2 787.238 1888.79   0
   1 -11  -2 2079.11 1522.30   0
  -1 -11  -3 57034.8 2300.49   0
  -1 -11   3 50910.0 2284.08   0
   1 -11   3 53343.7 2068.06   0
   1 -11   4 4649.95 1518.36   0
  -1 -11  -4 5120.91 1875.49   0
  -1 -11   4 3400.85 1837.36   0
  -1 -11   5 27394.3 1898.91   0
   1 -11   5 25636.6 1648.80   0
  -1 -11  -5 29960.8 2154.04   0
   1 -11   6 49991.1 1786.19   0
  -1 -11   6 46937.0 2035.75   0
  -1 -11  -6 44606.8 2304.57   0
   1 -11   7 6852.75 1258.85   0
  -1 -11   7 3950.35 1609.59   0
   1 -11   8 45793.4 1690.55   0
  -1 -11   8 45252.2 2028.70   0
   1 -11   9 6682.41 1332.55   0
  -1 -11   9 6179.57 1717.24   0
  -1 -11  10-232.912 1584.24   0
  -1 -11  11 1501.08 1720.13   0
   1 -11  11 2419.32 1337.47   0
   1 -11  12 27475.1 1622.64   0
  -1 -11  12 26599.1 1939.56   0
  -1 -11  13 5002.82 1787.87   0
   1 -11  13 5068.22 1370.02   0
   1 -11  14 2467.42 1448.38   0
  -1 -11  14 2644.36 1876.67   0
  -1 -11  15 1769.86 1892.76   0
   1 -11  15 2415.01 1522.88   0
   1 -11  16 6787.47 1618.22   0
  -1 -11  16 5952.90 1993.09   0
   1 -11  17 12667.0 1848.37   0
  -1 -11  17 13753.0 2108.77   0
  -1 -11  18 16513.4 2185.30   0
   1 -11  18 12573.8 1982.37   0
   1 -11  19 6416.33 1962.85   0
  -1 -11  19 6860.23 2227.95   0
  -1  11  20 38146.8 3504.69   0
   1 -11  20 31297.6 2283.12   0
  -1 -11  20 30946.3 2524.32   0
  -1 -11  21 1995.05 2407.51   0
  -1  11  21-377.274 3038.93   0
   1 -11  21 1535.23 2143.35   0
  -1  11  22 348.812 3362.28   0
   1 -11  22 158.390 2123.14   0
   1 -11 -23 2164.72 2922.83   1
  -1  11  23-719.993 3454.21   0
   1 -11  23 2307.99 2230.85   0
  -1 -11  23 3499.88 2646.63   0
  -1  11  24 17152.2 3591.53   0
   1 -11 -24 12591.7 3100.83   1
   1 -11  24 13979.8 2424.65   0
  -1 -11  24 11543.9 2879.37   0
  -1 -11  25 3685.91 2853.95   0
  -1  11  25 9483.19 3968.07   0
   1 -11  25 4953.79 2531.98   0
   1 -11 -25 2136.69 2995.54   1
  -1  11  26 1070.98 3738.94   0
   1 -11 -26-676.495 3322.28   1
   1 -11  26 281.623 2551.35   0
   1 -11  27 591.312 2678.46   0
  -1  11  27 993.397 3772.95   0
  -1  11  28 8725.25 4207.82   0
  -1 -11  28 1151.90 3196.00   0
   1 -11  28 3767.73 2837.60   0
   1  11  28 4594.96 4369.65   0
   1 -11 -28 6843.77 3459.54   1
   1 -11  29 736.072 2920.14   0
   1  11  29-4.22192 4393.62   0
   1 -11 -29 2978.19 3853.11   1
  -1  11  29 5194.16 4319.25   0
  -1 -11  30-490.146 3384.59   0
   1  11  30 1333.27 4730.22   0
   1 -11 -30 1457.76 3914.16   1
   1 -11  30 511.356 2990.15   0
  -1  11  30 2892.88 4135.40   0
   1 -11 -31 2710.97 3890.88   1
   1 -11  31 550.944 3156.64   0
   1  11  32 7212.77 5052.39   0
   1 -11 -32 8399.22 4074.77   1
  -1 -11  32 4608.80 3766.62   0
   1 -11  32 4410.25 3404.23   0
  -1 -11 -32 6981.82 4010.24   1
  -1  11  32 2898.09 4673.90   0
  -1 -11 -33 1103.81 4357.02   1
   1 -11  33 1878.34 3452.22   0
   1  11  33 2181.76 4799.40   0
  -1 -11  33 616.096 3833.12   0
   1 -11 -33 3732.54 4436.33   1
  -1 -11  34-470.764 3942.74   0
  -1 -11 -34-345.257 4148.89   1
   1 -11  34 155.406 3655.71   0
  -1  11  34 121.756 5158.08   0
   1 -11 -34 5025.63 4687.91   1
  -1  11  35 501.525 4903.97   0
   1 -11  35 3045.25 3800.73   0
  -1 -11  35-253.610 4232.60   0
  -1 -11 -35 1501.63 4676.91   1
   1 -11 -35 4553.48 4659.13   1
   1  11  35 3540.69 5547.11   0
  -1 -11 -36 4385.18 4774.78   1
  -1 -11  36 5235.71 4396.41   0
  -1  11  36 4438.53 5244.67   0
   1 -11  36 2163.98 3965.37   0
   1 -11 -36 3478.55 4799.04   1
   1 -11 -37 601.722 4906.50   1
   1 -11  37-364.056 4066.22   0
  -1 -11  37 1150.70 4431.96   0
  -1 -11 -37 2223.49 4637.49   1
   1 -11 -38 962.225 5265.59   1
  -1 -11 -38 2733.93 5094.30   1
  -1 -11 -39 544.871 5180.61   1
   1 -11 -39 275.923 5643.84   1
  -1 -12   0-349.989 2006.26   0
   1 -12   0 749.446 1725.71   0
   1 -12   1 62922.6 2194.20   0
  -1 -12   1 59472.3 2685.86   0
   1 -12  -1 56973.2 2167.19   0
  -1 -12  -1 59990.4 2505.40   0
   1 -12  -2 21994.5 1831.08   0
  -1 -12   2 27648.2 2283.74   0
  -1 -12  -2 28670.5 2330.81   0
   1 -12   2 25959.0 2044.46   0
  -1 -12  -3 20799.4 2085.98   0
  -1 -12   3 14997.6 2198.31   0
   1 -12   3 18167.7 1935.45   0
   1 -12   4-377.575 1737.69   0
  -1 -12  -4 1120.55 2003.61   0
  -1 -12   4-110.754 1885.05   0
  -1 -12   5 5417.89 1901.80   0
   1 -12   5 4303.29 1759.35   0
  -1 -12  -5 3762.08 2097.21   0
  -1 -12   6 25837.3 2009.92   0
  -1 -12  -6 22595.6 2213.18   0
   1 -12   6 22086.8 1841.44   0
  -1 -12   7 1626.81 1677.67   0
   1 -12   7 729.147 1429.72   0
  -1 -12   8 21986.0 1860.02   0
   1 -12   8 24927.6 1637.66   0
   1 -12   9 13917.0 1617.15   0
  -1 -12   9 13193.3 1905.20   0
   1 -12  10 69711.1 2024.81   0
  -1 -12  10 68862.7 2419.51   0
  -1 -12  11 14884.3 1918.28   0
   1 -12  11 14712.8 1567.80   0
  -1 -12  12 40239.7 2190.68   0
   1 -12  12 41107.3 1887.83   0
  -1 -12  13 50105.6 2328.93   0
   1 -12  13 50750.4 1901.75   0
  -1 -12  14 21858.0 2087.57   0
   1 -12  14 23608.5 1825.53   0
   1 -12  15 11201.7 1742.04   0
  -1 -12  15 9124.11 2128.88   0
  -1 -12  16 2696.23 2044.82   0
   1 -12  16 4611.29 1629.78   0
  -1 -12  17 10123.5 2216.35   0
   1 -12  17 10209.9 1787.17   0
  -1 -12  18 2044.26 2180.67   0
   1 -12  18 2803.00 1783.57   0
  -1 -12  19 4346.74 2255.29   0
   1 -12  19 7273.13 1961.17   0
  -1 -12  20 19390.2 2487.77   0
   1 -12  20 18261.2 2149.94   0
  -1 -12  21 4384.74 2515.13   0
  -1  12  21-313.516 3330.01   0
   1 -12  21 2376.84 2097.91   0
  -1  12  22 303.889 3529.17   0
  -1 -12  22 5979.47 2549.05   0
   1 -12  22 1478.52 2156.35   0
  -1  12  23 1278.50 3692.77   0
   1 -12 -23-31.7346 2934.69   1
  -1 -12  23 3007.13 2607.44   0
   1 -12  23 201.090 2242.28   0
   1 -12 -24 12861.8 3202.46   1
  -1  12  24 12093.6 3785.12   0
   1 -12  24 8779.35 2506.27   0
  -1 -12  24 12507.8 2845.70   0
  -1  12  25 6449.61 4110.35   0
   1 -12 -25 8934.99 3147.78   1
  -1 -12  25 11909.8 2911.16   0
   1 -12  25 5416.13 2517.14   0
  -1 -12  26 88.5130 3020.92   0
   1 -12  26 1332.51 2561.00   0
  -1 -12  27 2900.22 3142.71   0
   1 -12 -27 3383.23 3420.87   1
  -1  12  27-438.525 3974.48   0
   1 -12  27-478.363 2777.57   0
   1 -12 -28 9050.71 3665.00   1
  -1  12  28 4839.02 4410.58   0
   1  12  28 5225.06 4329.46   0
   1 -12  28 2099.71 2863.21   0
  -1 -12  28 1165.80 3209.13   0
  -1  12  29 3102.22 4558.46   0
   1 -12 -29 1523.66 3888.07   1
  -1 -12  29-461.791 3306.45   0
   1 -12  29 1140.49 2927.88   0
   1 -12 -30 4464.39 3857.91   1
  -1 -12 -30 406.907 4179.12   1
  -1 -12  30-19.3286 3445.42   0
   1  12  30 1477.09 4742.56   0
   1 -12  30 2066.85 3048.05   0
  -1  12  30 3980.43 4399.98   0
   1 -12  31 734.608 3194.77   0
   1 -12 -31 2671.40 3953.28   1
  -1 -12 -31 509.700 3814.56   1
  -1  12  31-33.6618 4629.56   0
  -1 -12  32 4341.09 3837.26   0
  -1 -12 -32 6317.63 4341.50   1
   1  12  32 4426.95 5257.63   0
  -1  12  32 5534.47 5185.89   0
   1 -12 -32 6760.79 4418.18   1
   1 -12  32 3546.69 3317.12   0
   1 -12  33 3593.99 3530.33   0
   1 -12 -33 3358.20 4481.45   1
   1  12  33 1418.64 5066.30   0
  -1 -12  34 4141.71 4041.98   0
   1 -12  34 598.546 3730.62   0
  -1  12  34 1377.61 5069.29   0
   1 -12 -34 6952.16 4480.49   1
   1  12  34 4603.93 5689.03   0
  -1 -12 -34 4407.05 4482.76   1
   1  12  35 3768.23 5469.31   0
  -1  12  35 680.028 5269.93   0
  -1 -12 -35 1692.22 4771.24   1
   1 -12  35-76.6481 3857.11   0
   1 -12 -35 5608.05 4613.03   1
  -1 -12 -36 3750.61 4585.00   1
   1 -12 -36 4880.75 4988.98   1
  -1 -12  36 3509.79 4241.94   0
   1 -12  36 425.175 3980.18   0
  -1 -12 -37 1586.95 5025.91   1
   1 -12 -37 125.369 5381.68   1
  -1 -12 -38 2083.13 4964.01   1
   1 -12 -38 3258.17 5329.16   1
   1 -12 -39 1838.05 5364.17   1
   1 -13   0-588.522 1831.33   0
   1 -13  -1 5792.05 1964.50   0
   1 -13   1 4996.78 1934.89   0
  -1 -13  -1 5553.36 2132.84   0
  -1 -13   1 5918.39 2272.16   0
   1 -13  -2 40452.0 2266.77   0
  -1 -13   2 39805.4 2637.09   0
   1 -13   2 41257.3 2301.39   0
  -1 -13  -2 40639.7 2572.59   0
  -1 -13  -3 8408.31 2139.72   0
  -1 -13   3 6876.21 2275.52   0
   1 -13   3 7969.83 2009.27   0
  -1 -13   4 490.413 2152.96   0
  -1 -13  -4 3856.54 2181.84   0
   1 -13   4 4110.44 1975.22   0
  -1 -13   5 5532.99 2125.37   0
  -1 -13  -5 6495.94 2209.73   0
   1 -13   5 4352.86 1854.26   0
   1 -13   6 86453.0 2470.66   0
  -1 -13   6 88829.7 2847.87   0
  -1 -13   7 3891.74 1921.53   0
   1 -13   7 3131.22 1707.46   0
   1 -13   8 929.408 1682.74   0
  -1 -13   8 1455.17 1832.87   0
   1 -13   9 9409.94 1547.24   0
  -1 -13   9 11754.2 1946.70   0
  -1 -13  10 48931.8 2386.98   0
   1 -13  10 51699.7 2000.33   0
   1 -13  12 12.5356 1538.55   0
  -1 -13  12 205.075 2028.84   0
  -1 -13  13 67.0984 2029.33   0
   1 -13  13-160.736 1676.14   0
  -1 -13  14 11309.5 2103.39   0
   1 -13  14 13803.9 1772.15   0
   1 -13  15 362.447 1634.15   0
  -1 -13  16 975.832 2150.11   0
   1 -13  16 814.509 1777.72   0
   1 -13  17 9716.92 1893.07   0
  -1 -13  17 8112.13 2212.30   0
  -1 -13  18 24355.9 2513.67   0
   1 -13  18 21703.6 1987.95   0
   1 -13  19 1931.24 1836.22   0
  -1 -13  19-115.981 2279.62   0
   1 -13  20 1610.11 1973.72   0
  -1 -13  20 953.763 2327.37   0
   1 -13  21 8481.80 2138.85   0
  -1 -13  21 5436.46 2440.38   0
   1 -13  22 4022.06 2113.69   0
  -1 -13  22 2990.19 2544.33   0
  -1  13  22 1079.34 3783.76   0
  -1 -13  23 5471.58 2675.34   0
   1 -13  23 6485.67 2236.30   0
   1 -13 -23 2305.38 3175.66   1
  -1  13  23 1171.85 3836.10   0
   1 -13 -24-186.078 3173.25   1
   1 -13  24 5396.76 2403.31   0
  -1 -13  24 3556.07 2771.90   0
  -1  13  25 4546.71 4384.56   0
   1 -13  25 6443.59 2459.41   0
  -1 -13  25 5175.79 2856.48   0
   1 -13 -25 401.879 3349.99   1
  -1  13  26 2015.22 4261.22   0
   1 -13  26 2671.33 2637.10   0
  -1 -13  26 1488.17 2947.25   0
  -1  13  27 1035.80 4430.27   0
   1 -13  27 2879.86 2653.66   0
  -1 -13  27 1793.44 3165.36   0
   1 -13 -27 3705.02 3470.42   1
  -1 -13  28 5763.55 3270.37   0
  -1  13  28-566.030 4749.08   0
   1 -13  28 496.489 2767.23   0
   1 -13 -28 1089.59 3827.63   1
  -1  13  29 2545.78 4539.65   0
   1 -13  29 3019.19 3009.03   0
  -1 -13  29 2907.36 3324.01   0
   1  13  29-113.330 5162.23   0
  -1 -13  30 4372.89 3517.78   0
  -1  13  30 2869.22 4663.20   0
   1 -13  30 1165.45 3129.91   0
   1 -13 -30-40.8556 3896.35   1
  -1  13  31 933.654 5114.01   0
  -1 -13 -31-618.663 4241.35   1
   1 -13 -31 4948.67 4362.47   1
  -1 -13  31 5610.99 3669.97   0
  -1 -13 -32 143.949 4050.99   1
   1 -13  32 1452.81 3411.92   0
   1  13  32 603.484 5161.54   0
  -1 -13  32 4551.29 3816.50   0
   1 -13 -32 4673.03 4232.19   1
   1 -13 -33 3996.19 4417.42   1
  -1 -13 -33 2849.57 4338.92   1
   1 -13  33 994.758 3547.18   0
  -1 -13  33 6955.00 3969.34   0
  -1 -13  34 6405.82 4111.16   0
   1 -13  34 1174.54 3673.24   0
  -1 -13 -34 561.892 4613.29   1
   1 -13 -34 3841.87 4720.43   1
   1 -13  35 3067.38 3822.28   0
  -1 -13  35 3428.57 4204.05   0
  -1 -13 -35-534.073 4487.01   1
   1 -13 -35 9730.91 4994.55   1
   1 -13 -36 5287.91 4904.13   1
  -1 -13 -36 1646.94 5028.61   1
  -1 -13  36 5562.15 4258.06   0
   1 -13  36 2224.85 3845.20   0
   1 -13  37 330.978 3965.62   0
   1 -13 -37 1687.62 5234.89   1
  -1 -13 -38 3832.11 4915.58   1
   1 -13 -39 1870.51 5738.28   1
  -1 -14   0-573.221 2324.43   0
   1 -14   0 576.236 1900.90   0
  -1 -14  -1 3319.67 2335.36   0
   1 -14   1 1460.35 2060.95   0
   1 -14  -1 2562.58 2059.04   0
  -1 -14   1 453.802 2350.36   0
  -1 -14   2 198.222 2431.55   0
  -1 -14  -2 2219.97 2284.24   0
   1 -14   2 786.739 2088.31   0
   1 -14  -2 848.626 2008.07   0
   1 -14   3 44306.4 2459.09   0
  -1 -14  -3 43347.9 2640.59   0
  -1 -14   3 42419.5 2778.23   0
  -1 -14   4 1916.83 2395.36   0
  -1 -14  -4 4425.39 2367.66   0
   1 -14   4 2291.43 2027.63   0
  -1 -14   5 2031.12 2352.68   0
   1 -14   5 2083.17 2011.78   0
  -1 -14  -5 4495.79 2400.02   0
  -1 -14  -6 22779.3 2633.86   0
   1 -14   6 17137.0 2288.82   0
  -1 -14   6 16681.8 2454.59   0
   1 -14   7 9020.63 2048.87   0
  -1 -14   7 13440.6 2326.31   0
   1 -14   8 3132.53 1963.28   0
  -1 -14   8 1157.38 2063.44   0
  -1 -14   9 9911.03 2097.96   0
   1 -14   9 7183.87 1730.74   0
   1 -14  10 1819.18 1606.10   0
  -1 -14  10 2120.31 1956.06   0
  -1 -14  11 4920.99 2067.44   0
   1 -14  11 6688.01 1634.82   0
   1 -14  12 3154.03 1821.36   0
  -1 -14  12 440.413 2132.50   0
  -1 -14  13 3941.74 2185.07   0
   1 -14  13 4971.10 1727.24   0
   1 -14  14 221.783 1835.82   0
  -1 -14  15 14667.0 2330.11   0
   1 -14  15 15820.9 1993.45   0
   1 -14  16 5003.12 1916.93   0
  -1 -14  16 3477.59 2273.76   0
  -1 -14  17 3543.00 2342.83   0
   1 -14  17 2873.48 1837.50   0
   1 -14  18 13602.3 2111.06   0
  -1 -14  18 12461.1 2470.90   0
   1 -14  19 5692.92 1977.14   0
  -1 -14  19 7856.90 2451.77   0
   1 -14  20 2256.55 2022.78   0
  -1 -14  20 2706.19 2474.72   0
  -1 -14  21 1573.78 2541.92   0
   1 -14  21 862.071 2116.27   0
  -1  14  22 515.273 4179.54   0
  -1 -14  22 2265.82 2655.58   0
   1 -14  22 1980.01 2190.32   0
   1 -14  23 1515.36 2209.15   0
  -1 -14  23 1265.82 2761.78   0
  -1  14  24 4607.01 4498.46   0
   1 -14  24 7495.91 2351.76   0
  -1 -14  24 8811.70 2901.75   0
   1 -14 -24 5731.33 3351.73   1
  -1  14  25 3291.13 4376.36   0
  -1 -14  25 6412.62 2937.33   0
   1 -14  25 8075.11 2559.51   0
   1 -14 -25 3564.23 3456.02   1
  -1  14  26 1399.85 4512.36   0
  -1 -14  26 2420.40 2987.19   0
   1 -14  26 3188.57 2512.75   0
   1 -14 -26-290.437 3533.07   1
  -1 -14  27 1645.86 3174.35   0
   1 -14 -27 1914.67 3711.71   1
   1 -14  27 1919.20 2724.86   0
   1  14  28 2024.05 5329.47   0
  -1 -14  28 5805.03 3305.56   0
  -1  14  28 4362.58 4781.74   0
   1 -14 -28 5385.82 3818.59   1
   1 -14  28 6579.34 2814.71   0
   1 -14  29 4474.23 2932.04   0
  -1  14  29 452.932 4792.64   0
  -1 -14  29 4126.19 3286.33   0
   1 -14 -29 314.472 3919.38   1
   1 -14 -30-162.228 4227.15   1
  -1 -14  30 2721.20 3513.66   0
   1 -14  30 3225.69 3025.76   0
  -1  14  30-177.964 5354.90   0
  -1  14  31 3820.27 5302.15   0
  -1 -14  31 3648.21 3615.52   0
   1 -14 -31 3257.36 4257.48   1
   1 -14  31 6071.02 3235.25   0
   1 -14  32 5818.42 3394.55   0
   1 -14 -32 3043.64 4429.97   1
  -1 -14  32 3529.81 3720.82   0
  -1 -14 -32-20.6699 4336.83   1
   1  14  32 2373.36 5757.20   0
   1 -14  33 10978.5 3557.22   0
  -1 -14 -33-597.630 4445.14   1
  -1 -14  33 6949.64 3848.11   0
  -1  14  33 1132.28 5695.36   0
   1 -14 -33 5351.42 4718.55   1
   1  14  33 2774.51 6010.79   0
  -1 -14 -34-151.873 4403.92   1
   1 -14  34 3929.01 3621.24   0
   1 -14 -34 1706.43 4657.36   1
  -1 -14  34 4608.05 3932.24   0
   1 -14 -35 4516.50 4845.69   1
  -1 -14  35 3249.20 4132.71   0
   1 -14 -36 7325.65 5152.72   1
  -1 -14 -36 6711.96 4820.49   1
  -1 -14 -37 1725.90 5187.12   1
   1 -14 -37 1821.97 5386.49   1
  -1 -14 -38 2406.83 5083.18   1
   1 -15   0 775.729 2255.40   0
  -1 -15   0 147.421 2357.11   0
  -1 -15   1 5209.10 2425.59   0
  -1 -15  -1 5832.78 2466.82   0
   1 -15   1 6690.94 2064.59   0
   1 -15  -1 8306.24 2272.90   0
  -1 -15  -2 800.566 2368.10   0
   1 -15  -2 4053.63 2153.97   0
  -1 -15   2 3658.17 2518.58   0
   1 -15   2 4308.11 2281.78   0
  -1 -15   3 22340.9 2836.76   0
   1 -15   3 26597.5 2319.24   0
  -1 -15  -3 22552.0 2608.94   0
   1 -15   4 4496.89 2302.57   0
  -1 -15  -4 4736.73 2582.11   0
  -1 -15   4 1068.84 2485.52   0
   1 -15   5 40657.4 2544.15   0
  -1 -15  -5 39878.4 2921.73   0
  -1 -15   5 32806.7 2872.36   0
  -1 -15   6 781.535 2441.37   0
   1 -15   6 4500.57 2313.46   0
  -1 -15  -6 7306.74 2658.76   0
  -1 -15   7 8003.17 2466.45   0
   1 -15   7 8873.73 2247.17   0
   1 -15   8 214.967 2010.26   0
  -1 -15   8 336.583 2312.72   0
   1 -15   9 19212.8 2244.80   0
  -1 -15   9 19191.2 2402.08   0
   1 -15  10 5405.24 1962.71   0
  -1 -15  10 5468.85 2194.95   0
  -1 -15  11 4705.01 2109.13   0
   1 -15  11 5466.22 1790.26   0
  -1 -15  12 4413.79 2132.12   0
   1 -15  12 4374.67 1840.37   0
  -1 -15  13 3846.82 2291.13   0
   1 -15  13 5458.82 1771.53   0
   1 -15  14 4519.88 1911.56   0
  -1 -15  14 3198.59 2311.51   0
  -1 -15  15 6580.49 2400.07   0
   1 -15  15 4889.20 2012.41   0
   1 -15  16 2597.34 1947.06   0
  -1 -15  16 2324.13 2405.13   0
  -1 -15  17 5271.16 2450.42   0
   1 -15  17 5283.62 1934.52   0
  -1 -15  18-250.296 2396.88   0
   1 -15  18 366.992 2069.19   0
   1 -15  19-239.411 2009.24   0
  -1 -15  19 1063.76 2558.23   0
   1 -15  20 987.815 2070.44   0
  -1 -15  20 1218.13 2622.89   0
  -1 -15  21 4806.29 2717.76   0
   1 -15  21 5951.08 2260.20   0
   1 -15  22 645.715 2317.75   0
  -1 -15  22 265.552 2751.12   0
   1 -15  23 2660.10 2371.73   0
  -1  15  24 1716.04 4575.25   0
   1 -15 -24-368.308 3465.04   1
  -1 -15  24 2350.49 2942.85   0
   1 -15  24 2401.76 2395.92   0
   1 -15  25 4077.23 2567.14   0
  -1 -15  25 1863.65 3085.30   0
   1 -15 -25 1852.99 3575.57   1
  -1  15  25 218.515 4806.27   0
  -1 -15  26 1768.00 3135.30   0
   1 -15  26 528.446 2666.39   0
   1 -15  27 1720.57 2645.15   0
  -1  15  27-128.786 5041.12   0
  -1 -15  27 2226.60 3276.52   0
   1 -15 -27 1280.11 3736.08   1
   1 -15  28 3011.05 2839.32   0
  -1  15  28 1450.22 5283.27   0
  -1 -15  28 1382.14 3352.15   0
   1 -15 -28-579.195 3983.43   1
  -1  15  29 1927.59 5558.93   0
   1 -15 -29 3383.35 3974.14   1
   1 -15  29 2525.82 2981.03   0
  -1 -15  29 3414.84 3412.74   0
  -1  15  30 1167.55 5354.05   0
  -1 -15  30 4334.51 3656.60   0
   1 -15 -30 1820.47 4127.55   1
   1 -15  30 2046.56 2927.66   0
  -1 -15  31 2888.89 3671.72   0
   1 -15 -31 850.368 4492.39   1
   1 -15  31 3983.57 3084.44   0
  -1  15  31 4059.31 5477.47   0
   1 -15  32 4536.02 3233.84   0
  -1  15  32 489.048 6059.71   0
   1 -15 -32 765.737 4437.02   1
   1  15  32 1607.32 6009.41   0
  -1 -15  32 2441.02 3828.94   0
  -1 -15  33 317.694 3942.33   0
   1 -15 -33 5038.12 4647.14   1
   1 -15 -34 194.113 4881.79   1
   1 -15 -35 2181.04 4897.91   1
   1 -15 -36 6564.91 5170.85   1
  -1 -15 -36-83.2532 5102.17   1
   1 -15 -37 3050.23 5296.00   1
  -1 -15 -37 2073.71 4995.79   1
   1 -15 -38 1061.73 5740.94   1
   1 -16   0 1205.86 2362.01   0
  -1 -16   0 839.874 2494.92   0
  -1 -16   1 7802.86 2664.66   0
   1 -16  -1 8234.25 2299.74   0
  -1 -16  -1 6337.39 2675.20   0
   1 -16   1 7176.73 2440.25   0
   1 -16  -2 2321.47 2339.97   0
  -1 -16  -2 430.198 2491.47   0
   1 -16   2 586.594 2346.31   0
  -1 -16   3 1441.84 2610.07   0
  -1 -16  -3 3334.14 2615.80   0
   1 -16   3 4712.49 2293.53   0
   1 -16   4 33640.8 2612.14   0
  -1 -16  -4 36493.4 3057.93   0
  -1 -16   4 29676.2 3031.13   0
  -1 -16   5 2831.99 2677.89   0
   1 -16   5 4350.08 2441.59   0
  -1 -16  -5 6210.88 2645.41   0
  -1 -16   6 13557.3 2811.61   0
  -1 -16  -6 21449.6 2970.32   0
   1 -16   6 18406.9 2661.86   0
  -1 -16   7 3633.05 2611.00   0
   1 -16   7 3309.39 2396.10   0
  -1 -16   8-675.069 2533.34   0
   1 -16   8 576.218 2338.74   0
   1 -16   9-217.808 2297.70   0
  -1 -16   9 1216.15 2432.49   0
  -1 -16  10 688.430 2379.40   0
   1 -16  11 3901.95 2067.40   0
  -1 -16  11 5081.29 2344.09   0
  -1 -16  12 3339.36 2288.03   0
   1 -16  12 1776.16 2053.72   0
  -1 -16  13 2876.23 2231.98   0
   1 -16  13 861.803 1806.19   0
  -1 -16  14 4112.37 2337.43   0
   1 -16  14 5856.95 1867.94   0
  -1 -16  15 1530.79 2426.82   0
   1 -16  15 1723.93 1960.33   0
  -1 -16  16 4425.95 2498.50   0
   1 -16  16 1197.70 2000.17   0
  -1 -16  17 435.683 2502.80   0
   1 -16  18-572.512 2226.03   0
   1 -16  19 420.010 2073.82   0
  -1 -16  19 1396.24 2641.31   0
  -1 -16  20-451.844 2630.33   0
   1 -16  20 596.623 2224.91   0
   1 -16  21 4022.23 2398.75   0
  -1 -16  21 3814.09 2780.11   0
  -1 -16  22 2193.25 2841.29   0
   1 -16  22 980.121 2424.95   0
  -1  16  23 1317.78 4857.48   0
  -1 -16  23 3604.49 2996.36   0
   1 -16  23 4970.18 2524.82   0
  -1  16  24 845.125 5112.21   0
   1 -16  24 2270.34 2570.73   0
  -1 -16  24 6125.77 3040.73   0
   1 -16  25 3191.91 2559.38   0
   1 -16 -25 997.322 3637.05   1
  -1 -16  25 5166.06 3179.49   0
  -1 -16  26 1858.31 3290.32   0
   1 -16  26 2245.59 2747.07   0
  -1  16  26 1713.95 5294.93   0
  -1  16  27 2128.67 5700.67   0
  -1 -16  27 3424.61 3421.37   0
   1 -16  27 6292.39 2874.47   0
   1 -16 -27 3308.37 3828.83   1
   1 -16  28 2258.47 2947.98   0
  -1 -16  28 2947.44 3545.38   0
   1 -16 -29 21.4772 4203.48   1
   1 -16  29 3506.09 2978.03   0
  -1 -16  29 3836.38 3531.57   0
  -1  16  29 1637.06 5622.72   0
  -1  16  30 1707.17 6139.09   0
  -1 -16  30 1943.75 3678.40   0
   1 -16 -30 1324.86 4248.89   1
  -1  16  31 2535.54 6055.13   0
  -1 -16  31 2573.46 3830.32   0
   1  16  31 1555.77 6052.68   0
   1 -16 -31 3359.61 4424.64   1
   1 -16 -32-184.726 4679.19   1
  -1 -16  32 2284.09 3957.54   0
  -1  16  32 2310.18 6128.59   0
   1 -16 -33 124.830 4703.31   1
  -1 -16 -33 2820.91 4451.31   1
  -1 -16  33 4169.91 4135.02   0
   1 -16 -34 5988.05 4899.57   1
  -1 -16  34 2748.40 4256.67   0
  -1 -16 -35 868.386 4715.31   1
   1 -16 -35 1779.11 5158.22   1
  -1 -16 -36 928.283 5055.72   1
   1 -16 -36 229.142 5120.89   1
   1 -16 -37 1145.25 5466.57   1
  -1 -17   0-16.2812 2741.30   0
   1 -17   0 205.008 2488.90   0
  -1 -17   1 12957.9 2837.45   0
  -1 -17  -1 15119.5 2811.99   0
   1 -17  -1 18752.4 2642.64   0
   1 -17   1 16868.2 2651.58   0
   1 -17   2 21754.4 2618.39   0
  -1 -17   2 21488.1 2933.88   0
  -1 -17  -2 23746.9 2951.19   0
   1 -17   3 746.469 2451.88   0
  -1 -17   3 740.291 2721.50   0
  -1 -17  -3 3895.74 2797.12   0
  -1 -17  -4 1642.69 2798.45   0
  -1 -17   4 809.028 2763.59   0
   1 -17   4 1487.06 2441.78   0
  -1 -17  -5 176.124 2791.26   0
   1 -17   5 303.476 2476.62   0
  -1 -17   6 20844.6 2951.40   0
   1 -17   6 23854.8 2727.60   0
   1 -17   7 1135.00 2558.17   0
  -1 -17   8-678.799 2729.83   0
   1 -17   8 228.604 2500.76   0
   1 -17   9 1244.45 2493.96   0
  -1 -17   9-255.530 2671.36   0
   1 -17  10 2887.94 2287.92   0
  -1 -17  10 4808.05 2652.11   0
  -1 -17  11 1345.39 2590.72   0
   1 -17  11 496.324 2385.02   0
   1 -17  12 666.159 2169.74   0
   1 -17  13 6214.55 2221.24   0
  -1 -17  13 6204.73 2490.50   0
  -1 -17  14 10133.3 2533.13   0
   1 -17  14 8491.95 2224.55   0
  -1 -17  15 3192.79 2413.05   0
   1 -17  15 3195.62 2099.84   0
  -1 -17  16 4333.33 2548.51   0
   1 -17  16 1577.12 2015.56   0
   1 -17  17 749.917 2047.50   0
   1 -17  18 78.0456 2351.44   0
  -1 -17  18 305.725 2639.76   0
  -1 -17  19 1322.32 2824.43   0
  -1 -17  20 1798.78 2921.65   0
  -1 -17  22 2620.76 3054.98   0
   1 -17  22 647.930 2547.78   0
   1 -17  25-548.328 2748.62   0
  -1 -17  26 943.651 3375.47   0
  -1 -17  27 236.449 3453.26   0
   1 -17 -28 1712.17 4053.21   1
  -1  17  28 888.973 6271.79   0
  -1 -17  29 254.993 3593.56   0
  -1  17  29 712.148 5989.81   0
  -1  17  30-858.219 6264.43   0
  -1 -17  30-469.102 3760.62   0
   1 -17 -31 2204.25 4619.56   1
  -1 -17  31 323.460 3929.57   0
   1 -17 -32 1008.46 4683.71   1
  -1 -17  32 564.378 4042.51   0
  -1 -17 -32 769.032 4657.60   1
   1 -17 -33-366.339 4842.74   1
  -1 -17 -33 106.439 4531.64   1
  -1 -17 -34-276.505 4754.83   1
   1 -17 -34 1905.31 5056.95   1
  -1 -17 -35 2481.29 4969.29   1
   1 -17 -35 128.001 5146.08   1
   1 -17 -36 1922.81 5401.42   1
   1 -18   0 1381.13 2595.48   0
  -1 -18   0-299.067 2813.92   0
   1 -18   1 1468.74 2449.08   0
   1 -18  -1 2340.03 2810.79   0
  -1 -18   1 745.673 2768.48   0
  -1 -18  -1 2353.44 2834.03   0
   1 -18   2 23442.6 2762.50   0
  -1 -18  -2 20011.6 3101.80   0
  -1 -18   2 17177.4 2939.15   0
  -1 -18   3 615.577 2842.51   0
   1 -18   3 1474.62 2579.18   0
  -1 -18  -3 1836.83 2884.09   0
  -1 -18  -4 6250.38 2944.49   0
  -1 -18   4 1796.91 2880.48   0
   1 -18   4 4011.50 2657.42   0
   1 -18   5 3452.46 2604.44   0
  -1 -18  -5 6151.05 3097.58   0
  -1 -18   5 1957.82 2922.78   0
  -1 -18   6 29.5656 2994.26   0
   1 -18   6 1606.12 2408.51   0
   1 -18   7 767.516 2597.72   0
  -1 -18   7 1476.67 2839.85   0
  -1 -18   8 17725.4 3100.13   0
   1 -18   8 26635.8 2938.71   0
   1 -18   9 1291.99 2451.89   0
  -1 -18  10-203.421 2804.10   0
  -1 -18  11 1375.38 2804.44   0
   1 -18  11-752.391 2375.96   0
  -1 -18  12 1764.93 2749.10   0
   1 -18  12-522.594 2521.80   0
   1 -18  13-62.5286 2517.09   0
  -1 -18  13 1859.27 2753.72   0
  -1 -18  14 4201.21 2712.06   0
   1 -18  14 2096.82 2461.50   0
   1 -18  15 3285.72 2404.94   0
  -1 -18  15 2772.94 2618.42   0
  -1 -18  16 5627.59 2686.57   0
   1 -18  16 3891.51 2379.92   0
  -1 -18  17 2913.44 2617.10   0
   1 -18  17 3822.15 2221.28   0
  -1 -18  18 3015.36 2662.45   0
   1 -18  18 3672.19 2317.01   0
  -1 -18  19 545.636 2820.23   0
   1 -18  19 3004.51 2265.03   0
   1 -18  20 8656.66 2609.16   0
  -1 -18  20 5506.65 3071.30   0
  -1 -18  23-442.764 3192.55   0
  -1 -18  24 2387.86 3288.85   0
  -1  18  24 2311.97 5808.21   0
  -1  18  25 788.162 5975.73   0
  -1 -18  25-299.436 3317.02   0
  -1 -18  26 12.6450 3504.98   0
   1 -18 -26-544.558 3960.34   1
  -1  18  27-104.149 6381.49   0
  -1 -18  27-296.259 3505.73   0
   1 -18 -28 978.196 4119.24   1
  -1 -18  28 83.9939 3713.11   0
   1 -18 -29-19.9623 4384.25   1
  -1  18  30-326.057 6778.94   0
  -1 -18  30 279.488 3791.60   0
  -1 -18  32 224.383 4120.87   0
  -1 -18 -33 2670.59 4738.73   1
   1 -19   0 2403.76 2788.78   0
  -1 -19   0 913.576 2816.80   0
   1 -19   1 22967.1 2931.15   0
  -1 -19  -1 19623.6 3207.64   0
  -1 -19   1 16517.9 3113.95   0
  -1 -19  -2 672.244 2958.10   0
  -1 -19   2-166.860 2938.92   0
   1 -19   2 2500.41 2611.76   0
  -1 -19  -3 56.6336 2985.52   0
   1 -19   3 1849.05 2762.12   0
  -1 -19   3 210.702 2966.36   0
  -1 -19  -4 1089.51 3053.01   0
   1 -19   4 1437.53 2619.55   0
   1 -19   5 1009.10 2664.56   0
  -1 -19   5 351.560 2956.52   0
   1 -19   6 1249.07 2775.44   0
   1 -19   7 5641.69 2616.86   0
  -1 -19   7 5759.33 3170.69   0
   1 -19   9 2133.58 2638.96   0
  -1 -19   9 607.489 3058.32   0
   1 -19  10 499.345 2762.19   0
  -1 -19  11 3816.63 2938.84   0
   1 -19  11 5040.16 2710.04   0
  -1 -19  13 12510.7 3099.12   0
   1 -19  13 12401.5 2573.78   0
  -1 -19  14 665.385 3002.55   0
   1 -19  14 50.4444 2476.42   0
  -1 -19  15 2054.33 2875.63   0
  -1 -19  16 477.578 2895.73   0
   1 -19  16 885.630 2572.60   0
   1 -19  17 3765.17 2616.99   0
  -1 -19  17 5800.78 2926.20   0
  -1 -19  18 1241.26 2851.00   0
  -1 -19  19 4204.77 2864.41   0
  -1 -19  20 4767.21 2894.77   0
  -1 -19  21 4414.00 3025.60   0
  -1 -19  22 1938.71 3137.51   0
  -1 -19  24 398.907 3386.87   0
   1 -19 -26 1578.82 4080.81   1
  -1  19  26 487.424 6912.02   0
   1 -19 -27 214.086 4124.96   1
   1 -19 -29 449.823 4519.26   1
  -1 -19 -34 630.561 4907.10   1
  -1 -20   0 1595.30 2985.19   0
   1 -20   0 2415.51 2865.42   0
   1 -20   1 1921.70 2923.33   0
  -1 -20  -1 776.067 3122.75   0
  -1 -20   1 760.943 2904.03   0
  -1 -20  -2 4854.22 3125.89   0
   1 -20   2 2125.56 2686.93   0
  -1 -20   2 1923.24 3081.27   0
   1 -20   3 5649.20 2940.06   0
  -1 -20   3 2330.54 3121.84   0
  -1 -20  -3 7442.09 3232.12   0
   1 -20   4 14522.6 2808.32   0
  -1 -20   4 10426.4 3173.97   0
  -1 -20  -4 15738.8 3480.55   0
   1 -20   5-212.879 2841.30   0
  -1 -20   5-19.7172 3019.51   0
   1 -20   6 26078.4 2980.53   0
  -1 -20   6 20887.4 3294.80   0
   1 -20   7 9853.87 2904.82   0
  -1 -20   7 10308.9 3192.78   0
  -1 -20   8 500.250 3136.12   0
   1 -20   8-444.178 2861.62   0
  -1 -20   9 293.333 3115.41   0
   1 -20   9-673.403 2680.64   0
   1 -20  10-713.107 2804.63   0
  -1 -20  10-629.778 3201.66   0
  -1 -20  11 649.862 3306.91   0
   1 -20  11 2201.62 2932.93   0
   1 -20  12 698.948 2855.61   0
  -1 -20  12 1806.26 3176.90   0
  -1 -20  13-312.501 3165.13   0
  -1 -20  15 5009.38 3199.28   0
  -1 -20  16 4758.75 3316.94   0
  -1 -20  17 3452.75 3237.53   0
  -1 -20  18 2829.13 3102.75   0
  -1 -20  19 3216.93 3123.21   0
  -1 -20  20 2594.76 3165.75   0
  -1 -20  21 2984.21 3119.18   0
  -1 -20  22 2558.85 3127.55   0
  -1 -20  23 5676.96 3226.60   0
  -1  20  23 1835.88 6730.60   0
  -1  20  24 1704.82 7017.62   0
  -1 -20  24 5824.10 3285.59   0
  -1 -20  25 4960.33 3579.32   0
  -1  20  25-1092.61 7233.90   0
  -1 -20  26 785.157 3570.75   0
  -1  20  26-835.407 7456.04   0
  -1  20  27 2473.17 7499.70   0
  -1 -20 -32 3690.46 4971.40   1
  -1 -20 -33 2429.39 4928.25   1
  -1 -21   0 1450.22 3282.77   0
   1 -21   1 7079.09 3118.68   0
  -1 -21  -1 6619.06 3327.93   0
  -1 -21   1 5400.70 3248.14   0
   1 -21   2 10816.0 2846.81   0
  -1 -21  -2 10883.3 3298.74   0
  -1 -21   2 7688.16 3268.62   0
   1 -21   3 1654.25 2977.45   0
  -1 -21   3 640.228 3253.19   0
  -1 -21  -3 3943.03 3284.33   0
   1 -21   4 2024.92 2904.55   0
  -1 -21   4 2195.24 3240.50   0
   1 -21   5 1333.14 2636.96   0
  -1 -21   6 1599.77 3270.27   0
   1 -21   6 1604.58 2854.35   0
   1 -21   7 1434.11 2905.35   0
  -1 -21   7-737.493 3313.55   0
  -1 -21   9 99.8505 3272.91   0
  -1 -21  10 1856.16 3302.27   0
  -1 -21  11 418.392 3368.06   0
  -1 -21  12-683.297 3441.80   0
  -1 -21  13 155.192 3372.59   0
  -1 -21  15 2024.94 3343.45   0
  -1 -21  16 773.075 3433.11   0
  -1 -21  17-690.136 3492.88   0
  -1 -21  18 1401.68 3376.43   0
  -1 -21  19 501.771 3357.96   0
  -1 -21  20 1740.83 3388.20   0
  -1 -21  21 2724.75 3410.57   0
  -1 -21  22 2118.57 3384.85   0
  -1 -21  23 3575.12 3462.63   0
  -1  21  23 3062.03 7436.17   0
  -1  21  24 6794.93 7582.44   0
  -1 -21  24 5529.86 3540.18   0
  -1  21  26 663.659 8095.50   0
  -1  21  27 4104.02 8247.29   0
  -1 -21 -30 305.395 4924.78   1
  -1 -21 -31 1389.77 4996.71   1
  -1 -21 -32 1745.53 5179.77   1
  -1 -22   0 1237.30 3392.72   0
  -1 -22  -1 1041.34 3359.73   0
  -1 -22   1 2844.48 3412.05   0
  -1 -22  -2 4251.22 3477.22   0
  -1 -22   2 2921.44 3346.07   0
  -1 -22   3 4532.42 3312.01   0
  -1 -22   4 920.971 3366.72   0
  -1 -22   5 4074.96 3388.81   0
  -1 -22   6 4231.81 3350.91   0
  -1 -22   7 10744.4 3395.48   0
  -1 -22   9 1472.76 3515.60   0
  -1 -22  10 1321.30 3533.86   0
  -1 -22  11 3674.55 3557.02   0
  -1 -22  13 1324.28 3395.03   0
  -1 -22  15 3699.72 3599.04   0
  -1 -22  16 1697.94 3752.62   0
  -1 -22  19 121.886 3605.60   0
  -1  22  23 6416.44 8061.61   0
  -1  22  24 4310.26 8417.34   0
  -1  22  25 7199.08 8642.20   0
  -1  22  26 3282.40 8797.04   0
  -1 -22 -30-310.607 4984.10   1
  -1 -23   0 3235.85 3402.13   0
  -1 -23   1 2870.87 3392.93   0
  -1 -23  -1 3207.23 3463.57   0
  -1 -23   2 1472.23 3521.63   0
  -1 -23  -2 3726.81 3599.96   0
  -1 -23   3 2102.24 3470.25   0
  -1 -23   4 537.276 3371.41   0
  -1 -23   5 2382.47 3348.07   0
  -1 -23   6 1079.80 3377.46   0
  -1 -23   7-737.082 3423.35   0
  -1 -23   9 311.450 3383.40   0
  -1 -23  10 1180.74 3535.65   0
  -1 -23  11 2859.12 3691.90   0
  -1 -23  12 281.320 3561.78   0
  -1 -23  13-632.287 3818.88   0
  -1 -23  15 572.809 3676.37   0
  -1  23  23 12560.1 9040.35   0
  -1  23  24 11315.8 9165.74   0
  -1 -24   0-486.303 3514.36   0
  -1 -24  -1 6634.41 3830.64   0
  -1 -24   1 4710.65 3605.23   0
  -1 -24   2 7369.89 3684.94   0
  -1 -24   3 2582.28 3650.98   0
  -1 -24   4 1199.46 3461.26   0
  -1 -24   5-220.480 3341.22   0
  -1 -24   6 2016.87 3568.09   0
  -1 -24   7-564.694 3589.82   0
  -1 -24   8 1797.11 3460.80   0
  -1 -24   9 677.940 3625.50   0
  -1 -24  10 1893.75 3623.08   0
  -1 -24  11-253.170 3682.44   0
  -1 -25   0 4101.91 3886.70   0
  -1 -25   1 3052.29 3597.84   0
  -1 -25   2 1993.37 3708.84   0
  -1 -25   3 6290.73 3798.02   0
  -1 -25   4 2816.01 3570.72   0
  -1 -25   5 4765.37 3673.99   0
  -1 -25   6-684.844 3632.15   0
  -2   0   0 84788.5 1064.15   0
   2   0   0 36971.8 697.168   0
  -2   0  -1 141.364 766.900   0
   2   0  -1 276.341 436.284   0
  -2   0   1 452.949 587.149   0
   2   0   1 371.933 509.027   0
   2   0   2 1820.65 805.134   0
   2   0  -2 1259.95 498.456   0
  -2   0  -2 2234.21 769.518   0
  -2   0   2 2415.28 616.379   0
   2   0  -3 98.5314 575.128   0
  -2   0  -3 382.206 702.234   0
  -2   0   3-142.261 637.890   0
   2   0   3-335.937 885.403   0
  -2   0   4 334709. 2059.01   0
   2   0   4 343426. 2356.98   0
  -2   0   5 41.9743 798.698   0
   2   0  -5-234.737 700.542   0
   2   0   5 262.048 886.135   0
  -2   0   6 79313.4 1323.64   0
   2   0  -6 87775.9 1421.25   1
  -2   0   7 130.898 862.921   0
   2   0  -7 633.786 886.272   1
  -2   0   8 133850. 1769.01   0
   2   0  -8 142104. 1872.23   1
  -2   0   9 406.520 1061.52   0
   2   0  -9-112.340 1036.52   1
   2   0 -10 245037. 2563.60   1
  -2   0  10 230052. 2417.47   0
  -2   0  11 1023.31 1110.36   0
   2   0 -11 1297.68 1293.47   1
  -2   0  12 51054.4 1743.91   0
   2   0 -12 52021.6 1798.29   1
  -2   0  13 1125.90 1299.68   0
   2   0 -13 1001.10 1473.16   1
   2   0  14 100585. 2135.27   0
  -2   0  14 96321.0 2248.20   0
   2   0 -14 97565.7 2272.25   1
   2   0  15 1102.21 1531.50   0
   2   0 -15 532.834 1593.87   1
  -2   0  15 1564.29 1639.24   0
  -2   0  16 35530.6 1952.11   0
   2   0  16 34552.8 1824.57   0
   2   0 -16 36154.9 2164.57   1
  -2   0  17 1231.83 1761.47   0
  -2   0 -17 1869.99 1820.92   1
   2   0  17 1068.04 1753.07   0
   2   0 -17 1687.89 2038.46   1
   2   0  18 90345.4 2458.40   0
  -2   0  18 90451.7 2637.72   0
  -2   0 -18 89171.8 2620.28   1
   2   0 -18 93848.1 2868.83   1
   2   0  19 1650.79 1986.12   0
   2   0 -19 3027.01 2287.91   1
  -2   0 -19 2573.10 1835.88   1
  -2   0  19 3391.41 2148.08   0
  -2   0  20 31908.7 2369.75   0
  -2   0 -20 30185.8 2501.86   1
   2   0 -20 34465.6 2562.35   1
   2   0  20 34621.3 2229.16   0
  -2   0  21 6490.16 2066.58   0
   2   0  21 4797.37 2127.44   0
  -2   0 -21 2504.09 2281.87   1
   2   0 -21 4254.40 2212.92   1
  -2   0  22 124352. 3314.29   0
   2   0  22 124778. 3254.29   0
   2   0 -22 117797. 3511.72   1
  -2   0 -22 113885. 3082.77   1
   2   0  23 2681.99 2339.58   0
  -2   0  23 2888.09 2493.93   0
  -2   0 -23 3396.89 2439.06   1
   2   0 -23 2689.41 2849.46   1
  -2   0  24 13659.1 2474.97   0
   2   0  24 12600.9 2442.45   0
   2   0 -24 12709.0 2629.91   1
  -2   0 -24 11406.7 2824.12   1
  -2   0  25 4612.39 2761.33   0
   2   0 -25-654.479 3026.01   1
  -2   0 -25 1041.47 2885.75   1
   2   0  25 2321.63 2441.22   0
   2   0 -26 34234.3 3430.99   1
  -2   0 -26 37193.1 3243.93   1
  -2   0  26 36160.8 2923.82   0
   2   0  26 35215.4 2984.14   0
   2   0  27 1037.73 2899.36   0
  -2   0  27 1980.72 3028.89   0
   2   0 -27 2423.02 3200.93   1
  -2   0 -27 3033.96 2899.68   1
  -2   0  28 13009.2 2953.81   0
   2   0  28 13708.4 3135.72   0
  -2   0 -28 11031.6 2910.07   1
   2   0 -28 14133.4 3592.69   1
   2   0  29 2330.14 3151.31   0
  -2   0  29 2893.89 3287.41   0
  -2   0 -29 2158.11 2965.73   1
   2   0 -29 621.248 3493.01   1
  -2   0  30 31975.7 3493.88   0
   2   0 -30 31815.4 3938.41   1
  -2   0 -30 25830.4 3341.37   1
   2   0  30 25585.6 3435.43   0
   2   0  31 686.271 3182.77   0
  -2   0 -31 3531.93 3363.38   1
  -2   0  31-99.6234 3267.05   0
   2   0 -31 2222.38 3947.67   1
  -2   0 -32 334.769 3573.34   1
   2   0  32 1949.19 3308.18   0
  -2   0  32 4526.66 3717.36   0
   2   0 -32 1206.79 3695.18   1
  -2   0  33 2661.41 3478.92   0
  -2   0 -33 2645.54 3909.30   1
   2   0  33 4111.59 3526.41   0
   2   0 -33 2411.70 4427.71   1
   2   0 -34 17191.1 4425.16   1
  -2   0  34 21392.9 3958.52   0
  -2   0 -34 16124.4 4280.60   1
   2   0  34 15771.1 3735.51   0
  -2   0  35 5679.83 4095.06   0
   2   0 -35 44.7157 4211.71   1
  -2   0 -35 2793.04 4311.13   1
   2   0  35 2271.45 3768.67   0
  -2   0  36 5093.45 3902.50   0
   2   0  36 3195.38 3962.12   0
   2   0 -36 3575.14 5017.69   1
   2   0  37 3293.84 4211.81   0
  -2   0 -37-164.616 4813.32   1
  -2   0  37 684.016 4055.77   0
   2   0 -37 1189.83 4844.95   1
  -2   0 -38 2439.22 5073.50   1
  -2   0  38 2284.19 4638.39   0
   2   0 -38 1266.88 4780.94   1
   2   0  38 4682.45 4449.21   0
   2   0 -39 6034.85 5355.21   1
   2   0  39 693.759 4623.93   0
  -2   0 -39-445.727 5193.30   1
   2   0 -40 2227.27 5722.79   1
   2   0 -41 2343.18 5652.72   1
  -2   0 -41 2639.79 5561.75   1
  -2   0 -42 1582.51 5580.52   1
   2   0 -42 8280.93 5597.42   1
  -2   1   0 337307. 1565.94   0
  -2  -1   0 341899. 2163.83   0
   2   1   0 208667. 1605.97   0
   2   1  -1 774.775 578.712   0
  -2  -1  -1 1079.69 955.098   0
   2  -1  -1 787.215 363.350   0
  -2   1  -1 977.857 629.339   0
  -2  -1   1 1729.70 707.745   0
   2  -1   1 647.128 421.676   0
  -2   1   1 1342.66 484.116   0
   2   1   1 872.383 728.473   0
   2   1   2 1389.42 957.579   0
   2   1  -2 1177.71 589.822   0
   2  -1   2 1073.55 662.998   0
   2  -1  -2 1004.76 422.509   0
  -2   1  -2 1286.18 544.604   0
  -2  -1  -2 350.015 913.511   0
  -2  -1   2 1343.76 677.578   0
  -2   1   2 1511.88 509.830   0
   2  -1   3-87.4250 684.535   0
  -2  -1  -3 814.887 858.394   0
   2  -1  -3 284.504 519.930   0
   2   1  -3 703.802 667.746   0
  -2  -1   3 1140.44 698.232   0
  -2   1   3 1010.25 579.340   0
   2   1   3 432.197 1055.45   0
   2   1  -4 385.559 691.425   0
   2  -1  -4-40.5027 616.525   0
   2  -1   4 874.782 755.311   0
   2   1   4 249.436 1003.99   0
  -2  -1   4 572.229 801.445   0
  -2   1   4 472.617 655.072   0
  -2  -1  -4 768.243 840.616   0
   2  -1  -5 233126. 1789.87   0
  -2   1   5 255301. 1889.70   0
  -2  -1   5 236772. 1951.26   0
   2   1   5 262489. 2389.52   0
   2  -1  -5 249503. 1855.26   1
  -2   1   6 928.285 852.245   0
  -2  -1   6 1169.71 851.458   0
   2  -1  -6 698.415 769.818   1
  -2   1   7 168995. 1817.34   0
   2  -1  -7 163314. 1755.79   1
  -2  -1   7 162059. 1915.46   0
   2  -1  -8 20394.5 1118.64   1
  -2  -1   8 20666.8 1105.34   0
  -2   1   8 19544.4 1153.81   0
   2   1  -8 19945.5 1251.10   1
  -2   1   9 209467. 2244.69   0
  -2  -1   9 201143. 2200.83   0
   2  -1  -9 208655. 2179.97   1
   2   1  -9 204316. 2341.88   1
  -2  -1  10 33835.3 1447.66   0
   2   1 -10 33449.8 1487.29   1
   2  -1 -10 32596.5 1352.54   1
  -2   1  10 31948.6 1392.67   0
  -2   1  11 2245.64 1104.80   0
   2   1 -11 1699.37 1293.71   1
   2  -1 -11 3586.54 1166.67   1
  -2  -1  11 1498.68 1144.69   0
   2  -1  11 1677.93 1076.23   0
  -2   1  12 2663.03 1305.31   0
  -2  -1  12 2765.29 1233.65   0
   2  -1  12 2150.99 1147.86   0
   2  -1 -12 3423.33 1300.40   1
   2   1 -12 2612.22 1471.61   1
   2  -1  13 61929.2 1712.81   0
   2  -1 -13 64601.4 1934.64   1
  -2   1  13 63479.6 1883.87   0
  -2  -1  13 62115.8 1891.89   0
   2   1 -13 62104.9 2043.47   1
   2  -1  14 63202.7 1866.14   0
  -2  -1  14 63574.5 2057.78   0
   2  -1 -14 64139.4 2097.41   1
  -2   1  14 63235.1 1988.78   0
   2   1 -14 65137.7 2005.12   1
   2  -1  15 6906.19 1505.41   0
  -2   1  15 8138.43 1667.24   0
   2  -1 -15 8477.02 1780.66   1
  -2   1 -15 7219.84 1622.16   1
   2   1 -15 8003.73 1811.22   1
  -2  -1  15 10419.4 1647.86   0
   2  -1  16 18554.4 1730.68   0
  -2  -1  16 17154.4 1704.84   0
   2  -1 -16 19349.8 1985.52   1
  -2   1  16 19271.9 1872.62   0
   2   1 -16 18316.1 1770.03   1
  -2   1 -16 19433.9 1884.75   1
   2   1 -17 23008.4 2188.48   1
   2   1  17 21508.1 1896.47   0
  -2   1  17 22924.1 1907.22   0
   2  -1 -17 24935.2 2193.68   1
  -2  -1  17 24219.1 2013.50   0
  -2   1 -17 23010.9 1760.74   1
   2  -1  17 25595.8 1808.78   0
   2  -1  18 18908.1 1873.30   0
  -2   1  18 19729.5 1896.23   0
   2  -1 -18 19184.0 2277.33   1
  -2   1 -18 16784.0 1941.51   1
   2   1 -18 21771.9 2374.57   1
   2   1  18 18005.3 2093.44   0
  -2  -1  18 17870.3 2096.48   0
  -2   1  19 41593.6 2368.61   0
  -2   1 -19 42616.1 2427.13   1
  -2  -1  19 44603.8 2432.76   0
   2  -1  19 44991.0 2232.37   0
   2  -1 -19 44063.5 2474.42   1
   2   1 -19 42664.2 2668.08   1
   2   1  19 41227.1 2243.13   0
   2   1 -20 1005.59 2437.82   1
   2  -1 -20 2714.27 2033.22   1
   2  -1  20 1783.08 2008.01   0
  -2  -1  20 2454.41 2132.80   0
  -2   1  20 1866.84 2103.43   0
  -2   1 -20 904.798 2223.18   1
   2   1  20 254.498 2151.96   0
  -2  -1 -20 376.688 2303.86   1
   2   1  21 7025.10 2160.44   0
   2   1 -21 7413.20 2663.74   1
  -2  -1 -21 5911.07 2117.24   1
   2  -1 -21 7467.28 2579.84   1
  -2   1  21 6932.97 2134.39   0
  -2  -1  21 9077.06 2105.21   0
  -2   1 -21 8119.73 2306.06   1
   2  -1  21 7708.20 2167.52   0
  -2  -1  22 32544.0 2540.56   0
  -2   1  22 30775.7 2681.66   0
   2  -1 -22 34375.6 2798.58   1
  -2   1 -22 31465.6 2553.06   1
  -2  -1 -22 27729.5 2631.54   1
   2   1 -22 30736.9 2919.64   1
   2  -1  22 33837.8 2412.80   0
   2   1  22 32797.1 2637.08   0
   2  -1 -23 2621.68 2641.00   1
   2   1  23 2367.69 2399.99   0
   2  -1  23 3278.79 2168.87   0
  -2  -1 -23 1615.93 2600.82   1
   2   1 -23 2057.08 2461.59   1
  -2  -1  23 4262.21 2634.57   0
  -2   1 -23 874.898 2199.60   1
  -2   1  23 3151.05 2288.56   0
   2   1  24 2726.90 2394.53   0
   2  -1  24 1394.83 2335.48   0
  -2   1 -24 2306.19 2335.87   1
  -2  -1  24 2273.59 2609.32   0
  -2   1  24 2305.44 2655.78   0
  -2  -1 -24 1314.37 2396.64   1
   2  -1 -24 2491.00 2883.46   1
   2   1 -24 2692.90 2811.01   1
   2  -1  25 3584.69 2442.78   0
  -2   1  25 3330.61 2518.84   0
  -2  -1  25 4980.77 2488.53   0
   2   1 -25 3794.61 3126.49   1
  -2   1 -25 4037.27 2468.14   1
  -2  -1 -25 2590.25 2544.02   1
   2  -1 -25 2913.19 2798.94   1
   2   1  25 4119.12 2676.61   0
   2  -1  26 16764.9 2652.42   0
  -2   1  26 14885.9 2904.03   0
  -2  -1  26 15547.3 3046.71   0
  -2  -1 -26 12749.3 3098.59   1
   2  -1 -26 14099.8 3286.12   1
  -2   1 -26 14496.3 2780.30   1
   2   1 -26 17120.4 3025.23   1
   2   1  26 16994.8 2955.59   0
  -2  -1  27 2633.44 2699.88   0
  -2   1 -27 1171.86 2850.10   1
   2  -1  27 3151.21 2671.79   0
  -2   1  27 521.166 2942.47   0
   2   1  27-372.182 2685.13   0
   2  -1 -27 514.303 3142.06   1
  -2  -1 -27 554.637 3225.38   1
  -2   1 -28 1418.10 3031.90   1
   2  -1  28 1150.16 2756.95   0
  -2   1  28 865.151 2792.63   0
  -2  -1 -28 1723.06 3157.97   1
  -2  -1  28 3828.46 3103.61   0
   2   1 -28 2211.62 3512.11   1
  -2   1 -29 2697.19 3269.36   1
  -2  -1 -29 1037.53 2949.60   1
   2  -1  29 890.775 2910.72   0
  -2   1  29 881.565 3283.45   0
  -2  -1  29 3106.73 3038.57   0
   2   1  29 1487.62 3074.95   0
   2   1 -29 49.7017 3373.28   1
  -2  -1 -30 10171.1 3205.27   1
   2  -1 -30 8277.84 3479.32   1
   2   1  30 9787.52 3436.57   0
  -2   1 -30 13289.0 3458.23   1
   2  -1  30 11461.3 3116.43   0
  -2   1  30 8787.83 3221.89   0
  -2  -1  30 10447.5 3474.77   0
   2   1 -30 12297.1 3961.91   1
   2   1 -31 7616.44 3741.84   1
  -2  -1  31 7422.72 3231.56   0
   2   1  31 6398.56 3538.58   0
   2  -1  31 7406.89 3230.72   0
  -2   1  31 3605.32 3347.57   0
  -2  -1 -31 6137.18 3439.27   1
  -2   1 -31 6876.62 3593.10   1
   2  -1 -31 7228.56 4070.85   1
  -2   1  32 9523.38 3813.98   0
   2   1  32 3758.04 3580.88   0
   2  -1  32 4345.79 3296.28   0
  -2  -1  32 6628.51 3752.41   0
  -2   1 -32 4311.14 3675.64   1
   2   1 -32 5625.39 4150.99   1
   2  -1 -32 4915.95 4050.79   1
  -2  -1 -32 5768.33 3815.82   1
  -2  -1  33 6017.34 3502.29   0
  -2   1 -33 2099.46 3765.14   1
   2   1  33 1247.59 3515.28   0
  -2   1  33-472.620 3588.37   0
   2  -1 -33 2651.67 3854.99   1
   2   1 -33 498.835 4224.79   1
  -2   1 -34 4174.11 3919.40   1
   2  -1  34 3671.96 3700.73   0
   2   1  34 1284.11 3648.03   0
  -2   1  34 3089.37 3616.63   0
  -2  -1  34 752.020 3916.64   0
   2   1 -34 1003.60 4092.83   1
   2  -1 -34 3156.31 4575.98   1
  -2  -1 -34 1133.06 4261.36   1
  -2   1  35 5498.64 4115.69   0
  -2  -1  35 3460.82 4047.50   0
   2   1 -35 2734.20 4834.84   1
   2  -1  35 4008.34 3871.82   0
   2   1  35 3866.63 3867.33   0
  -2   1 -35 4271.31 4089.59   1
  -2  -1 -35 1305.00 4465.25   1
   2  -1 -35 2218.27 4648.00   1
   2  -1  36 837.240 4020.80   0
   2   1  36 1713.03 3883.71   0
  -2   1  36 5581.78 4302.94   0
  -2  -1  36 6751.03 3971.13   0
   2   1 -36 1081.12 4435.88   1
   2  -1 -36 946.657 4378.94   1
  -2  -1 -36-232.616 4506.28   1
  -2   1 -37 1682.76 4423.31   1
   2   1  37 1303.15 4259.81   0
   2  -1  37-188.445 4133.07   0
   2   1 -37 1269.46 4805.59   1
  -2   1  37 2299.24 4009.50   0
   2  -1 -37-460.591 4761.55   1
  -2  -1  37 2847.93 4439.10   0
  -2   1 -38 919.325 4588.45   1
   2  -1  38-35.0983 4348.79   0
   2   1 -38 7215.97 5436.01   1
   2   1  38 771.662 4556.34   0
  -2  -1  38 4298.59 4563.35   0
  -2   1  38 2581.87 4233.42   0
   2  -1 -38 6163.48 5352.74   1
  -2  -1 -38 799.146 4547.16   1
   2  -1  39-404.266 4553.43   0
   2   1 -39 5104.18 5128.22   1
   2   1  39 3470.94 4882.28   0
  -2   1 -39 1290.56 4761.31   1
   2  -1 -39-75.6262 5275.69   1
   2   1 -40 3142.99 5176.76   1
  -2   1 -40 1192.94 5003.96   1
   2  -1 -40 2771.89 4961.09   1
  -2  -1 -40 2335.16 4811.64   1
   2   1 -41 5767.76 5994.83   1
  -2  -1 -41 1540.57 4896.14   1
   2  -1 -41 4732.18 5323.77   1
   2   1 -42 7180.62 6157.75   1
  -2  -1 -42 84.6715 5318.38   1
   2  -1 -42 6076.26 5850.58   1
   2   2   0 41746.1 1116.23   0
  -2  -2   0 44204.9 1254.27   0
  -2  -2   1 43584.2 1118.77   0
   2   2   1 39393.4 1254.70   0
   2  -2  -1 38618.0 546.972   0
  -2   2   1 44677.0 608.502   0
  -2  -2  -1 42873.8 1411.76   0
   2   2  -1 42303.2 1014.42   0
   2   2  -2 12889.4 846.839   0
  -2   2   2 15218.4 569.152   0
  -2  -2   2 13247.0 903.661   0
  -2   2   2 12675.6 436.159   1
  -2  -2  -2 13836.7 1158.81   0
   2   2   2 12073.6 1244.99   0
   2  -2  -2 12428.7 511.038   0
  -2  -2  -3 1298.94 1067.07   0
   2  -2  -3 775.457 505.358   0
  -2   2   3 706.345 553.416   0
   2   2   3 641.095 1253.86   0
  -2  -2   3 1203.21 847.776   0
   2  -2   3 1004.35 527.178   0
   2  -2  -4 52315.6 939.338   0
  -2   2   4 49882.7 922.314   0
  -2  -2  -4 56274.9 1444.19   0
  -2  -2   4 52438.7 1121.00   0
   2  -2  -4 54993.1 908.043   1
  -2   2   5 70662.9 1133.66   0
   2  -2  -5 74419.2 1156.65   0
   2  -2  -5 70987.3 1069.47   1
  -2  -2   5 73087.1 1361.40   0
  -2   2   6 984.489 801.362   0
  -2  -2   6 551.267 990.893   0
   2  -2  -6 406.002 768.007   1
  -2   2   7 194255. 1880.76   0
   2  -2  -7 190258. 1825.19   1
  -2  -2   7 183509. 2038.08   0
  -2   2   8 59253.0 1358.73   0
  -2  -2   8 57052.6 1442.35   0
   2  -2   8 53503.7 1125.85   0
   2  -2  -8 54286.6 1273.47   1
   2  -2   9 4710.46 904.110   0
   2  -2  -9 4506.45 1032.00   1
  -2   2   9 4213.93 1042.81   0
  -2  -2   9 4129.44 1197.70   0
   2  -2  10 3726.45 966.669   0
   2  -2 -10 2999.10 1052.47   1
  -2   2  10 5166.06 1170.00   0
   2   2 -10 3190.25 1177.97   1
  -2  -2  10 3883.05 1273.48   0
  -2   2  11 100931. 1893.08   0
   2   2 -11 95400.3 1979.19   1
  -2   2 -11 98874.9 1876.33   1
   2  -2 -11 99370.1 1873.38   1
  -2  -2  11 98057.4 1890.30   0
   2  -2  12 11284.3 1215.84   0
  -2   2 -12 10966.5 1244.40   1
  -2   2  12 11176.3 1345.08   0
  -2  -2  12 11472.1 1474.12   0
   2   2 -12 8992.15 1569.74   1
   2  -2 -12 11704.6 1286.28   1
  -2  -2  13 34486.9 1744.39   0
   2  -2  13 35022.6 1465.82   0
   2  -2 -13 33328.3 1588.42   1
   2   2 -13 31382.1 1866.29   1
  -2   2 -13 32178.8 1571.39   1
  -2   2  13 34532.8 1672.80   0
  -2  -2  14 21597.2 1634.36   0
  -2   2 -14 20184.1 1650.87   1
  -2   2  14 20173.4 1709.57   0
   2   2 -14 18808.6 1878.85   1
   2  -2  14 19198.5 1467.09   0
   2  -2 -14 17660.7 1593.27   1
  -2   2  15 178180. 2762.75   0
  -2  -2  15 181238. 2802.18   0
   2  -2  15 177167. 2526.68   0
  -2   2 -15 189820. 2825.03   1
   2  -2 -15 186785. 2799.97   1
   2   2 -15 180716. 2955.24   1
  -2   2  16 29755.8 1784.20   0
   2  -2  16 26893.9 1683.11   0
  -2   2 -16 27944.7 1926.64   1
   2  -2 -16 31300.5 1846.48   1
   2   2 -16 29283.5 2133.26   1
  -2  -2  16 28717.0 1986.08   0
  -2   2 -17 10893.5 1801.56   1
   2  -2  17 12447.9 1670.21   0
  -2   2  17 13055.7 1947.05   0
  -2  -2  17 14016.3 2009.49   0
   2   2 -17 11182.1 1946.69   1
   2  -2 -17 11481.7 1995.59   1
   2   2  18 3954.40 1854.10   0
   2  -2  18 4079.70 1738.92   0
  -2  -2  18 3756.91 1839.38   0
  -2   2 -18 3912.73 1787.28   1
   2  -2 -18 3814.60 2055.86   1
   2   2 -18 4836.86 2294.73   1
  -2   2  18 5484.42 1754.46   0
   2   2  19 77877.1 2570.42   0
   2  -2  19 79458.4 2420.76   0
   2  -2 -19 78515.3 2598.81   1
  -2  -2  19 74503.1 2525.30   0
  -2   2 -19 74449.5 2506.07   1
   2   2 -19 80194.8 2955.40   1
  -2   2  19 77221.0 2632.07   0
   2   2 -20 4721.65 2389.69   1
   2   2  20 2661.96 2246.37   0
   2  -2 -20 2721.93 2372.61   1
  -2   2  20 2734.76 1957.79   0
   2  -2  20 1829.00 1959.67   0
  -2  -2  20 2256.09 1981.88   0
  -2   2 -20 2165.27 1952.14   1
  -2   2 -21 38592.2 2409.99   1
   2   2  21 42721.3 2543.21   0
   2  -2 -21 43028.8 2526.50   1
  -2  -2  21 41166.2 2456.44   0
   2   2 -21 38291.4 2795.49   1
  -2  -2 -21 41529.5 2657.98   1
   2  -2  21 43424.8 2402.00   0
  -2   2  21 42880.6 2615.65   0
   2   2  22 13052.8 2577.52   0
  -2   2 -22 10219.3 2296.88   1
   2  -2  22 12007.3 2237.61   0
  -2   2  22 12899.3 2232.75   0
  -2  -2  22 12450.4 2307.71   0
  -2  -2 -22 10435.3 2546.60   1
   2  -2 -22 12284.8 2724.54   1
   2   2 -22 12812.4 2794.10   1
   2   2  23 37146.8 2698.07   0
  -2   2  23 37484.7 2811.00   0
  -2   2 -23 33446.0 2685.61   1
  -2  -2  23 38899.1 2824.22   0
   2  -2 -23 34812.8 2726.03   1
  -2  -2 -23 34864.9 2675.94   1
   2   2 -23 35050.4 3167.01   1
   2  -2  23 39279.7 2528.96   0
  -2  -2  24 3060.81 2693.65   0
  -2  -2 -24 4261.68 2788.31   1
   2  -2 -24 1092.13 2920.59   1
   2  -2  24 2003.45 2274.36   0
   2   2 -24 822.062 3040.01   1
  -2   2  24 742.673 2373.37   0
  -2   2 -24 2054.08 2500.37   1
   2   2  25 10160.0 2740.49   0
   2  -2  25 11786.5 2484.17   0
  -2   2 -25 10589.1 2798.56   1
  -2   2  25 8372.73 2645.57   0
  -2  -2  25 7870.95 2782.29   0
   2   2 -25 8741.99 2981.10   1
   2  -2 -25 10885.2 2748.24   1
  -2  -2 -25 7155.83 2608.98   1
  -2  -2  26 3846.37 2610.30   0
   2  -2  26 4002.55 2525.09   0
  -2   2 -26 1555.77 2933.01   1
   2  -2 -26 1649.44 3156.65   1
  -2   2  26 6134.24 2962.06   0
  -2  -2 -26 2037.18 2780.76   1
   2   2  26 1398.21 2681.63   0
   2   2 -26 5455.08 2883.37   1
   2   2  27 49099.2 3428.14   0
   2  -2  27 45104.4 3024.13   0
  -2  -2  27 48371.6 3341.15   0
  -2   2 -27 47070.8 3533.39   1
  -2   2  27 46209.7 3142.72   0
   2  -2 -27 47492.5 3697.71   1
  -2  -2 -27 46016.6 3563.66   1
   2   2 -27 45838.4 3898.82   1
  -2  -2  28 4615.68 3084.04   0
  -2  -2 -28 3490.66 3290.14   1
   2  -2  28 2599.49 2772.18   0
   2  -2 -28 1312.05 3063.34   1
  -2   2  28 4283.53 3025.54   0
   2   2  28 2984.17 3072.55   0
  -2   2 -28 1401.40 3332.21   1
   2   2 -28 2420.38 3460.10   1
  -2   2 -29 2684.09 3468.91   1
   2   2  29 6524.11 3045.89   0
   2   2 -29 5363.18 3451.31   1
  -2   2  29 5923.65 3370.98   0
   2  -2  29 5212.19 2838.06   0
  -2  -2  29 6767.26 3002.79   0
   2  -2 -29 7919.58 3767.45   1
  -2  -2 -29 4202.22 3009.14   1
  -2  -2 -30 329.148 3131.72   1
   2   2  30 895.565 3220.05   0
   2  -2 -30 544.328 3697.25   1
   2  -2  30 2336.93 2966.65   0
  -2   2  30 5450.55 3269.57   0
  -2   2 -30 1312.00 3610.32   1
  -2  -2  30 3849.80 3444.14   0
   2   2 -30 912.091 3943.64   1
  -2  -2 -31 22601.6 3866.39   1
  -2  -2  31 22637.0 3405.35   0
   2  -2  31 25217.5 3432.16   0
   2   2  31 23737.9 3787.90   0
   2  -2 -31 22119.9 3780.54   1
   2   2 -31 22001.8 3770.35   1
  -2   2 -31 22433.0 3933.91   1
  -2   2  31 21512.1 3433.11   0
   2   2 -32 2112.32 4328.89   1
   2  -2  32 1854.50 3447.39   0
  -2  -2  32 3742.37 3717.97   0
   2   2  32 781.285 3634.13   0
  -2   2  32 4104.06 3748.50   0
  -2   2 -32 1235.72 3851.98   1
  -2  -2 -32 1541.53 3883.66   1
  -2  -2  33 2191.32 3501.15   0
   2   2  33 5476.38 3692.89   0
  -2   2 -33 5213.79 3919.46   1
  -2   2  33 9586.76 3912.41   0
   2   2 -33 3416.62 3920.72   1
   2  -2  33 4406.77 3628.17   0
   2  -2 -33 6270.23 4400.68   1
  -2  -2 -33 5827.65 4019.57   1
   2   2  34 3596.57 3831.94   0
  -2  -2 -34 3855.52 3937.24   1
  -2   2  34 4004.85 3654.12   0
   2  -2 -34 665.194 4041.60   1
   2   2 -34 1326.14 4643.72   1
  -2  -2  34 2664.01 3939.87   0
   2  -2  34 275.062 3757.95   0
   2   2 -35 8558.48 4561.64   1
   2   2  35 12055.2 3947.62   0
   2  -2  35 8424.21 4010.84   0
  -2   2  35 10973.5 3907.49   0
  -2  -2  35 7808.65 3994.80   0
  -2  -2 -35 7810.36 3918.21   1
   2  -2 -35 5597.65 4405.42   1
  -2   2 -35 8851.52 4046.81   1
  -2  -2  36 2096.01 3922.12   0
   2  -2  36 13.0232 4048.42   0
  -2   2  36 2559.85 4168.92   0
  -2  -2 -36-439.525 4088.79   1
  -2   2 -36 1693.79 4203.29   1
   2   2 -36 1160.07 4741.74   1
   2  -2 -36 1321.37 4866.31   1
   2   2  36 3886.88 4217.95   0
  -2   2  37 2188.17 4472.34   0
  -2  -2  37 2632.52 4490.74   0
   2   2 -37 4445.16 5283.22   1
  -2  -2 -37-417.933 4478.16   1
   2  -2 -37 5710.95 5134.10   1
  -2   2 -38 118.996 4519.02   1
   2   2  38 3491.93 4622.15   0
   2  -2  38 1679.15 4424.50   0
   2   2 -38 1017.64 4871.53   1
  -2  -2  38 621.932 4202.63   0
  -2  -2 -38 331.990 4811.93   1
  -2   2  38 4875.61 4642.39   0
   2  -2 -38 3702.51 4870.61   1
   2   2 -39 3068.68 5516.33   1
   2   2  39 1731.69 4752.85   0
  -2   2 -39 4795.86 4695.58   1
   2  -2  39 4546.22 4556.85   0
   2  -2 -39 3844.22 4940.68   1
  -2   2 -40-115.974 4748.83   1
   2   2 -40-203.779 5667.44   1
   2  -2 -40 2358.37 5218.47   1
  -2  -2 -41 1290.07 5418.35   1
   2  -2 -41-75.5737 5672.96   1
   2   2 -41 5536.21 5394.98   1
  -2   2 -41-114.987 5013.58   1
   2  -2 -42 6172.50 6023.11   1
   2   2 -42 2324.89 5791.31   1
  -2  -2 -42 1616.29 5264.36   1
  -2   2 -42-248.853 5284.02   1
  -2  -3   0 129768. 1945.33   0
  -2  -3   1 94628.4 1555.26   0
  -2   3   1 101106. 717.034   0
  -2  -3  -1 96137.0 1914.94   0
  -2  -3   2 15545.3 1091.63   0
  -2  -3  -2 14128.1 1342.63   0
  -2   3   2 16802.7 531.109   0
  -2   3   2 15401.0 350.335   1
  -2  -3  -3 51508.2 1567.58   0
  -2   3   3 48159.4 634.909   1
  -2   3   3 49235.3 800.031   0
   2  -3  -3 47890.0 681.567   1
  -2  -3   3 51040.1 1290.44   0
  -2  -3  -4 63269.7 1623.04   0
  -2   3   4 61768.8 991.366   0
  -2  -3   4 61534.2 1327.19   0
   2  -3   4 61752.0 662.866   0
   2  -3  -4 63868.1 864.913   1
  -2  -3  -5 125244. 1904.93   0
  -2  -3   5 123651. 1717.85   0
  -2   3  -5 123171. 1239.10   1
   2  -3  -5 126105. 1239.41   1
   2  -3   5 119048. 1013.18   0
  -2   3  -6 2096.75 727.404   1
  -2   3   6 1493.19 781.572   0
   2  -3   6 1645.71 584.154   0
   2  -3  -6 2162.23 717.960   1
  -2  -3   6 1288.65 1036.20   0
   2  -3   7 96136.5 1164.45   0
  -2  -3   7 103433. 1761.54   0
  -2   3  -7 106345. 1413.75   1
  -2   3   7 106444. 1518.44   0
   2  -3  -7 95213.8 1355.80   1
   2  -3   8 163620. 1581.13   0
  -2  -3   8 180204. 2201.30   0
  -2   3  -8 175674. 1816.48   1
  -2   3   8 182567. 1962.58   0
   2  -3  -8 158607. 1760.51   1
   2  -3   9 8841.63 839.816   0
   2  -3  -9 10015.0 1011.44   1
  -2   3  -9 10134.8 987.208   1
  -2  -3   9 8044.84 1197.55   0
  -2   3   9 11145.6 1068.50   0
  -2   3 -10 8922.36 1060.26   1
  -2  -3  10 10174.6 1354.97   0
   2  -3 -10 9343.40 1106.65   1
  -2   3  10 11113.9 1205.12   0
   2  -3  10 10491.8 992.171   0
   2  -3 -11 274.794 1125.56   1
   2  -3  11 399.510 997.997   0
  -2   3  11 1212.87 1239.83   0
  -2   3 -11 2349.74 1108.08   1
  -2  -3  11 2070.99 1296.29   0
   2  -3 -12 800.663 1214.21   1
   2  -3  12 1174.61 1064.97   0
  -2   3  12-151.480 1194.68   0
   2   3 -12-421.873 1582.72   1
  -2  -3  12 691.542 1367.60   0
  -2   3 -12 71.8231 1237.26   1
   2   3 -13 7119.28 1727.46   1
   2  -3  13 8023.11 1215.23   0
   2  -3 -13 8731.05 1380.30   1
  -2   3  13 6969.02 1441.63   0
  -2   3 -13 8539.20 1406.72   1
  -2  -3  13 8846.40 1394.56   0
  -2  -3  14 640.580 1388.86   0
  -2   3 -14 508.661 1426.93   1
  -2   3  14 406.359 1489.45   0
   2  -3 -14 126.739 1466.75   1
   2  -3  14 1083.48 1279.83   0
   2   3 -15 21499.1 2061.57   1
   2  -3  15 23416.4 1542.99   0
  -2   3 -15 22574.9 1683.19   1
  -2  -3  15 22910.4 1769.80   0
   2  -3 -15 23303.9 1816.79   1
  -2   3  15 19864.5 1723.95   0
   2  -3  16 16640.1 1626.75   0
  -2   3  16 16477.1 1820.11   0
   2  -3 -16 17239.8 1768.99   1
  -2   3 -16 16646.7 1679.59   1
   2   3 -16 14396.4 2139.10   1
  -2  -3  16 18074.7 1961.09   0
   2  -3  17 115744. 2389.68   0
  -2  -3  17 107864. 2561.92   0
  -2   3 -17 106607. 2522.50   1
   2   3 -17 105953. 2681.32   1
   2  -3 -17 116778. 2789.53   1
  -2   3  17 113767. 2657.80   0
   2   3 -18 2831.69 2282.33   1
   2  -3  18 2454.64 1668.77   0
  -2   3 -18 2656.92 1930.24   1
  -2  -3  18 3200.08 2040.85   0
  -2   3  18 3601.32 1777.72   0
   2  -3 -18 3829.82 1836.28   1
   2   3 -19 554.022 2325.55   1
  -2   3 -19 1476.95 2051.37   1
   2  -3 -19-160.002 2163.11   1
   2  -3  19-52.6685 1799.49   0
  -2   3  19 1040.59 2073.14   0
  -2  -3  19 376.071 2079.13   0
   2   3  20-596.393 2239.88   0
   2  -3 -20 1134.85 2033.62   1
   2  -3  20 139.595 1905.34   0
  -2   3  20-68.0301 1994.92   0
  -2   3 -20 819.211 2173.77   1
  -2  -3  20 333.189 2037.50   0
   2   3  21 891.402 2392.99   0
  -2   3  21 204.953 2112.65   0
   2  -3 -21 369.373 2451.95   1
  -2  -3  21 2176.89 2074.28   0
  -2   3 -21 189.325 2154.82   1
   2  -3  21-207.803 1957.64   0
   2   3 -21 425.947 2214.91   1
   2  -3  22 3818.94 2109.16   0
  -2   3  22 3366.16 2480.47   0
  -2  -3  22 5209.48 2217.20   0
   2   3 -22 3130.93 2407.79   1
   2  -3 -22 2993.78 2314.17   1
   2   3  22 2670.82 2328.01   0
  -2   3 -22 2250.93 2156.40   1
   2   3  23 19789.2 2837.80   0
   2  -3 -23 20572.3 2824.29   1
  -2   3  23 21714.0 2497.10   0
  -2   3 -23 19200.2 2533.37   1
  -2  -3 -23 18796.8 2661.35   1
   2   3 -23 18604.3 2635.48   1
  -2  -3  23 16549.4 2419.72   0
   2  -3  23 21668.1 2359.14   0
  -2   3 -24 578.189 2639.36   1
  -2   3  24 1325.68 2419.24   0
   2  -3  24 599.369 2378.25   0
   2  -3 -24 87.8589 2836.04   1
  -2  -3  24 2327.43 2501.90   0
  -2  -3 -24 1119.80 2716.87   1
   2   3  24 713.453 2530.11   0
   2   3 -24 2877.82 2621.96   1
   2   3  25 3185.85 2954.43   0
  -2   3  25 4384.42 2797.75   0
   2  -3  25 2706.34 2494.40   0
  -2  -3 -25 4576.77 2807.72   1
  -2  -3  25 5502.47 2792.75   0
  -2   3 -25 3886.46 2876.42   1
   2   3 -25 5442.85 2931.83   1
   2  -3 -25 3284.07 2686.61   1
   2  -3  26 5925.41 2446.94   0
  -2  -3 -26 5974.63 2652.76   1
  -2  -3  26 5869.71 2969.83   0
  -2   3  26 5994.93 2847.52   0
   2   3 -26 5965.17 3420.11   1
  -2   3 -26 3865.12 3015.47   1
   2  -3 -26 6467.27 3113.88   1
   2   3  26 6289.18 2888.48   0
   2   3  27 11087.4 3061.34   0
   2  -3 -27 10595.1 3470.14   1
   2  -3  27 12627.1 2725.97   0
  -2  -3 -27 13209.6 3325.19   1
  -2  -3  27 11840.2 2901.18   0
  -2   3 -27 11595.0 3042.38   1
  -2   3  27 13036.8 2854.06   0
   2   3 -27 13147.6 3661.35   1
   2   3  28 3261.38 3283.82   0
  -2  -3 -28 2858.40 3146.68   1
  -2   3  28 2775.02 3028.81   0
   2  -3  28 3493.41 2764.54   0
  -2   3 -28 3075.78 2921.96   1
   2  -3 -28 1049.09 3154.63   1
  -2  -3  28 5717.77 2914.31   0
   2   3 -28 4152.90 3174.05   1
  -2  -3 -29 5057.08 3026.86   1
   2   3  29 5521.76 3088.77   0
   2  -3 -29 4791.99 3363.44   1
  -2   3 -29 5705.34 3146.37   1
  -2   3  29 5956.93 3395.55   0
   2  -3  29 6621.11 3019.35   0
  -2  -3  29 7407.23 3316.01   0
   2   3 -29 5244.19 3689.25   1
   2   3 -30 404.406 3960.61   1
   2  -3  30 154.858 3146.76   0
   2   3  30 860.231 3196.14   0
  -2  -3  30 995.807 3089.29   0
  -2   3 -30 3331.81 3550.04   1
  -2  -3 -30 4141.23 3572.59   1
  -2   3  30 3569.07 3475.61   0
   2  -3 -31 6774.78 4024.27   1
   2  -3  31 4860.11 3295.37   0
  -2   3 -31 4567.25 3841.33   1
  -2  -3 -31 4329.45 3826.18   1
  -2  -3  31 4546.26 3487.00   0
  -2   3  31 6714.01 3334.40   0
   2   3  31 5084.11 3649.72   0
   2   3 -31 2505.84 3617.38   1
  -2  -3 -32 1414.31 3621.02   1
  -2  -3  32 3212.02 3585.12   0
  -2   3  32 1220.03 3386.03   0
  -2   3 -32 318.667 4026.54   1
   2  -3 -32 1204.93 3684.05   1
   2   3 -32 383.678 4308.45   1
  -2  -3  33 3416.78 3682.30   0
  -2   3  33 2747.23 3856.41   0
  -2   3 -33 1764.22 4129.16   1
   2   3  33 319.151 3655.87   0
   2  -3  33 369.616 3407.90   0
  -2  -3 -33-120.881 3555.95   1
   2   3 -33 560.692 3965.17   1
   2   3  34 964.364 3762.15   0
  -2   3  34 4466.44 4069.58   0
   2  -3  34 863.778 3606.63   0
  -2  -3  34 3733.97 3897.80   0
  -2  -3 -34 2004.53 3950.86   1
  -2   3 -34 2831.04 4124.79   1
   2  -3 -34 752.253 4492.27   1
   2  -3 -35-376.953 4741.09   1
   2   3  35 3045.23 4275.61   0
  -2   3  35 3046.50 4115.14   0
   2  -3  35 2904.67 3713.55   0
  -2  -3 -35 3045.43 4381.66   1
  -2   3 -35 2663.24 4007.07   1
  -2  -3  35 5670.93 4039.75   0
   2   3 -35 1727.74 4371.29   1
  -2  -3  36 3967.99 4103.80   0
  -2   3  36 6414.20 4006.48   0
   2  -3  36 817.251 3942.96   0
   2   3 -36 2334.39 5231.00   1
  -2   3 -36 325.487 4237.46   1
   2  -3 -36 2449.55 4681.21   1
   2   3  36 1610.94 4494.52   0
  -2  -3 -36 1373.79 4595.72   1
   2   3  37 1917.70 4464.70   0
  -2   3  37 5025.86 4219.79   0
   2  -3  37 1431.48 4193.98   0
   2  -3 -37 62.8510 4583.84   1
  -2  -3 -37-522.777 4607.92   1
   2   3 -37 783.589 4722.24   1
  -2  -3  37 703.068 4424.65   0
   2   3  38 3771.04 4496.21   0
  -2   3 -38 2979.72 4624.63   1
  -2  -3  38 745.256 4298.62   0
  -2   3  38 4783.71 4344.23   0
   2  -3 -38 650.291 4697.05   1
   2   3 -38 3657.54 5525.65   1
  -2   3 -39 691.322 5015.96   1
   2   3  39 6033.77 4579.01   0
   2  -3  39 4181.63 4620.13   0
   2   3 -39 5340.23 5528.83   1
  -2  -3 -39 5493.02 4601.52   1
   2  -3 -39 6674.41 5230.58   1
  -2  -3 -40 2207.41 4850.81   1
   2  -3 -40 2125.27 5572.47   1
  -2   3 -40 1974.01 5293.24   1
  -2   3 -41 4570.32 5569.20   1
  -2  -3 -41 2536.16 5383.84   1
   2  -3 -41 5169.29 5875.69   1
  -2   3 -42 4031.57 5821.66   1
   2  -3 -42 3047.25 5953.09   1
  -2  -4   0 18879.2 1472.28   0
  -2   4   1 22437.7 447.822   0
  -2  -4   1 22494.7 1328.59   0
  -2  -4  -1 22560.5 1557.73   0
  -2  -4   2 62187.0 1490.23   0
  -2   4   2 63789.8 776.182   0
  -2  -4  -2 60291.2 1714.50   0
  -2   4  -2 63800.6 536.085   1
  -2   4  -3 167996. 1026.38   1
  -2  -4   3 163949. 1952.22   0
   2  -4  -3 159913. 982.344   1
  -2  -4  -3 160100. 2357.72   0
  -2   4   3 167309. 1286.35   0
   2  -4   4 26528.5 456.493   0
  -2   4   4 30275.3 847.405   0
  -2   4  -4 30169.0 686.726   1
  -2  -4   4 29242.4 1248.90   0
   2  -4  -4 28897.6 671.899   1
  -2  -4  -4 29768.2 1446.50   0
  -2  -4  -5 166519. 2382.32   0
  -2   4  -5 164613. 1367.71   1
   2  -4  -5 153914. 1322.90   1
  -2   4   5 160667. 1559.80   0
   2  -4   5 155334. 1065.93   0
  -2  -4   5 160466. 1937.92   0
  -2   4   6 79114.1 1293.32   0
   2  -4   6 79984.2 953.838   0
   2  -4  -6 82146.0 1170.54   1
  -2  -4   6 87872.6 1684.74   0
  -2  -4  -6 91688.1 1945.57   0
  -2   4  -6 86765.1 1187.50   1
   2  -4   7 62760.3 976.440   0
  -2   4  -7 65407.3 1190.67   1
  -2  -4   7 66118.9 1545.83   0
   2  -4  -7 66921.7 1214.95   1
   2  -4   8 27874.6 891.782   0
  -2  -4   8 30233.2 1417.40   0
  -2   4  -8 30037.1 1073.77   1
   2  -4  -8 27128.9 1048.41   1
  -2   4   8 31427.0 1203.91   0
  -2   4   9 6115.70 1071.02   0
   2  -4  -9 5352.61 992.017   1
   2  -4   9 5217.50 834.777   0
  -2   4  -9 6503.67 983.697   1
  -2  -4   9 6823.11 1209.87   0
   2  -4  10 21605.0 1050.67   0
  -2   4 -10 20483.2 1189.79   1
  -2   4  10 20622.6 1333.03   0
  -2  -4  10 21090.4 1504.46   0
   2  -4 -10 21807.4 1229.02   1
   2  -4  11 3019.88 1007.36   0
  -2  -4  11 1242.48 1411.63   0
  -2   4 -11 2336.25 1111.98   1
   2  -4 -11 1639.15 1173.34   1
  -2   4  11 2421.88 1181.72   0
   2  -4  12 12373.5 1170.86   0
  -2   4  12 8897.81 1357.80   0
  -2   4 -12 11871.3 1365.54   1
  -2  -4  12 10269.2 1506.44   0
   2  -4 -12 9457.89 1252.28   1
   2  -4 -13 35467.0 1671.47   1
  -2  -4  13 34534.0 1841.49   0
   2  -4  13 36883.0 1460.28   0
  -2   4 -13 33168.2 1550.49   1
  -2   4  13 36465.8 1745.51   0
   2   4 -14 49483.3 2118.99   1
  -2   4  14 52089.9 1846.12   0
  -2   4 -14 51671.6 1901.74   1
  -2  -4  14 52866.3 1962.52   0
   2  -4 -14 52731.9 1849.41   1
   2  -4  14 56466.2 1677.26   0
   2   4 -15 10636.2 1917.33   1
   2  -4 -15 9982.62 1712.46   1
   2  -4  15 8415.60 1412.94   0
  -2   4  15 7843.76 1578.21   0
  -2  -4  15 9918.14 1650.69   0
  -2   4 -15 10006.3 1544.83   1
  -2   4  16 20113.0 1946.25   0
   2  -4 -16 19256.0 1820.43   1
  -2  -4  16 18385.9 1970.76   0
   2   4 -16 18633.2 1913.68   1
  -2   4 -16 17209.0 1876.69   1
   2  -4  16 18619.7 1551.79   0
  -2   4 -17 47704.3 2062.64   1
  -2  -4  17 51403.2 2360.94   0
  -2   4  17 49057.0 2262.22   0
   2  -4 -17 52588.0 2326.73   1
   2  -4  17 53173.1 1973.21   0
   2   4 -17 50628.2 2578.14   1
  -2   4  18 71707.2 2410.86   0
  -2  -4  18 73106.0 2498.71   0
   2   4 -18 66041.3 2792.58   1
  -2   4 -18 68466.5 2504.41   1
   2  -4 -18 74176.7 2558.12   1
   2  -4  18 70719.3 2203.28   0
  -2   4  19 10042.9 2060.43   0
   2   4 -19 10274.6 2493.30   1
  -2   4 -19 9368.80 2119.60   1
   2  -4 -19 11690.8 2047.38   1
   2  -4  19 10964.2 1835.21   0
  -2  -4  19 12445.3 2201.95   0
  -2   4  20 2111.57 2235.14   0
  -2  -4  20 3041.85 2334.36   0
  -2   4 -20 1476.91 1957.97   1
   2  -4 -20 2456.04 2290.95   1
   2  -4  20 2334.24 1856.48   0
   2   4 -20 1353.77 2185.44   1
  -2   4 -21 1261.21 2340.22   1
  -2   4  21 902.244 2299.26   0
   2  -4 -21 564.320 2343.51   1
  -2  -4  21 3561.18 2252.20   0
   2   4 -21-126.013 2666.03   1
   2  -4  21 973.314 1861.42   0
  -2   4  22 38484.4 2561.73   0
   2   4 -22 33158.2 3181.92   1
  -2  -4  22 35317.1 2546.52   0
   2   4  22 34112.4 2932.66   0
   2  -4  22 35937.6 2307.96   0
  -2   4 -22 38021.1 2737.25   1
   2  -4 -22 35435.7 2675.04   1
   2   4 -23 6982.87 3098.51   1
   2   4  23 4684.76 2625.12   0
  -2  -4  23 7839.57 2433.31   0
  -2   4  23 7090.56 2386.69   0
   2  -4  23 6132.17 2241.65   0
  -2   4 -23 7674.11 2393.50   1
   2  -4 -23 5363.78 2711.94   1
   2   4  24 1571.06 2760.70   0
  -2  -4  24 3757.61 2465.05   0
   2  -4  24 4603.20 2321.61   0
  -2   4  24 2632.84 2668.56   0
  -2  -4 -24 2178.14 2758.30   1
  -2   4 -24 2790.13 2709.15   1
   2  -4 -24 2934.23 2891.22   1
   2   4 -24 3299.36 3215.13   1
   2  -4 -25 5732.43 2763.41   1
  -2   4  25 6113.07 2901.75   0
   2  -4  25 6154.39 2443.55   0
  -2  -4 -25 4610.69 2935.09   1
  -2  -4  25 6830.30 2601.79   0
  -2   4 -25 5835.27 2858.74   1
   2   4 -25 4814.46 3394.24   1
   2   4  25 3742.81 2909.85   0
  -2   4 -26 36328.8 3014.70   1
   2   4  26 32128.5 3329.81   0
  -2   4  26 34100.1 3131.76   0
   2  -4 -26 34969.9 3109.30   1
  -2  -4  26 37298.4 3154.55   0
   2   4 -26 36056.4 3768.64   1
  -2  -4 -26 33402.1 3214.56   1
   2  -4  26 38358.9 2942.52   0
   2   4  27 2617.77 2986.26   0
  -2   4  27 3138.40 2795.71   0
   2  -4  27 942.483 2597.32   0
  -2  -4  27 5960.75 3102.21   0
  -2  -4 -27-519.749 3164.37   1
   2  -4 -27 1980.65 3287.91   1
  -2   4 -27 2815.87 2914.34   1
   2   4 -27 3437.23 3259.36   1
  -2  -4 -28 2798.76 2863.46   1
   2   4  28 2159.88 3420.69   0
   2   4 -28 1944.73 3282.64   1
  -2   4 -28 3791.28 3321.91   1
  -2   4  28 2623.34 2871.09   0
   2  -4 -28 3685.08 3488.28   1
  -2  -4  28 3829.65 3188.51   0
   2  -4  28 3548.49 2752.85   0
  -2  -4 -29 2152.65 3408.42   1
  -2   4  29 2579.34 3305.45   0
   2  -4  29 3564.37 2990.23   0
  -2  -4  29 5083.65 3040.09   0
   2   4  29 2027.21 3202.37   0
  -2   4 -29 1671.36 3489.97   1
   2  -4 -29 210.767 3515.64   1
   2   4 -29 2316.19 3895.58   1
  -2  -4  30 18769.0 3487.08   0
  -2   4 -30 23787.7 3612.36   1
   2  -4  30 24696.5 3308.93   0
  -2  -4 -30 20742.8 3753.94   1
  -2   4  30 21845.1 3681.44   0
   2   4  30 21231.6 3638.55   0
   2  -4 -30 24559.9 3713.85   1
   2   4 -30 22813.4 4237.59   1
  -2  -4  31 3840.00 3637.17   0
   2   4  31 614.965 3777.94   0
  -2   4  31 3224.97 3638.68   0
   2  -4  31 731.238 3160.92   0
  -2  -4 -31 4028.67 3279.06   1
   2   4 -31 1862.63 3728.11   1
  -2   4 -31 37.5986 3428.09   1
  -2  -4 -32 720.427 3567.13   1
   2  -4  32-139.986 3289.92   0
  -2   4  32 1527.02 3656.94   0
  -2   4 -32 356.229 3792.13   1
   2  -4 -32 1565.94 4162.82   1
   2  -4 -33 1723.05 4398.33   1
  -2  -4  33 3255.30 3863.86   0
  -2   4  33 916.895 3656.73   0
   2  -4  33 1680.56 3476.18   0
   2   4 -33 938.117 4259.02   1
   2   4  33 1713.65 3737.34   0
  -2   4 -33-398.627 4176.96   1
  -2  -4 -33 2789.27 4083.20   1
   2   4 -34 7526.75 4674.40   1
   2   4  34 2958.28 4243.81   0
  -2   4  34 7422.96 3779.92   0
  -2  -4  34 4446.24 3715.62   0
   2  -4  34 2693.30 3700.03   0
  -2  -4 -34 6413.10 4181.49   1
   2  -4 -34 7477.29 4528.73   1
  -2   4 -34 3535.80 4379.05   1
   2   4 -35 2988.73 4907.73   1
   2  -4  35 3089.96 3804.99   0
   2   4  35 2803.27 4309.35   0
  -2  -4  35 1145.63 4051.30   0
  -2  -4 -35 2128.02 3887.97   1
  -2   4  35 2391.75 4082.33   0
  -2   4 -35-242.086 4275.46   1
   2   4  36 2108.00 4260.05   0
   2   4 -36 898.516 4926.41   1
  -2  -4  36 1571.27 3944.69   0
   2  -4  36 761.030 3896.67   0
  -2   4 -36 74.8111 4237.64   1
  -2   4  36 1964.25 4396.01   0
  -2  -4 -36 3925.62 4093.59   1
   2  -4 -36 2105.85 4489.69   1
   2   4  37 1888.93 4410.41   0
   2  -4 -37 3403.42 4713.83   1
  -2   4  37 2683.92 4604.93   0
   2   4 -37 2739.74 5144.50   1
   2  -4  37 1323.04 4045.34   0
  -2  -4  37 3251.43 4427.01   0
  -2   4 -37-119.596 4306.40   1
  -2  -4 -37 652.299 4701.39   1
   2   4  38 3531.36 4834.69   0
   2  -4 -38 5660.14 5180.67   1
  -2   4  38 6785.67 4802.56   0
   2  -4  38 4135.94 4185.08   0
  -2  -4  38 4421.60 4408.64   0
  -2  -4 -38 2395.83 5003.60   1
  -2   4 -38 6173.45 4881.55   1
   2  -4  39 155.266 4322.81   0
  -2   4 -39 2208.30 5206.05   1
   2  -4 -39 3149.70 5452.00   1
  -2   4 -40 1133.96 5392.43   1
   2  -4 -40 3360.86 5649.12   1
  -2  -4 -41 88.5318 4944.21   1
  -2   4 -41 2303.08 5553.21   1
   2  -4 -41 1428.56 5762.51   1
   2  -4 -42 4108.94 5768.96   1
  -2   4 -42 3778.81 5562.95   1
  -2  -5   0 66546.7 1873.57   0
  -2   5   0 59512.9 746.328   0
  -2  -5   1 49326.6 1642.74   0
  -2  -5  -1 52374.8 1900.32   0
  -2  -5  -2 203825. 2798.44   0
  -2  -5   2 207334. 2379.08   0
  -2  -5   3 81632.0 1637.33   0
  -2  -5  -3 75434.2 1900.57   0
   2  -5  -3 80951.9 770.700   1
  -2   5  -4 97722.8 787.441   0
  -2   5   4 96672.2 1218.87   0
   2  -5  -4 94609.4 973.894   1
  -2   5  -4 99269.9 1001.69   1
  -2  -5   4 99132.3 1702.58   0
   2  -5   4 99223.2 748.534   0
  -2  -5  -4 91865.5 2078.44   0
  -2   5   5 23848.9 911.928   0
  -2   5  -5 23472.9 618.947   0
  -2  -5  -5 24087.8 1444.75   0
  -2   5  -5 23250.7 769.061   1
   2  -5   5 24448.2 581.626   0
  -2  -5   5 23532.1 1319.31   0
   2  -5  -5 23468.9 747.461   1
  -2   5  -6 3049.89 578.089   0
  -2  -5   6 4304.77 1130.71   0
   2  -5  -6 3341.86 694.628   1
   2  -5   6 3664.80 542.623   0
  -2   5   6 3602.08 831.122   0
  -2  -5  -6 4880.91 1334.90   0
  -2   5  -6 3195.46 673.263   1
  -2   5   7 11898.2 1017.63   0
   2  -5   7 11624.6 669.998   0
  -2  -5   7 10951.9 1230.86   0
  -2   5  -7 10941.2 816.728   1
   2  -5  -7 10474.3 856.897   1
  -2   5  -7 12289.2 726.286   0
   2  -5  -8 63069.0 1311.93   1
  -2   5  -8 60618.2 1120.90   0
  -2  -5   8 65018.0 1712.56   0
  -2   5  -8 64439.5 1308.52   1
   2  -5   9 69264.1 1238.18   0
  -2   5   9 73469.9 1646.36   0
   2  -5  -9 59755.9 1376.98   1
  -2   5  -9 67653.4 1430.32   1
  -2  -5   9 63869.3 1781.76   0
   2  -5  10 41745.7 1143.65   0
  -2   5 -10 44262.7 1363.93   1
  -2  -5  10 46143.2 1611.35   0
   2  -5 -10 46158.9 1423.98   1
   2  -5 -11 1017.09 1131.47   1
  -2   5 -11 1203.03 1118.54   1
   2  -5  11 504.581 952.406   0
  -2   5  11 1701.66 1257.86   0
  -2  -5  11 211.580 1254.16   0
  -2   5  12 40110.3 1659.14   0
  -2   5 -12 40194.2 1578.36   1
  -2  -5  12 41976.4 1751.26   0
   2  -5  12 35422.6 1308.85   0
   2  -5 -12 38895.8 1574.39   1
   2  -5  13 63160.3 1636.52   0
  -2   5 -13 58973.2 1830.49   1
   2  -5 -13 53874.3 1797.36   1
  -2   5  13 53323.2 1833.65   0
  -2  -5  13 59020.6 2087.69   0
   2  -5 -14 51576.6 1938.92   1
   2  -5  14 53105.1 1641.11   0
  -2  -5  14 53722.5 2053.09   0
  -2   5 -14 51186.5 1877.41   1
   2  -5 -15 35080.5 1922.92   1
   2  -5  15 31074.7 1587.92   0
  -2  -5  15 31521.3 1873.17   0
  -2   5  15 30687.0 1913.22   0
  -2   5 -15 30001.4 1732.31   1
  -2   5  16 8483.24 1878.11   0
  -2   5 -16 8251.12 1658.41   1
   2  -5  16 7669.52 1462.65   0
   2  -5 -16 8159.95 1705.30   1
  -2  -5  16 7627.85 1770.00   0
  -2   5  17 4366.94 1974.21   0
   2  -5  17 4146.99 1583.32   0
   2  -5 -17 4702.58 1809.41   1
  -2  -5  17 2659.88 2010.76   0
  -2   5 -17 6107.95 1890.56   1
  -2   5  18 10648.6 2135.45   0
   2  -5  18 12424.6 1779.86   0
   2   5 -18 8412.14 2332.79   1
  -2  -5  18 13325.3 2213.70   0
  -2   5 -18 10538.8 1957.38   1
   2  -5 -18 11099.4 2047.86   1
   2   5 -19 238.476 2449.02   1
  -2   5  19 603.192 2060.43   0
  -2  -5  19 423.996 1933.87   0
   2  -5 -19 905.837 2157.82   1
   2  -5  19 790.230 1715.30   0
  -2   5 -19 690.162 1929.38   1
  -2   5  20 525.204 2058.66   0
   2  -5 -20 1823.31 2242.26   1
   2  -5  20 1815.19 1898.49   0
   2   5 -20 353.511 2459.03   1
  -2  -5  20 1478.08 2279.83   0
  -2   5 -20 666.928 2194.26   1
   2   5 -21 6621.99 2873.19   1
   2  -5  21 7165.02 2062.26   0
  -2  -5  21 6539.27 2448.49   0
   2  -5 -21 7137.47 2283.41   1
  -2   5  21 3957.75 2222.27   0
  -2   5 -21 6267.51 2139.62   1
   2  -5 -22 2896.22 2327.17   1
  -2   5  22 534.345 2267.76   0
   2  -5  22 1816.88 2053.78   0
  -2   5 -22 2671.91 2460.81   1
   2   5 -22-483.967 2880.88   1
  -2  -5  22 1600.78 2281.74   0
   2  -5 -23 3134.20 2636.51   1
  -2   5  23 930.108 2530.92   0
   2   5 -23 1118.85 2685.71   1
  -2  -5  23 1409.97 2384.08   0
   2  -5  23 1440.35 2160.24   0
  -2   5 -23 1298.95 2460.73   1
   2   5 -24 12848.9 2846.79   1
   2  -5  24 12618.1 2327.87   0
  -2   5 -24 13269.7 2757.65   1
  -2  -5  24 12302.8 2566.62   0
   2  -5 -24 11049.4 2947.48   1
   2   5  24 12111.1 3041.02   0
  -2   5  24 11542.8 2891.71   0
   2   5 -25 898.634 2938.74   1
   2   5  25 1561.22 3003.39   0
  -2   5  25 1397.88 2966.92   0
   2  -5  25 463.100 2422.11   0
  -2   5 -25 2798.81 2918.34   1
  -2  -5  25 2424.19 2591.99   0
  -2   5  26 26031.2 3252.85   0
  -2   5 -26 27222.3 3021.78   1
   2  -5  26 26014.4 2740.19   0
  -2  -5 -26 26633.9 3448.26   1
   2   5 -26 26162.8 3319.49   1
  -2  -5  26 27230.8 2948.40   0
   2  -5 -26 24936.3 3177.87   1
   2   5  26 24823.8 3357.92   0
   2   5 -27 2341.60 3412.93   1
   2   5  27 1735.26 3242.15   0
  -2  -5 -27 1344.13 2947.78   1
   2  -5  27 1078.21 2712.58   0
   2  -5 -27 1798.24 2996.92   1
  -2   5 -27 1862.19 3168.88   1
  -2   5  27 1553.77 3033.24   0
  -2  -5  27 2371.85 2791.83   0
  -2  -5  28 1843.09 3013.41   0
   2  -5 -28 870.738 3239.26   1
  -2   5  28 1433.99 2972.56   0
   2   5  28 1474.12 3418.86   0
   2  -5  28 1296.50 2779.24   0
   2   5 -28 1852.97 3804.58   1
  -2   5 -28-240.558 3308.54   1
   2   5  29-96.8218 3290.60   0
  -2   5  29 1206.61 3126.03   0
   2  -5  29-306.972 2914.02   0
   2  -5 -29 1271.17 3616.82   1
  -2  -5  29 227.458 3308.95   0
  -2   5 -29-356.854 3187.01   1
   2   5  30 757.094 3775.16   0
  -2   5  30 2572.51 3245.43   0
   2   5 -30 5886.49 3950.98   1
   2  -5  30 5077.99 3065.85   0
  -2  -5 -30 1744.67 3157.80   1
  -2  -5  30 2186.82 3467.80   0
   2  -5 -30 4609.28 3880.97   1
  -2   5 -30 2446.32 3631.08   1
   2   5 -31 3787.19 3800.89   1
  -2  -5 -31 2855.82 3768.38   1
   2   5  31 4972.17 3595.06   0
  -2   5 -31 3417.24 3849.64   1
  -2   5  31 3416.14 3597.40   0
   2  -5  31-131.847 3129.09   0
  -2  -5  31 5301.73 3354.61   0
   2  -5 -31 3787.64 4023.47   1
  -2  -5 -32 2480.97 3883.89   1
  -2   5  32 1699.67 3853.09   0
   2  -5  32-247.755 3316.88   0
  -2  -5  32 2275.49 3608.69   0
   2   5 -32 3722.56 4552.75   1
   2  -5 -32 611.454 4024.13   1
  -2   5 -32 2366.02 3652.02   1
   2   5 -33 149.847 4519.44   1
  -2  -5  33 2497.19 3883.49   0
  -2   5  33 1862.14 4048.24   0
  -2   5 -33-462.672 3792.00   1
  -2  -5 -33 739.168 3626.21   1
   2  -5 -33 2424.49 3916.09   1
   2  -5 -34-186.508 4224.05   1
   2   5  34 3077.87 4127.39   0
  -2   5  34 279.789 4210.19   0
  -2  -5  34 1402.84 3754.13   0
   2  -5  35 1014.65 3640.13   0
  -2   5  35 3249.70 4255.12   0
   2   5  35 2898.79 4187.03   0
  -2  -5  35 1009.29 4268.75   0
  -2  -5 -35 938.390 4437.06   1
   2  -5 -35 1289.86 4256.05   1
  -2   5 -35 2621.62 4530.06   1
  -2  -5  36 3668.83 4050.11   0
   2   5  36 1308.96 4578.26   0
  -2   5  36 5355.24 4373.33   0
  -2  -5 -36 1952.72 4293.95   1
   2  -5  36 3260.40 3848.45   0
  -2   5 -36-65.7427 4273.98   1
  -2   5 -37 916.541 4366.57   1
   2  -5  37 2680.65 4068.79   0
   2   5  37 2278.32 4820.70   0
  -2   5  37 2336.76 4292.42   0
  -2  -5 -37 1604.64 4245.23   1
  -2  -5  37 2271.68 4486.38   0
   2  -5 -37 3107.39 5052.68   1
  -2   5 -38 1395.82 4859.95   1
  -2  -5 -38 521.481 4728.85   1
  -2   5  38 6088.84 4578.19   0
   2  -5  38 2108.96 4101.55   0
   2  -5 -38 2324.75 5304.54   1
   2   5  38-492.780 4603.77   0
  -2  -5  38 2551.02 4318.20   0
   2  -5  39 6019.50 4428.03   0
  -2  -5 -39 1751.91 5145.63   1
  -2   5 -39 3879.77 5255.59   1
   2  -5 -39 7.14045 5489.66   1
  -2   5 -40 1962.27 5377.03   1
   2  -5 -40 360.418 5613.90   1
   2  -5 -41 4751.43 5698.26   1
  -2  -5 -41 1226.16 4860.10   1
  -2   5 -41 2257.62 5364.19   1
  -2  -6   0 348126. 3478.98   0
  -2   6   0 335609. 1850.28   0
  -2   6   1 117598. 1347.26   0
  -2  -6   1 118337. 2330.25   0
   2  -6   1 111224. 720.116   1
  -2  -6  -1 120295. 2498.52   0
  -2   6  -1 110174. 896.737   0
  -2  -6   2 20739.4 1470.93   0
  -2   6  -2 20278.0 460.143   0
   2  -6   2 20121.4 487.373   1
  -2  -6  -2 20430.4 1701.16   0
   2  -6   2 17137.6 613.637   0
  -2   6   2 21041.1 853.035   0
  -2  -6  -3 108622. 2206.36   0
  -2  -6   3 114807. 2054.38   0
  -2   6   3 114129. 1392.61   0
  -2   6  -3 117070. 863.070   0
  -2   6  -4 239659. 1286.87   0
   2  -6   4 236941. 1365.44   0
  -2  -6   4 239972. 2579.10   0
  -2   6  -5 266.861 622.809   1
  -2  -6  -5 32.8253 1347.66   0
   2  -6   5 244.102 475.041   0
  -2   6  -5 104.631 515.506   0
  -2  -6   5 278.548 1211.93   0
  -2  -6  -6 13947.8 1596.07   0
  -2   6  -6 12764.6 808.289   1
   2  -6   6 12628.1 614.906   0
  -2   6  -6 12430.1 682.984   0
  -2  -6   6 12280.0 1303.12   0
  -2   6  -7 2067.03 792.047   1
  -2   6  -7 2092.95 691.033   0
  -2  -6   7 1519.38 1080.92   0
   2  -6   7 1930.22 626.115   0
  -2   6  -8 82714.7 1296.56   0
  -2  -6   8 84761.5 1821.18   0
   2  -6  -8 79848.1 1427.13   1
  -2   6   8 84064.9 1658.51   0
  -2   6  -8 86682.4 1461.26   1
  -2   6   9 9044.52 1231.41   0
   2  -6   9 11117.1 843.273   0
  -2  -6   9 11659.2 1276.51   0
  -2   6  -9 10481.1 1093.85   1
   2  -6  -9 10439.1 1109.31   1
  -2  -6  10 1739.92 1457.55   0
  -2   6 -10 2638.38 1081.47   1
   2  -6 -10 2628.14 1149.15   1
  -2   6  10 3407.45 1281.20   0
   2  -6  10 3541.05 893.319   0
  -2   6  11 35859.1 1632.65   0
   2  -6  11 36774.6 1221.92   0
   2  -6 -11 35672.0 1467.30   1
  -2  -6  11 33926.6 1768.33   0
  -2   6 -11 36043.3 1479.19   1
   2  -6 -12 137112. 2203.87   1
  -2   6 -12 141622. 2223.36   1
  -2   6  12 133303. 2424.00   0
   2  -6  12 147894. 1954.65   0
  -2  -6  12 142845. 2575.59   0
  -2   6  13 2729.58 1582.27   0
   2  -6  13 1954.45 1205.98   0
   2  -6 -13 2595.17 1441.38   1
  -2   6 -13 968.634 1410.25   1
  -2  -6  13 2138.45 1654.21   0
   2  -6 -14 2272.11 1568.58   1
  -2   6  14 3164.98 1627.88   0
   2  -6  14 2420.44 1295.10   0
  -2   6 -14 2772.87 1493.36   1
  -2  -6  14 2942.99 1686.01   0
   2  -6  15 73986.2 1893.61   0
  -2  -6  15 71778.5 2273.24   0
  -2   6 -15 74807.2 2158.81   1
   2  -6 -15 76995.2 2276.53   1
  -2   6 -16 65650.0 2210.26   1
   2  -6 -16 67809.4 2348.13   1
   2  -6  16 66378.8 1970.44   0
  -2  -6  16 64771.4 2329.83   0
  -2  -6  17 6421.19 1918.85   0
  -2   6  17 6038.64 1887.86   0
   2  -6  17 6967.14 1554.68   0
   2  -6 -17 7143.51 1999.53   1
  -2   6 -17 6495.58 1797.07   1
  -2   6  18 6356.58 1977.01   0
   2  -6 -18 8862.06 2089.76   1
  -2  -6  18 6942.44 2043.14   0
   2  -6  18 8413.09 1672.92   0
  -2   6 -18 8549.90 1928.16   1
  -2   6  19 17466.6 2189.13   0
  -2  -6  19 17185.5 2407.02   0
  -2   6 -19 16348.4 2142.78   1
   2  -6  19 18128.7 1881.10   0
   2  -6 -19 18812.5 2256.49   1
   2  -6  20 17116.9 2015.35   0
   2  -6 -20 16029.9 2300.45   1
  -2  -6  20 16546.2 2260.25   0
  -2   6  20 13140.7 2242.87   0
  -2   6 -20 15553.8 2387.43   1
   2  -6 -21 1759.96 2249.02   1
  -2   6  21-45.6769 2240.95   0
   2  -6  21 880.479 1936.97   0
  -2   6 -21 2253.87 2308.71   1
  -2  -6  21 1423.68 2465.48   0
   2  -6 -22-142.136 2396.43   1
  -2   6 -22 834.181 2289.56   1
  -2  -6  22 2004.09 2478.19   0
   2  -6 -23 5411.01 2531.44   1
   2  -6  23 3798.48 2155.83   0
  -2   6 -23 4083.97 2707.59   1
  -2  -6  23 4592.28 2474.33   0
  -2   6  23 4160.35 2617.95   0
   2   6  24 2647.23 2884.94   0
  -2   6 -24 8096.88 2654.84   1
  -2   6  24 8248.70 2874.13   0
   2  -6  24 6203.63 2358.39   0
  -2  -6  24 6543.55 2660.46   0
   2  -6 -24 5702.63 2758.77   1
  -2   6  25 1137.62 3010.49   0
  -2  -6  25 1575.40 2843.63   0
   2  -6  25 241.831 2387.89   0
   2   6  25 1833.94 3245.71   0
  -2   6 -25 2926.75 2961.88   1
   2  -6 -25 898.528 2963.23   1
  -2   6  26 2668.10 3130.61   0
   2  -6  26 33.2287 2496.84   0
  -2  -6  26 3132.83 3001.27   0
  -2   6 -26 1115.12 2797.42   1
   2  -6 -26 3256.15 3198.64   1
   2   6  26-177.876 3085.41   0
   2   6  27 2961.40 3502.56   0
   2  -6 -27 4450.88 3364.38   1
  -2   6 -27 4839.98 3283.22   1
  -2  -6 -27 3553.52 3183.34   1
  -2   6  27 4760.50 3357.25   0
   2  -6  27 5615.67 2657.12   0
  -2  -6  27 7028.74 3128.40   0
   2   6  28 1418.84 3293.72   0
  -2   6  28 137.097 3417.58   0
  -2  -6  28 299.991 3038.17   0
   2  -6  28-510.351 2745.74   0
  -2   6 -28 3265.48 3048.72   1
   2  -6 -28 195.549 3467.91   1
   2   6  29 1178.86 3766.70   0
  -2  -6  29 2757.75 3122.21   0
   2  -6 -29 1663.87 3487.74   1
  -2  -6 -29 60.1176 3268.09   1
  -2   6 -29 2976.27 3480.29   1
  -2   6  29 1252.84 3489.98   0
   2   6  30 2305.25 3607.18   0
  -2   6  30 1291.56 3525.19   0
  -2  -6 -30 1175.47 3612.56   1
   2  -6  30 2972.20 3004.61   0
  -2  -6  30 4976.96 3234.60   0
  -2   6 -30 632.504 3612.06   1
   2   6  31 3942.45 3871.17   0
  -2   6  31 3978.00 3589.65   0
   2  -6  31 2377.62 3085.77   0
  -2  -6 -31 3476.87 3333.55   1
  -2  -6  31 2242.18 3657.74   0
  -2   6 -31 2626.00 3464.40   1
   2  -6 -31 2791.59 3720.72   1
  -2   6  32 2689.11 3572.03   0
  -2   6 -32 126.253 4013.58   1
   2  -6  32 996.883 3225.86   0
   2   6  32 552.684 4116.95   0
   2  -6 -32 796.191 3874.83   1
  -2  -6  32 822.349 3772.66   0
  -2   6 -33 1239.06 3961.83   1
   2  -6  33 4579.82 3285.97   0
  -2  -6  33 1923.90 3590.83   0
  -2  -6 -33 1148.08 4148.30   1
  -2   6  33-202.950 3703.98   0
  -2  -6 -34 1050.15 3842.40   1
  -2   6  34 1272.96 3965.24   0
  -2  -6  34-536.257 3885.60   0
   2  -6  34 4291.67 3532.56   0
  -2   6 -34 271.479 3921.09   1
   2   6  35 3730.44 4632.51   0
  -2   6 -35-155.640 4487.97   1
  -2   6  35 4522.46 4172.61   0
   2  -6  35 602.843 3720.00   0
  -2  -6  35 289.784 4234.28   0
   2  -6 -35 2956.47 4730.23   1
   2  -6  36 2718.26 3777.95   0
  -2   6  36 4136.88 4283.24   0
  -2  -6 -36-246.636 4646.10   1
   2  -6 -36 1049.17 4949.16   1
  -2  -6  36 3238.08 4078.74   0
  -2   6 -36 3901.11 4662.26   1
   2   6  37 327.123 4692.52   0
  -2   6  37 6445.52 4411.57   0
   2  -6 -37 2010.48 5160.70   1
   2  -6  37 3799.20 4058.44   0
  -2  -6 -37 138.161 4396.56   1
  -2  -6  37 3013.76 4521.39   0
  -2   6 -37 2436.22 4479.77   1
   2  -6 -38 1690.36 5398.15   1
  -2   6 -38 12.5448 4655.64   1
  -2   6  38 5039.05 4702.39   0
  -2  -6 -38 3770.61 4408.57   1
  -2  -6  38 3692.47 4449.48   0
   2  -6  38 2365.00 4143.96   0
  -2   6 -39 3751.78 5276.59   1
  -2  -6 -39 2524.50 5011.79   1
   2  -6 -39 2597.51 5479.53   1
   2  -6  39 2232.62 4386.40   0
  -2   6 -40 1555.47 5465.38   1
   2  -6 -40 9175.26 5709.40   1
  -2  -6 -40 2549.69 5333.11   1
  -2   6 -41 59.4257 5344.66   1
   2  -6 -41 1522.24 5780.76   1
  -2   7   0 247575. 1847.93   0
  -2  -7   0 260239. 3356.04   0
  -2  -7   1 53245.5 1904.57   0
   2  -7   1 53770.2 706.985   1
  -2   7   1 58268.2 1307.60   0
  -2  -7  -1 55967.4 2198.79   0
  -2   7  -1 51345.5 890.827   0
   2  -7   1 53466.1 986.174   0
   2  -7   2 5563.66 726.889   0
  -2   7  -2 5951.59 552.073   0
  -2  -7  -2 6764.01 1703.40   0
  -2  -7   2 6417.91 1389.31   0
  -2   7   2 6689.47 958.741   0
  -2   7   3 67623.6 1349.11   0
  -2  -7   3 72165.4 1875.25   0
  -2   7  -3 71760.4 894.448   0
  -2  -7  -3 72295.2 2113.36   0
  -2  -7  -4 234.302 1492.36   0
  -2   7  -4 362.993 546.322   0
   2  -7   4-33.4195 633.314   0
  -2  -7   4 616.594 1326.99   0
  -2   7  -5 8209.36 665.865   0
  -2  -7   5 6878.16 1375.03   0
   2  -7   5 8104.33 662.850   0
  -2  -7  -5 6951.09 1512.17   0
   2  -7   6 759.430 596.237   0
  -2   7  -6 254.568 644.101   0
  -2  -7  -6 1333.91 1604.65   0
  -2  -7   6-129.198 1340.26   0
  -2   7  -7 555.676 729.509   0
  -2  -7   7 948.745 1250.36   0
   2  -7   7 907.011 655.029   0
  -2  -7  -7 2447.26 1634.36   0
   2  -7   8 299.358 715.249   0
  -2  -7   8 492.819 1182.40   0
  -2   7  -8-343.390 911.156   1
  -2  -7   9 1884.73 1306.25   0
   2  -7   9 336.608 793.799   0
  -2   7  -9 687.630 968.902   1
  -2   7  10 117434. 2164.16   0
  -2  -7  10 123459. 2320.78   0
  -2   7 -10 124785. 1907.32   1
  -2  -7  11 9182.17 1603.02   0
  -2   7  11 9235.97 1525.89   0
   2  -7 -11 7430.98 1326.61   1
  -2   7 -11 8611.95 1284.43   1
   2  -7  11 7568.48 1067.47   0
   2  -7  12 165853. 2046.66   0
  -2  -7  12 154745. 2730.06   0
  -2   7 -12 157961. 2353.72   1
  -2   7  12 158593. 2632.18   0
   2  -7 -12 165195. 2442.78   1
  -2   7 -13 17632.2 1556.33   1
  -2   7  13 15419.0 1777.88   0
   2  -7 -13 18623.3 1585.54   1
   2  -7  13 18432.3 1323.52   0
  -2  -7  13 16764.5 1834.84   0
  -2   7  14 46917.1 2102.39   0
   2  -7  14 45848.0 1592.09   0
  -2   7 -14 40814.6 1862.29   1
  -2  -7  14 42973.7 2031.51   0
   2  -7 -14 42569.2 1921.01   1
   2  -7 -15 1180.98 1635.88   1
   2  -7  15 2678.50 1297.00   0
  -2   7  15 1585.25 1808.26   0
  -2  -7  15 939.659 1844.46   0
  -2   7 -15 2999.82 1630.51   1
   2  -7 -16 297.356 1752.48   1
   2  -7  16 978.541 1448.47   0
  -2   7 -16 2422.05 1789.56   1
  -2  -7  16 1513.96 1994.27   0
  -2   7  16 2553.67 1986.80   0
   2  -7 -17-469.171 1869.77   1
  -2   7  17 20.6359 2092.54   0
  -2   7 -17 631.712 1896.87   1
  -2  -7  17-487.779 2104.03   0
  -2   7  18 1912.37 2213.66   0
   2  -7  18 4092.09 1654.30   0
  -2  -7  18 2223.05 2164.11   0
   2  -7 -18 2751.53 1997.06   1
  -2   7 -18 4000.62 2008.79   1
  -2   7  19 15037.5 2379.98   0
   2  -7 -19 14738.2 2232.35   1
   2  -7  19 15794.7 1819.93   0
  -2   7 -19 12687.8 2209.93   1
  -2  -7  19 14396.4 2203.26   0
   2  -7 -20 174.245 2190.61   1
  -2   7  20 1800.90 2276.27   0
   2  -7  20 2099.05 1793.87   0
  -2  -7  20 1805.53 2312.70   0
  -2   7 -20 277.288 2236.86   1
   2  -7 -21 5588.85 2367.49   1
  -2   7  21 3984.74 2369.36   0
  -2   7 -21 4801.72 2473.20   1
   2  -7  21 3916.62 1897.62   0
  -2  -7  21 4104.53 2408.75   0
  -2   7  22 7533.80 2513.83   0
   2  -7  22 10369.0 2053.72   0
  -2  -7  22 8914.46 2675.49   0
   2  -7 -22 6359.60 2446.18   1
  -2   7 -22 8775.39 2567.03   1
  -2   7  23 799.065 2554.00   0
   2  -7  23 566.899 2078.13   0
  -2   7 -23 1454.42 2480.38   1
  -2  -7  23 1459.82 2510.52   0
   2  -7 -23 1357.94 2545.67   1
  -2   7  24 5982.14 2801.94   0
  -2   7 -24 5988.03 2781.30   1
  -2  -7  24 6502.14 2795.72   0
   2  -7 -24 9590.34 2710.60   1
   2  -7  24 7790.46 2304.10   0
   2  -7  25 5330.64 2325.66   0
   2  -7 -25 4073.07 2807.53   1
  -2   7  25 1472.99 2848.95   0
   2   7  25 1485.32 3223.51   0
  -2   7 -25 3011.49 2961.96   1
  -2  -7  25 2732.41 2973.63   0
  -2  -7  26 4042.56 3100.90   0
  -2   7  26 1627.35 2947.53   0
   2   7  26 2069.91 3518.41   0
   2  -7  26 4514.34 2499.05   0
   2  -7 -26 5526.79 2999.08   1
  -2   7 -26 4327.59 2879.80   1
  -2  -7  27 381.480 3176.89   0
  -2   7  27-528.593 3048.30   0
   2  -7 -27 1286.16 3072.91   1
   2   7  27-554.449 3291.34   0
   2  -7  27 2798.51 2540.10   0
  -2   7 -27-427.963 3267.87   1
   2  -7  28 2720.75 2655.59   0
   2   7  28-72.7304 3818.37   0
  -2   7  28 810.771 3155.24   0
   2  -7 -28 1747.61 3260.35   1
  -2  -7  28 141.808 3317.63   0
  -2   7 -28 633.763 3095.81   1
  -2  -7  29-247.227 3430.99   0
  -2   7  29-448.415 3358.87   0
   2  -7  29 1562.23 2817.89   0
   2  -7 -30 1639.21 3536.45   1
  -2   7  30 1196.37 3525.97   0
  -2  -7  30-518.398 3564.17   0
   2  -7  30 3109.60 2966.01   0
  -2   7 -30 3940.64 3414.48   1
  -2  -7 -30-491.255 3503.93   1
   2  -7  31 2063.86 3094.59   0
   2   7  31-2.26037 3994.69   0
  -2   7  31 406.250 3724.90   0
   2  -7 -31-56.5719 3840.24   1
  -2   7 -31 1943.98 3884.38   1
  -2  -7  32 3408.58 3581.73   0
   2   7  32 1434.79 3990.12   0
  -2   7  32 2487.94 3940.90   0
  -2   7 -32 1888.82 3730.54   1
   2  -7 -32-575.800 4089.64   1
  -2  -7 -32 223.527 3556.96   1
   2  -7  32 787.396 3241.93   0
  -2   7  33 27.8979 4051.33   0
   2  -7  33 2248.55 3402.68   0
  -2  -7 -33 2403.33 4195.22   1
   2   7  33 3019.87 4528.92   0
   2  -7 -33 2547.10 4337.62   1
  -2   7 -34-114.020 4236.41   1
   2   7  34 1514.83 4235.72   0
  -2   7  34 4811.38 4251.57   0
   2  -7  34 2885.27 3509.19   0
  -2  -7 -34 125.015 4174.05   1
   2  -7 -34 340.588 4524.15   1
   2   7  35-243.801 4581.86   0
  -2   7  35 994.653 4500.52   0
   2  -7  35 1633.15 3662.63   0
   2  -7 -35 81.8129 4778.16   1
  -2  -7 -35 1805.75 3998.31   1
  -2  -7  35-486.067 3942.25   0
  -2   7 -35 3315.80 4190.64   1
  -2   7 -36 756.879 4710.73   1
   2   7  36 490.589 4949.83   0
   2  -7  36 1311.87 3846.60   0
   2  -7 -36 667.430 4952.52   1
  -2  -7 -36 2077.40 4664.30   1
   2  -7 -37 1398.75 5196.49   1
   2   7  37 2682.19 4758.98   0
  -2   7  37 563.992 4906.40   0
   2  -7  37 2895.52 4065.28   0
  -2  -7  37 405.434 4520.88   0
   2  -7  38 1775.79 4036.88   0
  -2   7 -38 1244.32 4745.66   1
   2  -7 -38 1167.24 5376.16   1
   2  -7  39 2154.83 4331.22   0
  -2  -7 -39 3061.60 4949.68   1
   2  -7 -39 2925.84 5572.34   1
  -2   7 -40 1049.49 5501.11   1
  -2  -7 -40 2635.56 5319.95   1
   2  -7 -40 2103.60 5805.09   1
  -2  -7 -41 4087.97 5233.34   1
   2  -7 -41 175.115 5863.93   1
  -2   8   0 55271.5 1236.27   0
  -2  -8   0 54141.6 2325.95   0
   2  -8   1 94673.6 1462.12   0
  -2   8   1 102804. 1729.90   0
  -2   8  -1 93461.2 1304.73   0
  -2  -8   1 97250.4 2421.73   0
  -2  -8  -1 105566. 2653.08   0
  -2  -8   2 12285.1 1789.62   0
  -2   8   2 15966.2 1279.56   0
  -2  -8  -2 12050.5 1812.07   0
   2  -8   2 10019.8 1004.35   0
  -2   8  -2 12899.8 754.837   0
  -2  -8  -3 253148. 3468.75   0
  -2   8  -3 249698. 1724.59   0
   2  -8   3 247174. 2248.66   0
  -2  -8   3 259454. 3204.27   0
   2  -8   4 122420. 1640.80   0
  -2  -8   4 134746. 2396.61   0
  -2  -8  -4 124568. 2644.58   0
  -2   8  -4 133942. 1359.85   0
   2  -8   5 4367.42 759.354   0
  -2   8  -5 4197.30 735.053   0
  -2  -8   5 4078.81 1392.06   0
  -2  -8  -5 2796.63 1533.52   0
  -2   8  -6 7037.07 775.027   0
  -2  -8  -6 5641.70 1695.87   0
  -2  -8   6 5787.62 1425.58   0
   2  -8   6 6252.25 790.818   0
  -2   8  -7 10199.3 870.936   0
   2  -8   7 9394.83 803.373   0
  -2  -8   7 8652.51 1371.26   0
  -2  -8  -7 8923.32 1852.75   0
   2  -8   8 46919.8 1076.10   0
  -2  -8   8 44244.0 1733.75   0
   2  -8   9 187710. 1828.03   0
  -2  -8   9 183121. 2707.33   0
  -2   8 -10 1390.50 1164.52   1
  -2  -8  10 2530.90 1567.35   0
   2  -8  10 1908.15 953.884   0
  -2  -8  11 88913.6 2287.63   0
   2  -8  11 88775.3 1591.13   0
  -2   8 -11 88359.9 1902.59   1
  -2  -8  12 10611.9 1758.30   0
   2  -8  12 10236.8 1180.66   0
  -2   8 -12 8667.73 1479.29   1
  -2   8  12 5901.36 1711.66   0
   2  -8  13 59903.4 1631.48   0
  -2  -8  13 58858.9 2241.95   0
  -2   8 -13 56393.2 1866.09   1
   2  -8 -13 56781.6 1994.60   1
   2  -8 -14 13938.0 1789.98   1
   2  -8  14 12772.3 1372.72   0
  -2   8  14 13148.7 1994.06   0
  -2   8 -14 12265.1 1654.32   1
  -2  -8  14 13013.8 1813.86   0
  -2   8 -15 43198.5 2004.96   1
  -2   8  15 40321.2 2238.10   0
   2  -8  15 47816.9 1737.02   0
  -2  -8  15 43129.3 2352.97   0
   2  -8 -15 48680.5 2128.12   1
  -2   8  16 29321.6 2288.23   0
  -2   8 -16 25250.8 2002.81   1
   2  -8  16 25057.5 1610.93   0
  -2  -8  16 25326.3 2182.67   0
   2  -8 -16 22842.8 2048.80   1
  -2  -8  17 4442.69 1971.40   0
   2  -8 -17 5159.51 1906.29   1
   2  -8  17 5364.41 1563.06   0
  -2   8 -17 5346.81 1894.18   1
  -2   8  17 5529.23 2258.70   0
   2  -8  18 1672.97 1676.80   0
  -2   8  18 300.424 2316.75   0
  -2   8 -18 998.002 2052.23   1
  -2  -8  18 1025.15 2050.04   0
   2  -8 -18 1580.58 2056.59   1
   2  -8 -19-554.256 2098.04   1
  -2   8  19-164.586 2367.95   0
  -2   8 -19 390.551 2156.00   1
   2  -8  19 155.941 1661.82   0
   2  -8 -20 15280.0 2462.18   1
  -2   8  20 12278.9 2457.90   0
   2  -8  20 13070.6 1990.01   0
  -2   8 -20 13297.6 2350.13   1
  -2  -8  20 14341.5 2568.34   0
  -2   8  21 18270.8 2676.08   0
   2  -8  21 12205.5 2029.97   0
  -2  -8  21 10135.4 2440.55   0
  -2   8 -21 11130.2 2418.63   1
   2  -8 -21 13876.5 2652.51   1
  -2   8  22 1866.91 2580.24   0
   2  -8  22 666.239 1992.28   0
  -2   8 -22-262.051 2490.21   1
   2  -8 -22 556.784 2664.85   1
  -2  -8  22-40.1770 2658.65   0
   2  -8 -23 11393.6 2895.87   1
  -2   8  23 11883.7 2892.93   0
  -2   8 -23 10029.1 2769.76   1
   2  -8  23 11368.7 2208.97   0
  -2  -8  23 10797.0 2646.03   0
   2  -8  24 1173.38 2229.32   0
   2  -8 -24 1485.16 2879.46   1
  -2   8 -24 842.560 2852.96   1
  -2  -8  24 405.247 2804.85   0
  -2  -8  25-304.770 3014.92   0
   2  -8  25 857.868 2318.93   0
   2  -8 -25 2270.65 3011.65   1
  -2   8 -25-318.620 2726.99   1
   2  -8  26 2665.72 2428.93   0
  -2   8  26-510.538 3321.97   0
   2  -8 -26 2630.85 3152.89   1
  -2   8 -26 1144.41 2847.75   1
  -2   8  27 283.979 3464.24   0
   2  -8 -27 2396.55 3317.31   1
  -2   8 -27 2890.26 3255.71   1
   2  -8  27 3669.35 2610.89   0
  -2  -8  27 2479.64 3013.96   0
   2   8  28-257.588 3577.42   0
  -2  -8  28 706.428 3079.95   0
   2  -8  28 3404.76 2684.66   0
   2  -8 -28 1304.40 3374.60   1
  -2   8  28 1353.14 3606.40   0
   2   8  29 691.303 4125.86   0
  -2   8  29 322.946 3715.73   0
   2  -8  29 1745.07 2807.92   0
   2  -8 -29 1009.86 3649.16   1
  -2   8 -29 852.411 3373.35   1
  -2  -8  29 631.051 3206.67   0
  -2   8  30-447.785 3953.77   0
  -2  -8  30-344.258 3380.66   0
   2   8  30 2757.69 3960.70   0
   2  -8  30-93.6824 2925.92   0
  -2   8  31 1550.68 4105.06   0
   2  -8  31 2635.90 3078.33   0
  -2  -8 -31-575.514 3894.05   1
  -2  -8  31 797.039 3680.06   0
   2  -8 -31 1911.46 4028.78   1
  -2   8 -31 1558.19 3506.42   1
  -2   8  32 1534.36 4171.51   0
  -2  -8  32 1130.71 3899.17   0
   2  -8  32 1237.95 3175.19   0
   2  -8 -32-462.933 4222.16   1
  -2   8 -32 1365.30 4009.39   1
  -2  -8 -33-289.339 4086.53   1
   2   8  33 2318.98 4464.08   0
   2  -8 -33 4228.90 4488.26   1
   2  -8  33 917.565 3346.62   0
  -2   8 -33 2027.91 3912.31   1
  -2   8  33 3613.96 4352.26   0
  -2   8 -34 1829.98 4241.63   1
  -2  -8 -34 707.765 4403.21   1
  -2   8  34 1372.38 4557.03   0
   2  -8  34-128.129 3495.24   0
   2  -8 -34 116.537 4671.87   1
   2   8  34 750.451 4688.81   0
  -2  -8  34 3144.89 3920.79   0
  -2   8 -35 1804.22 4540.35   1
  -2   8  35 2576.07 4674.58   0
  -2  -8 -35-436.232 4097.91   1
   2  -8  35 1727.18 3682.93   0
   2  -8 -35 1159.69 4816.23   1
  -2  -8  35 1958.32 4080.81   0
  -2  -8  36 1785.95 4456.18   0
   2  -8  36 3132.57 3808.97   0
   2  -8 -36-451.460 5011.86   1
   2   8  36 890.227 5087.60   0
  -2  -8 -36 1112.28 4675.18   1
   2   8  37-131.156 5166.21   0
  -2  -8 -37-139.995 4784.02   1
  -2   8  37 3149.25 5131.04   0
  -2   8 -37 1774.60 5014.89   1
   2  -8 -38 2351.74 5338.98   1
   2  -8  38 860.677 4164.09   0
   2  -8  39 2653.66 4365.07   0
  -2   8 -39 231.857 5041.81   1
   2  -8 -40 839.093 5754.31   1
  -2  -8 -40 1226.27 5283.34   1
   2  -8 -41 5326.59 5927.28   1
  -2   9   0 60044.9 1419.27   0
  -2  -9   0 63472.3 2318.02   0
  -2  -9  -1 31620.2 2065.78   0
   2  -9   1 28361.1 1248.41   0
  -2   9   1 32853.1 1446.10   0
  -2  -9   1 28754.4 1983.86   0
  -2   9  -1 27685.0 1079.96   0
   2  -9   2 37626.1 1348.46   0
  -2  -9  -2 41719.2 2101.77   0
  -2   9  -2 38438.8 1047.69   0
  -2  -9   2 37578.0 1996.65   0
  -2  -9  -3 7122.68 1709.23   0
   2  -9   3 7635.98 1157.67   0
  -2   9  -3 7054.24 839.434   0
  -2  -9   3 7605.89 1656.81   0
  -2   9  -4 4667.31 818.916   0
  -2  -9   4 4909.10 1583.36   0
   2  -9   4 3976.39 1111.21   0
  -2  -9  -4 5476.03 1662.31   0
  -2  -9   5 40984.5 1750.21   0
  -2  -9  -5 37786.8 2015.98   0
   2  -9   5 41444.3 1306.61   0
  -2   9  -5 43282.9 1079.20   0
   2  -9   6 21513.1 1029.16   0
  -2  -9  -6 23562.8 2084.58   0
  -2  -9   6 21461.1 1789.72   0
  -2   9  -6 24456.6 1033.73   0
  -2  -9   7 25814.6 1829.68   0
  -2  -9  -7 27910.0 1906.79   0
   2  -9   7 26587.0 1067.46   0
   2  -9   8 2307.22 889.948   0
  -2  -9   8-323.484 1603.10   0
   2  -9   9 38956.4 1190.44   0
  -2  -9   9 37444.3 1831.35   0
   2  -9  10 37733.3 1223.38   0
  -2  -9  10 35634.0 1978.67   0
  -2  -9  11 1298.02 1586.24   0
   2  -9  11 3633.37 1055.81   0
  -2  -9  12 114867. 2523.75   0
   2  -9  12 121581. 1891.41   0
  -2   9 -13 13802.4 1637.76   1
   2  -9  13 13895.4 1300.81   0
  -2  -9  13 14759.3 1878.89   0
  -2   9  14 7460.87 2032.70   0
   2  -9  14 8082.88 1310.96   0
  -2   9 -14 7673.71 1707.35   1
  -2  -9  14 8992.74 1969.99   0
   2  -9  15 4657.37 1426.80   0
  -2  -9  15 5938.58 1881.19   0
  -2   9  15 3777.44 2124.99   0
   2  -9 -15 5836.32 1884.14   1
  -2   9 -15 3214.33 1772.07   1
  -2  -9  16 991.083 1989.53   0
  -2   9  16 1057.05 2146.03   0
   2  -9 -16-306.202 1935.55   1
   2  -9  16 1447.12 1396.98   0
  -2   9 -16 1734.83 1846.82   1
  -2   9  17 28791.0 2625.20   0
  -2  -9  17 23859.6 2434.83   0
   2  -9  17 27699.4 1771.27   0
   2  -9 -17 23844.1 2190.40   1
  -2   9 -17 27673.2 2216.44   1
  -2   9  18 308.572 2430.27   0
   2  -9  18 5.17539 1608.28   0
  -2  -9  18-276.756 2327.75   0
   2  -9  19 1974.87 1679.92   0
  -2   9  19 5601.02 2475.41   0
   2  -9 -19 2550.55 2250.79   1
  -2   9 -19 1751.20 2235.44   1
  -2  -9  19 2306.57 2401.44   0
   2  -9 -20 12554.0 2470.94   1
  -2   9  20 11964.7 2627.66   0
   2  -9  20 13489.8 1968.14   0
  -2  -9  20 11494.0 2396.06   0
  -2   9 -20 11650.1 2359.31   1
  -2   9 -21 369.670 2310.97   1
   2  -9  21 484.492 1899.58   0
   2  -9 -21 1564.17 2396.80   1
  -2   9  21 1446.82 2792.45   0
  -2   9  22 6339.71 3019.54   0
  -2   9 -22 8060.24 2551.84   1
   2  -9 -22 7337.95 2656.03   1
  -2  -9  22 3891.36 2751.70   0
   2  -9  22 7963.75 2117.27   0
  -2   9 -23 790.780 2601.05   1
  -2   9  23 4250.20 2998.09   0
   2  -9 -23 1223.22 2663.23   1
   2  -9  23 963.823 2094.22   0
  -2  -9  23-90.7238 2593.25   0
  -2   9 -24 6233.15 2754.29   1
  -2   9  24 9763.13 3104.94   0
   2  -9  24 6959.04 2236.39   0
   2  -9 -24 10471.1 2900.09   1
  -2  -9  24 5586.62 2903.83   0
   2  -9  25 335.265 2282.15   0
   2  -9 -25 1866.20 2973.31   1
   2  -9  26 1672.34 2401.65   0
  -2   9  26 1284.19 3189.91   0
  -2  -9  26-392.572 2908.20   0
   2  -9 -26 1733.88 3213.42   1
  -2   9 -26 1245.46 3082.66   1
   2  -9 -27 1358.89 3319.37   1
   2  -9  27 1482.35 2521.04   0
  -2   9 -27 1346.52 3301.87   1
  -2   9  28 1057.77 3503.82   0
   2  -9 -28 1895.43 3520.49   1
   2  -9  28 285.195 2633.38   0
  -2  -9  28 573.867 3119.76   0
  -2   9 -28 2152.41 3246.84   1
  -2  -9 -29-207.921 3766.18   1
   2  -9  29 1610.16 2896.94   0
  -2  -9  29 1586.07 3296.46   0
   2  -9 -29 2559.97 3696.55   1
  -2   9 -29 967.905 3348.49   1
   2  -9  30 1648.84 2969.20   0
   2   9  30 1095.83 4218.17   0
   2  -9 -30 591.135 3849.14   1
  -2   9 -30 2414.96 3812.20   1
   2   9  31 1394.00 4440.90   0
   2  -9  31 2309.46 3066.50   0
   2  -9 -31 16.7485 4138.55   1
  -2   9 -31-380.514 3656.85   1
   2   9  32 771.637 4607.54   0
  -2   9 -32 1053.58 4092.44   1
   2  -9 -32 1780.36 4282.97   1
  -2   9  32-398.434 4294.42   0
   2  -9  32 407.939 3168.47   0
  -2  -9  32 671.845 3666.37   0
   2   9  33 91.1095 4446.01   0
  -2   9  33 30.6651 4508.57   0
  -2  -9 -33 502.007 4003.09   1
   2  -9  33 245.163 3346.32   0
   2  -9 -33 615.585 4472.82   1
  -2   9 -33 3155.95 4170.14   1
   2   9  34 2772.38 5066.41   0
  -2  -9  34 806.707 4123.39   0
  -2  -9 -34 2270.28 4468.29   1
   2  -9 -34 1817.17 4618.18   1
   2  -9  34 350.111 3486.54   0
  -2   9 -34 34.1546 4331.77   1
  -2   9  35 743.579 4899.70   0
   2   9  35 1224.56 4648.34   0
  -2  -9 -35 763.869 4131.95   1
   2  -9 -35 2364.40 4760.11   1
   2  -9  35 600.809 3646.37   0
  -2   9 -35 1928.64 4522.79   1
  -2   9  36 1804.44 4971.66   0
  -2  -9 -36 735.370 4792.24   1
   2  -9  36 1279.95 3791.14   0
   2  -9 -36 1481.66 4904.49   1
  -2  -9  36 50.8817 4214.25   0
  -2   9 -37 122.939 4709.84   1
   2  -9  37 1068.55 4011.55   0
  -2  -9 -37 2319.13 4663.25   1
   2  -9 -37 3286.68 5024.50   1
  -2  -9  37 4398.12 4421.64   0
   2  -9  38 1392.81 4070.04   0
   2  -9 -38 709.645 5091.04   1
  -2  -9 -39 2563.82 5182.13   1
   2  -9  39 2635.33 4307.01   0
   2  -9 -39 552.028 5271.07   1
   2  -9 -40-367.647 5416.55   1
  -2  -9 -40 3722.10 5229.10   1
   2  -9 -41 1538.90 5686.04   1
  -2 -10   0 199512. 3563.53   0
   2 -10   0 189908. 2331.55   0
  -2 -10   1 14610.7 2008.12   0
  -2 -10  -1 17464.6 2211.10   0
   2 -10   1 14896.4 1305.12   0
  -2 -10   2 9360.39 2011.22   0
   2 -10   2 10936.3 1272.09   0
  -2 -10  -2 13647.8 1934.52   0
  -2 -10   3 504.803 1886.83   0
   2 -10   3 1639.78 1266.34   0
  -2 -10  -3 3424.84 1821.11   0
   2 -10   4 111894. 2078.19   0
  -2 -10  -4 104542. 2851.94   0
  -2 -10   4 104945. 2583.60   0
  -2 -10  -5 68734.2 2392.11   0
   2 -10   5 64885.7 1732.33   0
  -2 -10   5 72425.6 2183.52   0
  -2 -10   6 2944.00 1599.97   0
   2 -10   6 3022.07 1103.37   0
  -2 -10  -6 2076.92 1999.03   0
  -2 -10   7 64448.6 2209.62   0
   2 -10   7 65667.6 1472.76   0
  -2 -10  -7 61413.6 2487.38   0
  -2 -10   8 59703.8 2157.47   0
   2 -10   8 60754.5 1477.10   0
  -2 -10   9 8126.00 1797.24   0
   2 -10   9 9223.51 1109.96   0
   2 -10  10 7483.32 1099.40   0
  -2 -10  10 5556.84 1705.59   0
   2 -10  11 2478.15 1097.34   0
  -2 -10  11 2441.07 1809.89   0
   2 -10  12 47945.9 1511.99   0
  -2 -10  12 47350.3 2264.14   0
   2 -10  13 43422.9 1544.75   0
  -2 -10  13 40759.5 2176.09   0
  -2 -10  14 11616.6 1898.55   0
   2 -10  14 9571.76 1394.50   0
  -2  10  15 5764.53 2263.86   0
  -2 -10  15 7344.91 2082.94   0
   2 -10  15 6417.71 1442.57   0
  -2  10  16 27170.3 2612.86   0
   2 -10  16 21576.2 1687.28   0
   2 -10 -16 21193.7 2192.79   1
  -2 -10  16 25688.1 2269.96   0
  -2  10  17 28970.2 2744.88   0
  -2 -10  17 29007.3 2347.82   0
   2 -10  17 30517.8 1772.41   0
   2 -10 -17 34301.6 2435.01   1
  -2  10 -18 788.233 2074.51   1
  -2 -10  18 2836.81 2143.02   0
  -2  10  18 840.906 2536.73   0
   2 -10 -18-560.075 2186.77   1
   2 -10  18 1388.93 1548.27   0
  -2 -10  19 3581.07 2239.52   0
  -2  10 -19 1306.30 2195.55   1
  -2  10  19 1995.65 2671.23   0
   2 -10  19 1620.42 1668.35   0
   2 -10 -19 2704.53 2199.70   1
  -2  10 -20 3939.50 2338.21   1
  -2 -10  20 4238.00 2373.82   0
   2 -10 -20 5940.59 2418.98   1
  -2  10  20 5648.10 2893.34   0
   2 -10  20 5434.44 1807.29   0
  -2  10  21 433.171 2765.19   0
   2 -10  21 794.585 1942.93   0
   2 -10 -21 1961.04 2525.83   1
  -2  10  22 393.432 2914.17   0
   2 -10 -22 776.381 2687.96   1
   2 -10  22 324.057 1924.98   0
  -2  10 -22-466.003 2614.59   1
  -2 -10  22-531.791 2717.43   0
   2 -10  23 3964.89 2195.45   0
  -2  10  23 3427.58 3056.12   0
   2 -10 -23 3260.88 2776.44   1
  -2 -10  23 2124.75 2712.23   0
  -2  10 -23 3579.59 2799.56   1
   2 -10  24 4659.88 2195.25   0
  -2  10  24 4333.48 3363.89   0
   2 -10 -24 4733.22 2925.76   1
  -2 -10  24 2451.72 2952.46   0
  -2  10 -24 2734.02 2915.17   1
   2 -10 -25 2474.50 3019.09   1
   2 -10  25 810.811 2270.02   0
  -2  10 -25-337.908 3088.13   1
  -2 -10  26 839.065 3019.80   0
   2 -10 -26 1742.71 3036.32   1
  -2  10 -26 40.3126 3181.98   1
   2 -10  26 3383.11 2398.41   0
   2 -10 -27 7851.83 3433.19   1
  -2  10  27 5927.58 3572.80   0
  -2  10 -27 3889.94 3344.76   1
   2 -10  27 5016.86 2520.09   0
  -2 -10  27 6700.91 3275.30   0
  -2  10  28 178.903 3662.29   0
   2 -10 -28 1155.45 3580.68   1
   2 -10  28 1020.65 2598.19   0
   2 -10 -29 4951.21 3798.17   1
   2 -10  29 1728.92 2749.86   0
  -2  10 -29 60.2181 3487.17   1
  -2 -10  29-31.8552 3620.50   0
   2  10  30-471.634 4587.15   0
  -2  10 -30 607.647 3818.13   1
   2 -10  30 1060.10 2864.87   0
   2 -10 -30 4127.68 3968.22   1
  -2  10  31 1782.44 4079.75   0
  -2 -10 -31 218.604 4145.76   1
  -2 -10  31 1343.48 3891.28   0
   2 -10 -31 4288.10 4180.63   1
   2 -10  31 913.711 3073.36   0
  -2  10 -31-195.235 3992.28   1
  -2  10  32 808.651 4396.41   0
  -2  10 -32 121.872 3959.15   1
   2 -10  32 124.678 3223.86   0
   2  10  32 2917.47 4888.13   0
   2  10  33-86.4229 4622.16   0
  -2  10  33 450.594 4705.35   0
  -2 -10 -33 1485.36 4184.27   1
   2 -10 -33-610.406 4323.84   1
   2  10  34 4686.36 5306.31   0
   2 -10 -34 3626.02 4441.59   1
  -2  10  34 8494.74 4906.13   0
  -2 -10 -34 3323.67 4340.00   1
   2 -10  34 4466.55 3464.92   0
  -2 -10  34 3725.06 4162.62   0
   2  10  35 5077.25 4944.46   0
   2 -10  35 3823.08 3724.63   0
  -2  10  35 6144.34 5102.83   0
  -2 -10  35 4168.22 4229.32   0
   2 -10 -35 5278.21 4715.58   1
  -2 -10 -35 2365.02 4146.81   1
   2  10  36 2225.05 5317.77   0
   2 -10 -36 3602.75 4910.61   1
  -2  10  36 1546.00 5247.52   0
  -2 -10 -36 585.770 4819.12   1
  -2 -10  36 774.630 4286.39   0
  -2 -10 -37 170.301 4406.25   1
   2 -10  37-176.838 4009.82   0
   2 -10 -37 1523.88 5090.78   1
  -2 -10 -38 600.287 4838.31   1
   2 -10  38-420.128 4070.51   0
   2 -10 -38 2667.98 5227.62   1
  -2 -10 -39 597.184 5229.00   1
   2 -10 -39 2955.88 5321.31   1
   2 -10 -40 2217.88 5537.44   1
   2 -11   0 182.773 1321.39   0
  -2 -11   0 48.0201 2181.53   0
   2 -11   1 6353.89 1376.89   0
  -2 -11   1 4597.36 2032.90   0
  -2 -11  -1 6715.08 2074.96   0
  -2 -11   2 13937.2 2269.09   0
  -2 -11  -2 14986.1 2119.74   0
   2 -11   2 17714.5 1471.94   0
  -2 -11  -3 940.062 2058.27   0
   2 -11   3-412.713 1373.51   0
  -2 -11  -4 61208.3 2469.31   0
  -2 -11   4 58098.4 2408.76   0
   2 -11   4 66885.4 2017.26   0
   2 -11   5 7188.20 1497.92   0
  -2 -11  -5 7329.99 2074.75   0
  -2 -11   5 7356.82 1884.91   0
   2 -11   6 2368.94 1353.28   0
  -2 -11   6 1790.92 1714.02   0
  -2 -11  -6 2342.04 2120.92   0
   2 -11   7 9028.81 1283.18   0
  -2 -11  -7 8923.55 2136.67   0
  -2 -11   7 8977.40 1731.02   0
   2 -11   8 56913.2 1579.50   0
  -2 -11   8 56069.0 2306.60   0
   2 -11   9 401.126 1149.59   0
  -2 -11   9-293.558 1870.44   0
   2 -11  10 5262.46 1214.08   0
  -2 -11  10 3610.99 1886.53   0
   2 -11  11 5396.31 1191.65   0
  -2 -11  11 2982.64 1843.22   0
   2 -11  12 757.036 1235.19   0
  -2 -11  12 112.010 1827.78   0
  -2 -11  13-285.759 1975.94   0
   2 -11  13 1253.95 1268.75   0
   2 -11  14 35977.2 1553.88   0
  -2 -11  14 34687.9 2415.49   0
   2 -11  15 1939.19 1303.70   0
  -2 -11  15 1138.12 2015.11   0
  -2  11  16 11381.9 2584.25   0
   2 -11  16 14292.1 1539.17   0
  -2 -11  16 15435.1 2322.24   0
  -2  11  17-65.7374 2514.42   0
   2 -11 -17-133.859 2137.47   1
  -2 -11  17 1988.93 2236.48   0
   2 -11  17-467.391 1598.09   0
  -2 -11  18 2216.00 2213.84   0
  -2  11  18-277.372 2737.20   0
   2 -11 -18-368.017 2292.75   1
  -2 -11  19 6627.11 2327.76   0
   2 -11 -19 3988.87 2376.94   1
   2 -11  19 4428.34 1707.36   0
  -2  11  19 3825.92 2832.91   0
  -2 -11  20 2136.83 2510.80   0
   2 -11  20 446.914 1732.69   0
   2 -11 -20 1414.54 2412.42   1
  -2 -11  21 5096.66 2708.27   0
  -2  11  21 1700.46 3153.84   0
   2 -11  21 1303.72 1824.50   0
   2 -11 -21 2119.31 2599.66   1
   2 -11 -22 1290.23 2705.83   1
  -2  11  22 1467.17 3124.15   0
   2 -11  22 662.374 2038.33   0
  -2 -11  22 2475.08 2633.71   0
   2 -11 -23 2988.41 2867.69   1
  -2  11  23 4690.74 3273.07   0
   2 -11  23 2492.68 2099.61   0
  -2 -11  23 5941.19 2760.81   0
  -2  11  24 1685.23 3258.23   0
   2 -11 -24 615.569 2878.89   1
   2 -11  24-131.864 2226.14   0
  -2 -11  24 759.367 2912.50   0
  -2 -11  25 184.277 2995.20   0
  -2  11  25 1992.50 3617.28   0
   2 -11  25 766.906 2246.64   0
   2 -11 -25 617.314 3102.63   1
  -2  11  26 2436.18 3844.58   0
   2 -11 -26 3163.43 3191.08   1
  -2 -11  26 1212.86 3088.61   0
   2 -11  26 3876.88 2443.33   0
  -2  11  27 504.900 3932.16   0
   2 -11 -27 4161.91 3477.49   1
   2 -11  27 2202.00 2593.38   0
   2 -11 -28 1879.64 3634.93   1
  -2 -11  29 1388.28 3479.66   0
  -2  11  29 2506.33 4045.94   0
   2 -11 -29 3598.11 3814.13   1
   2 -11  29 2143.16 2837.86   0
   2 -11 -30 3215.51 3929.27   1
   2 -11  30 728.111 2958.39   0
  -2  11  31 4474.44 4360.00   0
  -2 -11 -31 224.709 4255.91   1
   2 -11 -31 6810.76 3931.15   1
  -2  11  32 1623.32 4592.90   0
  -2 -11  32 2488.21 3894.97   0
   2 -11 -32 1997.67 4231.35   1
  -2 -11  33 2733.46 3980.26   0
  -2  11  33-172.806 4967.38   0
   2 -11  33 1751.30 3283.37   0
  -2 -11  34 597.767 4175.33   0
   2  11  34 305.176 5482.39   0
   2 -11 -34 517.470 4601.26   1
   2 -11  34 96.9370 3497.90   0
  -2 -11 -35 2051.98 4644.64   1
   2  11  35-272.588 5177.24   0
  -2  11  35-143.426 5316.39   0
   2 -11  36 1049.10 3726.64   0
  -2 -11 -36 1210.91 4581.67   1
   2 -11 -37 1167.78 5312.66   1
   2 -11 -38 2184.38 5593.11   1
  -2 -11 -39 1074.62 4716.88   1
   2 -11 -39 2783.49 5727.32   1
  -2 -12   0 46621.6 2587.79   0
   2 -12   0 50588.9 1954.63   0
  -2 -12  -1 31465.1 2364.78   0
   2 -12   1 33585.1 1789.00   0
  -2 -12   1 29313.8 2592.75   0
  -2 -12   2 2910.40 2336.95   0
  -2 -12  -2 5200.59 2258.81   0
   2 -12   2 2973.05 1532.87   0
  -2 -12  -3 16087.0 2387.94   0
  -2 -12   3 11257.8 2354.71   0
   2 -12   3 15223.8 1688.35   0
  -2 -12  -4 25776.1 2343.14   0
  -2 -12   4 24587.9 2397.50   0
   2 -12   4 28679.1 1870.67   0
  -2 -12  -5 19575.3 2268.57   0
  -2 -12   5 17937.9 2264.01   0
   2 -12   5 19790.5 1818.59   0
   2 -12   6 4602.38 1648.19   0
  -2 -12   6 8158.08 2066.33   0
  -2 -12  -6 6271.68 2122.81   0
  -2 -12   7 49233.0 2276.44   0
  -2 -12  -7 50333.6 2586.65   0
   2 -12   8 16610.2 1485.50   0
  -2 -12   8 20483.8 2061.63   0
  -2 -12  -8 20196.6 2520.47   0
   2 -12   9 5711.16 1297.94   0
  -2 -12   9 2997.93 1921.26   0
  -2 -12  10 2100.35 2093.89   0
   2 -12  10 2816.13 1351.95   0
  -2 -12  11 23125.6 2304.20   0
   2 -12  11 25381.6 1550.16   0
   2 -12  12 3630.96 1354.40   0
  -2 -12  12 3869.22 2142.33   0
   2 -12  13 989.606 1372.51   0
  -2 -12  13-492.701 2164.43   0
   2 -12  14 17613.6 1561.57   0
  -2 -12  14 16254.8 2231.43   0
   2 -12  15 7997.21 1525.04   0
  -2 -12  15 6458.93 2261.24   0
   2 -12  16 155.693 1493.32   0
  -2 -12  16 187.061 2173.25   0
   2 -12  17 2222.66 1593.32   0
  -2 -12  17 2119.57 2383.41   0
  -2  12  18 8340.67 3020.32   0
  -2 -12  18 9192.00 2530.17   0
   2 -12 -18 5469.94 2408.03   1
   2 -12  18 8548.30 1618.66   0
   2 -12 -19 17170.1 2633.43   1
  -2 -12  19 18384.5 2693.18   0
   2 -12  19 20557.4 1896.67   0
  -2  12  19 16675.1 3173.78   0
   2 -12  20-476.369 1853.42   0
  -2 -12  20 1012.42 2576.86   0
   2 -12 -20-119.818 2565.56   1
  -2 -12  21 1856.74 2669.25   0
  -2  12  21 1832.50 3297.22   0
   2 -12 -21 2205.09 2628.02   1
  -2  12  22 11258.7 3504.66   0
  -2 -12  22 11965.9 2684.45   0
   2 -12 -22 10575.5 2792.04   1
   2 -12  22 8112.77 2065.68   0
   2 -12  23 9360.33 2090.36   0
  -2  12  23 12660.6 3567.27   0
   2 -12 -23 8550.68 3019.32   1
  -2 -12  23 13200.5 2859.96   0
  -2 -12  24 4897.97 2974.48   0
  -2  12  24 1189.95 3559.38   0
   2 -12 -24 1309.83 2985.67   1
   2 -12  24 1063.30 2262.35   0
  -2 -12  25 3357.64 2946.10   0
  -2  12  25 4655.35 3821.26   0
   2 -12 -25 1078.90 3224.44   1
   2 -12  25 236.914 2221.11   0
  -2 -12  26 9502.16 3245.03   0
  -2  12  26 14760.3 4160.26   0
   2 -12  26 6763.80 2514.17   0
   2 -12 -26 12012.3 3408.88   1
  -2 -12  27 6454.22 3403.70   0
  -2  12  27 4697.39 4091.50   0
   2 -12 -27 4412.67 3572.18   1
   2 -12  27 2177.73 2607.71   0
  -2 -12  28 4536.89 3354.14   0
   2 -12 -28 1977.02 3662.69   1
   2 -12  28 103.671 2619.49   0
   2  12  29 562.025 4943.89   0
  -2  12  29 1553.67 4315.52   0
   2 -12  29 1756.09 2742.37   0
   2 -12 -29 4218.92 3689.81   1
  -2 -12  29 4581.87 3454.72   0
  -2 -12  30 5215.01 3594.19   0
   2  12  30-705.159 4647.65   0
   2 -12  30 1451.79 2857.12   0
  -2  12  30 802.222 4429.04   0
   2 -12 -30 5630.52 3962.91   1
  -2 -12  31 3888.66 3794.91   0
   2  12  31-71.1822 5342.66   0
  -2  12  31-681.135 4750.31   0
   2 -12 -31 1058.09 4087.58   1
   2 -12  31 468.706 2950.87   0
  -2 -12  32 8382.58 4047.30   0
  -2  12  32 2309.93 5033.22   0
   2  12  32-280.637 5007.71   0
   2 -12 -32 6026.08 4211.01   1
   2 -12  32-393.197 3096.55   0
  -2 -12 -32 2265.97 4273.02   1
  -2 -12  33 9290.40 4168.72   0
   2 -12 -33 1158.48 4610.69   1
  -2 -12 -33 3568.56 4317.18   1
   2 -12  33 2089.62 3388.13   0
  -2  12  33 2301.00 5278.08   0
  -2 -12  34 6507.54 4209.51   0
  -2  12  34 2334.84 5484.20   0
  -2 -12 -34 1656.12 4267.60   1
   2  12  34 3137.42 5495.77   0
   2 -12 -34 113.434 4851.26   1
   2 -12  34 180.788 3516.81   0
  -2 -12  35 8837.73 4245.84   0
  -2  12  35 2238.71 5351.56   0
   2 -12 -35 3359.49 5004.01   1
  -2 -12 -35 4088.62 4703.43   1
  -2 -12 -36 2344.54 4461.24   1
   2 -12 -36 6214.51 5206.31   1
  -2 -12 -37 1243.38 5048.14   1
   2 -12 -37 3113.04 5225.57   1
   2 -12 -38 1325.52 5439.68   1
  -2 -12 -38-222.820 4731.55   1
   2 -12 -39-118.509 5601.99   1
  -2 -13   0 108147. 3397.39   0
   2 -13   0 120446. 2588.56   0
  -2 -13   1 1765.26 2568.95   0
   2 -13   1 3324.46 1661.20   0
  -2 -13  -1 2934.00 2411.89   0
   2 -13   2 17172.3 1823.16   0
  -2 -13  -2 16860.7 2539.77   0
  -2 -13   2 11847.4 2567.34   0
   2 -13   3 2979.90 1722.77   0
  -2 -13  -3 2844.99 2374.80   0
  -2 -13   3 944.449 2472.11   0
  -2 -13  -4 642.626 2302.36   0
   2 -13   4 533.768 1714.72   0
  -2 -13  -5 40830.1 2794.56   0
  -2 -13   5 36597.4 2577.49   0
   2 -13   5 44919.4 2189.60   0
  -2 -13  -6 2318.76 2389.20   0
   2 -13   6 2343.18 1794.69   0
  -2 -13   6 2288.20 2158.12   0
   2 -13   7 8066.62 1771.83   0
  -2 -13  -7 10183.1 2293.40   0
  -2 -13   7 7131.25 2205.38   0
   2 -13   8-62.5756 1628.46   0
  -2 -13   8 1888.34 2010.63   0
  -2 -13   9 17489.7 2073.17   0
   2 -13   9 15510.6 1677.61   0
   2 -13  10 37315.0 1730.97   0
  -2 -13  10 33460.3 2463.29   0
  -2 -13  11 1097.27 2243.16   0
   2 -13  11 844.671 1441.20   0
  -2 -13  12 10039.4 2348.19   0
   2 -13  12 9205.08 1572.26   0
   2 -13  14 604.313 1422.30   0
  -2 -13  14-377.324 2150.63   0
  -2 -13  15 1747.23 2351.43   0
   2 -13  15 2866.71 1568.22   0
   2 -13  16 1785.16 1614.84   0
  -2 -13  16 1468.11 2278.13   0
   2 -13  17 2852.49 1661.95   0
  -2 -13  17 2109.44 2330.54   0
   2 -13  18 9491.97 1644.30   0
  -2 -13  18 10739.4 2608.96   0
  -2  13  18 8320.35 3140.15   0
  -2 -13  19 5605.73 2692.45   0
   2 -13  19 4356.04 1799.67   0
   2 -13 -19 2832.10 2593.08   1
  -2  13  19 160.024 3258.79   0
  -2  13  20 214.448 3364.31   0
  -2 -13  20 983.869 2729.84   0
   2 -13 -20 152.075 2657.03   1
   2 -13  20 1532.75 1788.12   0
  -2 -13  21 1006.22 2780.33   0
   2 -13 -21-365.506 2741.77   1
  -2  13  21 953.591 3549.09   0
   2 -13  21 2769.88 1839.57   0
   2 -13 -22 18064.7 2964.57   1
  -2  13  22 16487.0 3841.93   0
  -2 -13  22 16624.1 2908.57   0
   2 -13  22 16168.0 2094.81   0
   2 -13  23 4862.76 2138.83   0
  -2  13  23-629.051 3708.52   0
  -2 -13  23 4282.67 2843.07   0
   2 -13 -23 2085.33 2985.00   1
   2 -13  24 2117.56 2204.52   0
  -2  13  24 1143.53 3749.60   0
  -2 -13  24 1873.73 3073.22   0
   2 -13 -24 1262.60 3119.44   1
   2 -13  25-237.335 2163.95   0
  -2 -13  25 3132.15 3028.89   0
  -2  13  25 3845.76 4133.58   0
   2 -13 -25 2814.35 3179.76   1
   2 -13  26 2602.77 2452.11   0
   2 -13 -26 1877.22 3515.34   1
  -2  13  26 3148.01 4233.84   0
  -2 -13  26 2625.63 3236.47   0
  -2 -13  27 2464.09 3229.83   0
  -2  13  27 2367.96 4183.35   0
   2 -13 -27 1445.10 3536.18   1
  -2 -13  28 4443.18 3385.25   0
  -2  13  28 1398.90 4436.83   0
   2 -13 -28 2952.64 3726.52   1
  -2 -13  29 4106.26 3593.02   0
   2 -13 -29 3236.83 3835.84   1
  -2 -13  30 4910.37 3807.89   0
  -2  13  30-488.035 4920.67   0
   2 -13 -30 5977.54 4041.70   1
   2  13  30 326.743 4992.57   0
   2 -13  30-454.517 2974.28   0
   2 -13 -31 970.252 4279.38   1
  -2 -13  31 4255.33 3836.74   0
   2  13  32 307.939 5258.10   0
  -2 -13  32 2880.24 3878.87   0
  -2 -13 -32 100.728 4401.74   1
   2 -13 -32 5344.24 4423.92   1
  -2 -13  33 3549.63 3998.02   0
  -2  13  33 1767.97 5219.30   0
   2 -13 -33 3403.58 4551.48   1
   2 -13 -34 2456.46 4791.43   1
  -2 -13  34 3999.81 4190.83   0
   2  13  34 8003.74 5775.15   0
  -2 -13 -34 2935.82 4592.79   1
  -2  13  34 5805.12 5473.21   0
  -2 -13  35 3824.07 4365.90   0
  -2 -13 -35 1483.37 4421.71   1
   2 -13 -36 3979.14 5132.53   1
  -2 -13 -37 869.827 4736.96   1
   2 -13 -38-466.571 5681.11   1
  -2 -13 -38 1812.24 5191.69   1
   2 -13 -39 4788.84 5829.04   1
  -2 -14   0 312.154 2373.21   0
   2 -14   1 6046.68 1885.72   0
  -2 -14  -1 3954.50 2393.17   0
  -2 -14   1 3018.56 2546.40   0
   2 -14   2 4912.16 1880.48   0
  -2 -14  -2 5126.10 2449.07   0
  -2 -14   2 2374.09 2654.36   0
  -2 -14   3 2971.54 2523.92   0
   2 -14   3 3056.82 1859.29   0
  -2 -14  -3 4664.35 2496.25   0
   2 -14   4 2626.40 1876.21   0
  -2 -14   4 718.877 2461.88   0
  -2 -14  -4 2452.79 2473.93   0
  -2 -14  -5 2365.45 2376.02   0
   2 -14   5 1136.58 1902.31   0
   2 -14   6 2578.77 2003.52   0
  -2 -14   6 2014.72 2362.81   0
  -2 -14  -6 3624.36 2372.81   0
  -2 -14   7 645.406 2358.93   0
  -2 -14  -7 1644.24 2615.34   0
   2 -14   8 15441.7 2014.84   0
  -2 -14   8 16169.5 2375.37   0
   2 -14   9 11428.7 1889.18   0
  -2 -14   9 13781.0 2321.93   0
  -2 -14  10 19698.3 2371.12   0
   2 -14  10 19689.7 1861.70   0
   2 -14  11 2786.11 1545.22   0
  -2 -14  11 470.401 2237.01   0
  -2 -14  12 6737.63 2400.38   0
   2 -14  12 9161.37 1611.80   0
  -2 -14  13 4189.78 2333.86   0
   2 -14  13 6048.67 1680.68   0
   2 -14  14 4768.97 1597.16   0
  -2 -14  14 4099.63 2447.84   0
   2 -14  15 939.643 1644.03   0
  -2 -14  15-281.390 2457.68   0
   2 -14  16 2862.60 1719.39   0
  -2 -14  16-121.013 2484.85   0
   2 -14  17 269.568 1723.36   0
  -2  14  18 13159.6 3501.31   0
   2 -14  18 9887.31 1846.38   0
  -2 -14  18 9075.68 2662.30   0
  -2  14  19 5626.36 3511.31   0
   2 -14  19 5956.99 1863.26   0
  -2 -14  19 6948.36 2783.47   0
   2 -14  20 1174.23 1844.84   0
   2 -14 -20 146.402 2692.33   1
  -2 -14  20 733.852 2790.33   0
  -2  14  21 4739.17 3822.41   0
   2 -14  21 6056.00 2028.73   0
   2 -14 -21 6005.37 2943.93   1
  -2 -14  21 4701.30 2876.31   0
  -2  14  22 20423.6 4059.48   0
  -2 -14  22 14475.8 3034.42   0
   2 -14 -22 20023.9 3128.73   1
   2 -14  22 16305.5 2207.21   0
   2 -14  23 6513.99 2175.12   0
  -2 -14  23 5261.70 2984.26   0
   2 -14 -23 7143.27 3165.08   1
  -2  14  23 11382.2 4098.31   0
   2 -14  24 3115.08 2159.44   0
  -2  14  24 876.043 4236.14   0
  -2 -14  24 3440.77 3174.44   0
   2 -14 -24 655.351 3142.61   1
  -2  14  25 5403.90 4406.25   0
  -2 -14  25 4862.41 3232.51   0
   2 -14  25 4223.66 2238.89   0
   2 -14 -25 5147.41 3428.05   1
  -2 -14  26 10312.7 3483.32   0
   2 -14  26 12126.8 2528.39   0
  -2  14  26 14195.4 4521.91   0
   2 -14 -26 16034.0 3700.63   1
   2 -14  27 5632.47 2445.65   0
  -2  14  27 6312.50 4563.98   0
  -2 -14  27 6705.97 3450.61   0
   2 -14 -27 6498.59 3768.45   1
   2 -14 -28 1311.89 3740.60   1
  -2 -14  28 1910.84 3514.92   0
   2 -14  28 4808.61 2648.26   0
   2 -14  29 2579.37 2796.00   0
   2 -14 -29 1206.23 3950.03   1
  -2 -14  29 3036.91 3764.54   0
   2  14  30 1022.97 5782.34   0
  -2 -14  30 4153.46 3688.83   0
  -2  14  30 21.4344 5195.12   0
   2 -14 -30 4740.28 4023.79   1
   2  14  31 5622.05 5539.02   0
  -2  14  31 4463.06 5259.10   0
   2 -14 -31 9258.28 4349.15   1
  -2 -14  31 7252.57 3904.07   0
  -2 -14  32 5739.05 3998.86   0
   2 -14 -32 1788.74 4405.84   1
   2  14  32 1954.51 6195.98   0
  -2 -14 -33 376.815 4613.87   1
   2 -14 -33 1380.35 4573.39   1
  -2 -14  33 7202.42 4092.06   0
  -2 -14  34 6288.89 4240.80   0
  -2 -14 -34 679.599 4289.62   1
  -2  14  34 4566.70 5906.47   0
   2 -14 -34-452.652 4969.16   1
  -2 -14 -35 1595.09 4844.33   1
   2 -14 -35 2292.98 5120.07   1
   2 -14 -36-361.722 5138.65   1
  -2 -14 -37 738.903 5146.62   1
   2 -14 -38 2530.00 5633.27   1
  -2 -15   0 3132.29 2625.77   0
  -2 -15  -1 2418.62 2669.41   0
   2 -15   1 3238.27 2032.03   0
  -2 -15   1 1706.55 2549.35   0
  -2 -15  -2 8465.87 2556.43   0
   2 -15   2 10574.5 2095.49   0
  -2 -15   2 6134.06 2855.97   0
  -2 -15  -3 14816.9 2651.13   0
   2 -15   3 18444.9 2105.00   0
  -2 -15  -4 1286.84 2590.78   0
   2 -15   4 888.081 2003.23   0
  -2 -15   5 1626.71 2681.61   0
  -2 -15  -5 7722.32 2606.55   0
   2 -15   5 5017.52 2072.30   0
  -2 -15   6 2903.49 2641.19   0
  -2 -15  -6 7374.05 2779.28   0
   2 -15   6 6351.50 2128.93   0
  -2 -15   7 15820.0 2730.80   0
   2 -15   7 18188.2 2284.93   0
  -2 -15  -7 21406.5 2759.35   0
  -2 -15   8 7721.86 2614.45   0
   2 -15   8 6259.26 2111.92   0
  -2 -15   9 19802.1 2655.75   0
   2 -15   9 18625.1 2146.17   0
   2 -15  10 3384.22 1933.07   0
  -2 -15  10 2006.84 2406.43   0
  -2 -15  11 2672.20 2392.04   0
   2 -15  11 164.255 1826.91   0
   2 -15  12 2357.89 1713.07   0
  -2 -15  12 3532.37 2296.95   0
  -2 -15  13 2057.34 2443.69   0
   2 -15  13 5251.26 1695.31   0
   2 -15  14 3989.53 1715.46   0
  -2 -15  14 2032.82 2566.89   0
   2 -15  16 157.940 1757.77   0
  -2 -15  16-448.485 2672.63   0
   2 -15  17-451.553 1787.23   0
   2 -15  18 904.536 1892.79   0
  -2 -15  18 883.106 2634.66   0
  -2  15  19 11135.6 3846.87   0
   2 -15  19 7516.00 1976.81   0
  -2 -15  19 9456.25 2865.69   0
   2 -15  20-86.8708 1952.27   0
  -2 -15  20-296.883 2864.08   0
  -2  15  20-567.947 3887.30   0
   2 -15 -20 361.992 2883.37   1
   2 -15 -21 6620.76 2939.97   1
   2 -15  21 4664.76 1947.96   0
  -2 -15  21 4435.26 2937.38   0
  -2  15  21 3931.49 4081.05   0
   2 -15 -22 1213.95 3094.52   1
   2 -15  22 1507.52 2062.20   0
  -2 -15  22 887.767 3002.00   0
  -2  15  23 3120.40 4458.26   0
  -2 -15  23 3395.33 3115.31   0
   2 -15 -23 2517.26 3024.24   1
   2 -15  23 4510.25 2168.04   0
  -2  15  24 2113.36 4407.22   0
   2 -15  24 3264.83 2142.11   0
  -2 -15  24 1766.12 3347.76   0
   2 -15 -24 2125.47 3242.81   1
   2 -15 -25 4190.28 3486.75   1
  -2  15  25 2566.89 4574.31   0
   2 -15  25 4921.32 2372.58   0
  -2 -15  25 3612.13 3333.37   0
   2 -15 -26 2952.19 3544.91   1
  -2 -15  26 699.858 3498.44   0
  -2  15  26 2593.48 4717.23   0
  -2 -15  27 812.102 3497.52   0
   2 -15 -27 1844.75 3760.78   1
  -2  15  27 2108.11 5092.85   0
  -2  15  28 3955.42 4971.41   0
  -2 -15  28 42.8111 3747.19   0
   2 -15 -28 1699.17 3905.17   1
  -2 -15  29 1986.14 3748.82   0
   2 -15 -29 337.729 4054.27   1
  -2 -15  30-58.5014 3922.37   0
   2 -15 -30 2306.74 4124.31   1
   2  15  31-532.601 6326.26   0
  -2 -15  31 5015.27 4070.06   0
   2 -15 -31 6615.97 4471.47   1
  -2  15  31 6860.05 5640.99   0
   2 -15 -32 2767.98 4460.35   1
  -2 -15  33 2832.58 4377.03   0
  -2  15  33 172.041 6133.58   0
   2 -15 -33 3788.01 4711.47   1
   2 -15 -34 2091.05 4968.11   1
  -2 -15 -35 695.597 4538.66   1
   2 -15 -35 4602.33 5132.48   1
   2 -15 -36 1340.35 5346.96   1
   2 -15 -37-311.580 5487.36   1
   2 -15 -38-368.499 5672.23   1
  -2 -16   0 1119.88 2713.50   0
  -2 -16  -1 2631.31 2606.30   0
   2 -16   1 1243.84 2109.55   0
  -2 -16  -2-301.388 2691.05   0
  -2 -16   2-455.909 2734.48   0
   2 -16   2 1541.41 2135.36   0
   2 -16   3 3777.11 2178.96   0
  -2 -16  -3 5016.58 2590.62   0
  -2 -16   3 1068.59 2795.54   0
  -2 -16   4 5963.48 2929.79   0
   2 -16   4 11162.1 2228.36   0
  -2 -16  -4 8682.94 2867.39   0
   2 -16   5 10982.5 2268.81   0
  -2 -16   5 5043.59 2795.69   0
  -2 -16  -5 9560.33 2749.33   0
  -2 -16   6 26.6917 2799.52   0
  -2 -16  -6 4196.36 2807.75   0
   2 -16   6 1826.47 2197.07   0
  -2 -16  -7 2021.46 2872.49   0
   2 -16   7 1653.15 2217.42   0
  -2 -16   8 1942.61 2740.25   0
   2 -16   8 2919.50 2262.12   0
   2 -16   9 3616.92 2167.42   0
  -2 -16   9 3064.21 2601.08   0
  -2 -16  10 705.957 2543.03   0
   2 -16  10 348.923 2127.41   0
   2 -16  11 4738.42 2088.27   0
  -2 -16  11 7712.19 2590.51   0
   2 -16  12 2035.40 2040.35   0
  -2 -16  12 3176.46 2528.25   0
   2 -16  13 3121.12 1831.89   0
  -2 -16  13 7171.78 2488.68   0
   2 -16  14 2047.67 1792.75   0
  -2 -16  14 3212.92 2455.50   0
  -2 -16  15 3167.54 2638.18   0
   2 -16  15 5885.17 1738.28   0
  -2 -16  16 848.174 2798.31   0
   2 -16  16 949.995 1866.35   0
  -2 -16  17 8988.86 2887.03   0
   2 -16  17 8957.44 2033.35   0
  -2 -16  18 3560.51 2879.28   0
   2 -16  18 1763.34 1973.54   0
  -2  16  19 5573.19 4143.07   0
   2 -16  19 2659.98 2020.44   0
  -2 -16  19 5445.27 3021.58   0
   2 -16 -20 4001.56 2891.76   1
  -2  16  20 5857.51 4308.71   0
   2 -16  20 3746.53 2098.53   0
  -2 -16  20 4988.49 3080.93   0
  -2  16  21 5167.64 4385.73   0
   2 -16  21 2379.96 2131.95   0
  -2 -16  21 3826.53 3052.35   0
   2 -16 -21 6133.66 3169.07   1
  -2  16  22 5331.58 4598.50   0
  -2 -16  22 2355.55 3143.93   0
   2 -16 -22 3841.49 3088.21   1
  -2 -16  23 11438.3 3359.77   0
   2 -16 -23 13719.6 3354.41   1
  -2  16  23 20293.6 4917.36   0
  -2  16  24 756.575 4702.00   0
  -2 -16  24 594.868 3394.65   0
   2 -16 -24 919.126 3377.23   1
  -2  16  25 6211.94 5117.35   0
  -2 -16  25 1098.03 3382.38   0
   2 -16 -25 3984.97 3506.45   1
  -2 -16  26 1355.34 3447.22   0
   2 -16 -26 2607.79 3750.08   1
  -2  16  26 1461.53 5021.64   0
  -2  16  27 10745.7 5328.22   0
  -2 -16  27 8386.73 3697.83   0
   2 -16 -27 6268.05 3871.01   1
  -2  16  28 5311.44 5362.68   0
  -2 -16  28 2859.28 3789.60   0
   2 -16 -28-569.412 3950.46   1
  -2 -16  29 1800.14 3860.18   0
   2 -16 -29 3973.56 4096.29   1
   2 -16 -30 4702.64 4370.38   1
  -2 -16  30 705.786 4006.17   0
   2  16  31 328.678 6189.90   0
  -2 -16  31 2451.29 4202.30   0
  -2  16  31 1062.96 5926.04   0
   2 -16 -31 4767.15 4375.48   1
  -2 -16 -32 990.443 4649.75   1
  -2 -16  32 593.191 4188.04   0
   2 -16 -32 1011.95 4606.91   1
  -2 -16  33 4051.91 4408.89   0
   2 -16 -33 1948.71 4693.84   1
  -2 -16 -34-206.697 4908.20   1
   2 -16 -34 699.072 5100.00   1
  -2 -16 -35 1271.93 4587.09   1
   2 -16 -35 2084.86 5214.76   1
  -2 -17   0 9090.10 2868.92   0
  -2 -17  -1 1277.47 2833.49   0
  -2 -17   1 144.899 2887.26   0
  -2 -17  -2 1232.00 2739.50   0
   2 -17   2 1251.31 2220.63   0
   2 -17   3 2267.63 2312.45   0
  -2 -17   3 1473.63 2816.04   0
  -2 -17  -4-455.722 2936.88   0
   2 -17   4 852.943 2228.70   0
   2 -17   5 11855.7 2370.69   0
  -2 -17   5 8477.22 2997.43   0
  -2 -17  -5 9421.20 2901.03   0
   2 -17   6 1695.30 2278.95   0
  -2 -17  -6 2136.80 2843.54   0
  -2 -17   7 2718.01 2944.18   0
  -2 -17  -7 4908.94 3199.39   0
   2 -17   7 3170.82 2310.14   0
  -2 -17   8 1969.41 2893.54   0
   2 -17   8 2321.38 2341.61   0
  -2 -17   9-649.588 2803.69   0
   2 -17   9 572.515 2329.48   0
   2 -17  10 60.9306 2266.16   0
  -2 -17  11 1277.52 2758.48   0
   2 -17  11 1321.53 2272.38   0
   2 -17  12-796.401 2147.29   0
  -2 -17  12-35.1730 2694.93   0
  -2 -17  13 1190.99 2654.21   0
  -2 -17  14 6139.81 2678.63   0
   2 -17  14 5470.97 2172.60   0
  -2 -17  15 4886.11 2691.46   0
   2 -17  15 3276.13 1986.08   0
   2 -17  16 2104.73 1903.72   0
  -2 -17  16 5480.89 2713.89   0
  -2 -17  17 9027.55 2942.81   0
  -2 -17  20 389.183 3165.36   0
  -2  17  21-448.173 4839.99   0
   2 -17 -21-150.250 3041.72   1
   2 -17 -22-25.1104 3311.88   1
  -2 -17  23 1001.62 3395.31   0
   2 -17 -23 4524.80 3333.86   1
  -2  17  23-333.079 5159.63   0
   2 -17 -24-287.255 3499.90   1
   2 -17 -25 30.5643 3475.34   1
  -2  17  25 663.214 5343.97   0
  -2 -17  25 2735.38 3576.34   0
  -2  17  26 584.707 5532.14   0
   2 -17 -26 1085.07 3635.35   1
  -2 -17  26-404.408 3668.78   0
   2 -17 -27 1180.66 3994.87   1
  -2  17  27 950.500 5753.85   0
  -2  17  28 2541.30 5846.82   0
  -2 -17  28 1115.34 3872.11   0
   2 -17 -28 1658.59 3948.49   1
  -2  17  29 2942.49 6075.71   0
   2 -17 -30 2626.79 4459.46   1
  -2 -17  30 1518.04 4133.22   0
  -2 -17 -34 711.770 4692.66   1
  -2 -18   0 4550.91 3072.28   0
  -2 -18  -1 6048.30 2907.45   0
  -2 -18   1 6413.09 2988.20   0
  -2 -18  -2 8501.62 2970.29   0
   2 -18   2 8625.39 2467.66   0
  -2 -18   2 2213.71 2985.93   0
  -2 -18  -3 6739.16 3116.39   0
  -2 -18   3 6814.41 3024.33   0
   2 -18   3 9539.11 2450.91   0
   2 -18   4 3494.62 2404.52   0
  -2 -18   4 1671.53 3058.85   0
  -2 -18  -4 2458.84 3106.89   0
  -2 -18   5 2554.03 3179.51   0
  -2 -18  -5 7313.81 3001.67   0
   2 -18   5 8642.47 2402.17   0
   2 -18   6 1556.80 2349.84   0
  -2 -18   6-629.998 3075.63   0
  -2 -18  -6 4222.93 3016.63   0
   2 -18   7 4052.79 2400.72   0
  -2 -18   7 4279.18 3117.67   0
  -2 -18   8 1525.91 3088.00   0
   2 -18   8 1995.43 2437.48   0
  -2 -18   9 1584.17 3088.35   0
   2 -18   9 4002.10 2482.80   0
  -2 -18  10 1948.91 3103.04   0
   2 -18  10 3934.70 2384.75   0
  -2 -18  11 2979.25 2986.27   0
  -2 -18  13 7704.99 3051.69   0
  -2 -18  14 16670.8 3096.15   0
  -2 -18  15 7765.44 3013.24   0
  -2 -18  16 4249.91 2895.40   0
  -2 -18  17 7834.37 2991.48   0
  -2 -18  18 13300.6 3001.18   0
  -2 -18  19 3846.62 3141.26   0
   2 -18 -21 1340.64 3108.93   1
  -2  18  22 4091.05 5421.59   0
  -2 -18  22 2357.35 3418.50   0
   2 -18 -22 6070.18 3450.67   1
  -2  18  23-664.900 5411.00   0
  -2 -18  23-568.460 3550.25   0
  -2  18  24-481.571 5718.92   0
  -2 -18  25 762.765 3771.02   0
  -2  18  25 938.470 5783.17   0
  -2  18  26 2999.20 6059.46   0
  -2 -18  26 3002.95 3866.27   0
  -2  18  27-151.406 6145.94   0
  -2  18  28 4079.36 6439.03   0
  -2  18  29-489.662 6469.20   0
  -2 -18  30 1645.49 4190.62   0
  -2  18  30 352.845 6830.66   0
  -2 -18  31 2918.80 4333.20   0
  -2 -18 -34 2604.30 4803.53   1
  -2 -19   0 2461.73 3065.64   0
  -2 -19   1 1107.02 3045.72   0
  -2 -19  -1 799.117 3011.23   0
  -2 -19  -2 885.000 3106.42   0
   2 -19   3 7299.79 2529.08   0
  -2 -19  -3 6053.09 3195.78   0
  -2 -19   3 4299.75 3102.38   0
  -2 -19  -4 7526.90 3084.24   0
   2 -19   4 5182.43 2546.90   0
  -2 -19   4 2907.48 3137.95   0
   2 -19   5 13368.0 2576.73   0
  -2 -19  -5 11085.9 3220.91   0
  -2 -19   5 10343.7 3261.06   0
  -2 -19  -6 4000.74 3280.45   0
  -2 -19   6-362.756 3232.02   0
  -2 -19   7 2841.96 3240.51   0
  -2 -19   8-156.875 3108.73   0
  -2 -19   9 839.915 3263.81   0
  -2 -19  13-727.550 3145.85   0
  -2 -19  14 1946.19 3179.68   0
  -2 -19  15 4246.82 3182.41   0
  -2 -19  16 1080.89 3160.11   0
  -2 -19  17 4979.43 3145.04   0
  -2 -19  18 3118.49 3180.29   0
  -2 -19  19 3412.12 3219.72   0
  -2 -19  20 2327.41 3173.32   0
  -2 -19  21 3269.31 3323.52   0
  -2  19  22 4890.81 5866.21   0
  -2 -19  22 2367.88 3491.46   0
  -2  19  26 730.494 6497.79   0
  -2  19  27 5575.58 6578.29   0
  -2  19  29 171.522 6886.17   0
  -2 -19 -33 1082.40 5039.73   1
  -2 -20   0 23919.6 3347.79   0
  -2 -20   1-386.632 3111.33   0
  -2 -20  -1 3526.24 3194.45   0
  -2 -20   2 341.177 3177.14   0
  -2 -20  -2 2480.24 3279.03   0
  -2 -20   3 683.991 3204.82   0
  -2 -20  -3 2376.86 3279.57   0
  -2 -20  -4 21507.8 3464.53   0
  -2 -20   4 14460.1 3363.49   0
  -2 -20   5-238.153 3284.13   0
  -2 -20  -5 6842.32 3345.99   0
  -2 -20   7 127.418 3437.69   0
  -2 -20   8 14652.7 3542.51   0
  -2 -20   9-205.210 3390.26   0
  -2 -20  10 715.529 3372.32   0
  -2 -20  11 357.565 3486.81   0
  -2 -20  12 12375.5 3613.18   0
  -2 -20  14-383.552 3473.42   0
  -2 -20  15 916.947 3524.13   0
  -2 -20  16 1964.68 3497.79   0
  -2 -20  17 3864.40 3483.26   0
  -2 -20  18 555.016 3365.07   0
  -2 -20  19 3328.02 3423.90   0
  -2  20  20 2557.47 5975.27   0
  -2 -20  20 5022.23 3439.32   0
  -2 -20  21 3915.58 3471.60   0
  -2  20  22 3858.12 6388.36   0
  -2 -20  22 4735.68 3557.17   0
  -2 -20  23 2808.06 3597.24   0
  -2  20  23 1371.63 6521.38   0
  -2  20  24 2174.61 6610.15   0
  -2 -20  24 8383.63 3713.93   0
  -2  20  25 808.789 6717.01   0
  -2 -20  25 8142.70 3780.43   0
  -2 -20  26 415.284 3941.85   0
  -2 -21   0 3779.42 3399.19   0
  -2 -21  -1 3242.61 3433.90   0
  -2 -21   1 1435.37 3387.26   0
  -2 -21  -2 5051.43 3516.46   0
  -2 -21   2 4286.39 3429.94   0
  -2 -21  -3 7667.71 3539.30   0
  -2 -21   3 5867.23 3398.55   0
  -2 -21  -4 5260.61 3511.23   0
  -2 -21  -5 4128.80 3629.49   0
  -2 -21   6-638.307 3490.59   0
  -2 -21   7 1189.97 3485.68   0
  -2 -21   8 1554.99 3605.79   0
  -2 -21   9 6556.71 3711.36   0
  -2 -21  11 822.753 3575.65   0
  -2 -21  13-121.242 3710.26   0
  -2 -21  14-298.787 3644.28   0
  -2 -21  17-192.128 3685.95   0
  -2 -21  18 950.758 3739.23   0
  -2 -21  19 2073.76 3811.96   0
  -2  21  20 1739.97 6220.52   0
  -2 -21  20 4403.22 3873.35   0
  -2  21  21 6260.48 6538.51   0
  -2 -21  21 5145.45 3865.91   0
  -2 -21  22 3086.20 3695.53   0
  -2  21  23-84.0392 6991.57   0
  -2 -21  23 2937.43 3809.28   0
  -2 -21  24 2048.88 3833.00   0
  -2  21  24 3961.98 7218.39   0
  -2  21  25 3648.51 7455.42   0
  -2 -21  25 6051.57 4015.04   0
  -2 -21  26 2463.82 3965.01   0
  -2 -21  27 2264.00 4155.10   0
  -2 -21  28 4242.57 4163.76   0
  -2 -22   0 2226.00 3480.05   0
  -2 -22  -1 12675.2 3693.54   0
  -2 -22   1 9620.85 3493.45   0
  -2 -22  -2 2971.46 3580.10   0
  -2 -22   2 2411.21 3509.26   0
  -2 -22   3 5982.95 3535.68   0
  -2 -22  -3 9481.46 3647.82   0
  -2 -22   4 1205.79 3480.33   0
  -2 -22  -4 4018.84 3682.88   0
  -2 -22   5 8582.73 3652.97   0
  -2 -22   7 6.53246 3598.99   0
  -2 -22   9 1810.46 3632.78   0
  -2 -22  10 2117.22 3751.25   0
  -2 -22  11 3605.69 3837.76   0
  -2 -22  12 219.775 3733.81   0
  -2 -22  13 832.451 3822.89   0
  -2 -22  15 2225.14 3915.69   0
  -2 -22  16 492.658 3873.73   0
  -2 -22  17 412.318 4020.08   0
  -2 -22  18 2820.32 4042.48   0
  -2 -22  20 1932.27 4151.87   0
  -2 -22  21 997.459 4185.29   0
  -2 -22  22 3796.81 4257.49   0
  -2 -22  23 519.432 4057.48   0
  -2 -22  24 1221.86 4112.91   0
  -2 -22  25 2950.72 4267.91   0
  -2 -22  26 5791.56 4323.48   0
  -2 -23   0 13271.4 3818.26   0
  -2 -23  -1 1365.89 3609.49   0
  -2 -23   1 2676.83 3683.58   0
  -2 -23  -2 5165.21 3750.31   0
  -2 -23   2 1774.66 3583.72   0
  -2 -23   3 50.4386 3610.63   0
  -2 -23  -3 2424.49 3718.21   0
  -2 -23   4 339.296 3673.73   0
  -2 -23   5 5389.70 3745.98   0
  -2 -23   6 1070.21 3641.11   0
  -2 -23  10-325.407 3915.31   0
  -2 -23  11 1124.22 3835.60   0
  -2 -23  12 3572.89 4056.24   0
  -2 -23  17 2254.07 4241.29   0
  -2 -23  18-462.759 4204.99   0
  -2 -23  19 611.900 4231.17   0
  -2 -23  20 696.132 4211.22   0
  -2 -23  22 1874.43 4511.84   0
  -2 -23  23 568.738 4589.34   0
  -2 -24   0 9773.14 3875.04   0
  -2 -24   1 4102.35 3839.04   0
  -2 -24  -1 3367.10 3778.55   0
  -2 -24  -2 1611.20 3881.84   0
  -2 -24   2 4452.63 3758.30   0
  -2 -24   3 2244.23 3650.09   0
  -2 -24   4 7398.73 3749.14   0
  -2 -24   5-8.27558 3693.98   0
  -2 -24   6 2126.27 3720.43   0
  -2 -24   7-571.063 3855.80   0
  -2 -24   8 3650.66 3850.97   0
  -2 -24  12-510.363 3932.56   0
  -2 -24  15-214.042 4289.51   0
  -2 -24  17 1427.54 4263.30   0
  -2 -24  18-368.931 4353.82   0
  -2 -25   0 133.924 3849.10   0
  -2 -25   1-93.4608 3846.39   0
  -2 -25  -1 4128.19 4001.03   0
  -2 -25   3 2469.58 3810.70   0
  -2 -25   4 8833.54 3896.85   0
  -2 -25   5 3959.10 3728.76   0
  -2 -25   6 39.9343 3827.71   0
  -2 -25   7-199.599 3771.49   0
  -2 -25   8 1305.92 3899.11   0
  -2 -25   9 1400.39 3846.04   0
  -2 -25  10 1.59722 4049.17   0
  -2 -25  11 490.972 3996.35   0
  -2 -25  12 1453.94 4091.78   0
  -2 -25  14 41.6430 4187.67   0
  -2 -26   0 5468.85 4045.93   0
  -2 -26   1 4048.25 3927.64   0
  -2 -26   2 3293.12 4038.05   0
  -2 -26   3 3202.00 3970.34   0
  -2 -26   4 3441.14 4046.39   0
  -2 -26   5 6086.95 3919.23   0
  -2 -26   6 160.840 3921.54   0
  -2 -26   7-164.702 3882.35   0
  -2 -26   8 2233.31 4065.02   0
  -2 -26   9 2166.11 3960.56   0
  -2 -27   1 3547.77 4113.14   0
  -2 -27   2 5765.61 4182.59   0
  -2 -27   3 2347.15 4043.95   0
   3   0   0 1366.25 654.666   0
  -3   0   0 1496.48 838.010   0
  -3   0  -1 635.127 986.046   0
   3   0  -1 302.522 623.424   0
   3   0   1-286.632 762.427   0
  -3   0   1-492.471 858.829   0
   3   0   2 91029.2 1423.86   0
   3   0  -2 91254.7 1206.02   0
  -3   0  -2 93839.0 1596.89   0
  -3   0   2 98560.7 1396.42   0
   3   0   3 46.8693 1005.48   0
  -3   0   3 618.182 802.819   0
  -3   0  -3 718.656 972.325   0
  -3   0  -4 105088. 1553.43   0
   3   0   4 112135. 1960.15   0
  -3   0   4 112196. 1544.50   0
  -3   0   5 444.608 905.842   0
   3   0   5-736.819 1184.18   0
  -3   0   6 54604.2 1338.57   0
  -3   0   7 1041.84 1040.72   0
  -3   0   8 29338.1 1317.47   0
  -3   0   9 422.733 1212.39   0
  -3   0  10 81518.1 1875.15   0
  -3   0  11 262.300 1270.99   0
   3   0 -11-580.562 1401.56   1
   3   0 -12 15138.4 1601.28   1
  -3   0  12 17018.2 1453.34   0
  -3   0  13 2462.02 1403.86   0
   3   0 -13 690.883 1633.44   1
  -3   0  14 73303.1 2159.20   0
   3   0 -14 71879.0 2299.42   1
  -3   0  15 429.622 1743.22   0
   3   0 -15 943.908 1844.91   1
  -3   0  16 12436.0 1898.80   0
   3   0 -16 10606.5 1827.30   1
  -3   0  17 484.205 1717.87   0
   3   0 -17 490.690 2073.88   1
   3   0  18 6560.80 1971.70   0
  -3   0  18 4984.98 2072.90   0
   3   0 -18 6300.13 1972.97   1
   3   0  19 326.158 1947.33   0
   3   0 -19 436.760 2214.49   1
  -3   0  20 268.132 2298.66   0
  -3   0 -20 1227.25 2152.04   1
   3   0 -20 1608.52 2463.38   1
   3   0 -21 1907.42 2628.53   1
   3   0  21-536.519 2282.46   0
  -3   0 -21 258.384 2368.81   1
   3   0  22 28472.6 2505.10   0
  -3   0  22 24944.9 2704.85   0
   3   0 -22 23253.5 2918.54   1
  -3   0 -22 22668.0 2425.88   1
   3   0  23 1188.44 2388.03   0
  -3   0  23 1437.64 2409.92   0
   3   0 -23 2064.32 2903.95   1
   3   0  24 825.773 2535.75   0
  -3   0  24 564.687 2482.71   0
  -3   0 -24 1136.98 2522.55   1
   3   0 -24 758.696 2899.74   1
  -3   0 -25-535.712 2482.21   1
   3   0  25 412.956 2538.21   0
   3   0  26 1730.10 2720.50   0
  -3   0  26 2432.07 2964.05   0
  -3   0 -26 1495.41 2996.66   1
   3   0 -26 599.847 3060.65   1
   3   0  27-348.690 2893.00   0
  -3   0 -27-458.155 3180.32   1
  -3   0  27 748.824 2804.41   0
   3   0 -27 58.3999 3510.45   1
  -3   0  28 2479.05 3235.51   0
  -3   0 -28-212.304 3047.86   1
   3   0 -28 773.271 3385.89   1
   3   0 -29 1972.53 3469.42   1
   3   0  29-68.7457 3050.80   0
  -3   0  29 2134.63 3144.95   0
  -3   0 -29 1263.67 3067.87   1
   3   0  30 4289.37 3193.28   0
  -3   0 -30 4612.38 3340.34   1
  -3   0  30 5431.62 3365.22   0
   3   0 -30 4765.20 4045.54   1
   3   0  31 1962.41 3472.36   0
  -3   0  31 111.136 3498.63   0
  -3   0 -31 5143.89 3756.76   1
   3   0  32 2690.86 3608.97   0
  -3   0  32 2363.19 3682.46   0
   3   0 -32 4314.19 4370.03   1
  -3   0 -32 4805.01 3982.99   1
   3   0  33 290.139 3635.84   0
   3   0 -33 5275.99 4095.50   1
  -3   0 -33 1128.57 4056.51   1
  -3   0  33 2486.50 3719.53   0
   3   0  34 635.049 3738.21   0
  -3   0 -34 1497.66 4056.03   1
  -3   0  34-107.557 4025.86   0
   3   0 -34 1452.74 4767.86   1
   3   0  35 555.138 3940.38   0
  -3   0  35 966.779 3866.45   0
  -3   0 -35 2264.03 4021.65   1
   3   0 -35-603.190 4446.14   1
   3   0  36 3606.60 3970.88   0
   3   0 -36 1358.36 5118.02   1
  -3   0 -36 2875.01 4215.30   1
   3   0  37 4046.07 4396.04   0
  -3   0  37 1142.82 4209.53   0
   3   0 -38 3568.67 4963.40   1
   3   0  38 4687.19 4700.35   0
  -3   0  38 3296.78 4475.32   0
  -3   0 -38 5957.64 4637.51   1
   3   0  39-137.898 4810.42   0
  -3   0 -39 4251.50 5046.53   1
   3   0 -39 3085.99 5790.50   1
   3   0 -40 4976.52 5499.54   1
  -3   0 -40 1984.61 5371.37   1
  -3   0 -41 3116.71 5657.75   1
   3  -1   0 120.988 522.383   0
   3   1   0-175.907 812.348   0
  -3   1   0 226.605 728.064   0
  -3  -1   0 637.132 1045.60   0
   3   1   1 272595. 2309.66   0
  -3  -1   1 273084. 2320.96   0
  -3   1   1 271762. 1890.72   0
   3  -1   1 276548. 1729.53   0
  -3  -1  -1 260694. 2569.32   0
  -3   1  -1 259072. 2131.99   0
   3  -1  -1 259375. 1605.76   0
   3  -1   2 65373.8 1104.06   0
   3   1   2 62106.8 1474.55   0
   3  -1  -2 64758.8 970.421   0
  -3  -1  -2 68985.3 1659.73   0
  -3   1  -2 61489.0 1207.07   0
  -3   1   2 66543.4 1087.97   0
  -3  -1   2 65167.2 1378.24   0
  -3   1   3 828.167 705.707   0
  -3  -1  -3 2793.69 1106.33   0
   3  -1   3 1999.80 918.611   0
  -3  -1   3 1728.89 919.150   0
   3  -1  -3 1551.39 607.974   0
  -3   1  -3 1169.23 776.387   0
  -3  -1  -4 30097.7 1256.15   0
   3  -1   4 28271.6 1279.66   0
  -3   1   4 31149.2 1000.13   0
  -3  -1   4 29319.5 1101.48   0
  -3  -1   5 10172.6 1033.64   0
  -3  -1  -5 11518.3 1102.96   0
  -3   1   5 10262.3 901.928   0
   3  -1   5 9849.67 1133.85   0
  -3  -1   6 1173.56 961.100   0
  -3   1   6 907.969 893.726   0
   3  -1   6 782.182 1069.43   0
  -3  -1   7 324.337 1106.17   0
  -3   1   7 1200.55 948.606   0
  -3  -1   8 11520.2 1266.36   0
  -3   1   8 11695.2 1138.51   0
  -3   1   9 1589.81 1129.05   0
   3  -1  -9 634.914 1151.21   1
  -3  -1   9 552.212 1154.96   0
  -3   1  10 10417.9 1248.30   0
  -3  -1  10 10738.5 1282.02   0
   3  -1 -10 9624.82 1322.90   1
   3  -1 -11 47802.1 1720.48   1
  -3   1  11 48167.8 1650.36   0
  -3  -1  11 50207.6 1803.06   0
  -3  -1  12 77798.6 1963.31   0
   3  -1 -12 79054.1 1975.71   1
   3   1 -13 297786. 3451.20   1
  -3   1  13 301329. 3231.05   0
   3  -1 -13 296015. 3206.69   1
  -3  -1  13 302978. 3304.29   0
  -3   1  14 26938.4 1868.30   0
  -3  -1  14 24627.5 1713.37   0
   3  -1 -14 23629.4 1752.34   1
   3   1 -14 23578.5 2004.64   1
   3  -1  15 78327.1 2103.50   0
  -3  -1  15 81778.6 2311.52   0
   3  -1 -15 82589.4 2418.07   1
   3   1 -15 80045.6 2542.55   1
  -3   1  15 80861.0 2268.68   0
   3  -1  16 92226.7 2303.51   0
  -3   1  16 100434. 2460.73   0
   3  -1 -16 99302.3 2525.39   1
  -3  -1  16 104157. 2655.60   0
   3   1 -16 96252.7 2623.32   1
  -3   1  17 18823.5 2050.76   0
  -3  -1  17 21022.3 1943.32   0
   3   1 -17 20468.8 2212.32   1
   3  -1 -17 19749.0 2180.21   1
   3  -1  17 19814.2 1872.66   0
   3   1 -18 215.729 2150.20   1
  -3   1 -18-378.127 2018.24   1
  -3   1  18 25.8773 2000.12   0
  -3  -1  18 431.736 1961.57   0
   3  -1 -18 206.039 2110.23   1
   3   1  19 5313.26 2024.46   0
  -3  -1  19 7960.97 2242.52   0
   3  -1  19 8855.17 1975.04   0
  -3   1  19 8793.00 2197.27   0
  -3   1 -19 8109.60 1940.12   1
   3   1 -19 7648.90 2420.09   1
   3  -1 -19 6580.60 2186.07   1
   3   1  20 25186.1 2459.04   0
   3  -1  20 27067.7 2312.66   0
  -3   1  20 23447.5 2373.08   0
  -3   1 -20 26459.2 2420.99   1
  -3  -1  20 26946.7 2497.97   0
   3  -1 -20 23339.7 2385.64   1
   3   1 -20 25725.8 2459.22   1
   3   1  21 311.716 2230.62   0
   3  -1  21 1224.62 2086.49   0
  -3   1  21 2272.09 2137.98   0
  -3  -1  21 2010.17 2381.60   0
   3   1 -21 1036.35 2305.44   1
  -3   1 -21 2040.83 2284.61   1
   3  -1 -21 1362.67 2373.30   1
   3   1  22 11683.2 2432.05   0
  -3  -1  22 8901.14 2542.21   0
  -3  -1 -22 11674.6 2691.47   1
  -3   1 -22 10435.5 2253.49   1
   3  -1 -22 9826.10 2695.07   1
   3   1 -22 9301.86 2602.75   1
  -3   1  22 9887.98 2333.44   0
   3  -1  22 9069.87 2289.96   0
   3   1  23 849.080 2536.44   0
   3  -1  23 1806.82 2361.44   0
  -3   1 -23 1712.28 2474.20   1
  -3   1  23 3681.34 2625.73   0
  -3  -1  23 5005.71 2650.81   0
  -3  -1 -23 1827.97 2362.92   1
   3  -1 -23 2953.09 2818.48   1
   3   1 -23 2336.93 2645.60   1
   3   1  24 24345.6 2767.09   0
   3  -1  24 22246.5 2623.00   0
  -3   1  24 22534.0 2895.82   0
  -3  -1  24 21644.5 2925.46   0
  -3  -1 -24 24643.1 2964.06   1
  -3   1 -24 20966.4 2902.98   1
   3  -1 -24 24308.3 3131.80   1
   3   1 -24 21546.5 2856.43   1
   3   1  25 31658.8 2947.72   0
   3  -1  25 35188.6 2822.84   0
  -3   1  25 34770.1 2929.70   0
   3  -1 -25 33315.2 3060.20   1
  -3  -1  25 33255.9 3066.47   0
  -3   1 -25 34389.5 3177.45   1
  -3  -1 -25 33182.1 3067.97   1
   3   1 -25 31793.4 3128.37   1
   3   1  26 1988.16 2910.90   0
   3  -1  26 168.895 2579.11   0
  -3   1  26 2770.33 3042.41   0
  -3  -1  26 4192.67 2700.41   0
  -3   1 -26 595.050 2777.20   1
   3   1 -26 1411.23 3171.81   1
  -3  -1 -26 1121.66 2597.43   1
   3  -1 -26 2386.04 3124.39   1
   3   1 -27 14594.4 3710.83   1
   3   1  27 16343.9 3022.36   0
   3  -1  27 18387.9 2971.20   0
  -3  -1 -27 15513.8 3280.20   1
  -3   1  27 12512.8 2949.72   0
  -3  -1  27 15366.2 3093.33   0
  -3   1 -27 14516.0 2918.13   1
   3  -1 -27 18142.5 3583.61   1
   3   1  28 39984.4 3413.90   0
  -3   1  28 35973.9 3496.26   0
  -3  -1  28 34651.6 3609.92   0
   3  -1 -28 34663.5 3530.35   1
   3  -1  28 38971.2 3313.79   0
   3   1 -28 30406.8 3865.43   1
  -3  -1 -28 34700.3 3640.23   1
  -3   1 -28 34006.6 3206.27   1
   3   1  29 10466.4 3365.21   0
   3  -1  29 10618.5 3206.12   0
   3  -1 -29 15206.9 3917.78   1
  -3   1  29 11298.0 3306.67   0
  -3  -1  29 10297.4 3153.30   0
   3   1 -29 12213.2 3548.69   1
  -3   1 -29 9819.99 3339.92   1
  -3  -1 -29 9029.80 3148.64   1
   3   1  30 607.202 3200.87   0
   3  -1  30 2089.24 3131.96   0
  -3   1  30-1.23112 3442.62   0
  -3  -1 -30 1441.76 3254.07   1
  -3  -1  30 296.692 3409.15   0
   3  -1 -30 1915.73 3509.54   1
  -3   1 -30 1797.05 3563.51   1
   3   1  31-540.942 3376.16   0
   3  -1  31 1692.61 3274.53   0
  -3   1  31 994.431 3339.26   0
  -3   1 -31 4154.34 3783.66   1
  -3  -1 -31 1243.46 3747.80   1
   3  -1 -31 3420.00 4130.75   1
  -3  -1  31 3435.57 3590.15   0
   3   1 -31 1491.78 4075.49   1
   3   1  32 14469.8 3806.82   0
  -3  -1  32 12622.1 3658.25   0
   3  -1  32 12848.4 3567.23   0
  -3   1  32 14553.5 3907.07   0
  -3  -1 -32 12975.5 4015.25   1
  -3   1 -32 13459.5 4035.33   1
   3   1 -32 11658.9 4164.95   1
   3  -1 -32 11022.6 3957.67   1
   3  -1 -33 7382.44 4535.13   1
   3   1  33 5745.25 3919.13   0
   3  -1  33 3522.78 3615.09   0
  -3   1  33 5152.32 3640.45   0
  -3  -1  33 7456.99 3999.42   0
  -3  -1 -33 6162.33 3933.94   1
  -3   1 -33 7683.04 4212.18   1
   3   1 -33 6244.60 4671.27   1
   3   1 -34 3030.98 4272.17   1
   3   1  34 5251.45 3916.52   0
   3  -1  34 2852.84 3636.73   0
  -3  -1  34 5523.57 3841.76   0
  -3   1  34 7103.55 4154.87   0
  -3  -1 -34 3567.53 3794.45   1
  -3   1 -34 1835.49 4240.70   1
   3  -1 -34 5828.70 4266.68   1
   3   1 -35 5542.79 5043.06   1
  -3  -1 -35 3173.03 3945.65   1
   3   1  35 5526.19 4031.19   0
   3  -1  35 2772.90 3852.34   0
   3  -1 -35 3318.32 4884.69   1
  -3   1  35 1701.85 3994.37   0
  -3  -1  35 3014.01 4174.97   0
  -3   1 -35 2594.66 4313.18   1
  -3  -1  36 9764.56 4340.01   0
   3  -1 -36 9239.15 4854.81   1
   3   1  36 12961.6 4229.53   0
   3  -1  36 14379.2 4283.55   0
  -3   1  36 9296.80 4121.43   0
  -3  -1 -36 8720.77 4481.05   1
  -3   1 -36 13444.2 4496.81   1
   3   1 -36 10126.6 4823.58   1
   3   1 -37 5935.21 5261.37   1
  -3   1 -37 3807.60 4403.10   1
   3   1  37 2637.58 4446.08   0
  -3  -1  37 1810.41 4210.54   0
   3  -1  37 5253.35 4495.32   0
  -3   1  37 5511.53 4602.38   0
  -3  -1 -37 2250.41 4830.88   1
   3  -1 -37 4539.84 4769.31   1
   3   1  38 2541.07 4613.96   0
   3  -1  38 5229.93 4630.74   0
   3   1 -38 2396.34 5432.82   1
  -3  -1  38 72.8489 4718.14   0
   3  -1 -38 3038.73 5508.27   1
  -3  -1 -38 1560.62 5040.63   1
  -3   1 -38-227.354 4432.75   1
   3  -1  39 2703.91 4690.41   0
  -3  -1 -39 1588.68 5044.04   1
  -3   1 -39 714.300 4702.72   1
   3  -1 -39 686.543 5301.87   1
   3  -1 -40 6351.42 5365.16   1
  -3   1 -40 403.128 4879.51   1
  -3  -1 -40 595.431 4937.94   1
   3  -1 -41 2969.78 6042.92   1
  -3   1 -41 1209.45 4961.58   1
  -3   2   0 25.8109 582.146   0
   3  -2   0 310.228 429.937   0
  -3  -2   0-572.403 1180.87   0
   3  -2   1 133362. 1010.07   0
  -3  -2   1 133603. 1894.06   0
   3  -2  -1 135256. 1090.09   0
  -3  -2  -1 131261. 2200.94   0
  -3   2   1 133320. 1247.59   0
   3  -2  -2 27761.6 713.520   0
  -3  -2  -2 27236.8 1518.24   0
  -3  -2   2 24648.3 1199.83   0
  -3   2  -2 24193.7 786.451   0
   3  -2   2 26645.1 709.114   0
  -3   2   2 28042.1 788.223   0
   3  -2   3 99568.1 1308.74   0
   3  -2  -3 102179. 1153.21   0
  -3  -2   3 99111.0 1644.25   0
  -3   2   3 101816. 1254.37   0
  -3   2  -3 97097.9 1118.62   0
  -3  -2  -3 100273. 1941.96   0
  -3   2   4 1391.15 724.078   0
   3  -2  -4 898.225 677.539   0
  -3  -2  -4 1575.66 1190.52   0
   3  -2   4 813.836 899.820   0
  -3  -2   4 1335.29 1033.72   0
  -3  -2   5 1741.49 961.199   0
   3  -2   5 1194.23 888.250   0
  -3   2   5 1440.04 823.025   0
  -3  -2  -5 1862.10 1119.23   0
  -3  -2   6 3821.55 1063.06   0
  -3  -2  -6 5533.06 1216.70   0
   3  -2   6 5141.57 953.963   0
  -3   2   6 4906.75 883.422   0
  -3   2   7 75197.0 1460.36   0
   3  -2   7 75403.6 1471.70   0
  -3  -2   7 73153.9 1661.86   0
  -3  -2   8 1087.19 1175.30   0
  -3   2   8 487.757 1043.52   0
   3  -2  -8-619.304 995.630   1
  -3  -2   9 20020.5 1464.98   0
  -3   2   9 18942.5 1246.64   0
   3  -2  -9 19379.2 1230.69   1
   3  -2 -10 302.829 1158.27   1
  -3   2  10-267.968 1227.89   0
  -3  -2  10 1259.44 1399.52   0
  -3   2  11 28352.2 1557.30   0
  -3  -2  11 27168.7 1668.39   0
   3  -2 -11 27900.1 1414.34   1
   3  -2  12 380.144 1128.54   0
  -3   2  12 601.741 1303.33   0
   3  -2 -12 644.274 1360.86   1
  -3  -2  12 1588.89 1370.77   0
  -3   2  13 67963.2 2019.63   0
  -3  -2  13 66061.6 2123.74   0
   3  -2 -13 63838.2 1975.38   1
   3  -2  14 590.407 1384.44   0
   3  -2 -14 1687.57 1494.88   1
  -3   2  14-87.4510 1479.70   0
  -3  -2  14 2169.77 1714.98   0
   3   2 -15 37706.9 2287.71   1
   3  -2  15 38012.5 1764.77   0
  -3   2  15 37326.3 1925.20   0
   3  -2 -15 37815.0 2039.15   1
  -3  -2  15 42211.8 2126.93   0
   3   2 -16 7560.76 2048.85   1
  -3   2  16 10050.4 1865.53   0
  -3   2 -16 8420.18 1838.21   1
  -3  -2  16 10722.4 1777.23   0
   3  -2 -16 8817.81 1772.58   1
   3  -2  16 9661.22 1637.85   0
   3  -2  17-443.257 1632.38   0
  -3   2  17 581.656 1873.07   0
   3  -2 -17 976.688 1790.70   1
  -3   2 -17-276.344 1707.47   1
  -3  -2  17-476.001 2006.95   0
   3  -2  18 652.105 1682.84   0
  -3  -2  18 942.657 1871.90   0
  -3   2  18 211.192 1924.36   0
   3  -2 -18 642.703 2018.33   1
  -3   2 -18-132.289 1777.24   1
   3  -2  19 9771.93 1915.29   0
  -3   2  19 8206.93 1998.36   0
  -3   2 -19 8876.54 2106.63   1
   3  -2 -19 12774.2 2270.98   1
  -3  -2  19 9140.95 2287.77   0
   3   2 -19 9277.17 2192.70   1
   3  -2  20 353.771 1924.19   0
  -3  -2  20 3407.17 2270.21   0
  -3   2  20 1783.46 1998.82   0
  -3   2 -20 1656.08 2175.77   1
   3  -2 -20 1722.54 2281.36   1
  -3  -2  21 1745.51 2222.04   0
   3  -2  21 1613.87 2082.35   0
   3   2  21 1963.06 2388.79   0
  -3   2  21 2020.64 2357.26   0
  -3   2 -21 3385.15 2176.62   1
   3  -2 -21 2297.70 2292.85   1
   3   2 -21 1002.65 2801.43   1
   3   2  22 1168.09 2353.09   0
  -3   2 -22 1934.53 2196.14   1
   3   2 -22 906.560 2751.21   1
  -3  -2  22 3275.92 2308.60   0
  -3   2  22 1410.45 2465.02   0
   3  -2  22 1667.36 2136.35   0
   3  -2 -22 1923.98 2409.40   1
   3   2  23 6675.41 2719.48   0
  -3  -2  23 5209.27 2408.58   0
   3  -2  23 1934.95 2252.17   0
   3   2 -23 5716.46 2779.27   1
   3  -2 -23 5368.31 2805.67   1
  -3   2  23 6529.37 2416.07   0
  -3   2 -23 4424.67 2382.32   1
   3   2  24 2011.64 2578.07   0
   3  -2  24 2765.52 2377.30   0
  -3   2  24 3491.40 2759.00   0
  -3   2 -24 4067.32 2616.70   1
  -3  -2 -24 1281.98 2438.89   1
  -3  -2  24 2474.37 2463.57   0
   3  -2 -24 1964.55 2950.85   1
   3   2 -24 1923.39 2839.46   1
   3   2  25 887.599 2859.34   0
   3  -2  25 2006.70 2484.74   0
  -3   2 -25 4231.87 2807.37   1
  -3   2  25 2010.15 2653.89   0
   3  -2 -25 2332.21 2792.39   1
  -3  -2  25 3334.07 2664.65   0
  -3  -2 -25 20.1859 2969.24   1
   3   2 -25 1965.50 3082.36   1
   3   2  26 3147.30 2855.84   0
   3  -2  26 391.500 2508.22   0
  -3   2  26 2035.69 2913.87   0
  -3  -2  26 3886.10 2990.61   0
  -3   2 -26 2430.75 2979.01   1
  -3  -2 -26 485.575 2728.01   1
   3   2 -26 104.211 3374.04   1
   3  -2 -26 1830.09 3213.21   1
  -3   2 -27 2533.16 3166.66   1
   3  -2  27 1719.68 2696.16   0
  -3  -2  27 3722.10 3184.36   0
  -3   2  27 955.795 2965.35   0
   3   2  27 262.705 3171.25   0
   3   2 -27 2010.73 3624.82   1
   3  -2 -27 1671.67 3239.54   1
   3   2  28 4392.84 3101.97   0
   3  -2  28 3035.46 2882.72   0
  -3   2  28 4322.45 3199.13   0
  -3  -2  28 3209.92 3185.68   0
  -3   2 -28 4792.40 3317.72   1
   3  -2 -28 3950.63 3427.71   1
  -3  -2 -28 1736.15 3335.59   1
   3   2 -28 2906.28 3734.67   1
   3   2  29 367.765 3296.13   0
   3  -2  29 2203.49 3021.38   0
  -3   2  29 4020.57 3162.26   0
  -3  -2  29 1714.73 3162.71   0
  -3   2 -29 1138.71 3373.41   1
   3  -2 -29 3045.31 3649.97   1
   3   2 -29 178.775 3417.68   1
  -3  -2 -30 744.021 3341.43   1
   3  -2  30-242.228 3119.60   0
   3  -2 -30 2751.44 3714.28   1
  -3   2  30 1404.49 3509.26   0
  -3  -2  30 772.429 3535.15   0
  -3   2 -30 2838.04 3557.06   1
   3   2 -30 299.711 3813.72   1
   3   2  31-60.4271 3440.35   0
   3  -2  31 1163.86 3307.14   0
  -3  -2  31 1842.86 3506.08   0
  -3   2  31 2346.86 3355.14   0
  -3  -2 -31 750.193 3849.89   1
  -3   2 -31-7.15670 3738.09   1
   3  -2 -31 2836.64 3859.60   1
   3   2 -32 4459.94 4002.37   1
   3   2  32 4630.00 3670.04   0
  -3  -2  32 1908.66 3536.36   0
   3  -2  32 3788.11 3423.62   0
  -3   2  32 5361.78 3849.96   0
  -3   2 -32 1521.24 3874.63   1
  -3  -2 -32 4342.32 3751.26   1
   3  -2 -32 3365.86 4230.08   1
   3   2 -33 2058.62 4597.93   1
   3  -2 -33 2727.24 4010.81   1
   3   2  33 1929.84 4049.15   0
   3  -2  33-43.5216 3573.25   0
  -3   2  33 4418.97 3851.63   0
  -3  -2 -33-26.6514 3595.17   1
  -3   2 -33 1167.28 4063.48   1
  -3  -2  33 1566.98 3997.62   0
   3   2 -34 326.534 4706.86   1
   3   2  34 3242.82 3937.25   0
   3  -2  34 1821.17 3750.16   0
  -3   2  34 4985.89 3719.74   0
  -3  -2  34-138.059 3753.00   0
  -3  -2 -34 794.965 4002.58   1
  -3   2 -34 1949.15 4271.64   1
   3  -2 -34 1715.01 4667.90   1
   3   2 -35 2354.65 4725.26   1
   3   2  35 190.835 4132.71   0
   3  -2  35 931.947 3966.08   0
  -3   2  35 1941.12 4244.75   0
  -3  -2  35 1922.52 4244.26   0
  -3  -2 -35 158.930 4455.84   1
  -3   2 -35 1404.13 4405.27   1
   3  -2 -35 1007.06 4438.27   1
   3   2 -36 2558.67 5137.92   1
   3   2  36 4016.74 4364.37   0
  -3   2  36 757.072 4233.26   0
  -3  -2  36-368.105 4063.74   0
  -3  -2 -36 462.023 4579.35   1
  -3   2 -36-111.157 4562.72   1
   3  -2 -36 4698.74 4580.28   1
   3   2  37 3007.88 4621.81   0
  -3  -2  37 2631.84 4524.18   0
   3  -2  37-378.428 4239.00   0
  -3   2  37 3159.78 4330.87   0
  -3   2 -37 249.248 4656.99   1
  -3  -2 -37 1388.17 4423.40   1
   3   2  38-514.163 4694.91   0
  -3   2  38 4048.19 4703.91   0
  -3  -2  38 3527.03 4408.92   0
  -3  -2 -38 884.074 4566.16   1
  -3   2 -38 1554.54 4838.00   1
   3  -2 -38 3498.75 5152.29   1
   3   2  39 2266.19 4697.61   0
   3  -2  39 1215.67 4547.81   0
  -3  -2 -39-186.648 4763.00   1
  -3   2 -39 3279.85 4948.42   1
   3  -2 -39 1153.03 5172.40   1
   3  -2 -40 5536.80 5733.53   1
  -3  -2 -40-148.949 5201.21   1
  -3   2 -40-69.0265 5005.54   1
   3  -2 -41 4492.70 6092.75   1
  -3  -2 -41 2112.79 5604.07   1
  -3   2 -41 3162.98 5096.84   1
  -3   3   0 30.0627 460.469   0
   3  -3   0-273.383 342.792   0
  -3  -3   0-346.903 1260.65   0
   3  -3  -1 366777. 1521.82   0
  -3  -3   1 355748. 2982.28   0
  -3  -3  -1 364845. 3464.71   0
  -3   3   1 358904. 1642.17   0
  -3  -3   2 298790. 2697.78   0
  -3   3   2 298313. 1656.31   0
  -3  -3  -2 295536. 3211.24   0
   3  -3   2 296567. 1103.50   0
   3  -3  -3 17263.2 702.691   0
   3  -3   3 15921.3 539.665   0
  -3   3   3 16558.1 742.382   0
  -3  -3  -3 16004.0 1439.01   0
  -3  -3   3 15977.8 1271.63   0
  -3   3   4 375682. 2178.15   0
  -3  -3  -4 387802. 3365.40   0
  -3  -3   4 382405. 3005.53   0
  -3  -3  -5 1056.16 1339.42   0
   3  -3  -5 582.791 722.282   0
  -3  -3   5 1344.32 1019.95   0
   3  -3   5 914.368 764.672   0
  -3   3   5 1851.13 788.251   0
   3  -3  -6 10456.2 817.590   1
  -3   3   6 12735.2 979.075   0
   3  -3   6 11412.1 888.240   0
  -3  -3  -6 12622.8 1352.39   0
  -3  -3   6 9541.26 1113.25   0
  -3   3   7 2620.21 952.906   0
  -3  -3   7 3286.06 1220.65   0
   3  -3  -7 3013.58 828.428   1
   3  -3   8 750.954 743.561   0
  -3  -3   8-117.933 1290.71   0
  -3   3   8 1547.57 1012.25   0
   3  -3  -8-31.0717 890.236   1
   3  -3   9 121259. 1530.89   0
   3  -3  -9 129759. 1857.61   1
  -3   3   9 123431. 1918.24   0
  -3  -3   9 124684. 2107.94   0
  -3   3  10 186877. 2346.36   0
   3  -3  10 180390. 1929.68   0
  -3  -3  10 187216. 2648.27   0
   3  -3 -10 187993. 2247.82   1
   3  -3  11 143910. 1905.55   0
  -3  -3  11 147402. 2526.07   0
   3  -3 -11 147688. 2189.31   1
   3  -3  12 1821.47 1080.99   0
  -3   3  12 1742.43 1330.33   0
  -3   3 -12 1474.97 1287.90   1
   3  -3 -12 2443.20 1325.57   1
  -3  -3  12 1442.92 1398.86   0
   3  -3  13 8682.21 1230.13   0
  -3   3  13 10831.3 1565.15   0
  -3  -3  13 10490.9 1777.53   0
   3  -3 -13 8999.73 1509.15   1
  -3   3 -13 10295.4 1419.31   1
  -3   3  14 129793. 2484.09   0
  -3  -3  14 133382. 2696.36   0
   3  -3 -14 129034. 2432.73   1
  -3  -3  15 2943.20 1829.79   0
   3  -3  15 3517.85 1446.62   0
  -3   3 -15 2881.30 1587.56   1
  -3   3  15 2855.84 1712.98   0
   3  -3 -15 2250.70 1724.77   1
   3  -3  16 50726.6 1847.33   0
  -3   3  16 54648.6 2232.49   0
   3  -3 -16 56162.5 2231.71   1
  -3  -3  16 53016.1 2388.22   0
  -3   3 -16 54583.9 2083.73   1
  -3   3  17 13797.2 2007.84   0
  -3   3 -17 13091.1 1762.42   1
  -3  -3  17 13502.3 2164.72   0
   3  -3 -17 13175.2 1965.42   1
   3  -3  17 11964.5 1650.57   0
  -3   3 -18 2589.52 1787.35   1
  -3  -3  18 2479.11 1913.93   0
   3  -3  18 2762.52 1661.91   0
  -3   3  18 3145.46 1853.93   0
   3  -3 -18 2535.63 1968.99   1
   3   3 -19 23202.7 2747.65   1
   3  -3  19 27274.3 2009.45   0
  -3   3  19 28641.9 2238.31   0
  -3  -3  19 24907.6 2499.97   0
   3  -3 -19 26401.4 2407.35   1
  -3   3 -19 25785.7 2079.74   1
   3  -3  20 1801.16 1927.81   0
  -3  -3  20 3167.46 2256.62   0
   3  -3 -20 1028.61 2374.78   1
  -3   3 -20 949.677 1999.09   1
  -3   3  20 765.674 2260.82   0
   3   3 -21 38637.5 2929.63   1
   3  -3  21 42050.9 2374.06   0
   3  -3 -21 41754.1 2776.28   1
  -3   3  21 40293.0 2524.29   0
  -3  -3  21 41326.3 2656.93   0
  -3   3 -21 39866.9 2479.97   1
   3   3 -22 19355.7 3181.80   1
   3   3  22 17626.3 2797.39   0
   3  -3  22 21501.3 2302.17   0
  -3   3  22 21685.5 2641.49   0
  -3  -3  22 21885.4 2721.73   0
   3  -3 -22 19660.0 2624.82   1
  -3   3 -22 20578.5 2470.05   1
   3   3  23 65895.4 3156.23   0
  -3   3  23 68699.4 3126.19   0
  -3  -3  23 61044.1 3201.20   0
   3  -3  23 67490.8 2783.81   0
  -3   3 -23 58825.6 2903.82   1
   3  -3 -23 63537.7 3273.33   1
   3   3 -23 69050.1 3712.17   1
   3   3  24 12503.6 2957.66   0
   3   3 -24 12958.9 3365.37   1
   3  -3 -24 11764.3 2960.16   1
   3  -3  24 11023.0 2457.92   0
  -3   3  24 12889.6 2731.59   0
  -3  -3  24 10760.6 2910.86   0
  -3   3 -24 11613.2 2608.14   1
   3   3  25 9923.30 3068.05   0
   3  -3  25 9512.26 2561.77   0
  -3   3  25 8726.92 2838.64   0
   3   3 -25 8630.43 3442.71   1
  -3  -3  25 8967.10 3005.07   0
  -3   3 -25 9166.62 2674.71   1
   3  -3 -25 11670.8 2891.84   1
  -3  -3 -25 9107.65 3083.58   1
   3   3 -26 7881.91 3619.28   1
  -3  -3  26 7644.70 2980.66   0
   3  -3  26 7394.38 2610.18   0
  -3   3  26 7394.69 2965.06   0
   3   3  26 8350.82 3020.35   0
  -3  -3 -26 5928.26 2976.62   1
  -3   3 -26 8633.72 2743.35   1
   3  -3 -26 5665.33 3304.39   1
   3  -3  27 5009.45 2697.25   0
  -3  -3  27 5876.65 2923.87   0
   3   3 -27 2612.95 3737.39   1
  -3  -3 -27 4067.70 3186.66   1
  -3   3  27 7077.26 2998.57   0
   3  -3 -27 6288.59 3114.49   1
   3   3  27 4301.18 3203.27   0
  -3   3 -27 8385.56 2818.61   1
   3   3  28 5872.64 3345.07   0
   3  -3  28 8172.69 2857.72   0
  -3   3  28 9424.65 3331.76   0
   3  -3 -28 2806.45 3613.75   1
  -3  -3 -28 6931.34 3315.14   1
  -3  -3  28 5529.58 3033.11   0
   3   3 -28 6762.20 3961.44   1
  -3   3 -28 7893.26 2982.20   1
   3   3 -29 24490.4 3973.96   1
   3  -3  29 26962.6 3068.37   0
  -3  -3 -29 25149.4 3298.54   1
  -3   3  29 24218.6 3380.61   0
  -3  -3  29 25724.0 3606.55   0
   3  -3 -29 23592.9 3561.29   1
  -3   3 -29 27704.6 3384.06   1
   3   3  29 26450.8 3536.50   0
   3   3 -30-273.483 3649.01   1
  -3   3 -30 2758.57 3241.05   1
   3   3  30 351.646 3647.02   0
   3  -3  30 2115.94 2957.09   0
  -3   3  30 3203.65 3570.86   0
  -3  -3  30 546.207 3634.65   0
   3  -3 -30 1729.38 3833.52   1
   3   3 -31 1100.61 4292.22   1
  -3  -3  31 1385.19 3416.56   0
   3   3  31 3438.46 3549.61   0
   3  -3  31 2416.46 3157.96   0
  -3   3  31 2558.96 3572.42   0
  -3  -3 -31 215.779 3664.26   1
  -3   3 -31 959.220 3332.99   1
   3  -3 -31 440.920 3889.46   1
   3   3 -32 1706.51 4492.03   1
   3  -3 -32 2459.11 3789.13   1
   3   3  32 2119.76 3788.88   0
   3  -3  32 3069.96 3388.95   0
  -3   3  32 4124.74 3534.68   0
  -3   3 -32 2858.47 3631.17   1
  -3  -3  32-200.922 3620.18   0
  -3  -3 -32 3594.37 3565.12   1
  -3  -3 -33 10451.1 4154.78   1
  -3   3 -33 8134.22 3949.06   1
   3   3  33 5902.00 4095.63   0
   3  -3  33 8426.54 3581.80   0
  -3   3  33 10864.0 4044.72   0
  -3  -3  33 10995.6 4098.84   0
   3  -3 -33 8147.94 4499.64   1
  -3   3 -34 1551.58 4066.22   1
   3   3  34 448.629 4012.35   0
   3  -3  34 1811.76 3611.65   0
  -3   3  34 3543.27 4055.01   0
  -3  -3  34 921.889 3787.06   0
   3  -3 -34 2300.84 4272.75   1
  -3   3 -35 2020.80 4357.66   1
   3   3  35 71.3067 4120.26   0
   3  -3  35 1772.60 3793.34   0
  -3   3  35 2518.00 3952.07   0
  -3  -3  35-462.371 4285.25   0
  -3  -3 -35-188.407 3976.63   1
   3  -3 -35 3730.39 4330.97   1
   3  -3 -36 6296.60 5052.35   1
   3   3  36 65.7530 4566.62   0
   3  -3  36 542.199 3976.14   0
  -3   3  36 3535.99 4298.32   0
  -3  -3 -36-361.894 4082.84   1
  -3  -3  36 1441.30 4126.39   0
   3   3  37 4180.40 4684.27   0
   3  -3  37 938.694 4192.87   0
  -3  -3  37 1325.65 4659.59   0
  -3   3  37 3975.60 4701.94   0
  -3  -3 -37 2958.34 4725.06   1
  -3   3 -37 1141.76 4732.96   1
   3  -3 -37 4851.98 4980.25   1
  -3   3 -38 3443.18 4955.12   1
   3  -3  38 2796.66 4351.80   0
  -3   3  38 1713.20 4614.93   0
  -3  -3 -38-259.673 4962.00   1
   3  -3 -38 2766.64 4968.30   1
   3  -3 -39 6209.35 5332.42   1
   3  -3  39-269.545 4504.69   0
  -3   3 -39 1225.21 5179.09   1
  -3  -3 -39 3892.05 4917.07   1
  -3   3 -40 1705.66 5373.05   1
  -3  -3 -40-324.003 4807.95   1
   3  -3 -40 5651.64 5898.96   1
   3  -3 -41 6797.77 5931.65   1
  -3  -3 -41 5713.65 4999.91   1
  -3   3 -41 2623.37 5541.46   1
  -3  -4   0 73.4390 1486.60   0
  -3  -4   1 37273.0 1510.28   0
  -3  -4  -1 34109.7 1782.74   0
  -3   4   1 35067.4 577.677   0
  -3  -4   2 206917. 2465.60   0
  -3   4   2 216206. 1352.44   0
  -3  -4  -2 216960. 2964.48   0
  -3   4   2 203799. 934.848   1
  -3   4   3 4990.59 619.672   0
  -3  -4   3 4632.90 1193.18   0
  -3  -4  -3 3344.69 1527.77   0
   3  -4   4 1672.42 259.127   0
  -3  -4  -4 1217.32 1394.92   0
  -3  -4   4 1366.03 1142.84   0
  -3   4   4 1665.40 675.389   0
   3  -4   4 1404.30 461.393   0
   3  -4   5 25298.7 527.809   0
  -3  -4  -5 27137.0 1515.98   0
   3  -4   5 25015.2 741.900   0
  -3   4   5 24776.0 947.496   0
   3  -4  -5 25379.0 818.518   1
  -3  -4   5 24998.4 1296.84   0
   3  -4   6 72114.2 877.233   0
  -3   4   6 69866.4 1298.68   0
  -3  -4  -6 76371.9 1984.13   0
   3  -4  -6 75502.0 1190.47   1
  -3  -4   6 71099.1 1704.92   0
  -3  -4   7 3721.66 1278.74   0
   3  -4   7 3624.47 635.603   0
  -3   4   7 3269.97 970.985   0
  -3   4  -7 4151.74 815.144   1
  -3  -4  -7 5148.30 1476.20   0
   3  -4  -7 3375.44 854.096   1
   3  -4   8 1932.64 719.013   0
  -3   4   8 1743.59 1026.12   0
  -3   4  -8 938.097 844.636   1
   3  -4  -8 747.675 856.513   1
  -3  -4   8 2507.87 1331.68   0
  -3   4  -9 10903.0 1012.53   1
  -3   4   9 13152.6 1211.12   0
  -3  -4   9 10811.4 1358.47   0
   3  -4  -9 10426.6 1051.40   1
   3  -4   9 11618.7 883.164   0
  -3   4  10 30661.4 1433.13   0
   3  -4  10 32954.7 1105.69   0
   3  -4 -10 34827.4 1376.89   1
  -3  -4  10 33889.7 1765.03   0
  -3   4 -10 31659.6 1264.00   1
  -3   4 -11 304.676 1108.91   1
   3  -4 -11 1029.45 1183.78   1
   3  -4  11 129.023 921.475   0
   3  -4  12 5637.66 1127.43   0
  -3   4  12 5875.88 1360.88   0
  -3   4 -12 4427.77 1260.42   1
   3  -4 -12 6876.52 1317.00   1
  -3  -4  12 5504.60 1615.06   0
   3  -4 -13 2089.61 1417.26   1
   3  -4  13 1431.71 1150.54   0
  -3   4  13 1652.08 1423.19   0
  -3   4 -13 959.229 1356.36   1
  -3  -4  13 1251.88 1627.84   0
  -3  -4  14 9569.62 1711.72   0
   3  -4  14 7837.21 1258.52   0
  -3   4  14 9805.49 1555.79   0
  -3   4 -14 8585.29 1541.33   1
   3  -4 -14 9980.57 1582.40   1
   3  -4  15 28765.4 1587.02   0
  -3   4  15 28751.8 1881.08   0
  -3  -4  15 28855.1 2113.91   0
   3  -4 -15 29507.6 1914.08   1
  -3   4 -15 27365.2 1809.19   1
  -3   4 -16-218.333 1658.79   1
   3  -4  16 112.294 1466.80   0
  -3   4  16 748.872 1795.87   0
  -3  -4  16 244.276 1940.84   0
   3  -4 -16 553.397 1803.72   1
   3  -4  17 12022.8 1574.91   0
  -3   4 -17 11379.2 1784.04   1
  -3  -4  17 9923.16 1933.72   0
   3  -4 -17 13645.8 2079.50   1
  -3   4  17 11296.4 1868.28   0
   3  -4  18 4198.45 1623.36   0
  -3   4  18 7130.68 1966.81   0
  -3   4 -18 5988.32 1841.94   1
   3  -4 -18 5463.84 2036.87   1
  -3  -4  18 6057.96 2152.53   0
  -3  -4  19 6442.85 2355.19   0
  -3   4 -19 5843.66 1957.94   1
   3  -4 -19 6530.85 2115.15   1
   3  -4  19 8384.10 1822.91   0
  -3   4  19 7678.12 2176.24   0
   3  -4  20 1369.41 1901.84   0
  -3   4  20 1051.82 2080.60   0
  -3  -4  20-158.208 2306.13   0
  -3   4 -20 531.734 2093.76   1
   3  -4 -20 1228.97 2238.39   1
  -3   4 -21 6949.93 2353.94   1
   3  -4  21 5763.79 1968.98   0
  -3   4  21 5614.46 2397.58   0
  -3  -4  21 6055.14 2489.05   0
   3  -4 -21 5732.64 2516.81   1
   3  -4 -22 5615.19 2490.64   1
   3  -4  22 6557.15 2108.38   0
  -3   4  22 7435.80 2360.07   0
  -3   4 -22 7217.53 2521.21   1
  -3  -4  22 7663.20 2750.37   0
   3  -4  23 7428.02 2195.29   0
  -3   4  23 7936.33 2685.92   0
  -3  -4  23 6816.15 2785.93   0
   3  -4 -23 8687.41 2810.62   1
  -3   4 -23 7028.91 2624.96   1
   3   4  24-189.587 3014.96   0
   3  -4  24 1046.84 2256.76   0
  -3   4  24-35.8339 2492.01   0
  -3  -4  24 873.601 2757.17   0
  -3   4 -24 2203.32 2623.56   1
   3  -4 -24 1113.52 2681.79   1
   3   4  25 1585.63 2901.49   0
   3  -4  25 6067.37 2423.60   0
  -3   4  25 7163.49 2941.11   0
  -3  -4  25 4811.77 2861.89   0
  -3   4 -25 5511.69 2564.34   1
   3  -4 -25 5159.69 3070.23   1
   3  -4  26 960.744 2434.96   0
  -3   4  26 238.026 2968.31   0
  -3  -4  26 364.229 2909.42   0
  -3   4 -26 509.305 2716.83   1
   3  -4 -26 619.718 2887.61   1
   3   4  27-582.460 3260.23   0
   3  -4  27 1465.42 2616.61   0
  -3   4  27 2016.29 2895.90   0
  -3  -4  27 2214.26 3131.99   0
   3  -4 -27 1269.64 3366.79   1
   3   4  28 1891.94 3410.07   0
  -3  -4 -28 388.605 3038.75   1
   3  -4  28 2145.32 2790.05   0
  -3   4  28 1633.66 3282.35   0
  -3  -4  28 2906.62 3364.00   0
   3  -4 -28 60.4797 3270.65   1
  -3   4 -28 1136.93 3193.72   1
   3   4  29 6827.30 3483.68   0
  -3  -4 -29 5980.55 3519.52   1
   3  -4  29 7775.57 2941.62   0
  -3   4  29 6978.07 3337.84   0
   3  -4 -29 8703.89 3816.70   1
  -3  -4  29 4479.03 3542.55   0
  -3   4 -29 6314.35 3520.45   1
   3  -4  30 1957.70 3034.52   0
  -3   4  30-131.590 3227.86   0
  -3  -4  30 1950.44 3475.41   0
  -3   4 -30 475.576 3646.84   1
  -3  -4 -30 3353.58 3602.11   1
   3  -4 -30 2945.61 3643.55   1
   3   4  31 4530.60 3703.38   0
  -3  -4  31 6382.28 3517.65   0
   3  -4 -31 7482.64 3796.73   1
   3  -4  31 6367.35 3212.83   0
  -3   4  31 5762.51 3787.33   0
  -3  -4 -31 1454.37 3291.26   1
  -3   4 -31 4338.21 3773.53   1
  -3  -4  32 1649.85 3864.39   0
   3  -4  32 3577.15 3312.24   0
  -3   4  32 635.299 3803.51   0
   3  -4 -32 3130.69 4319.15   1
  -3   4 -32 1872.56 3714.64   1
   3   4  33 2331.80 4001.31   0
  -3  -4 -33 2571.29 4003.87   1
   3  -4  33 3541.65 3419.83   0
  -3   4  33 3964.08 3728.68   0
  -3   4 -33 5694.38 3827.86   1
  -3  -4  33 254.925 3993.51   0
   3  -4 -33 2164.43 4112.96   1
   3  -4  34 74.8035 3626.27   0
  -3  -4  34 2059.64 3863.79   0
  -3   4  34 2770.96 4000.08   0
  -3  -4 -34 1860.82 3770.53   1
  -3   4 -34 1895.25 3984.83   1
   3  -4 -34 2271.42 4201.04   1
   3   4  35 2126.78 4582.42   0
   3  -4  35-265.109 3829.11   0
  -3   4  35 5241.60 4413.11   0
  -3  -4  35 377.866 4302.53   0
  -3   4 -35 1963.95 4040.29   1
   3  -4 -35 3328.64 4819.87   1
   3  -4  36 2.84890 3999.84   0
  -3   4  36 4733.45 4434.60   0
  -3  -4 -36 4691.75 4613.30   1
  -3  -4  36 2723.23 4078.12   0
   3   4  36 2913.70 4530.65   0
  -3   4 -36 359.456 4368.83   1
   3  -4 -36 1830.05 4891.36   1
   3  -4 -37 3781.85 4738.35   1
   3   4  37 1052.38 4558.81   0
   3  -4  37 2071.48 4141.98   0
  -3   4  37 3464.30 4354.18   0
  -3  -4 -37 855.260 4225.25   1
  -3   4 -37 1797.23 4690.24   1
   3  -4 -38 1195.54 4895.30   1
   3  -4  38 1546.19 4319.50   0
  -3   4  38 5097.67 4459.40   0
  -3  -4 -38 1590.12 4547.97   1
  -3  -4  38 726.636 4463.46   0
  -3  -4 -39 1815.45 5147.85   1
   3  -4  39 272.566 4310.49   0
   3  -4 -39 209.972 5470.48   1
  -3  -4 -40 1708.23 5285.55   1
  -3   4 -40 3960.96 5459.15   1
   3  -4 -40 4555.77 5848.60   1
  -3  -4 -41 3379.10 4915.97   1
  -3   4 -41 546.802 5550.48   1
   3  -4 -41 6291.64 5777.94   1
  -3  -5   0-465.850 1340.82   0
  -3  -5   1 18364.6 1511.43   0
  -3   5   1 18686.6 435.167   0
  -3  -5  -1 17318.5 1684.17   0
  -3  -5   2 277925. 3006.42   0
  -3   5   2 289936. 1483.24   0
  -3  -5  -2 287157. 3510.77   0
  -3  -5   3 357117. 3284.34   0
  -3   5  -3 355012. 1376.71   1
  -3  -5  -4 16224.9 1616.86   0
  -3   5   4 17490.6 794.460   0
  -3   5  -4 18390.2 607.125   1
  -3  -5   4 18724.1 1519.75   0
  -3  -5  -5 138677. 2460.47   0
  -3   5   5 141226. 1521.70   0
   3  -5   5 144973. 1063.95   0
  -3   5  -5 149602. 1301.57   1
   3  -5  -5 146124. 1291.17   1
  -3  -5   5 145284. 2336.82   0
  -3   5   6 972.409 864.999   0
  -3  -5   6-198.326 1244.30   0
  -3   5  -6 589.091 665.350   1
  -3  -5  -6 654.004 1583.49   0
   3  -5   6 607.667 425.463   0
   3  -5  -6 610.909 693.223   1
  -3   5   7 192926. 1999.80   0
   3  -5   7 199638. 1377.48   0
  -3  -5  -7 213815. 3012.66   0
  -3   5  -7 208537. 1819.04   1
   3  -5  -7 201952. 1791.36   1
  -3  -5   7 208529. 2710.02   0
  -3   5   8 46601.3 1368.70   0
   3  -5   8 45559.4 938.154   0
   3  -5  -8 44356.2 1177.25   1
  -3  -5   8 44807.3 1761.39   0
  -3   5  -8 46725.0 1207.06   1
  -3   5   9 162207. 2088.66   0
   3  -5   9 162486. 1547.52   0
  -3   5  -9 171671. 1954.05   1
  -3  -5   9 170299. 2531.68   0
  -3   5  10 24342.2 1371.65   0
  -3  -5  10 26624.8 1763.31   0
   3  -5  10 23352.9 1008.01   0
  -3   5 -10 24295.0 1244.67   1
   3  -5 -10 26741.7 1295.54   1
  -3   5 -11-317.918 1116.95   1
  -3   5  11 534.791 1242.66   0
   3  -5  11 699.693 874.359   0
   3  -5 -11 672.283 1123.07   1
  -3   5  12 13853.6 1481.17   0
   3  -5  12 13992.2 1096.28   0
   3  -5 -12 13103.8 1389.33   1
  -3   5 -12 12458.0 1332.09   1
  -3  -5  12 11834.6 1810.39   0
  -3   5  13 3984.96 1530.04   0
   3  -5  13 4708.26 1151.33   0
  -3   5 -13 4127.20 1338.51   1
   3  -5 -13 3805.14 1382.16   1
  -3  -5  13 2306.92 1616.54   0
  -3   5  14 15746.2 1700.44   0
   3  -5  14 15418.5 1295.76   0
  -3  -5  14 15999.4 2022.80   0
  -3   5 -14 16083.5 1582.26   1
   3  -5 -14 17379.4 1625.09   1
  -3   5  15 44552.5 2056.97   0
   3  -5  15 39284.5 1567.18   0
  -3   5 -15 40043.8 1892.79   1
   3  -5 -15 42865.9 1981.83   1
  -3  -5  15 39355.2 2171.25   0
  -3   5  16 14932.7 1948.04   0
   3  -5  16 14784.8 1549.48   0
  -3   5 -16 14345.8 1757.66   1
   3  -5 -16 13276.6 1791.09   1
  -3  -5  16 11758.4 1925.14   0
  -3   5  17 81951.8 2506.69   0
   3  -5  17 80394.9 2107.33   0
  -3   5 -17 76186.6 2427.10   1
  -3  -5  17 80257.8 2711.16   0
   3  -5 -17 79095.9 2489.98   1
  -3   5  18 4915.48 2110.17   0
   3  -5  18 3366.44 1571.09   0
  -3   5 -18 3941.33 1938.14   1
  -3  -5  18 3790.86 2321.96   0
   3  -5 -18 3181.55 2043.20   1
  -3   5  19 33130.4 2300.55   0
   3  -5  19 32982.5 1980.57   0
  -3  -5  19 32065.2 2567.60   0
  -3   5 -19 28803.0 2208.89   1
   3  -5 -19 32542.5 2448.40   1
  -3   5  20 42774.4 2601.51   0
   3  -5  20 42921.7 2121.81   0
  -3  -5  20 41085.4 2715.42   0
   3  -5 -20 42491.9 2566.58   1
  -3   5 -20 40940.9 2572.55   1
  -3   5  21 42901.6 2700.10   0
   3  -5  21 42251.1 2256.53   0
  -3  -5  21 39963.8 2920.09   0
   3  -5 -21 44897.9 2855.65   1
  -3   5 -21 38917.6 2589.77   1
  -3   5  22 1564.48 2325.89   0
   3  -5  22 1201.14 2024.59   0
   3  -5 -22 2350.93 2457.74   1
  -3  -5  22 3126.80 2683.24   0
  -3   5 -22 1944.95 2279.97   1
  -3   5  23 3254.50 2697.82   0
   3  -5  23 336.655 2105.09   0
  -3  -5  23 1037.31 2469.31   0
  -3   5 -23 2102.66 2536.39   1
   3  -5 -23 1168.67 2787.23   1
   3  -5  24 24147.2 2496.02   0
  -3   5  24 17495.5 2679.82   0
  -3  -5  24 20003.0 2784.95   0
  -3   5 -24 18432.3 2889.14   1
   3  -5 -24 18265.9 2874.34   1
   3   5  25 592.881 2971.22   0
  -3   5  25 2296.28 2770.94   0
   3  -5  25 2172.96 2358.65   0
  -3  -5  25 252.377 2902.45   0
  -3   5 -25 1844.22 2563.62   1
   3  -5 -25 1159.30 3046.48   1
   3  -5  26 633.111 2487.04   0
  -3  -5  26 455.888 3023.97   0
   3  -5 -26 1020.86 3042.05   1
  -3   5 -26 884.054 2701.57   1
  -3  -5  27 4850.14 3202.50   0
  -3   5 -27 5702.39 3165.18   1
   3   5  27 3242.72 3578.35   0
  -3   5  27 5933.91 2936.22   0
   3  -5  27 5703.96 2657.24   0
   3  -5 -27 5156.04 3121.89   1
  -3  -5 -28 3059.51 3316.65   1
  -3   5 -28 8250.13 3351.13   1
  -3   5  28 6599.48 3205.73   0
   3  -5  28 8725.37 2761.37   0
   3  -5 -28 5157.36 3591.29   1
   3   5  28 5856.52 3408.25   0
  -3  -5  28 3365.77 3229.02   0
   3   5  29 972.963 3807.49   0
  -3  -5  29-520.076 3154.35   0
   3  -5  29-141.242 2850.96   0
   3  -5 -29 1514.30 3383.12   1
  -3   5 -29 2543.29 3274.41   1
   3   5  30 437.766 3586.99   0
  -3   5  30 3212.24 3559.08   0
   3  -5  30 2994.37 2962.06   0
  -3  -5  30 6058.81 3393.98   0
  -3   5 -30 2494.36 3358.61   1
   3  -5 -30 285.519 3595.59   1
  -3   5  31 3057.02 3463.05   0
   3  -5  31 1239.50 3149.44   0
   3   5  31 1033.93 3989.59   0
  -3   5 -31 2336.78 3511.67   1
  -3  -5 -31 3271.48 3832.04   1
  -3  -5  31 469.520 3628.50   0
   3  -5 -31 2190.14 4070.91   1
   3   5  32 3300.78 4157.80   0
  -3   5  32 3349.17 3737.70   0
   3  -5  32 4327.53 3280.52   0
  -3  -5  32 6037.10 4008.60   0
  -3   5 -32 5717.33 3996.73   1
  -3  -5 -32 2586.22 3525.50   1
   3  -5 -32 6270.38 4039.57   1
   3   5  33 1425.13 4018.39   0
  -3   5  33 3355.08 4066.98   0
   3  -5  33-230.438 3430.71   0
  -3  -5 -33-484.823 4033.93   1
   3  -5 -33 2482.07 4055.98   1
  -3   5  34 2263.58 4174.81   0
  -3  -5  34 1668.07 3822.58   0
  -3  -5 -34 178.548 4287.58   1
  -3   5 -34 1658.45 4168.99   1
   3  -5 -34-125.141 4517.75   1
  -3   5  35 2915.24 4084.79   0
   3  -5  35 751.194 3735.55   0
  -3  -5 -35 1627.03 4019.02   1
  -3  -5  35-242.227 4344.28   0
  -3   5 -35 3035.10 4038.95   1
   3  -5 -35 5655.41 4829.09   1
   3   5  36 3191.87 4667.11   0
  -3   5  36 5815.29 4271.81   0
   3  -5  36 88.2470 3873.06   0
  -3  -5 -36 778.360 4514.99   1
  -3  -5  36 1955.19 4133.26   0
  -3   5 -36 1757.53 4312.04   1
   3  -5 -36 792.657 4616.82   1
  -3   5 -37 2166.26 4485.56   1
  -3   5  37 7018.00 4604.61   0
   3  -5  37 693.670 4006.04   0
  -3  -5  37 2379.74 4494.39   0
   3  -5 -37 4503.06 4834.69   1
  -3  -5 -37 802.117 4819.05   1
  -3  -5 -38-274.805 4360.80   1
   3   5  38-148.135 4791.29   0
   3  -5  38 456.778 4139.39   0
  -3   5 -38 3263.31 4898.52   1
   3  -5 -38 3542.62 5138.42   1
   3  -5  39 4674.27 4340.58   0
  -3  -5 -39-232.598 4686.63   1
  -3   5 -39 2441.27 5227.96   1
   3  -5 -39 6774.64 5558.92   1
  -3  -5 -40 6187.01 5346.16   1
   3  -5 -40 5591.71 5808.38   1
   3  -5 -41 851.362 5720.24   1
  -3  -5 -41 1715.31 5371.02   1
  -3   5 -41 942.923 5514.58   1
  -3  -6   0-215.988 1739.07   0
  -3  -6   1 2074.95 1434.95   0
  -3   6   1 215.479 331.098   0
  -3  -6  -1-0.63516 1658.86   0
  -3   6   1 216.517 404.398   0
  -3  -6   2 11452.8 1568.22   0
  -3  -6  -2 12515.1 1777.30   0
  -3   6   2 12028.4 553.621   0
  -3  -6  -3 4441.13 1751.46   0
  -3   6   3 3962.93 643.725   0
  -3  -6   3 5740.96 1458.00   0
  -3   6   4 4969.03 724.600   0
  -3  -6  -4 3924.75 1518.25   0
  -3  -6   4 2437.06 1508.05   0
   3  -6  -4 4266.81 435.915   1
  -3   6  -4 4401.01 469.596   1
  -3   6  -5 3915.83 591.613   1
  -3   6   5 3750.25 802.370   0
  -3  -6   5 3235.27 1432.53   0
  -3  -6  -5 3595.40 1612.94   0
   3  -6  -5 3879.63 590.070   1
  -3   6   6 13892.7 978.258   0
   3  -6   6 12849.7 447.261   0
   3  -6  -6 13380.5 751.120   1
  -3  -6  -6 16079.4 1806.77   0
  -3   6  -6 14568.3 781.041   1
  -3  -6   6 12758.1 1516.69   0
   3  -6  -7 960.698 757.255   1
  -3  -6  -7 1873.67 1648.23   0
  -3  -6   7-148.530 1278.44   0
   3  -6   7 376.039 492.487   0
  -3   6  -7 500.675 779.981   1
  -3   6   7 1073.59 980.480   0
  -3   6   8 55314.6 1462.10   0
  -3  -6   8 56272.3 1872.88   0
   3  -6   8 50726.4 907.322   0
   3  -6  -8 53615.6 1221.14   1
  -3   6  -8 55427.4 1201.67   1
  -3   6   9 24216.4 1353.96   0
   3  -6   9 22976.2 866.259   0
  -3   6  -9 23331.7 1085.90   1
  -3  -6   9 22632.0 1717.13   0
   3  -6  -9 22763.5 1096.99   1
  -3  -6  10 7101.21 1470.34   0
  -3   6  10 6867.34 1250.27   0
   3  -6  10 5396.84 837.293   0
   3  -6 -10 8616.18 1170.21   1
  -3   6 -10 7372.47 1140.99   1
   3  -6  11 19348.8 1041.34   0
  -3   6 -11 17860.4 1265.44   1
  -3  -6  11 20557.3 1618.28   0
  -3   6  11 17341.6 1462.94   0
   3  -6 -11 17846.9 1276.27   1
  -3   6  12 11462.6 1517.37   0
   3  -6 -12 11219.0 1325.66   1
  -3   6 -12 9910.78 1310.18   1
  -3  -6  12 12326.4 1660.77   0
   3  -6  12 10784.7 1091.25   0
   3  -6 -13 5085.36 1385.62   1
  -3   6  13 6479.99 1585.99   0
   3  -6  13 7881.51 1167.04   0
  -3   6 -13 5922.54 1389.70   1
  -3  -6  13 4447.52 1925.00   0
   3  -6 -14 162.919 1473.17   1
  -3   6  14 1593.39 1618.47   0
   3  -6  14 811.964 1148.44   0
  -3   6 -14 966.842 1457.19   1
  -3  -6  14 909.327 1685.23   0
   3  -6  15 11000.3 1366.74   0
  -3   6  15 11457.0 1847.63   0
   3  -6 -15 9117.06 1695.56   1
  -3   6 -15 10678.8 1660.20   1
  -3  -6  15 9358.76 2129.50   0
  -3   6  16 18823.3 1970.20   0
   3  -6  16 21121.1 1580.48   0
  -3  -6  16 17977.2 2295.65   0
  -3   6 -16 19189.3 1851.81   1
   3  -6 -16 20387.9 1869.26   1
  -3   6  17 1500.61 1993.53   0
  -3   6 -17 3260.38 1762.65   1
   3  -6  17 2317.82 1547.62   0
   3  -6 -17 3316.25 1890.00   1
  -3  -6  17 3039.11 2263.15   0
  -3   6  18-143.445 1991.94   0
   3  -6  18 574.737 1623.00   0
   3  -6 -18 818.655 1966.91   1
  -3   6 -18 1253.25 1903.76   1
  -3  -6  18 1133.71 2355.36   0
  -3  -6  19 1764.64 2266.27   0
  -3   6  19 2456.40 2111.95   0
   3  -6  19 1714.97 1687.90   0
   3  -6 -19 3516.80 2181.69   1
  -3   6 -19 4069.14 1991.54   1
   3  -6 -20 15165.9 2346.87   1
   3  -6  20 12684.6 1885.81   0
  -3   6  20 14301.3 2481.74   0
  -3   6 -20 11289.0 2272.68   1
  -3  -6  20 11928.4 2461.74   0
  -3   6  21 1689.91 2332.20   0
  -3  -6  21 146.517 2635.57   0
   3  -6 -21 1524.82 2457.41   1
  -3   6 -21 990.707 2200.31   1
  -3   6  22-516.090 2384.84   0
   3  -6  22-42.8273 2010.29   0
   3  -6 -22 670.642 2425.36   1
  -3   6 -22 784.901 2453.19   1
  -3  -6  22 1764.01 2620.88   0
  -3   6 -23 2190.49 2398.89   1
  -3   6  23 3836.93 2747.37   0
   3  -6  23 2778.33 2091.49   0
   3  -6 -23 3820.21 2663.46   1
  -3  -6  23 3113.27 2606.71   0
  -3   6  24 15746.6 2840.54   0
   3  -6  24 17669.0 2419.81   0
  -3  -6  24 16684.0 3107.49   0
   3  -6 -24 15180.6 2998.81   1
  -3   6 -24 19113.0 2854.65   1
  -3  -6  25 5456.19 3123.50   0
  -3   6  25 5666.75 2802.98   0
   3  -6  25 6976.57 2341.60   0
  -3   6 -25 6991.98 2882.83   1
   3  -6 -25 7682.83 2942.79   1
   3   6  26 444.044 3250.94   0
   3  -6 -26 2328.90 3172.60   1
  -3   6  26 1104.16 3000.58   0
   3  -6  26 545.125 2501.09   0
  -3  -6  26 2182.79 3125.40   0
  -3   6 -26 2439.90 2839.56   1
  -3   6  27 3867.04 3256.58   0
   3  -6  27 2139.61 2548.54   0
  -3  -6  27 2158.30 3199.77   0
   3  -6 -27 1526.31 3364.64   1
  -3   6 -27 3292.67 3175.77   1
   3   6  27 464.516 3651.03   0
   3   6  28 9493.55 3706.95   0
  -3   6  28 12552.9 3302.86   0
   3  -6  28 9686.80 2785.95   0
  -3  -6  28 8422.31 3362.41   0
   3  -6 -28 9997.94 3401.63   1
  -3   6 -28 11533.6 3335.70   1
   3   6  29 663.682 3829.29   0
  -3   6  29 788.037 3281.87   0
   3  -6  29 1754.50 2859.81   0
  -3   6 -29 1552.21 3220.48   1
  -3  -6  29 1302.60 3437.30   0
   3  -6 -29-375.359 3490.60   1
  -3   6 -30 3897.76 3595.71   1
  -3   6  30 1573.17 3592.15   0
   3  -6  30 388.415 2957.64   0
  -3  -6  30-512.867 3690.13   0
   3  -6 -30 1797.02 3910.80   1
  -3  -6  31 2424.27 3882.40   0
   3  -6 -31 707.077 3898.86   1
   3   6  31 1945.47 4081.15   0
  -3   6  31 1308.22 3884.18   0
   3  -6  31 2846.97 3149.30   0
  -3  -6 -31 1271.99 3501.05   1
  -3   6 -31 2144.70 3808.09   1
   3   6  32 3042.15 4035.62   0
  -3   6  32 3196.22 4006.77   0
   3  -6  32 1465.26 3224.35   0
  -3  -6 -32 1086.82 4061.58   1
   3  -6 -32 2819.01 4033.02   1
  -3  -6  32 3693.94 3881.69   0
  -3   6 -32 3749.78 3646.36   1
  -3  -6  33 1545.70 3775.19   0
   3   6  33 823.651 4557.79   0
  -3   6  33 3388.30 3865.68   0
   3  -6  33-193.430 3320.23   0
  -3   6 -33 3865.97 3823.96   1
   3   6  34 177.831 4340.75   0
  -3   6  34 3891.70 4067.19   0
   3  -6  34 1811.36 3389.24   0
  -3  -6  34 924.922 4056.07   0
  -3  -6 -34 696.841 4312.56   1
  -3   6 -34 3499.55 4264.83   1
   3  -6 -34 2705.37 4652.22   1
  -3  -6 -35 1012.59 4474.21   1
  -3   6  35 3847.15 4286.72   0
   3  -6  35 2359.27 3667.05   0
  -3   6 -36 796.489 4377.72   1
   3   6  36 1246.41 4793.29   0
  -3  -6 -36 33.4422 4180.02   1
  -3   6  36 3625.20 4652.43   0
   3  -6  36 832.063 3769.73   0
  -3  -6  36 96.6107 4222.31   0
   3  -6 -36 1705.02 4622.13   1
   3   6  37 1412.44 4811.49   0
  -3   6  37 5328.74 4916.15   0
   3  -6  37 5807.13 4002.89   0
  -3  -6 -37-483.373 4819.71   1
   3  -6 -37 3689.36 4871.74   1
   3  -6  38 1451.87 4134.33   0
   3  -6 -38 1839.74 5102.46   1
  -3  -6 -38 580.311 4879.63   1
  -3   6 -38 470.521 4617.24   1
   3  -6  39 1419.57 4356.83   0
   3  -6 -39 4693.57 5578.11   1
  -3  -6 -40 2618.86 5214.78   1
   3  -6 -40-19.7297 5757.98   1
  -3   6 -40 2407.21 5392.50   1
  -3   6 -41 60.2950 5541.67   1
   3  -6 -41-46.6766 5894.57   1
  -3  -7   0-650.566 1640.13   0
  -3  -7   1 1243.02 1514.48   0
  -3   7   1 237.633 388.961   0
  -3   7   1 339.128 601.016   0
  -3   7   2 201803. 1364.40   0
  -3  -7   2 203268. 2998.95   0
  -3  -7  -2 206331. 3419.23   0
  -3   7   3 32307.0 871.379   0
  -3  -7   3 31741.9 1644.97   0
  -3   7   3 32357.9 972.140   0
  -3  -7  -3 31693.3 2056.46   0
  -3   7   4 58528.8 1115.38   0
  -3  -7   4 56065.1 1988.77   0
   3  -7  -4 56940.4 700.571   1
  -3  -7  -4 55800.1 2133.67   0
  -3  -7   5 16856.7 1669.04   0
  -3   7   5 20082.7 980.717   0
   3  -7   5 16042.7 467.835   0
   3  -7  -5 18685.2 663.340   1
  -3  -7  -5 16739.6 1715.58   0
  -3   7   6 386553. 2619.11   0
  -3  -7  -6 381658. 4107.35   0
   3  -7  -6 390270. 2115.58   1
  -3  -7   6 394161. 3769.16   0
  -3   7  -6 408053. 2219.50   1
   3  -7   6 408662. 1638.95   0
  -3   7   7 40630.1 1348.22   0
  -3  -7  -7 40203.3 2155.07   0
   3  -7   7 41626.3 733.114   0
   3  -7  -7 37419.7 1028.51   1
  -3   7  -7 40433.6 1048.73   1
  -3  -7   7 40419.6 1948.39   0
  -3   7   8 12047.6 1155.75   0
   3  -7   8 12982.0 693.546   0
  -3  -7  -8 13516.4 1808.27   0
  -3   7  -8 13241.3 950.579   1
   3  -7  -8 12469.0 943.496   1
  -3  -7   8 12668.6 1724.79   0
  -3   7   9 70013.1 1734.79   0
  -3  -7   9 71514.0 2066.28   0
   3  -7   9 75236.3 1128.05   0
   3  -7  -9 70216.4 1470.31   1
  -3   7  -9 74121.1 1461.40   1
  -3   7  10 80799.5 1863.77   0
   3  -7  10 83812.6 1278.69   0
   3  -7 -10 88669.2 1697.58   1
  -3   7 -10 88220.2 1694.07   1
  -3  -7  10 83817.0 2317.62   0
   3  -7  11 2655.45 892.780   0
  -3  -7  11 3789.73 1759.60   0
  -3   7  11 2932.79 1395.82   0
   3  -7 -11 2426.33 1236.00   1
  -3   7 -11 2721.01 1197.15   1
  -3  -7  12 2716.13 1818.26   0
  -3   7  12 2612.84 1470.99   0
   3  -7  12 3019.18 990.333   0
   3  -7 -12 3546.79 1327.94   1
  -3   7 -12 2338.80 1318.13   1
  -3  -7  13 16459.0 1860.16   0
  -3   7  13 15288.9 1713.33   0
   3  -7  13 15856.6 1174.94   0
   3  -7 -13 14011.9 1491.90   1
  -3   7 -13 15429.9 1494.89   1
  -3   7 -14 61044.3 1976.66   1
   3  -7  14 63771.8 1641.74   0
   3  -7 -14 62104.6 2043.68   1
  -3  -7  14 59773.6 2479.14   0
  -3   7  14 61218.9 2179.31   0
   3  -7  15 50385.0 1646.92   0
  -3  -7  15 44426.0 2312.36   0
   3  -7 -15 47903.5 2013.30   1
  -3   7 -15 50222.5 2035.49   1
  -3   7  16 42312.0 2306.08   0
   3  -7  16 39898.6 1615.53   0
  -3  -7  16 44254.0 2519.66   0
   3  -7 -16 43578.1 2117.73   1
  -3   7 -16 41124.2 2060.22   1
  -3   7  17 11773.7 2070.92   0
   3  -7  17 11960.5 1628.02   0
   3  -7 -17 8652.51 1963.30   1
  -3   7 -17 11685.6 1917.69   1
  -3  -7  17 10980.4 2389.92   0
  -3   7  18 95658.4 2889.64   0
   3  -7 -18 97180.6 2759.94   1
  -3   7 -18 94576.2 2651.38   1
  -3  -7  18 89936.7 3088.25   0
  -3   7  19 37.8315 2276.63   0
   3  -7  19 1013.67 1598.40   0
   3  -7 -19 1440.81 2185.22   1
  -3   7 -19 2642.35 2042.85   1
  -3  -7  19 976.158 2255.63   0
  -3  -7  20 4138.24 2447.70   0
  -3   7  20 4615.07 2434.63   0
   3  -7  20 5806.51 1762.76   0
   3  -7 -20 6368.17 2300.66   1
  -3   7 -20 6552.80 2284.42   1
  -3   7  21 1820.07 2377.89   0
   3  -7 -21 1026.55 2340.18   1
  -3   7 -21 834.965 2238.67   1
  -3  -7  21 274.446 2689.71   0
  -3   7 -22-580.095 2360.28   1
  -3   7  22 92.8961 2509.93   0
   3  -7 -22 120.319 2571.63   1
  -3  -7  22 613.703 2506.06   0
  -3   7  23 1032.22 2738.06   0
   3  -7  23 1727.98 2136.96   0
  -3  -7  23 1943.35 2907.75   0
   3  -7 -23 537.442 2614.84   1
  -3   7 -23 1447.34 2569.77   1
  -3   7  24 188.196 3001.62   0
  -3   7 -24 4085.01 2600.26   1
   3  -7  24-188.194 2205.41   0
   3  -7 -24 4668.20 2771.31   1
  -3  -7  24 3078.66 2985.61   0
  -3   7  25 780.992 2960.96   0
   3  -7  25 1126.70 2267.03   0
  -3  -7  25-157.838 2805.32   0
  -3   7 -25 1160.32 2841.82   1
   3  -7  26-447.692 2428.95   0
   3  -7 -26-86.7989 3054.95   1
  -3  -7  26-510.901 2925.19   0
  -3   7 -26 596.070 2847.57   1
  -3  -7  27 1267.41 3253.28   0
  -3   7  27 2418.58 3054.09   0
   3  -7  27 3066.28 2462.30   0
   3  -7 -27 684.090 3183.92   1
  -3   7 -27 1901.90 3057.90   1
   3   7  28 5.64210 3900.67   0
  -3   7  28 1806.50 3366.90   0
   3  -7  28 92.1548 2615.47   0
  -3   7 -28 1357.93 3205.58   1
   3  -7 -28 2006.12 3414.30   1
  -3  -7  28-512.405 3448.68   0
  -3   7  29 415.044 3549.70   0
   3  -7  29 1281.96 2638.62   0
  -3  -7  29-161.876 3581.31   0
  -3   7 -29 420.560 3206.09   1
  -3   7  30 1602.53 3681.04   0
   3  -7 -30 1928.33 3721.62   1
  -3  -7  30 1020.30 3620.76   0
   3  -7  30 2814.10 2883.58   0
  -3   7  31 431.724 3709.80   0
   3  -7  31 653.866 2911.58   0
  -3  -7 -31 819.316 3572.58   1
   3  -7 -31 2015.82 3886.50   1
   3   7  32 679.533 4329.96   0
  -3   7  32 3433.72 3870.76   0
  -3  -7  32 592.890 3709.97   0
   3  -7  32 3107.58 3161.57   0
  -3   7 -32 1066.06 3827.95   1
   3  -7 -32 3267.66 4005.68   1
  -3   7  33 1573.15 3946.72   0
   3  -7 -33 3751.70 4431.48   1
   3  -7  33 2245.79 3237.32   0
  -3  -7  33 3659.44 3858.54   0
  -3   7 -33 833.844 4135.59   1
   3  -7  34 2482.60 3378.59   0
  -3  -7 -34 2320.52 3984.52   1
  -3   7  34 5149.22 4336.98   0
   3  -7 -34 1612.46 4660.56   1
  -3   7 -34 300.006 3982.03   1
   3   7  35 757.482 4601.59   0
  -3   7  35 3495.31 4643.19   0
   3  -7  35 3485.90 3686.94   0
  -3  -7  35-440.588 4377.24   0
   3  -7 -35 1990.05 4699.36   1
  -3   7 -35 2162.71 4205.31   1
  -3  -7 -36 4872.63 4223.31   1
   3  -7  36 1336.98 3764.11   0
   3   7  36-627.485 5220.43   0
  -3   7  36 4573.76 4819.49   0
   3  -7 -36 2695.53 4673.83   1
  -3  -7  36 2093.19 4292.69   0
   3  -7  37 1632.08 3909.63   0
   3   7  37 988.656 5014.33   0
  -3  -7  37 3590.45 4666.27   0
  -3   7  37 3248.61 4881.33   0
  -3  -7 -37-135.371 4664.00   1
   3  -7 -37 2004.70 4948.70   1
  -3   7 -37 4168.12 4710.36   1
   3  -7  38 5609.78 4201.02   0
  -3  -7 -38 5791.14 5068.63   1
   3  -7 -38 875.752 5039.58   1
  -3   7 -38 5011.94 4755.98   1
   3  -7  39 2173.24 4316.58   0
   3  -7 -39 547.726 5374.52   1
  -3   7 -39 354.315 4801.53   1
  -3  -7 -40 2501.01 5112.49   1
  -3   7 -40 2186.58 5363.07   1
   3  -7 -40 2618.52 5750.28   1
   3  -7 -41 5473.52 6002.25   1
  -3   7 -41 2391.41 5675.82   1
  -3   8   0 127.478 463.278   0
  -3   8   1 2331.24 776.910   0
  -3  -8   1 1507.42 1817.50   0
  -3  -8  -1 2242.44 1991.47   0
  -3   8   2 9495.09 674.538   0
  -3  -8   2 10140.2 1674.52   0
  -3   8   2 10118.5 979.010   0
  -3  -8  -2 10306.8 2056.25   0
  -3   8   3 825.427 921.286   0
  -3  -8   3 1745.61 1655.51   0
  -3  -8  -3 359.583 1836.72   0
   3  -8  -3 449.471 265.107   1
  -3   8   3 277.349 709.420   0
  -3  -8  -4 1288.09 1631.90   0
  -3   8   4 1372.77 963.811   0
  -3  -8   4 2491.86 1392.52   0
   3  -8  -4 785.699 413.301   1
  -3   8   4 831.536 795.068   0
  -3   8   5 20862.9 1070.12   0
   3  -8   5 19749.2 700.897   0
  -3  -8   5 17658.9 1842.28   0
   3  -8  -5 20025.1 697.011   1
  -3  -8  -5 20812.1 1874.57   0
  -3  -8  -6 4398.61 1902.25   0
   3  -8   6 5566.61 561.892   0
  -3   8   6 5764.33 1033.19   0
  -3  -8   6 3741.22 1739.04   0
   3  -8  -6 5817.25 743.156   1
  -3   8   7 3350.36 1059.08   0
   3  -8   7 3105.57 593.619   0
  -3  -8   7 1196.33 1728.11   0
   3  -8  -7 2855.23 827.999   1
  -3  -8  -7 2714.17 1665.23   0
  -3   8   8 9962.61 1218.33   0
  -3  -8  -8 12271.2 2028.67   0
  -3  -8   8 9700.36 1686.37   0
   3  -8  -8 10385.8 977.428   1
  -3   8  -8 10987.3 998.018   1
   3  -8   8 11292.9 686.837   0
  -3   8   9 23511.1 1449.34   0
   3  -8   9 24993.5 888.685   0
   3  -8  -9 23887.0 1204.34   1
  -3  -8   9 23317.0 1936.26   0
  -3   8  -9 23535.6 1192.61   1
  -3   8 -10 5354.64 1126.41   1
  -3   8  10 6288.28 1440.56   0
   3  -8 -10 5499.59 1169.03   1
  -3  -8  10 5229.03 1660.31   0
   3  -8  10 6467.88 847.499   0
   3  -8 -11 4887.63 1216.11   1
  -3  -8  11 4172.27 1694.41   0
  -3   8 -11 2893.45 1222.77   1
   3  -8  11 4330.98 912.436   0
  -3   8  11 3646.13 1547.88   0
  -3   8  12 25931.7 1782.68   0
   3  -8  12 24180.1 1134.12   0
   3  -8 -12 23372.8 1524.82   1
  -3   8 -12 26281.5 1505.11   1
  -3  -8  12 25276.6 1898.97   0
  -3  -8  13 2382.56 1814.10   0
  -3   8  13 2696.98 1643.54   0
   3  -8 -13 2898.88 1407.96   1
   3  -8  13 1881.46 1040.33   0
  -3   8 -13 1771.88 1393.12   1
  -3   8  14 15067.3 1896.27   0
   3  -8  14 16709.6 1233.65   0
   3  -8 -14 17243.5 1636.97   1
  -3   8 -14 15994.5 1683.78   1
  -3  -8  14 17906.4 2176.89   0
  -3   8  15 11575.3 1992.41   0
   3  -8  15 12420.9 1364.90   0
  -3   8 -15 10199.3 1698.47   1
  -3  -8  15 13993.8 2084.08   0
   3  -8 -15 9640.40 1772.51   1
  -3   8  16 20718.3 2118.93   0
   3  -8  16 19918.2 1510.31   0
   3  -8 -16 16703.5 1899.68   1
  -3  -8  16 21583.7 2151.23   0
  -3   8 -16 17312.3 1875.54   1
  -3  -8  17 12472.2 2322.42   0
  -3   8  17 13355.8 2216.30   0
   3  -8  17 15467.0 1566.45   0
   3  -8 -17 13877.8 1985.84   1
  -3   8 -17 12987.4 1935.52   1
  -3   8  18 47.5718 2157.37   0
   3  -8 -18 437.408 2041.92   1
   3  -8  18 193.786 1414.94   0
  -3   8 -18 1355.22 1913.35   1
  -3  -8  18 830.078 2297.35   0
   3  -8  19 5606.07 1702.80   0
  -3   8  19 2631.54 2359.82   0
  -3   8 -19 5098.81 2066.65   1
   3  -8 -19 4575.11 2163.00   1
  -3  -8  19 4706.36 2342.83   0
   3  -8 -20 6246.42 2284.34   1
  -3   8  20 6097.98 2564.61   0
   3  -8  20 8224.49 1756.41   0
  -3   8 -20 6266.93 2200.89   1
  -3  -8  20 5315.89 2532.15   0
  -3   8  21 7973.27 2647.20   0
   3  -8  21 7868.22 1783.47   0
   3  -8 -21 6953.86 2428.32   1
  -3   8 -21 6799.14 2312.28   1
  -3  -8  21 4759.39 2823.54   0
  -3   8  22 1711.44 2604.91   0
   3  -8  22 2480.73 1845.08   0
   3  -8 -22 2503.61 2510.97   1
  -3   8 -22 2787.62 2415.79   1
  -3  -8  22 267.671 2593.48   0
  -3   8  23-148.009 2704.57   0
   3  -8  23 1498.76 1940.04   0
   3  -8 -23-336.710 2738.79   1
  -3   8 -23 855.269 2541.78   1
  -3   8  24 11417.4 2969.46   0
   3  -8  24 12565.2 2143.00   0
   3  -8 -24 14452.4 2954.62   1
  -3   8 -24 12171.3 2810.52   1
  -3  -8  24 10559.1 2877.22   0
  -3   8  25 2208.95 3091.55   0
  -3  -8  25 2316.09 3062.32   0
  -3   8 -25 5107.65 2762.31   1
   3  -8  25 5647.90 2168.92   0
   3  -8 -25 4045.98 2888.05   1
   3  -8  26 1135.81 2353.72   0
  -3  -8  26 357.933 3330.12   0
   3  -8 -26 2705.74 3099.25   1
  -3   8 -26 501.701 2989.48   1
   3  -8  27 1826.93 2484.02   0
  -3   8  27-540.421 3411.34   0
  -3   8 -27-102.431 3018.46   1
  -3  -8  27 97.0590 3369.94   0
   3   8  28 2793.79 4067.60   0
  -3   8  28 5987.97 3538.08   0
   3  -8  28 5525.64 2584.11   0
   3  -8 -28 2273.58 3568.51   1
  -3  -8  28 3028.58 3350.88   0
  -3   8 -28 4854.70 3214.24   1
   3   8  29 3844.60 3952.05   0
  -3   8  29 3861.25 3433.51   0
   3  -8  29 5314.88 2784.76   0
   3  -8 -29 1987.93 3658.15   1
  -3  -8  29 1935.75 3365.55   0
  -3   8 -29 3204.09 3364.85   1
   3  -8 -30 669.026 3720.75   1
  -3  -8 -30 394.007 3530.54   1
  -3   8  30 1974.56 3589.51   0
   3  -8  30 2442.21 2791.57   0
  -3  -8  30 2849.86 3441.16   0
   3   8  31-34.9989 4206.67   0
  -3   8  31 1295.48 3750.69   0
  -3  -8  31-571.782 3620.63   0
   3  -8  31 3300.41 2906.88   0
   3  -8 -31 1500.72 3952.04   1
  -3   8 -31 973.266 3547.33   1
   3   8  32 4367.47 4833.92   0
  -3  -8 -32 2374.08 3764.22   1
  -3   8  32 6766.08 4100.12   0
  -3  -8  32 7522.01 3996.72   0
   3  -8  32 4330.34 3182.61   0
   3  -8 -32 3002.50 4123.48   1
  -3   8 -32 3860.20 4016.36   1
   3   8  33 608.008 4462.10   0
  -3   8  33 4465.30 4431.79   0
  -3  -8 -33 2509.83 4309.37   1
   3  -8  33 4538.95 3257.28   0
   3  -8 -33 4351.04 4512.97   1
  -3  -8  33 1698.06 4219.16   0
  -3   8 -33 1533.37 3886.55   1
   3   8  34 1384.16 5026.40   0
  -3   8  34 3667.68 4700.24   0
  -3  -8 -34 1221.19 3962.33   1
   3  -8  34 422.177 3325.16   0
   3  -8 -34 970.020 4673.60   1
  -3  -8 -35 2741.66 4611.97   1
   3   8  35 1931.86 4964.33   0
  -3   8  35 3646.49 4794.36   0
   3  -8  35 4325.71 3630.40   0
   3  -8 -35 800.626 4836.05   1
  -3  -8  35 200.884 4175.28   0
  -3   8 -35 385.158 4332.74   1
   3  -8  36 2603.57 3700.67   0
   3   8  36 3936.66 5048.98   0
  -3   8  36 6761.14 4888.62   0
  -3  -8 -36 1216.70 4307.32   1
   3  -8 -36-543.611 4838.48   1
  -3  -8  36 2006.83 4312.49   0
  -3   8 -36 1786.41 4450.15   1
  -3  -8 -37 1368.38 4695.22   1
   3  -8  37 117.502 3913.08   0
  -3   8 -37 1883.15 4811.67   1
   3  -8 -37 1755.54 4958.59   1
  -3  -8 -38 4496.09 5085.24   1
   3  -8  38 2711.82 4191.78   0
   3  -8 -38 1422.22 5181.63   1
  -3  -8 -39 2779.66 4717.30   1
   3  -8 -39 2516.20 5377.82   1
  -3  -8 -40 6082.26 5223.87   1
   3  -8 -40 338.391 5398.21   1
   3  -8 -41 1927.42 5729.19   1
  -3   9   0 187.955 632.601   0
  -3   9   1 24169.5 1083.76   0
  -3  -9   1 17693.0 2246.81   0
  -3  -9  -1 20236.1 2285.21   0
  -3   9  -1 20730.1 599.836   0
  -3   9   2 1077.61 1114.40   0
  -3   9  -2 962.254 373.131   0
  -3  -9  -2 677.428 2047.39   0
  -3   9  -3 48903.5 606.469   0
  -3  -9   3 51764.1 2372.06   0
  -3   9   3 55975.9 1547.15   0
   3  -9  -3 48511.0 616.982   1
  -3  -9  -3 53822.6 2318.01   0
  -3  -9  -4 70873.8 2665.70   0
  -3   9  -4 67825.7 708.493   0
   3  -9   4 73205.7 1000.49   0
  -3  -9   4 72878.9 2430.49   0
   3  -9  -4 68797.0 853.320   1
  -3  -9  -5 123481. 2878.61   0
  -3   9  -5 122254. 983.033   0
  -3  -9   5 126798. 2707.23   0
   3  -9  -5 126346. 1230.47   1
  -3   9   6 74557.5 1581.83   0
  -3   9  -6 70520.4 921.568   0
  -3  -9   6 66690.1 2399.58   0
  -3  -9  -6 70140.9 2654.51   0
   3  -9   6 67334.9 1219.23   0
   3  -9  -6 73426.8 1165.16   1
  -3  -9   7 80505.8 2533.13   0
  -3   9   7 84662.9 1771.47   0
  -3   9  -7 81228.0 1100.00   0
   3  -9   7 76530.7 1173.01   0
  -3  -9  -7 76536.9 2678.36   0
   3  -9  -7 82385.9 1330.31   1
  -3   9  -8 39941.6 1014.61   0
  -3   9   8 41387.4 1640.40   0
  -3  -9  -8 42701.1 2248.76   0
   3  -9  -8 40996.0 1226.46   1
  -3  -9   8 39266.7 2021.65   0
   3  -9   8 42223.4 1020.70   0
  -3   9  -9 66422.4 1276.80   0
  -3   9   9 69863.9 1938.36   0
   3  -9  -9 69924.1 1523.74   1
   3  -9   9 69514.5 1207.61   0
  -3  -9   9 64455.9 2427.17   0
   3  -9  10 4894.50 836.165   0
  -3   9  10 4111.06 1552.77   0
  -3  -9  10 3274.44 1818.14   0
   3  -9 -10 4346.52 1155.12   1
  -3   9  11 72094.9 2146.09   0
  -3   9 -11 71636.8 1782.28   1
   3  -9  11 71575.8 1351.58   0
  -3  -9  11 71594.3 2398.55   0
   3  -9 -11 67703.9 1690.90   1
  -3   9  12 3353.47 1696.20   0
  -3  -9  12 4599.03 1963.04   0
   3  -9  12 3768.12 989.557   0
   3  -9 -12 3483.61 1340.46   1
  -3   9 -12 4310.25 1331.45   1
  -3   9  13 3406.77 1787.95   0
  -3  -9  13 2210.14 2105.04   0
   3  -9 -13 3837.17 1549.99   1
  -3   9 -13 2504.13 1490.48   1
   3  -9  13 2232.91 1050.93   0
  -3   9  14 1436.21 1882.67   0
  -3  -9  14 1887.78 1954.14   0
   3  -9 -14 3114.05 1631.18   1
  -3   9 -14 1106.98 1531.00   1
   3  -9  14 1647.97 1161.81   0
  -3   9  15 61401.4 2511.78   0
   3  -9  15 58288.4 1677.43   0
   3  -9 -15 54705.7 2100.68   1
  -3  -9  15 54819.6 2636.46   0
  -3   9 -15 56859.4 2107.38   1
  -3  -9  16 3974.03 2038.98   0
  -3   9  16 4163.68 2128.11   0
   3  -9 -16 3459.78 1797.61   1
   3  -9  16 3638.11 1287.24   0
  -3   9 -16 3771.42 1765.01   1
   3  -9  17 6208.18 1457.89   0
  -3  -9  17 7798.15 2199.50   0
  -3   9  17 7737.51 2262.43   0
  -3   9 -17 6288.24 1862.47   1
   3  -9 -17 6513.13 1924.95   1
   3  -9 -18 30664.7 2319.28   1
  -3   9  18 30551.6 2566.89   0
  -3  -9  18 28414.4 2496.84   0
   3  -9  18 30627.9 1748.06   0
  -3   9 -18 26481.9 2180.71   1
  -3   9 -19 131.704 2095.85   1
  -3  -9  19 2545.08 2342.59   0
  -3   9  19 65.5327 2358.13   0
   3  -9 -19 3641.32 2197.32   1
   3  -9  19 2159.44 1498.17   0
  -3   9  20 17670.8 2622.49   0
   3  -9  20 22805.3 1927.90   0
  -3  -9  20 21105.4 2645.84   0
   3  -9 -20 22799.3 2457.17   1
  -3   9 -20 24102.3 2387.91   1
  -3  -9  21 1387.72 2865.77   0
  -3   9  21 3540.43 2677.02   0
   3  -9  21 4911.76 1734.70   0
   3  -9 -21 6290.58 2459.64   1
  -3   9 -21 4284.17 2345.93   1
   3  -9 -22 269.790 2517.18   1
   3  -9  22 1161.68 1911.44   0
  -3  -9  22-19.2954 2801.98   0
   3  -9  23-144.253 2041.11   0
  -3   9 -23 544.513 2537.03   1
  -3   9  24-240.870 3068.11   0
   3  -9  24 622.233 2105.50   0
  -3   9 -24-192.309 2570.10   1
  -3  -9  24-210.400 2917.12   0
  -3   9  25 896.723 3146.66   0
   3  -9  25 2870.95 2236.56   0
   3  -9 -25 1923.67 2926.94   1
  -3   9 -25 1818.80 2857.17   1
  -3  -9  25 2528.96 3312.40   0
  -3   9  26 169.667 3210.49   0
  -3   9 -26 493.012 2981.76   1
   3  -9 -26 614.898 3200.06   1
   3  -9  26 1466.02 2354.03   0
  -3  -9  26-311.637 3049.37   0
   3  -9  27 2091.14 2460.04   0
   3  -9  28 2361.01 2533.31   0
   3  -9 -28 474.462 3542.96   1
  -3   9 -28 1547.00 3282.83   1
  -3   9  29 2339.29 3646.73   0
   3  -9  29 1732.48 2612.42   0
   3  -9 -29-104.039 3575.42   1
  -3  -9  29 2037.13 3743.09   0
   3   9  30 711.500 4446.26   0
  -3   9  30 488.472 3781.62   0
   3  -9  30 2186.51 2855.99   0
  -3   9 -30 1428.64 3419.83   1
  -3  -9  30 3168.43 3928.12   0
  -3   9  31 1505.49 4066.90   0
   3  -9  31 919.431 2981.47   0
   3  -9 -31 1180.48 4001.69   1
  -3   9 -31 2512.34 3825.73   1
   3   9  32 5007.94 4883.36   0
  -3   9  32 5386.28 4371.51   0
  -3  -9 -32 3527.36 3722.14   1
   3  -9  32 5815.00 3057.68   0
   3  -9 -32 3723.38 4172.83   1
  -3  -9  32 5840.03 4190.18   0
  -3   9 -32 6455.96 3828.87   1
   3   9  33 542.163 4839.20   0
  -3   9  33 3539.26 4520.00   0
   3  -9  33 817.716 3313.58   0
  -3   9 -33 333.761 4083.25   1
   3  -9 -33 2808.14 4420.87   1
  -3  -9 -33 924.883 4418.14   1
  -3  -9  33 843.202 4177.31   0
   3   9  34 2187.69 4999.87   0
  -3   9  34 2320.57 4749.04   0
   3  -9  34 1651.35 3346.98   0
  -3  -9 -34-472.239 3985.64   1
   3  -9 -34 3254.83 4664.52   1
  -3  -9  34-225.722 4079.79   0
   3   9  35 4312.92 5378.91   0
  -3   9  35 3430.64 4969.89   0
  -3  -9 -35 1076.07 4654.41   1
   3  -9  35 311.267 3575.57   0
   3  -9 -35 2704.29 4985.28   1
  -3  -9  35 1091.26 4244.63   0
  -3  -9 -36 325.398 4205.32   1
   3   9  36 1925.62 5102.77   0
  -3   9  36 5235.72 5031.51   0
   3  -9 -36 2343.62 5081.85   1
   3  -9  36 955.640 3639.74   0
  -3  -9  36 1467.57 4596.81   0
  -3  -9 -37 3080.62 4772.94   1
   3  -9 -37 7290.44 5268.55   1
   3  -9 -38 309.150 5338.82   1
  -3  -9 -39 1089.69 4718.40   1
   3  -9 -39 2009.63 5287.27   1
   3  -9 -40 4283.83 5571.66   1
  -3  10   0-256.788 812.388   0
  -3 -10   0-131.586 2202.86   0
   3 -10   0 162.053 276.319   1
  -3  10  -1 646.247 649.934   0
   3 -10   1 115.506 316.685   1
  -3 -10  -1-872.033 2014.02   0
   3 -10  -1 317.525 315.568   1
  -3  10   1 1301.70 1011.70   0
  -3  10   2 16314.0 1413.53   0
  -3 -10   2 13195.3 2051.18   0
  -3  10  -2 14484.4 671.114   0
   3 -10   2 13137.8 483.923   1
  -3 -10  -2 14431.4 2319.07   0
  -3 -10  -3 10251.8 2193.39   0
  -3 -10   3 8576.02 1979.33   0
  -3  10  -3 9536.16 579.599   0
  -3 -10  -4 1411.07 1863.93   0
  -3  10  -4 668.369 513.455   0
   3 -10   4 466.435 739.800   0
  -3 -10   4 475.409 1848.47   0
  -3  10  -5 146.349 535.990   0
  -3 -10  -5-216.607 2113.96   0
  -3 -10   5 2183.51 1722.22   0
   3 -10   5 430.008 886.829   0
  -3  10  -6 3525.04 633.880   0
   3 -10   6 3066.38 1009.59   0
  -3 -10  -6 3251.40 2196.49   0
  -3 -10   6 5451.50 1665.55   0
  -3  10  -7 18921.4 829.640   0
  -3 -10  -7 16710.9 2301.87   0
  -3 -10   7 14527.8 2138.23   0
   3 -10   7 18517.5 1093.53   0
  -3  10   8 7625.62 1475.22   0
  -3  10  -8 6724.00 855.869   0
   3 -10   8 7423.78 922.215   0
   3 -10  -8 6658.04 1050.92   1
  -3 -10   8 4466.21 1880.77   0
  -3 -10  -8 7766.39 2165.97   0
  -3  10   9 552.591 1490.07   0
  -3 -10  -9 394.905 2228.33   0
   3 -10  -9 387.605 1077.79   1
   3 -10   9-208.541 882.423   0
  -3  10  10 2706.71 1535.92   0
   3 -10  10 3901.15 915.617   0
  -3 -10  10 2684.11 1972.00   0
   3 -10 -10 3878.35 1180.17   1
  -3  10  11 25722.9 1883.31   0
   3 -10 -11 23042.2 1450.54   1
   3 -10  11 22785.4 1092.94   0
  -3 -10  11 22801.5 2199.97   0
   3 -10  12 3302.41 980.522   0
  -3  10  12 3186.34 1844.17   0
  -3 -10  12 3369.00 2126.18   0
   3 -10 -12 3090.94 1397.55   1
   3 -10  13 2741.62 1075.15   0
  -3  10  13 1573.41 1949.62   0
  -3 -10  13 750.537 2184.74   0
   3 -10 -13 1482.53 1495.25   1
  -3  10 -14 6891.57 1591.75   1
  -3  10  14 8285.31 2089.72   0
  -3 -10  14 7566.70 2111.78   0
   3 -10 -14 8396.62 1670.97   1
   3 -10  14 7191.89 1236.08   0
  -3  10  15 19269.4 2274.87   0
   3 -10  15 21050.6 1416.72   0
   3 -10 -15 19808.6 1836.96   1
  -3 -10  15 19293.8 2464.44   0
  -3  10 -15 21227.6 1823.98   1
   3 -10 -16 1626.51 1816.27   1
  -3  10  16 773.052 2158.53   0
  -3 -10  16 1835.50 2170.94   0
  -3  10 -16 63.1215 1765.70   1
   3 -10  16 2182.88 1362.75   0
  -3 -10  17 10309.1 2289.03   0
  -3  10  17 10221.5 2365.25   0
   3 -10 -17 7998.48 1993.79   1
   3 -10  17 8816.79 1434.22   0
  -3  10 -17 7192.18 1938.44   1
  -3  10  18 10432.3 2450.50   0
  -3 -10  18 8867.88 2348.97   0
   3 -10 -18 9323.87 2106.53   1
   3 -10  18 7045.13 1578.81   0
  -3  10 -18 10382.0 2122.55   1
  -3 -10  19 2890.76 2374.06   0
   3 -10  19 139.174 1601.99   0
  -3  10  19 2003.47 2476.40   0
   3 -10 -19 2487.50 2145.83   1
  -3  10 -19 688.242 2099.64   1
  -3 -10  20 11445.7 2597.72   0
  -3  10  20 13537.5 2727.00   0
   3 -10 -20 10270.0 2374.25   1
   3 -10  20 11780.4 1785.49   0
  -3  10 -20 10014.3 2264.91   1
  -3 -10  21 3093.80 2742.46   0
  -3  10  21 529.568 2705.11   0
   3 -10  21 1587.49 1706.96   0
   3 -10 -21 3210.94 2501.91   1
  -3  10 -21 2566.14 2366.93   1
  -3 -10  22 3048.64 2883.04   0
  -3  10  22-331.024 2804.99   0
   3 -10 -22 760.347 2596.73   1
   3 -10  22 1815.88 1918.74   0
  -3  10 -22 1003.82 2454.66   1
  -3 -10  23 1369.77 2783.51   0
   3 -10 -23 1409.99 2716.92   1
   3 -10  23 1251.40 1898.69   0
  -3 -10  24 987.138 3182.42   0
   3 -10 -24 2275.06 2789.34   1
  -3  10  24-422.454 3134.57   0
   3 -10  24 533.830 1989.06   0
  -3  10 -24 123.191 2668.97   1
  -3 -10  25 6571.61 3069.37   0
  -3  10  25 4466.26 3262.17   0
   3 -10  25 6317.01 2236.53   0
   3 -10 -25 6551.65 3064.54   1
  -3  10 -25 5017.12 2883.64   1
  -3  10  26-610.402 3383.16   0
   3 -10  26 290.609 2298.04   0
  -3  10  27 1217.34 3527.22   0
   3 -10  27 3621.62 2467.59   0
  -3  10 -27 89.6138 3141.90   1
  -3 -10  28 875.837 3648.97   0
  -3  10  28 350.801 3682.10   0
   3 -10 -28 1010.24 3513.47   1
   3 -10  28 388.640 2559.10   0
  -3  10 -28 380.287 3377.85   1
  -3 -10  29 2219.69 3493.27   0
  -3  10  29 1513.15 3889.76   0
   3 -10  29 3124.81 2650.91   0
   3 -10 -29 1516.76 3646.10   1
  -3  10 -29 243.371 3387.17   1
   3  10  30 3688.40 4521.71   0
  -3  10  30 807.670 4130.01   0
   3 -10  30 2832.11 2720.59   0
   3 -10 -30 2856.81 3873.45   1
  -3  10 -30-100.370 3525.55   1
  -3 -10  31-574.639 3826.41   0
   3  10  31-267.252 4842.35   0
  -3  10  31 3035.08 4324.49   0
   3 -10 -31-105.615 4067.33   1
   3 -10  31 172.548 2871.71   0
  -3  10 -31-609.403 3895.13   1
   3  10  32 47.5789 4940.52   0
  -3  10  32 1772.85 4516.80   0
   3 -10  32 446.707 3121.58   0
   3 -10 -32-500.290 4229.12   1
  -3 -10  33 1947.86 4080.91   0
   3  10  33 2982.25 5111.68   0
  -3  10  33 2802.77 4737.26   0
   3 -10  33 2080.42 3112.19   0
   3 -10 -33 3455.25 4450.83   1
  -3  10 -33 2396.05 4231.69   1
  -3 -10  34-105.044 4197.56   0
  -3  10 -34 359.628 4263.80   1
   3  10  34 818.330 5222.32   0
  -3  10  34 2193.90 4858.36   0
  -3 -10 -34 2735.52 4077.89   1
   3 -10  34 1850.05 3334.76   0
   3 -10 -34 1451.89 4554.18   1
  -3  10 -35 1594.88 4621.26   1
   3  10  35 2906.35 5559.04   0
  -3  10  35 2268.42 5120.54   0
   3 -10 -35 964.317 4763.28   1
  -3  10 -36 569.961 4647.12   1
  -3 -10  36-448.440 4780.16   0
  -3  10  36 5006.80 5360.69   0
  -3 -10 -36 713.426 4354.80   1
   3 -10 -36 3691.47 5041.09   1
  -3  10 -37 781.651 5013.85   1
   3 -10 -37 1372.65 5297.47   1
  -3 -10 -37 158.691 5006.02   1
  -3 -10 -38-526.357 4639.45   1
  -3 -10 -39 127.920 5052.11   1
   3 -10 -39 3387.19 5695.77   1
   3 -10 -40 2436.31 5891.44   1
  -3  11   0-218.968 1012.19   0
  -3  11   1 20190.8 1354.37   0
  -3 -11   1 17557.6 2332.91   0
  -3 -11  -1 17813.4 2526.78   0
  -3  11  -1 18613.0 968.630   0
  -3 -11   2 161509. 3560.45   0
  -3  11  -2 158066. 1578.69   0
  -3 -11  -2 162304. 3660.91   0
  -3 -11   3 14232.5 2221.56   0
  -3  11  -3 16378.7 833.451   0
  -3 -11  -3 18340.3 2453.33   0
   3 -11   4 20805.4 1125.51   0
  -3  11  -4 17572.8 791.700   0
  -3 -11   4 15686.9 2177.97   0
  -3 -11  -4 20380.0 2421.00   0
   3 -11   5 4217.74 1100.91   0
  -3  11  -5 3920.09 727.292   0
  -3 -11  -5 3231.10 2116.18   0
  -3 -11   5 2537.88 2103.01   0
  -3 -11   6 4204.05 2070.65   0
  -3 -11  -6 2275.27 2112.21   0
  -3  11  -6 1739.07 737.639   0
   3 -11   6 1432.42 1204.03   0
   3 -11   7 222.288 1204.57   0
  -3  11  -7 789.489 803.902   0
  -3 -11   7 2388.58 1786.03   0
  -3 -11  -7 2805.95 2199.97   0
  -3 -11   8 27543.7 2353.61   0
   3 -11   8 29726.4 1358.01   0
  -3 -11  -8 31560.9 2578.50   0
   3 -11   9 15902.0 1137.70   0
  -3 -11  -9 18294.8 2635.71   0
  -3 -11   9 14190.3 2293.70   0
  -3  11  10 46041.2 2072.62   0
   3 -11 -10 46899.5 1624.62   1
   3 -11  10 43229.5 1371.38   0
  -3 -11  10 42791.8 2502.10   0
  -3  11  11 8370.97 1819.01   0
  -3 -11  11 6604.58 2117.44   0
   3 -11 -11 10217.4 1461.76   1
   3 -11  11 8173.12 1111.48   0
  -3  11  12 2455.42 1995.96   0
   3 -11  12 3038.15 1099.97   0
   3 -11 -12 2707.10 1437.34   1
  -3 -11  12 1145.28 2213.88   0
  -3  11  13 10815.6 2168.32   0
  -3 -11  13 7658.56 2367.46   0
   3 -11 -13 9791.23 1545.36   1
   3 -11  13 10575.0 1179.96   0
  -3  11  14 58373.0 2606.91   0
   3 -11  14 58506.2 1574.95   0
   3 -11 -14 62717.8 2172.24   1
   3 -11  15 4138.72 1258.00   0
  -3  11  15 5205.96 2305.45   0
  -3 -11  15 5170.81 2455.64   0
   3 -11 -15 3692.56 1823.11   1
  -3  11  16 38187.4 2673.53   0
   3 -11  16 37125.0 1596.70   0
   3 -11 -16 40333.1 2277.94   1
  -3 -11  16 37347.2 2758.71   0
  -3  11  17 14470.7 2561.28   0
  -3 -11  17 14539.3 2492.90   0
   3 -11  17 13217.0 1481.61   0
   3 -11 -17 17315.2 2213.27   1
  -3  11  18 2907.77 2536.60   0
  -3 -11  18 4334.08 2404.64   0
   3 -11 -18 3307.09 2172.53   1
   3 -11  18 1165.53 1519.96   0
  -3  11  19 1344.38 2593.33   0
  -3 -11  19 3953.68 2481.59   0
   3 -11 -19 2225.98 2302.73   1
   3 -11  19 810.687 1527.56   0
  -3 -11  20 7480.86 2580.00   0
  -3  11  20 4418.23 2731.81   0
   3 -11  20 1753.13 1581.76   0
   3 -11 -20 1961.71 2391.15   1
  -3  11 -20 2704.60 2272.77   1
  -3  11 -21 16699.3 2577.35   1
  -3 -11  21 14541.6 2759.89   0
  -3  11  21 18127.6 2996.20   0
   3 -11  21 14908.2 1871.08   0
   3 -11 -21 19299.6 2668.61   1
  -3 -11  22 9812.90 3114.47   0
  -3  11  22 5420.80 3016.09   0
   3 -11 -22 9285.26 2702.65   1
  -3  11 -22 6836.41 2559.22   1
   3 -11  22 4890.13 1957.38   0
  -3  11 -23 1343.68 2633.81   1
  -3 -11  23 5019.37 2884.25   0
  -3  11  23 489.890 3071.03   0
   3 -11 -23 1072.77 2680.33   1
   3 -11  23 1327.91 1928.07   0
  -3  11 -24 99.1433 2826.00   1
  -3 -11  24 1527.86 3111.33   0
   3 -11  24 443.579 2074.16   0
   3 -11 -24 2351.74 2902.75   1
  -3  11 -25 8150.35 3020.56   1
  -3 -11  25 9975.34 3176.93   0
  -3  11  25 7807.11 3442.41   0
   3 -11 -25 13701.3 3171.99   1
   3 -11  25 9321.75 2137.46   0
  -3  11 -26 1052.33 3082.97   1
  -3 -11  26 1981.23 3438.86   0
  -3  11  26 1712.53 3555.13   0
   3 -11  26 549.161 2227.20   0
  -3 -11  27 3960.20 3318.62   0
  -3  11  27 2106.11 3701.98   0
   3 -11 -27-136.627 3435.16   1
   3 -11  27 661.891 2414.55   0
  -3 -11  28 7176.99 3428.26   0
  -3  11  28-567.006 3970.17   0
   3 -11 -28 740.065 3600.76   1
   3 -11  28-103.505 2551.04   0
  -3  11 -29 5386.62 3576.80   1
  -3 -11  29 11070.8 3834.47   0
   3 -11  29 6189.60 2768.49   0
  -3  11  29 4811.65 4180.73   0
   3 -11 -29 7137.81 3838.69   1
  -3 -11  30 6322.91 3957.01   0
  -3  11  30 2086.82 4265.50   0
   3 -11  30 1768.92 2810.41   0
   3 -11 -30 720.134 3953.12   1
  -3  11 -31 978.750 3947.60   1
  -3 -11  31 6333.35 4098.52   0
   3  11  31 3063.23 5023.34   0
  -3  11  31 1273.07 4515.25   0
   3 -11 -31 4056.09 4099.73   1
   3 -11  31 1543.00 2866.92   0
  -3 -11  32 3866.47 4191.18   0
  -3  11  32 2149.76 4697.52   0
   3  11  32 101.167 5363.07   0
  -3 -11  33 7939.31 4358.30   0
   3  11  33-145.273 5193.38   0
  -3  11  33 3418.30 4930.79   0
  -3 -11 -33-82.6347 4129.45   1
   3 -11 -33 74.4273 4475.76   1
  -3 -11  34 5929.79 4510.08   0
   3 -11 -34 5834.19 4685.15   1
   3  11  34 4539.91 5650.89   0
  -3  11  34 3804.34 5024.41   0
  -3 -11  35 5563.81 4559.23   0
  -3  11  35 2893.37 5229.03   0
  -3 -11 -35 964.010 4305.53   1
  -3 -11 -36 1467.82 4646.09   1
   3 -11 -36 1056.04 5078.84   1
  -3 -11 -37 3302.96 4880.89   1
   3 -11 -37 2713.25 5270.57   1
  -3 -11 -38-270.510 4624.63   1
   3 -11 -38 2728.53 5451.22   1
   3 -11 -39-472.881 5607.57   1
   3 -11 -40 2539.06 5746.39   1
  -3  12  -1 5115.86 1061.26   0
  -3 -12  -1 4240.06 2473.24   0
  -3 -12   1 3458.37 2409.04   0
  -3 -12   2 15379.1 2424.78   0
  -3  12  -2 18081.3 1068.58   0
  -3 -12  -2 21028.9 2638.59   0
  -3 -12  -3 3597.20 2464.91   0
  -3 -12   3 1331.11 2236.14   0
  -3  12  -3 2220.15 888.270   0
  -3 -12   4 876.337 2369.68   0
   3 -12   4 907.912 1184.71   0
  -3  12  -4 406.588 831.338   0
  -3 -12  -4 1057.86 2450.74   0
  -3 -12   5 17072.6 2525.28   0
  -3 -12  -5 18926.1 2582.34   0
   3 -12   5 21000.2 1400.75   0
  -3 -12  -6 11489.9 2431.20   0
   3 -12   6 9125.30 1413.06   0
  -3 -12   6 7389.30 2114.80   0
   3 -12   7 1841.98 1435.42   0
  -3 -12  -7-557.196 2177.50   0
  -3 -12   7 3234.93 2172.74   0
   3 -12   8-725.937 1374.17   0
  -3 -12   8 902.926 2100.27   0
  -3 -12  -9 2306.02 2598.39   0
  -3 -12   9 2011.29 2097.87   0
   3 -12   9 2968.84 1287.13   0
   3 -12  10 1760.31 1151.75   0
  -3  12  11 627.709 1969.83   0
   3 -12 -11 2678.82 1473.04   1
  -3 -12  11 551.274 2177.87   0
   3 -12  11 1045.21 1195.38   0
  -3  12  12 9063.42 2170.39   0
   3 -12  12 6394.21 1248.33   0
  -3 -12  12 5412.46 2385.51   0
   3 -12 -12 8841.93 1578.91   1
  -3  12  13 1078.12 2128.21   0
   3 -12 -13-105.674 1579.75   1
   3 -12  13 75.9556 1199.42   0
  -3 -12  13-80.8630 2419.55   0
  -3  12  14 1661.48 2261.84   0
   3 -12  14 2133.77 1276.11   0
  -3 -12  14 1271.04 2302.18   0
   3 -12 -14 1992.84 1759.09   1
  -3  12  15 2002.10 2448.61   0
   3 -12  15 2034.73 1294.03   0
   3 -12 -15 999.908 1852.13   1
  -3  12  16 16094.0 2708.31   0
  -3 -12  16 10275.5 2505.47   0
   3 -12 -16 11905.3 2018.00   1
   3 -12  16 11780.3 1395.96   0
  -3  12  17 1043.94 2525.82   0
   3 -12  17 3013.04 1368.98   0
  -3 -12  17 3825.33 2486.92   0
   3 -12 -17 1426.65 1957.10   1
  -3  12  18 1884.43 2688.29   0
  -3 -12  18 3160.32 2607.72   0
   3 -12 -18 1313.39 2074.86   1
   3 -12  18 3110.45 1428.91   0
   3 -12  19 4119.38 1604.36   0
  -3  12  19 2993.28 2879.05   0
  -3 -12  19 4349.55 2754.28   0
   3 -12 -19 3748.86 2240.11   1
   3 -12  20 2640.26 1691.23   0
  -3 -12  20 2884.13 2691.12   0
   3 -12 -20 2667.16 2355.41   1
  -3  12  20 4021.80 3030.32   0
  -3  12  21 3914.12 3132.63   0
  -3 -12  21 6162.53 2810.53   0
   3 -12 -21 3165.94 2486.16   1
   3 -12  21 2577.52 1790.54   0
  -3 -12  22 3085.36 2959.84   0
  -3  12  22 1317.44 3217.31   0
   3 -12  22-66.3807 1908.61   0
   3 -12 -22 2592.17 2628.75   1
  -3 -12  23 3664.64 3158.54   0
   3 -12 -23-343.183 2745.29   1
   3 -12  23-327.459 1980.87   0
  -3 -12  24 9753.43 3106.74   0
  -3  12  24 4940.57 3486.49   0
   3 -12 -24 7712.01 2960.13   1
   3 -12  24 5852.09 1964.24   0
  -3 -12  25 2204.80 3417.80   0
   3 -12 -25 2604.62 3069.61   1
  -3 -12  26 3902.19 3247.23   0
   3 -12 -26 2436.40 3228.24   1
  -3 -12  27 3421.53 3514.14   0
   3 -12 -27 3717.22 3477.58   1
  -3 -12  28 7400.19 3771.07   0
  -3  12  28 1375.04 4023.30   0
   3 -12 -28 919.962 3624.88   1
   3 -12  28 444.311 2533.71   0
  -3 -12  29 5568.18 3616.25   0
  -3  12  29 358.236 4276.10   0
   3 -12 -29 1565.76 3781.80   1
  -3 -12  30 4006.22 3733.77   0
  -3  12  30 1083.19 4412.25   0
   3 -12 -30 226.020 3926.13   1
  -3 -12  31 8855.05 3903.53   0
  -3  12  31-341.609 4545.22   0
   3 -12 -31 529.339 4203.12   1
  -3 -12  32 2653.45 3950.16   0
  -3  12  32 1359.53 4684.89   0
   3 -12 -32 878.880 4418.99   1
  -3 -12  33 6559.95 4172.23   0
  -3  12  33 1976.15 4895.67   0
   3 -12 -33 2467.24 4584.93   1
  -3 -12  34 4629.19 4253.44   0
   3  12  34 1857.73 6074.49   0
  -3  12  34 3454.70 5027.28   0
  -3 -12 -34-263.664 4647.52   1
   3 -12 -34 172.845 4837.12   1
  -3  12  35 2845.77 5239.48   0
   3 -12 -35 1868.86 4988.72   1
  -3 -12 -36 303.421 4843.66   1
   3 -12 -36 1009.94 5211.55   1
  -3 -12 -37 1937.24 4607.42   1
   3 -12 -37 1715.76 5397.32   1
   3 -12 -38 2804.36 5636.25   1
   3 -12 -39 222.997 5789.35   1
  -3 -13   0 1647.35 2526.45   0
  -3 -13   1 41274.6 3111.81   0
  -3 -13  -1 42036.2 2792.20   0
  -3 -13  -2 1176.52 2455.18   0
  -3 -13   2 974.208 2559.68   0
  -3 -13  -3 372.659 2541.42   0
   3 -13   4 52366.2 1723.76   0
  -3 -13  -4 47684.2 2950.29   0
  -3 -13   5 1844.74 2355.32   0
   3 -13   5 3059.10 1388.07   0
  -3 -13  -5 3502.59 2263.29   0
   3 -13   6 4450.87 1538.86   0
  -3 -13   6 2799.45 2532.05   0
  -3 -13  -6 2871.51 2489.03   0
  -3 -13   7 3342.28 2279.90   0
   3 -13   7 2021.18 1566.70   0
  -3 -13  -7 935.130 2623.44   0
  -3 -13   8 1436.94 2140.23   0
  -3 -13  -8-252.219 2312.95   0
   3 -13   8-38.9801 1588.68   0
   3 -13   9 1284.92 1532.07   0
  -3 -13  -9 3883.99 2696.58   0
  -3 -13   9 4589.05 2121.61   0
  -3 -13  10 18394.7 2353.04   0
   3 -13  10 19601.6 1615.98   0
   3 -13  11 1548.75 1293.65   0
  -3  13  12 1717.70 2200.27   0
   3 -13 -12 2257.58 1575.03   1
   3 -13  12 1624.97 1317.18   0
  -3  13  13 31191.3 2666.80   0
   3 -13  13 20259.3 1509.94   0
   3 -13 -13 27860.5 1959.58   1
  -3 -13  13 22106.5 2780.62   0
  -3  13  14 12735.0 2446.78   0
   3 -13  14 10301.0 1410.91   0
  -3 -13  14 12699.0 2520.02   0
   3 -13 -14 14768.0 1853.09   1
   3 -13  15 1546.87 1385.65   0
   3 -13 -15 1969.55 1859.02   1
  -3 -13  15 754.263 2636.39   0
  -3  13  15 772.048 2533.28   0
   3 -13 -16 26825.0 2277.96   1
   3 -13  16 21450.9 1584.97   0
  -3 -13  16 21215.5 2734.48   0
  -3  13  17 865.417 2846.64   0
   3 -13  17 2248.64 1476.02   0
  -3 -13  17 1106.42 2576.46   0
   3 -13 -17-513.653 2128.29   1
  -3  13  18 3320.26 2904.30   0
   3 -13  18 3763.20 1534.29   0
  -3 -13  18 1309.35 2779.28   0
   3 -13 -18 3390.87 2117.91   1
  -3  13  19 812.343 2983.47   0
   3 -13  19 1572.42 1511.79   0
  -3 -13  19 1867.19 2914.71   0
   3 -13 -19 1138.66 2256.70   1
   3 -13  20 10104.6 1725.03   0
  -3  13  20 11693.1 3250.56   0
  -3 -13  20 10913.9 3018.56   0
   3 -13 -20 11199.4 2519.86   1
   3 -13  21 1623.26 1719.87   0
  -3  13  21 33.5487 3307.71   0
  -3 -13  21 1145.89 2860.76   0
   3 -13 -21 1822.74 2584.83   1
   3 -13  22 2866.64 1827.06   0
  -3 -13  22 3767.92 3011.22   0
  -3  13  22 1924.76 3352.10   0
   3 -13 -22 4335.70 2760.67   1
   3 -13  23 3709.12 1933.02   0
  -3  13  23 2108.15 3520.87   0
  -3 -13  23 1209.64 3264.80   0
   3 -13 -23 2728.88 2913.16   1
   3 -13  24 16414.9 2174.56   0
  -3  13  24 15408.2 3787.17   0
  -3 -13  24 16478.5 3422.90   0
   3 -13 -24 17527.1 3210.74   1
  -3 -13  25 1991.38 3364.83   0
  -3  13  25 2022.62 3843.60   0
   3 -13 -25 3350.24 3197.38   1
  -3 -13  26 5343.93 3469.79   0
  -3  13  26 2947.13 4045.20   0
   3 -13 -26 6815.90 3426.82   1
  -3 -13  27 878.898 3637.35   0
  -3  13  27 458.261 4235.76   0
   3 -13 -27 1578.65 3498.56   1
  -3 -13  28 12890.6 3714.74   0
  -3  13  28 8183.68 4461.60   0
   3 -13 -28 13727.7 3843.47   1
  -3 -13  29 2474.30 3786.52   0
  -3  13  29-204.479 4554.08   0
  -3 -13  30 5886.89 4070.74   0
  -3  13  30 1230.46 4733.41   0
   3 -13 -30-540.353 4048.18   1
   3 -13 -31 2838.59 4259.43   1
  -3 -13  31 4451.16 4143.11   0
  -3  13  31 2092.53 4936.08   0
   3  13  32 3922.74 5570.54   0
  -3 -13  32 5430.55 4156.02   0
  -3  13  32 3837.91 5091.72   0
   3 -13 -32 2218.84 4481.67   1
   3  13  33 2969.97 6042.27   0
  -3 -13  33 4278.69 4213.30   0
  -3  13  33 2952.59 5184.92   0
  -3 -13  34 3745.74 4332.03   0
  -3  13  34 4113.42 5420.13   0
  -3 -13 -34 675.405 4341.08   1
   3 -13 -34 693.822 4822.24   1
   3 -13 -35 273.773 5044.87   1
  -3 -13 -35 2748.35 4878.76   1
  -3 -13 -36 335.264 4454.29   1
   3 -13 -36 5874.80 5294.82   1
  -3 -13 -37 2305.67 5080.04   1
   3 -13 -38 738.735 5532.95   1
   3 -13 -39 5013.60 5754.13   1
  -3 -14   0 253.581 2651.74   0
  -3 -14   1 2442.20 2621.91   0
  -3 -14  -1 3615.08 2748.54   0
  -3 -14   2 16952.7 3016.70   0
  -3 -14  -2 20695.4 2698.56   0
  -3 -14  -3 16622.8 2846.99   0
  -3 -14   3 13625.9 2734.89   0
  -3 -14  -4-736.728 2533.60   0
   3 -14   4 889.799 1499.62   0
   3 -14   5 190.793 1564.91   0
  -3 -14  -5 1625.66 2472.92   0
  -3 -14   6 5116.31 2514.70   0
   3 -14   6 9279.41 1709.86   0
  -3 -14  -6 7854.80 2805.77   0
  -3 -14   7 2871.00 2680.19   0
  -3 -14  -7 4036.11 2523.72   0
   3 -14   7 3983.44 1735.23   0
  -3 -14  -8-376.405 2773.26   0
  -3 -14   8 1237.65 2551.01   0
   3 -14   8 383.963 1771.56   0
   3 -14   9 5378.58 1777.58   0
  -3 -14   9 5448.79 2514.55   0
   3 -14  10 299.533 1658.41   0
  -3 -14  10 1881.41 2435.75   0
  -3 -14  11 10063.6 2475.95   0
   3 -14  11 4607.26 1652.83   0
   3 -14  12 1674.07 1455.83   0
  -3 -14  12 490.564 2445.85   0
  -3  14  13 717.887 2556.90   0
  -3 -14  13 722.188 2603.39   0
   3 -14 -13 827.392 1754.69   1
   3 -14  13 2241.80 1356.93   0
   3 -14 -14 2594.16 1887.76   1
  -3  14  14 3753.36 2650.12   0
  -3 -14  14 1542.00 2714.03   0
   3 -14  14 781.779 1481.79   0
  -3  14  15 1472.32 2683.04   0
   3 -14 -15 2036.73 1913.26   1
   3 -14  15-150.776 1509.02   0
  -3 -14  15 282.682 2672.76   0
  -3  14  16 157.404 2836.44   0
   3 -14  16 4.57317 1479.08   0
  -3 -14  16-601.832 2646.62   0
   3 -14 -16 681.784 2066.51   1
  -3  14  17-443.599 3083.60   0
   3 -14 -17 626.275 2167.16   1
  -3  14  18 207.428 3072.86   0
   3 -14  18 1135.66 1549.20   0
  -3 -14  18 572.636 2960.31   0
   3 -14 -18 1593.59 2153.61   1
  -3  14  19 2168.46 3195.49   0
   3 -14  19 3950.27 1664.48   0
  -3 -14  19 1977.47 3029.86   0
   3 -14 -19 3932.95 2354.89   1
  -3  14  20-90.5749 3354.85   0
   3 -14  20 2078.77 1720.95   0
   3 -14 -20 147.625 2560.85   1
  -3  14  21 6417.18 3504.39   0
  -3 -14  21 4760.03 3219.50   0
   3 -14 -21 3766.15 2761.67   1
  -3  14  22 1892.53 3562.33   0
  -3 -14  22 3659.13 3084.92   0
   3 -14 -22 1996.88 2855.38   1
  -3  14  23 3124.20 3775.12   0
  -3 -14  23 2473.70 3204.55   0
   3 -14 -23 3258.62 2996.67   1
  -3 -14  24 1857.86 3589.81   0
   3 -14 -24 844.319 3037.32   1
   3 -14 -25 2209.72 3173.19   1
  -3  14  25-545.926 4124.29   0
  -3 -14  25 2435.66 3470.48   0
   3 -14 -26 720.929 3262.51   1
  -3 -14  26 4250.69 3755.88   0
  -3  14  27 1910.18 4472.95   0
  -3 -14  27 3527.46 3696.13   0
   3 -14 -27 1336.90 3482.70   1
  -3 -14  28 5816.38 3998.70   0
   3 -14 -28 2007.25 3654.96   1
  -3 -14  29 1903.87 4030.97   0
   3 -14 -29 538.455 3914.31   1
  -3 -14  30 3209.97 3974.25   0
   3 -14 -30 1916.54 4055.97   1
   3  14  31-116.587 5921.72   0
  -3 -14  31 4686.31 4111.15   0
  -3  14  31 164.577 5364.21   0
  -3 -14  32 5460.75 4326.28   0
  -3  14  32 2826.44 5544.01   0
   3 -14 -32 958.543 4459.48   1
  -3 -14  33 2514.17 4499.01   0
  -3  14  33 1071.84 5672.93   0
   3 -14 -34 2254.21 4843.11   1
   3 -14 -35-107.051 4945.97   1
  -3 -14 -36 1850.02 5061.94   1
   3 -14 -36-399.844 5193.41   1
  -3 -15   0-306.188 2780.62   0
  -3 -15   1 30604.8 3036.11   0
  -3 -15  -1 29956.3 3018.14   0
  -3 -15  -2 3992.23 2723.19   0
  -3 -15   2 2741.04 2990.14   0
  -3 -15  -3 202.587 2708.38   0
  -3 -15   4 5202.40 2944.44   0
   3 -15   4 8709.37 1724.77   0
  -3 -15  -4 8119.91 2730.80   0
  -3 -15  -5 2692.27 2811.60   0
   3 -15   5 1254.15 1751.36   0
  -3 -15   6 8449.03 2733.19   0
  -3 -15  -6 11962.3 2740.49   0
   3 -15   6 14356.3 1845.00   0
   3 -15   7 1324.32 1836.01   0
  -3 -15   7-16.0512 2701.29   0
  -3 -15  -7 603.589 2887.37   0
  -3 -15   8 11950.6 2788.83   0
  -3 -15  -8 13946.2 2842.64   0
   3 -15   8 15039.5 2018.08   0
   3 -15   9 2236.61 1923.82   0
  -3 -15   9 2779.85 2594.59   0
   3 -15  10 1406.17 1848.65   0
  -3 -15  10 2495.39 2506.11   0
   3 -15  11-457.720 1782.43   0
  -3 -15  11 3234.96 2568.38   0
   3 -15  12 4110.53 1738.93   0
  -3 -15  12 7159.07 2679.28   0
  -3 -15  13 28370.4 2791.35   0
   3 -15  13 21538.8 1839.05   0
  -3  15  14 1115.12 2746.79   0
   3 -15 -14 2242.41 1962.36   1
  -3  15  15 9583.35 2912.30   0
  -3 -15  15 5676.69 2849.86   0
   3 -15 -15 9247.63 2050.74   1
  -3  15  16 1368.99 3125.63   0
   3 -15 -16 1279.77 2169.10   1
  -3 -15  17 6856.92 3136.42   0
   3 -15 -17 10527.3 2189.14   1
  -3  15  17 12122.9 3367.11   0
  -3  15  18 1809.42 3308.39   0
   3 -15 -18 967.678 2277.46   1
  -3  15  19 1371.13 3459.19   0
   3 -15 -19 2250.76 2532.76   1
  -3 -15  19 1034.55 3042.62   0
  -3  15  20 7781.76 3641.94   0
   3 -15 -20 5827.92 2662.06   1
  -3 -15  20 3433.60 3160.83   0
  -3  15  21 9413.78 3927.21   0
  -3 -15  21 4881.13 3391.50   0
   3 -15 -21 6858.79 2790.32   1
  -3  15  22 3996.26 3981.70   0
  -3 -15  22 161.681 3443.44   0
   3 -15 -22 1487.06 2744.71   1
  -3  15  23 3905.34 4101.52   0
  -3 -15  23-597.632 3322.54   0
   3 -15 -23 3008.62 2923.61   1
  -3  15  24 1646.64 4142.78   0
  -3 -15  24 775.141 3416.13   0
   3 -15 -24 708.538 3074.87   1
  -3  15  25 13667.8 4552.53   0
  -3 -15  25 10895.0 3827.20   0
   3 -15 -25 13915.8 3421.39   1
  -3  15  26-574.913 4625.23   0
  -3 -15  26-422.180 3639.80   0
   3 -15 -26 3025.84 3494.03   1
  -3  15  27 5890.45 4852.34   0
  -3 -15  27 2358.53 3952.03   0
   3 -15 -27 5496.26 3677.12   1
  -3  15  28 375.970 4971.39   0
  -3 -15  28 216.332 3923.02   0
   3 -15 -28 2184.06 3812.85   1
  -3  15  29 7291.16 5175.35   0
  -3 -15  29 6230.33 4069.32   0
   3 -15 -29 4902.60 4092.26   1
  -3  15  30 261.678 5178.16   0
  -3 -15  30 407.917 4315.44   0
   3  15  31-378.708 6093.58   0
  -3  15  31 166.561 5511.22   0
  -3 -15  31 926.456 4465.75   0
   3 -15 -31 441.387 4308.07   1
  -3 -15  32 1664.33 4468.11   0
  -3  15  32 2486.31 5739.53   0
  -3  15  33 10979.1 6035.34   0
  -3 -15 -34 3241.51 4527.95   1
  -3 -15 -35 1357.31 4913.86   1
  -3 -16   0 1750.37 2818.30   0
  -3 -16  -1 6115.50 2764.93   0
  -3 -16   1 4684.68 3095.08   0
  -3 -16  -2 1.69670 2921.76   0
  -3 -16   2 969.073 2873.52   0
  -3 -16  -3 8792.17 2744.26   0
  -3 -16   3 8083.56 3027.06   0
  -3 -16   4 1571.04 3044.96   0
  -3 -16  -4 2879.42 2823.28   0
  -3 -16  -5 7979.77 3027.79   0
  -3 -16   5 3983.82 3124.33   0
   3 -16   5 8783.69 1867.67   0
  -3 -16   6 539.137 3060.37   0
  -3 -16  -6 2139.78 2785.06   0
   3 -16   6 1480.53 1879.52   0
  -3 -16   7 4425.92 3021.67   0
  -3 -16  -7 6673.12 2989.65   0
  -3 -16  -8 2209.76 3159.55   0
  -3 -16   9 2017.01 2980.89   0
  -3 -16  10 12870.4 3100.22   0
  -3 -16  11 2049.31 2730.01   0
  -3 -16  12 2623.60 2722.86   0
  -3 -16  13 4702.91 2849.76   0
  -3  16  14-402.120 2936.48   0
  -3 -16  14 2221.61 2622.49   0
  -3  16  15 8929.42 3362.31   0
   3 -16 -15 7208.48 2173.24   1
  -3 -16  15 5578.31 2852.26   0
  -3  16  16 635.747 3314.11   0
   3 -16 -16-483.077 2121.49   1
  -3  16  17-225.547 3399.94   0
  -3 -16  17 263.658 3053.89   0
   3 -16 -17 1552.38 2210.79   1
  -3  16  18 230.774 3587.33   0
  -3 -16  18 222.376 3087.72   0
   3 -16 -18 741.094 2386.88   1
  -3  16  19 3760.14 3919.31   0
  -3 -16  19 135.594 3194.17   0
   3 -16 -19 2990.11 2444.24   1
   3 -16 -20 1712.95 2563.48   1
  -3  16  21 1279.13 3989.21   0
   3 -16 -21 298.079 2816.87   1
   3 -16 -22 2473.23 2994.82   1
  -3  16  22 1049.76 4228.45   0
  -3 -16  22 896.316 3465.22   0
  -3  16  23 541.283 4374.65   0
  -3 -16  23 469.305 3677.09   0
   3 -16 -23 1692.46 3046.27   1
  -3  16  24 1891.38 4418.71   0
  -3  16  25 3462.07 4776.33   0
  -3 -16  25 1117.42 3716.19   0
  -3 -16  27 3383.47 3965.58   0
  -3  16  28 691.262 5300.07   0
  -3 -16  28 283.516 4004.19   0
  -3  16  29 1481.76 5459.23   0
  -3 -16  29 3021.09 4354.34   0
  -3  16  30-501.516 5650.88   0
  -3 -16  30-9.96968 4220.73   0
  -3  16  31 617.511 5909.19   0
  -3 -16 -35-3.99543 5016.73   1
  -3 -17   0-640.891 3075.57   0
  -3 -17  -1 14589.9 3214.70   0
  -3 -17   1 13164.5 3028.44   0
  -3 -17  -2 1653.77 2852.63   0
  -3 -17   2 611.853 2970.91   0
  -3 -17   3 5828.02 3098.56   0
  -3 -17  -3 8918.59 2877.92   0
  -3 -17  -4 2748.27 3062.92   0
  -3 -17  -5-592.191 3113.41   0
  -3 -17   5-311.300 3218.68   0
  -3 -17  -6 2143.51 2906.89   0
  -3 -17   7 60.4882 3289.15   0
  -3 -17  -7 3764.49 2925.86   0
  -3 -17   8 4311.72 3245.54   0
  -3 -17  -8 11774.2 3335.76   0
  -3 -17   9 2880.82 2995.65   0
  -3 -17  10 1546.67 3060.48   0
  -3 -17  11 24864.5 3389.95   0
  -3 -17  12 12006.4 3123.03   0
  -3 -17  13 12598.0 3084.11   0
  -3 -17  14 2142.68 2911.63   0
  -3  17  15 447.305 3321.76   0
  -3 -17  15 4299.38 3024.40   0
  -3  17  16 11647.1 3737.78   0
  -3 -17  16 11758.4 2975.61   0
  -3  17  17 49.6473 3871.75   0
  -3 -17  17 2308.92 3054.40   0
  -3  17  18-7.21770 3897.60   0
  -3 -17  18 955.390 3199.14   0
  -3  17  19 2797.18 4043.54   0
  -3 -17  19 439.689 3394.69   0
  -3 -17  20 5917.56 3454.64   0
  -3  17  20 14374.0 4264.26   0
  -3  17  21 4999.38 4467.62   0
  -3 -17  21-316.307 3517.29   0
  -3  17  22-395.977 4534.56   0
  -3  17  23 7104.68 4749.05   0
  -3 -17  23 2281.30 3689.52   0
  -3  17  24 10154.8 4841.93   0
  -3 -17  24 1323.99 3925.04   0
  -3  17  25 478.054 5032.37   0
  -3 -17  25 172.811 3909.67   0
  -3  17  26-237.057 5271.83   0
  -3 -17  26 341.663 4047.00   0
  -3  17  28 982.021 5563.27   0
  -3 -17  28 1515.64 4309.68   0
  -3 -17  29 1249.43 4283.90   0
  -3 -17  30 1305.06 4372.68   0
  -3 -17 -34 690.660 4992.41   1
  -3 -18   1 1362.80 3035.66   0
  -3 -18  -1 1948.11 3031.05   0
  -3 -18  -2 365.391 3009.76   0
  -3 -18   2 1144.71 3146.52   0
  -3 -18  -3 1983.98 3170.05   0
  -3 -18   3 9.67054 3247.80   0
  -3 -18  -4-355.671 3210.27   0
  -3 -18  -5 3992.87 3274.09   0
  -3 -18  -6 20515.7 3301.20   0
  -3 -18   6 12759.7 3470.13   0
  -3 -18  -7 2744.54 3107.70   0
  -3 -18  10 2312.14 3354.21   0
  -3 -18  12 1161.25 3261.89   0
  -3 -18  13 1515.44 3193.81   0
  -3 -18  14 5075.55 3320.47   0
  -3 -18  15 3998.73 3157.31   0
  -3 -18  16 4781.56 3181.47   0
  -3  18  17 564.069 4057.12   0
  -3 -18  17 4581.73 3320.95   0
  -3  18  18 1219.06 4334.50   0
  -3 -18  18 7523.33 3352.52   0
  -3  18  19-873.959 4441.75   0
  -3 -18  19 4825.22 3393.80   0
  -3  18  20 2782.37 4426.90   0
  -3 -18  20 1339.68 3605.63   0
  -3  18  21 375.903 4547.59   0
  -3  18  23 1848.92 5102.75   0
  -3  18  24 580.864 5227.77   0
  -3  18  25 1789.24 5451.93   0
  -3  18  27-425.691 5790.24   0
  -3  18  29 818.906 6250.23   0
  -3 -19   1 3771.34 3457.01   0
  -3 -19  -1 7472.07 3449.33   0
  -3 -19   2 5577.71 3468.86   0
  -3 -19  -2 8445.19 3326.68   0
  -3 -19  -3 3732.45 3361.59   0
  -3 -19   3 1913.02 3436.50   0
  -3 -19  -4 1040.09 3334.94   0
  -3 -19   5 6268.93 3448.79   0
  -3 -19  -5 12500.6 3385.58   0
  -3 -19   6 4427.95 3407.46   0
  -3 -19  -6 7761.99 3246.07   0
  -3 -19   7-65.8699 3387.72   0
  -3 -19  -7 4289.60 3389.17   0
  -3 -19   9 10388.0 3689.93   0
  -3 -19  10 2337.02 3498.02   0
  -3 -19  11 2412.42 3531.60   0
  -3 -19  12 703.297 3389.73   0
  -3 -19  13 576.419 3514.03   0
  -3 -19  14 1387.22 3502.50   0
  -3 -19  15-256.403 3583.53   0
  -3 -19  16 4413.66 3552.47   0
  -3  19  16 3526.84 4154.59   0
  -3  19  17 5836.11 4227.24   0
  -3 -19  17 6458.98 3452.57   0
  -3  19  18 5492.75 4646.99   0
  -3 -19  18 8312.52 3514.69   0
  -3 -19  19 3576.53 3505.51   0
  -3  19  20 3778.64 4959.66   0
  -3 -19  20 8447.31 3555.45   0
  -3  19  21 4923.17 4957.32   0
  -3 -19  21 9849.02 3597.21   0
  -3  19  22 439.255 5091.71   0
  -3 -19  22 7247.09 3807.18   0
  -3  19  23 2385.99 5284.77   0
  -3 -19  23 2810.29 3932.69   0
  -3  19  24 1945.30 5697.31   0
  -3  19  25-435.664 5852.31   0
  -3  19  26 345.153 6051.45   0
  -3  19  28-747.750 6384.82   0
  -3  19  29 115.789 6747.56   0
  -3 -20   0 1889.58 3310.92   0
  -3 -20   1 4332.50 3307.79   0
  -3 -20  -1 4127.14 3260.04   0
  -3 -20  -2 1152.73 3284.74   0
  -3 -20  -3 2350.81 3353.54   0
  -3 -20  -4 1366.51 3308.13   0
  -3 -20  -5 4958.10 3354.63   0
  -3 -20   5 90.5408 3497.01   0
  -3 -20  -6 4565.59 3392.20   0
  -3 -20   6 777.350 3513.17   0
  -3 -20   7-752.984 3560.24   0
  -3 -20   8 179.281 3702.70   0
  -3 -20  10 102.738 3642.52   0
  -3 -20  14 274.904 3773.68   0
  -3 -20  16 1818.80 3776.29   0
  -3 -20  17 872.682 3787.23   0
  -3 -20  18 4157.97 3853.02   0
  -3 -20  19 4670.56 3832.35   0
  -3 -20  20 1399.97 3770.79   0
  -3 -20  21 2352.00 3889.29   0
  -3 -20  22 4180.45 3925.08   0
  -3 -20  23 5471.19 3957.40   0
  -3 -20  24 6370.04 4054.13   0
  -3 -20  25 3086.91 4022.82   0
  -3 -20  26 4408.95 4197.76   0
  -3 -20  27 1424.46 4360.45   0
  -3 -21   0 847.883 3346.50   0
  -3 -21  -1 3326.37 3519.44   0
  -3 -21  -2 1189.11 3604.95   0
  -3 -21   2 1875.96 3494.40   0
  -3 -21   3 11540.6 3602.59   0
  -3 -21  -3 18972.1 3786.46   0
  -3 -21  -4 2868.39 3535.73   0
  -3 -21   5 2563.31 3625.21   0
  -3 -21  -5 6979.33 3505.97   0
  -3 -21   6 2775.17 3681.46   0
  -3 -21  -6 8477.47 3721.54   0
  -3 -21   7 10325.2 3908.46   0
  -3 -21   8 1849.03 3834.49   0
  -3 -21   9 5112.96 3861.91   0
  -3 -21  10-511.803 3908.98   0
  -3 -21  12-675.737 3958.95   0
  -3 -21  13 79.1618 3973.08   0
  -3 -21  14 1747.78 3991.32   0
  -3 -21  15 1954.58 3978.44   0
  -3 -21  16 2728.82 4112.07   0
  -3 -21  17 185.920 4056.18   0
  -3 -21  19 8080.76 4181.55   0
  -3 -21  20 304.779 4107.46   0
  -3 -21  21 2148.62 4192.03   0
  -3 -21  22 1908.27 4281.01   0
  -3 -21  23 2868.48 4303.84   0
  -3 -21  24 2519.53 4221.39   0
  -3 -21  25 3088.69 4327.77   0
  -3 -21  26 2572.88 4421.72   0
  -3 -22   0 470.970 3601.38   0
  -3 -22  -1 3970.20 3623.92   0
  -3 -22   1 1535.68 3588.51   0
  -3 -22   2 992.519 3595.75   0
  -3 -22  -2 5920.50 3745.60   0
  -3 -22  -3 4100.04 3659.25   0
  -3 -22   3 4845.09 3730.48   0
  -3 -22   4 1592.00 3777.06   0
  -3 -22  -4 4872.55 3819.62   0
  -3 -22  -5 7910.35 3954.67   0
  -3 -22   6 1501.68 3808.58   0
  -3 -22   8 1250.42 3921.17   0
  -3 -22  12-683.999 4040.53   0
  -3 -22  18 3152.76 4370.81   0
  -3 -22  19-688.632 4419.22   0
  -3 -22  20 674.619 4459.48   0
  -3 -22  21 2608.94 4578.71   0
  -3 -22  22 2036.89 4497.82   0
  -3 -22  23 2461.29 4541.68   0
  -3 -23   0 1995.98 3819.98   0
  -3 -23   1 4171.58 3799.49   0
  -3 -23  -1 6372.15 3845.41   0
  -3 -23   2 6665.75 3805.88   0
  -3 -23  -2 5747.64 3939.31   0
  -3 -23   3 1994.81 3802.65   0
  -3 -23  -3 4895.69 3759.04   0
  -3 -23   4 385.226 3845.04   0
  -3 -23  -4 6841.66 3880.48   0
  -3 -23   5 1833.52 3836.89   0
  -3 -23  -5 7945.40 4009.88   0
  -3 -23   6 8901.78 3932.77   0
  -3 -23   7 532.356 3994.66   0
  -3 -23   8-729.354 4006.63   0
  -3 -23  10 1196.84 4085.21   0
  -3 -23  11 6057.28 4193.93   0
  -3 -23  12 930.597 4305.33   0
  -3 -23  13 1787.19 4267.31   0
  -3 -23  14 442.494 4336.59   0
  -3 -23  18-95.8732 4606.27   0
  -3 -23  20-49.2122 4605.33   0
  -3 -24   0 674.365 3890.74   0
  -3 -24   1 1194.26 3907.58   0
  -3 -24  -1 2348.33 3992.36   0
  -3 -24  -2 4945.66 3996.62   0
  -3 -24   2 2226.83 3863.77   0
  -3 -24  -3 7425.54 4036.29   0
  -3 -24   4 926.668 3850.83   0
  -3 -24  -4 4438.98 4254.49   0
  -3 -24   5 1322.26 3837.99   0
  -3 -24   6-516.405 3949.76   0
  -3 -24   7-72.7192 3976.73   0
  -3 -24   8-154.379 4033.55   0
  -3 -24  10 1441.95 4308.73   0
  -3 -24  12 2889.06 4374.46   0
  -3 -24  13 1973.15 4465.29   0
  -3 -24  14-243.256 4480.52   0
  -3 -24  17-582.727 4702.98   0
  -3 -25   0 2443.68 4132.12   0
  -3 -25  -1 8410.46 4135.49   0
  -3 -25   1 3593.76 4100.75   0
  -3 -25   2 7005.00 4080.49   0
  -3 -25  -2 10965.0 4219.86   0
  -3 -25  -3 6595.89 4244.60   0
  -3 -25   3 277.278 3951.21   0
  -3 -25   4 3636.49 3920.54   0
  -3 -25   5 607.219 3991.42   0
  -3 -25   6 369.198 4026.41   0
  -3 -25   7 1073.80 4145.63   0
  -3 -25   8 677.160 4168.25   0
  -3 -25   9-95.7864 4287.32   0
  -3 -25  10 5164.17 4300.36   0
  -3 -25  11 2207.65 4381.20   0
  -3 -25  12 168.874 4387.52   0
  -3 -25  13 2433.32 4573.78   0
  -3 -25  14 4519.80 4675.05   0
  -3 -25  15 2574.56 4669.65   0
  -3 -25  16-136.979 4740.52   0
  -3 -25  18-700.828 4833.54   0
  -3 -26   0 1626.69 4096.62   0
  -3 -26  -1 2428.71 4129.32   0
  -3 -26   1 3575.60 4133.48   0
  -3 -26  -2 4712.71 4367.67   0
  -3 -26   2 2389.82 4190.90   0
  -3 -26   3 1255.52 4134.44   0
  -3 -26   4 1376.90 4058.55   0
  -3 -26   5 2479.16 4158.50   0
  -3 -26   6 1082.58 4154.05   0
  -3 -26   7 1800.31 4238.85   0
  -3 -26   8 1746.04 4194.76   0
  -3 -26   9 1014.75 4239.38   0
  -3 -26  10 1175.22 4377.04   0
  -3 -26  11-542.465 4390.61   0
  -3 -27   0 6868.50 4346.55   0
  -3 -27   1 5669.56 4282.03   0
  -3 -27  -1 4248.40 4469.92   0
  -3 -27   2 1405.99 4294.36   0
  -3 -27   3 3464.28 4259.62   0
  -3 -27   4 2801.26 4242.24   0
  -3 -27   5 1695.54 4351.86   0
  -3 -27   6 389.759 4146.54   0
  -3 -27   7 4520.31 4269.70   0
  -3 -27   8 177.385 4361.81   0
  -3 -27   9 1909.96 4356.68   0
  -3 -27  10 2872.22 4365.52   0
  -3 -27  11 333.777 4561.02   0
  -3 -28   1 2929.65 4458.23   0
  -3 -28   2 4528.02 4483.86   0
  -3 -28   3 1855.93 4427.44   0
  -3 -28   4 2221.62 4394.54   0
  -4   0   0 1124.57 1169.92   0
  -4   0  -1-407.041 1172.42   0
  -4   0   1 1332.89 966.709   0
  -4   0  -2 156036. 2334.65   0
  -4   0   2 139902. 1976.34   0
  -4   0  -3-316.350 1133.78   0
  -4   0   3-304.366 1046.81   0
  -4   0  -4 227352. 2435.43   0
  -4   0   4 235949. 2376.08   0
  -4   0  -5 818.640 1109.37   0
  -4   0   5 1144.06 1061.15   0
  -4   0   6 6371.22 1183.85   0
  -4   0   7-556.741 1161.44   0
  -4   0   8 101287. 1976.07   0
  -4   0   9 391.917 1340.51   0
  -4   0  10 73037.3 1988.61   0
  -4   0  11 859.413 1508.39   0
  -4   0  12 62884.2 2023.89   0
  -4   0  13 334.091 1574.77   0
  -4   0  14 5614.15 1762.76   0
  -4   0  15 2807.27 1747.00   0
  -4   0  16 68013.4 2398.18   0
  -4   0  17 361.683 2144.79   0
   4   0 -18 5423.88 2342.60   1
  -4   0  18 7643.28 2069.18   0
   4   0  19 850.315 2103.91   0
  -4   0  19 3918.02 2268.95   0
   4   0  20 60597.0 2735.14   0
  -4   0  20 59898.4 2912.53   0
   4   0 -20 54830.8 3041.05   1
   4   0 -21-357.898 2758.05   1
   4   0  21 1301.99 2291.96   0
  -4   0  21 1956.78 2443.46   0
   4   0 -22 16480.0 2739.16   1
   4   0  22 18331.3 2501.75   0
  -4   0  22 19532.4 2573.74   0
   4   0 -23 293.118 2712.59   1
  -4   0  23-214.343 2470.65   0
  -4   0  24 2172.53 2656.02   0
   4   0  24 586.789 2574.62   0
  -4   0 -24 265.641 2585.14   1
  -4   0  25-462.557 2867.59   0
   4   0 -26 1786.17 3107.67   1
   4   0  26 910.748 2783.39   0
  -4   0  26 178.696 3105.70   0
  -4   0  27 1408.00 3198.20   0
  -4   0 -27 699.929 2802.75   1
   4   0  28 618.444 3160.43   0
   4   0 -28 993.499 3560.13   1
  -4   0 -28 2216.61 3116.29   1
  -4   0  28 2630.29 3045.16   0
   4   0  29 3503.75 3168.89   0
  -4   0  29 1484.28 3248.19   0
  -4   0 -29 440.205 3545.28   1
   4   0  30 1604.62 3319.73   0
  -4   0  30 1901.60 3697.39   0
  -4   0 -30 495.364 3498.94   1
   4   0 -30 2459.41 4069.94   1
   4   0 -31 1606.42 3953.88   1
  -4   0  31 2547.50 3451.98   0
   4   0 -32 1982.13 4421.15   1
  -4   0  32 2640.39 3777.38   0
  -4   0 -32 2232.21 3761.95   1
  -4   0  33 3038.71 3997.47   0
   4   0  33 1550.70 3803.10   0
  -4   0 -33 2212.54 4186.31   1
   4   0  34-590.433 3937.44   0
  -4   0 -34 1162.29 4315.73   1
   4   0  35 1792.92 4177.91   0
  -4   0 -35 1287.68 4224.70   1
  -4   0  35 2936.67 4408.27   0
  -4   0 -36 6459.55 4294.01   1
   4   0  36 7574.17 4435.69   0
  -4   0  36 4219.57 4198.57   0
   4   0  37 180.544 4293.55   0
  -4   0  37 1473.55 4636.79   0
  -4   0 -37 798.369 4344.81   1
   4   0  38 1912.78 4595.62   0
  -4   0 -38 2817.10 4925.78   1
   4   0  39 1649.28 4808.29   0
  -4   0 -39-237.366 5157.81   1
  -4   0 -40 1744.47 5404.68   1
  -4   0 -41 723.936 5379.31   1
  -4  -1   0 74035.9 1881.10   0
   4  -1   0 79253.7 1189.52   0
  -4   1   1 77126.2 1517.45   0
  -4  -1   1 80030.1 1743.25   0
  -4  -1  -1 75926.4 1988.29   0
  -4   1  -1 78374.8 1742.89   0
   4  -1   2 55.8525 798.050   0
  -4   1   2-469.347 962.208   0
  -4  -1  -2 581.764 1434.39   0
  -4   1  -2-532.989 1152.47   0
   4  -1   3 156768. 1891.38   0
  -4   1   3 146500. 1823.53   0
[truncated: 347,588 more chars]
