# Supplementary material for: Cobaloximes as Building Blocks in Halogen-Bonded Cocrystals
Source: Materials (Basel). 2020 May 21;13(10):2370. doi: 10.3390/ma13102370 (PMC7287722; doi:10.3390/ma13102370)
Supplement: Supplementary file 1 [file materials-13-02370-s001.zip › materials_804374- supplement-final.docx/III_14tfib.cif]

 
data_III14tfib

_vrf_PLAT910_III14tfib
;
PROBLEM: Missing # of FCF Reflection(s) Below Theta(Min).         14 Note  
RESPONSE: These reflections either have masked by the beamstop or have 
too high intensity (overflow), hence they have not been measured.
;
 
_audit_creation_method            'SHELXL-2018/3'
_shelx_SHELXL_version_number      '2018/3'
_chemical_name_systematic         ?
_chemical_name_common             ?
_chemical_melting_point           ?
_chemical_formula_moiety          'C13 H19 Br Co N5 O5, C6 F4 I2'
_chemical_formula_sum
 'C19 H19 Br Co F4 I2 N5 O5' 
_chemical_formula_weight          866.03

loop_
 _atom_type_symbol
 _atom_type_description
 _atom_type_scat_dispersion_real
 _atom_type_scat_dispersion_imag
 _atom_type_scat_source
 'C'  'C'   0.0033   0.0016
 'International Tables Vol C Tables 4.2.6.8 and 6.1.1.4'
 'H'  'H'   0.0000   0.0000
 'International Tables Vol C Tables 4.2.6.8 and 6.1.1.4'
 'N'  'N'   0.0061   0.0033
 'International Tables Vol C Tables 4.2.6.8 and 6.1.1.4'
 'O'  'O'   0.0106   0.0060
 'International Tables Vol C Tables 4.2.6.8 and 6.1.1.4'
 'F'  'F'   0.0171   0.0103
 'International Tables Vol C Tables 4.2.6.8 and 6.1.1.4'
 'Co'  'Co'   0.3494   0.9721
 'International Tables Vol C Tables 4.2.6.8 and 6.1.1.4'
 'Br'  'Br'  -0.2901   2.4595
 'International Tables Vol C Tables 4.2.6.8 and 6.1.1.4'
 'I'  'I'  -0.4742   1.8119
 'International Tables Vol C Tables 4.2.6.8 and 6.1.1.4'
 
_space_group_crystal_system       monoclinic
_space_group_IT_number            14
_space_group_name_H-M_alt         'P 21/n'
_space_group_name_Hall            '-P 2yn'
 
_shelx_space_group_comment
;
The symmetry employed for this shelxl refinement is uniquely defined
by the following loop, which should always be used as a source of
symmetry information in preference to the above space-group names.
They are only intended as comments.
;
 
loop_
 _space_group_symop_operation_xyz
 'x, y, z'
 '-x+1/2, y+1/2, -z+1/2'
 '-x, -y, -z'
 'x-1/2, -y-1/2, z-1/2'
 
_cell_length_a                    10.7618(9)
_cell_length_b                    8.8634(6)
_cell_length_c                    28.628(6)
_cell_angle_alpha                 90
_cell_angle_beta                  90.506(11)
_cell_angle_gamma                 90
_cell_volume                      2730.6(6)
_cell_formula_units_Z             4
_cell_measurement_temperature     295(2)
_cell_measurement_reflns_used   3083
_cell_measurement_theta_min     3.6675
_cell_measurement_theta_max     36.6940
 
_exptl_crystal_description        block
_exptl_crystal_colour             brown
_exptl_crystal_density_meas       ?
_exptl_crystal_density_method     ?
_exptl_crystal_density_diffrn     2.107          
_exptl_crystal_F_000              1648
_exptl_transmission_factor_min    ?
_exptl_transmission_factor_max    ?
_exptl_crystal_size_max           0.52
_exptl_crystal_size_mid           0.51
_exptl_crystal_size_min           0.45
_exptl_absorpt_coefficient_mu     4.419
_shelx_estimated_absorpt_T_min    ?
_shelx_estimated_absorpt_T_max    ?
_exptl_absorpt_correction_T_min                   0.57086
_exptl_absorpt_correction_T_max                   1.00000
_exptl_absorpt_correction_type            'multi-scan'
_exptl_absorpt_process_details
;
CrysAlis RED, Oxford Diffraction Ltd.,
Version 1.171.32.29 (release 10-06-2008 CrysAlis171 .NET)
(compiled Jun 10 2008,16:49:55)
Empirical absorption correction using spherical harmonics,
 implemented in SCALE3 ABSPACK scaling algorithm.
;
_exptl_absorpt_special_details    ?
_diffrn_ambient_temperature       295(2)
_diffrn_radiation_wavelength      0.71073
_diffrn_radiation_type            MoK\a
_diffrn_source                    'Enhance (Mo) X-ray Source'
_diffrn_measurement_device_type   
;
Oxford Diffraction Xcalibur CCD
diffractometer
;
_diffrn_measurement_method        'omega scan'
_diffrn_detector_area_resol_mean  ?
_diffrn_reflns_number             16190
_diffrn_reflns_av_unetI/netI      0.0946
_diffrn_reflns_av_R_equivalents   0.0629
_diffrn_reflns_limit_h_min        -12
_diffrn_reflns_limit_h_max        12
_diffrn_reflns_limit_k_min        -10
_diffrn_reflns_limit_k_max        10
_diffrn_reflns_limit_l_min        -34
_diffrn_reflns_limit_l_max        34
_diffrn_reflns_theta_min          3.655
_diffrn_reflns_theta_max          24.997
_diffrn_reflns_theta_full         24.997
_diffrn_measured_fraction_theta_max   ?
_diffrn_measured_fraction_theta_full  0.968
_diffrn_reflns_Laue_measured_fraction_max    ?
_diffrn_reflns_Laue_measured_fraction_full   ?
_diffrn_reflns_point_group_measured_fraction_max   ?
_diffrn_reflns_point_group_measured_fraction_full  ?
_reflns_number_total              4517
_reflns_number_gt                 2294
_reflns_threshold_expression      'I > 2\s(I)'
_reflns_Friedel_coverage          0.000
_reflns_Friedel_fraction_max      .
_reflns_Friedel_fraction_full     .
 
_reflns_special_details
;
 Reflections were merged by SHELXL according to the crystal
 class for the calculation of statistics and refinement.
 
 _reflns_Friedel_fraction is defined as the number of unique
 Friedel pairs measured divided by the number that would be
 possible theoretically, ignoring centric projections and
 systematic absences.
Due to the conjunction of a 
strong hydrogen bond in which hydrogen is stretched along the bond 
and close proximity of two heavy atoms, we have not found single 
significant maximum in electron difference maps ascribable to this 
hydrogen atom in any of the refinements. Consequently, hydrogen atoms 
are placed at calculated positions.
;
 
_computing_data_collection        
;
        CrysAlis CCD, Oxford Diffraction Ltd.,
        Version 1.171.32.29 (release 10-06-2008 CrysAlis171 .NET)
        (compiled Jun 10 2008,16:49:55)
;
_computing_cell_refinement        
;
        CrysAlis RED, Oxford Diffraction Ltd.,
        Version 1.171.32.29 (release 10-06-2008 CrysAlis171 .NET)
        (compiled Jun 10 2008,16:49:55)
;
_computing_data_reduction         
;
        CrysAlis RED, Oxford Diffraction Ltd.,
        Version 1.171.32.29 (release 10-06-2008 CrysAlis171 .NET)
        (compiled Jun 10 2008,16:49:55)
;
_computing_structure_solution   'SHELXS-97 (Sheldrick, 1990)'
_computing_structure_refinement 'SHELXL-2014/7 (Sheldrick, 2014)'
_computing_molecular_graphics   'MERCURY (C.F. Macrae et al , 2008)' 
_computing_publication_material 'SHELXL-2014/7 (Sheldrick, 2014)'
_refine_special_details           ?
_refine_ls_structure_factor_coef  Fsqd
_refine_ls_matrix_type            full
_refine_ls_weighting_scheme       calc
_refine_ls_weighting_details
'w=1/[\s^2^(Fo^2^)+(0.0238P)^2^] where P=(Fo^2^+2Fc^2^)/3'
_atom_sites_solution_primary      ?
_atom_sites_solution_secondary    ?
_atom_sites_solution_hydrogens    geom
_refine_ls_hydrogen_treatment     constr
_refine_ls_extinction_method      none
_refine_ls_extinction_coef        .
_refine_ls_number_reflns          4517
_refine_ls_number_parameters      338
_refine_ls_number_restraints      0
_refine_ls_R_factor_all           0.0815
_refine_ls_R_factor_gt            0.0350
_refine_ls_wR_factor_ref          0.0627
_refine_ls_wR_factor_gt           0.0578
_refine_ls_goodness_of_fit_ref    0.722
_refine_ls_restrained_S_all       0.722
_refine_ls_shift/su_max           0.001
_refine_ls_shift/su_mean          0.000
 
loop_
 _atom_site_label
 _atom_site_type_symbol
 _atom_site_fract_x
 _atom_site_fract_y
 _atom_site_fract_z
 _atom_site_U_iso_or_equiv
 _atom_site_adp_type
 _atom_site_occupancy
 _atom_site_site_symmetry_order  
 _atom_site_calc_flag
 _atom_site_refinement_flags_posn
 _atom_site_refinement_flags_adp
 _atom_site_refinement_flags_occupancy
 _atom_site_disorder_assembly
 _atom_site_disorder_group
O5 O 1.6657(3) 0.1856(4) 0.15077(16) 0.0619(13) Uani 1 1 d . . . . .
H5 H 1.623226 0.109608 0.154153 0.093 Uiso 1 1 calc R U . . .
C10 C 1.4646(5) 0.2981(6) 0.1426(2) 0.0430(16) Uani 1 1 d . . . . .
H10 H 1.423416 0.206283 0.145271 0.052 Uiso 1 1 calc R U . . .
C11 C 1.5923(6) 0.3035(6) 0.1442(2) 0.0407(15) Uani 1 1 d . . . . .
C4 C 1.1753(8) 0.5552(8) 0.0130(3) 0.104(3) Uani 1 1 d . . . . .
H4A H 1.220821 0.480028 -0.003830 0.156 Uiso 1 1 calc R U . . .
H4B H 1.138044 0.624826 -0.008653 0.156 Uiso 1 1 calc R U . . .
H4C H 1.111454 0.507410 0.030973 0.156 Uiso 1 1 calc R U . . .
C1 C 1.4259(7) 0.7165(9) -0.0185(2) 0.100(3) Uani 1 1 d . . . . .
H1A H 1.513911 0.733733 -0.017561 0.149 Uiso 1 1 calc R U . . .
H1B H 1.385974 0.796298 -0.035610 0.149 Uiso 1 1 calc R U . . .
H1C H 1.409079 0.621785 -0.033545 0.149 Uiso 1 1 calc R U . . .
I1 I 0.81922(4) 0.95156(5) -0.00206(2) 0.06443(16) Uani 1 1 d . . . . .
I2 I 0.93589(5) 0.94071(6) 0.23612(2) 0.08047(18) Uani 1 1 d . . . . .
Br1 Br 1.23936(5) 0.97816(6) 0.11746(2) 0.05005(18) Uani 1 1 d . . . . .
Co1 Co 1.35560(6) 0.75097(8) 0.12598(3) 0.0380(2) Uani 1 1 d . . . . .
N5 N 1.4534(4) 0.5655(4) 0.13348(15) 0.0344(11) Uani 1 1 d . . . . .
O4 O 1.5702(3) 0.9247(4) 0.14383(15) 0.0500(11) Uani 1 1 d . . . . .
H4 H 1.568309 0.913495 0.115398 0.075 Uiso 1 1 calc R U . . .
F2 F 0.8781(3) 0.6783(4) 0.16387(13) 0.0769(12) Uani 1 1 d . . . . .
N3 N 1.2799(4) 0.7206(5) 0.18469(17) 0.0407(12) Uani 1 1 d . . . . .
F1 F 0.8340(3) 0.6796(4) 0.07284(13) 0.0770(12) Uani 1 1 d . . . . .
F3 F 0.9475(3) 1.2026(4) 0.16010(13) 0.0727(11) Uani 1 1 d . . . . .
C16 C 0.8848(5) 0.8109(8) 0.1410(3) 0.0507(17) Uani 1 1 d . . . . .
O1 O 1.5363(4) 0.8567(5) 0.05828(16) 0.0685(13) Uani 1 1 d . . . . .
C7 C 1.4492(6) 0.8593(6) 0.2071(2) 0.0424(15) Uani 1 1 d . . . . .
O3 O 1.1745(3) 0.6432(4) 0.18979(15) 0.0567(12) Uani 1 1 d . . . . .
N4 N 1.4695(4) 0.8584(5) 0.16280(17) 0.0384(12) Uani 1 1 d . . . . .
F4 F 0.8993(3) 1.2060(4) 0.06971(13) 0.0802(12) Uani 1 1 d . . . . .
C15 C 0.8618(5) 0.8123(8) 0.0937(3) 0.0522(17) Uani 1 1 d . . . . .
C14 C 0.8660(5) 0.9448(8) 0.0685(2) 0.0437(15) Uani 1 1 d . . . . .
C13 C 1.5763(5) 0.5686(6) 0.1349(2) 0.0444(16) Uani 1 1 d . . . . .
H13 H 1.615367 0.661663 0.131910 0.053 Uiso 1 1 calc R U . . .
C9 C 1.3993(5) 0.4282(6) 0.13707(19) 0.0442(16) Uani 1 1 d . . . . .
H9 H 1.313063 0.422584 0.135679 0.053 Uiso 1 1 calc R U . . .
C17 C 0.9128(5) 0.9395(8) 0.1644(2) 0.0452(15) Uani 1 1 d . . . . .
N1 N 1.4300(5) 0.7792(5) 0.06603(17) 0.0471(13) Uani 1 1 d . . . . .
C19 C 0.8952(5) 1.0711(8) 0.0923(2) 0.0503(17) Uani 1 1 d . . . . .
N2 N 1.2376(5) 0.6484(5) 0.0895(2) 0.0492(13) Uani 1 1 d . . . . .
O2 O 1.1342(4) 0.5861(4) 0.10655(16) 0.0654(13) Uani 1 1 d . . . . .
H2 H 1.131049 0.601312 0.134766 0.098 Uiso 1 1 calc R U . . .
C6 C 1.3374(6) 0.7791(6) 0.2200(2) 0.0450(16) Uani 1 1 d . . . . .
C18 C 0.9192(6) 1.0717(7) 0.1395(3) 0.0510(17) Uani 1 1 d . . . . .
C12 C 1.6489(5) 0.4444(6) 0.1405(2) 0.0458(16) Uani 1 1 d . . . . .
H12 H 1.734995 0.453296 0.141807 0.055 Uiso 1 1 calc R U . . .
C3 C 1.2607(7) 0.6375(7) 0.0447(3) 0.063(2) Uani 1 1 d . . . . .
C2 C 1.3759(7) 0.7127(7) 0.0313(3) 0.062(2) Uani 1 1 d . . . . .
C5 C 1.2886(5) 0.7648(7) 0.2692(2) 0.066(2) Uani 1 1 d . . . . .
H5A H 1.311563 0.852639 0.286918 0.099 Uiso 1 1 calc R U . . .
H5B H 1.323461 0.676666 0.283737 0.099 Uiso 1 1 calc R U . . .
H5C H 1.199661 0.756098 0.268219 0.099 Uiso 1 1 calc R U . . .
C8 C 1.5295(5) 0.9364(7) 0.2413(2) 0.0649(19) Uani 1 1 d . . . . .
H8A H 1.613894 0.934126 0.230821 0.097 Uiso 1 1 calc R U . . .
H8B H 1.523970 0.886159 0.270963 0.097 Uiso 1 1 calc R U . . .
H8C H 1.502957 1.039229 0.244620 0.097 Uiso 1 1 calc R U . . .
 
loop_
 _atom_site_aniso_label
 _atom_site_aniso_U_11
 _atom_site_aniso_U_22
 _atom_site_aniso_U_33
 _atom_site_aniso_U_23
 _atom_site_aniso_U_13
 _atom_site_aniso_U_12
O5 0.056(3) 0.033(2) 0.097(4) 0.002(3) 0.002(3) -0.002(2)
C10 0.054(4) 0.027(3) 0.048(4) -0.003(3) 0.008(4) -0.008(3)
C11 0.056(4) 0.025(3) 0.041(4) -0.005(3) 0.006(4) 0.007(3)
C4 0.166(8) 0.082(6) 0.064(5) -0.008(5) -0.042(6) -0.025(6)
C1 0.155(8) 0.118(7) 0.026(4) -0.009(5) 0.012(5) 0.012(6)
I1 0.0600(3) 0.0927(4) 0.0405(3) -0.0013(3) -0.0042(2) -0.0032(3)
I2 0.0963(4) 0.1024(4) 0.0425(3) 0.0007(3) -0.0152(3) -0.0089(3)
Br1 0.0571(4) 0.0484(4) 0.0445(4) -0.0011(3) -0.0072(3) 0.0091(3)
Co1 0.0467(5) 0.0352(4) 0.0322(5) -0.0003(4) 0.0013(4) -0.0018(4)
N5 0.041(3) 0.033(3) 0.029(3) -0.003(2) 0.002(2) -0.006(2)
O4 0.051(2) 0.038(2) 0.061(3) -0.004(2) 0.008(2) -0.010(2)
F2 0.100(3) 0.064(2) 0.066(3) 0.015(2) -0.014(2) -0.026(2)
N3 0.036(3) 0.044(3) 0.042(3) 0.002(3) -0.001(3) -0.003(2)
F1 0.097(3) 0.068(3) 0.065(3) -0.013(2) -0.013(3) -0.020(2)
F3 0.096(3) 0.055(2) 0.067(3) -0.019(2) -0.020(2) 0.006(2)
C16 0.042(4) 0.061(5) 0.050(5) 0.009(4) -0.010(4) -0.010(3)
O1 0.068(3) 0.075(3) 0.063(3) 0.016(3) 0.030(3) -0.010(3)
C7 0.055(4) 0.039(4) 0.033(4) -0.004(3) -0.005(4) -0.001(3)
O3 0.047(2) 0.063(3) 0.060(3) 0.005(2) 0.010(2) -0.020(2)
N4 0.044(3) 0.028(3) 0.043(3) 0.002(3) 0.009(3) 0.001(2)
F4 0.117(3) 0.059(3) 0.064(3) 0.011(2) -0.005(3) 0.002(2)
C15 0.048(4) 0.059(5) 0.050(5) -0.010(4) -0.007(4) -0.009(4)
C14 0.034(3) 0.060(4) 0.037(4) -0.001(4) -0.009(3) 0.004(3)
C13 0.051(4) 0.031(4) 0.051(4) 0.000(3) 0.003(3) -0.005(3)
C9 0.046(4) 0.042(4) 0.045(4) 0.002(3) 0.011(3) -0.004(3)
C17 0.038(3) 0.060(4) 0.037(4) -0.002(4) -0.016(3) 0.000(3)
N1 0.063(3) 0.046(3) 0.033(3) 0.004(3) 0.004(3) 0.009(3)
C19 0.048(4) 0.053(5) 0.050(5) -0.004(4) -0.005(4) 0.013(3)
N2 0.054(3) 0.041(3) 0.052(4) 0.002(3) -0.009(3) 0.000(3)
O2 0.058(3) 0.065(3) 0.073(4) -0.005(3) -0.012(3) -0.018(2)
C6 0.057(4) 0.039(4) 0.039(4) 0.009(3) 0.012(4) 0.014(3)
C18 0.052(4) 0.047(4) 0.054(5) -0.008(4) 0.007(4) 0.004(3)
C12 0.044(3) 0.034(4) 0.059(4) -0.009(3) 0.000(3) -0.007(3)
C3 0.092(6) 0.051(4) 0.046(5) -0.008(4) -0.023(5) 0.003(4)
C2 0.094(6) 0.043(4) 0.049(5) 0.000(4) 0.012(5) 0.011(4)
C5 0.082(5) 0.075(5) 0.042(4) -0.004(4) 0.014(4) 0.010(4)
C8 0.063(4) 0.072(5) 0.060(5) -0.011(4) -0.016(4) 0.004(4)
 
_geom_special_details
;
 All esds (except the esd in the dihedral angle between two l.s. planes)
 are estimated using the full covariance matrix.  The cell esds are taken
 into account individually in the estimation of esds in distances, angles
 and torsion angles; correlations between esds in cell parameters are only
 used when they are defined by crystal symmetry.  An approximate (isotropic)
 treatment of cell esds is used for estimating esds involving l.s. planes.
;
 
loop_
 _geom_bond_atom_site_label_1
 _geom_bond_atom_site_label_2
 _geom_bond_distance
 _geom_bond_site_symmetry_2
 _geom_bond_publ_flag
O5 C11 1.322(6) . ?
C10 C9 1.359(7) . ?
C10 C11 1.375(7) . ?
C11 C12 1.395(6) . ?
C4 C3 1.477(9) . ?
C1 C2 1.529(8) . ?
I1 C14 2.079(6) . ?
I2 C17 2.066(6) . ?
Br1 Co1 2.3820(9) . ?
Co1 N4 1.870(5) . ?
Co1 N2 1.874(5) . ?
Co1 N3 1.894(5) . ?
Co1 N1 1.917(5) . ?
Co1 N5 1.963(4) . ?
N5 C13 1.323(6) . ?
N5 C9 1.353(6) . ?
O4 N4 1.351(5) . ?
F2 C16 1.347(7) . ?
N3 C6 1.291(7) . ?
N3 O3 1.334(5) . ?
F1 C15 1.352(7) . ?
F3 C18 1.336(6) . ?
C16 C17 1.354(8) . ?
C16 C15 1.374(8) . ?
O1 N1 1.354(5) . ?
C7 N4 1.289(7) . ?
C7 C6 1.449(7) . ?
C7 C8 1.469(8) . ?
F4 C19 1.359(7) . ?
C15 C14 1.379(8) . ?
C14 C19 1.346(8) . ?
C13 C12 1.359(7) . ?
C17 C18 1.374(8) . ?
N1 C2 1.290(8) . ?
C19 C18 1.373(8) . ?
N2 C3 1.311(8) . ?
N2 O2 1.339(5) . ?
C6 C5 1.512(7) . ?
C3 C2 1.461(9) . ?
 
loop_
 _geom_angle_atom_site_label_1
 _geom_angle_atom_site_label_2
 _geom_angle_atom_site_label_3
 _geom_angle
 _geom_angle_site_symmetry_1
 _geom_angle_site_symmetry_3
 _geom_angle_publ_flag
C9 C10 C11 119.3(5) . . ?
O5 C11 C10 124.9(5) . . ?
O5 C11 C12 117.3(5) . . ?
C10 C11 C12 117.8(5) . . ?
N4 Co1 N2 178.1(2) . . ?
N4 Co1 N3 81.8(2) . . ?
N2 Co1 N3 97.5(2) . . ?
N4 Co1 N1 99.3(2) . . ?
N2 Co1 N1 81.4(2) . . ?
N3 Co1 N1 178.9(2) . . ?
N4 Co1 N5 90.96(19) . . ?
N2 Co1 N5 90.84(19) . . ?
N3 Co1 N5 91.05(18) . . ?
N1 Co1 N5 88.84(18) . . ?
N4 Co1 Br1 88.18(13) . . ?
N2 Co1 Br1 90.02(14) . . ?
N3 Co1 Br1 88.93(13) . . ?
N1 Co1 Br1 91.19(14) . . ?
N5 Co1 Br1 179.14(14) . . ?
C13 N5 C9 116.6(4) . . ?
C13 N5 Co1 121.4(4) . . ?
C9 N5 Co1 122.1(4) . . ?
C6 N3 O3 121.5(5) . . ?
C6 N3 Co1 115.6(4) . . ?
O3 N3 Co1 122.9(4) . . ?
F2 C16 C17 120.4(6) . . ?
F2 C16 C15 118.5(6) . . ?
C17 C16 C15 121.1(7) . . ?
N4 C7 C6 113.4(6) . . ?
N4 C7 C8 123.8(6) . . ?
C6 C7 C8 122.8(6) . . ?
C7 N4 O4 122.4(5) . . ?
C7 N4 Co1 116.2(4) . . ?
O4 N4 Co1 121.3(4) . . ?
F1 C15 C16 117.7(6) . . ?
F1 C15 C14 121.2(6) . . ?
C16 C15 C14 121.1(6) . . ?
C19 C14 C15 116.9(6) . . ?
C19 C14 I1 121.3(5) . . ?
C15 C14 I1 121.6(5) . . ?
N5 C13 C12 124.1(5) . . ?
N5 C9 C10 123.3(5) . . ?
C16 C17 C18 118.2(6) . . ?
C16 C17 I2 121.3(5) . . ?
C18 C17 I2 120.4(5) . . ?
C2 N1 O1 118.8(5) . . ?
C2 N1 Co1 116.1(4) . . ?
O1 N1 Co1 125.0(4) . . ?
C14 C19 F4 120.0(6) . . ?
C14 C19 C18 122.7(6) . . ?
F4 C19 C18 117.2(6) . . ?
C3 N2 O2 119.5(6) . . ?
C3 N2 Co1 116.6(5) . . ?
O2 N2 Co1 123.9(4) . . ?
N3 C6 C7 113.0(5) . . ?
N3 C6 C5 121.9(5) . . ?
C7 C6 C5 125.1(6) . . ?
F3 C18 C19 118.6(6) . . ?
F3 C18 C17 121.5(6) . . ?
C19 C18 C17 119.9(6) . . ?
C13 C12 C11 118.9(5) . . ?
N2 C3 C2 113.0(6) . . ?
N2 C3 C4 120.9(7) . . ?
C2 C3 C4 126.1(7) . . ?
N1 C2 C3 112.7(6) . . ?
N1 C2 C1 123.2(6) . . ?
C3 C2 C1 124.1(7) . . ?
 
_refine_diff_density_max    0.509
_refine_diff_density_min   -0.481
_refine_diff_density_rms    0.082

_shelx_res_file
;
TITL OPTI in P2(1)/n
    shelx.res
    created by SHELXL-2018/3 at 23:11:45 on 07-Apr-2020
CELL  0.71073  10.7618   8.8634  28.6282   90.000   90.506   90.000
ZERR     4.00   0.0009   0.0006   0.0057    0.000    0.011    0.000
LATT   1
SYMM  1/2 - X, 1/2 + Y, 1/2 - Z
SFAC  C    H    N    O    F    CO   BR   I
UNIT  76 76 20 20 16 4 4 8
MERG   2
OMIT    -4.00  50.00
FMAP   2
PLAN   20
ACTA
BOND
L.S.  24
WGHT    0.023800
FVAR       1.72848
O5    4    1.665670    0.185594    0.150768    11.00000    0.05627    0.03277 =
         0.09664    0.00179    0.00170   -0.00249
AFIX  83
H5    2    1.623226    0.109608    0.154153    11.00000   -1.50000
AFIX   0
C10   1    1.464647    0.298052    0.142606    11.00000    0.05383    0.02749 =
         0.04772   -0.00313    0.00805   -0.00779
AFIX  43
H10   2    1.423416    0.206283    0.145271    11.00000   -1.20000
AFIX   0
C11   1    1.592318    0.303463    0.144223    11.00000    0.05588    0.02508 =
         0.04130   -0.00461    0.00642    0.00693
C4    1    1.175266    0.555234    0.013022    11.00000    0.16644    0.08190 =
         0.06373   -0.00758   -0.04210   -0.02488
AFIX 137
H4A   2    1.220821    0.480028   -0.003830    11.00000   -1.50000
H4B   2    1.138044    0.624826   -0.008653    11.00000   -1.50000
H4C   2    1.111454    0.507410    0.030973    11.00000   -1.50000
AFIX   0
C1    1    1.425859    0.716473   -0.018480    11.00000    0.15461    0.11841 =
         0.02588   -0.00919    0.01203    0.01223
AFIX 137
H1A   2    1.513911    0.733733   -0.017561    11.00000   -1.50000
H1B   2    1.385974    0.796298   -0.035610    11.00000   -1.50000
H1C   2    1.409079    0.621785   -0.033545    11.00000   -1.50000
AFIX   0
MOLE    1
I1    8    0.819222    0.951564   -0.002057    11.00000    0.06001    0.09271 =
         0.04050   -0.00131   -0.00415   -0.00320
I2    8    0.935894    0.940709    0.236120    11.00000    0.09626    0.10241 =
         0.04246    0.00073   -0.01519   -0.00894
BR1   7    1.239363    0.978162    0.117461    11.00000    0.05713    0.04840 =
         0.04450   -0.00111   -0.00722    0.00905
CO1   6    1.355603    0.750967    0.125985    11.00000    0.04673    0.03523 =
         0.03216   -0.00032    0.00127   -0.00180
N5    3    1.453375    0.565474    0.133483    11.00000    0.04116    0.03290 =
         0.02913   -0.00280    0.00224   -0.00638
O4    4    1.570213    0.924676    0.143829    11.00000    0.05120    0.03814 =
         0.06091   -0.00367    0.00780   -0.01042
AFIX  83
H4    2    1.568309    0.913495    0.115398    11.00000   -1.50000
AFIX   0
F2    5    0.878074    0.678319    0.163871    11.00000    0.10040    0.06383 =
         0.06615    0.01499   -0.01351   -0.02554
N3    3    1.279859    0.720572    0.184688    11.00000    0.03607    0.04422 =
         0.04177    0.00241   -0.00096   -0.00254
F1    5    0.834036    0.679600    0.072845    11.00000    0.09743    0.06804 =
         0.06524   -0.01322   -0.01292   -0.01998
F3    5    0.947548    1.202583    0.160096    11.00000    0.09581    0.05496 =
         0.06692   -0.01851   -0.01989    0.00617
C16   1    0.884836    0.810904    0.141010    11.00000    0.04153    0.06064 =
         0.04984    0.00870   -0.01015   -0.00993
O1    4    1.536252    0.856691    0.058279    11.00000    0.06845    0.07463 =
         0.06292    0.01608    0.03026   -0.00954
C7    1    1.449219    0.859305    0.207101    11.00000    0.05474    0.03889 =
         0.03335   -0.00419   -0.00482   -0.00080
O3    4    1.174499    0.643248    0.189786    11.00000    0.04706    0.06265 =
         0.06041    0.00518    0.00966   -0.01953
N4    3    1.469502    0.858395    0.162798    11.00000    0.04438    0.02822 =
         0.04282    0.00178    0.00898    0.00101
F4    5    0.899345    1.205975    0.069706    11.00000    0.11740    0.05927 =
         0.06374    0.01051   -0.00462    0.00164
C15   1    0.861823    0.812330    0.093727    11.00000    0.04760    0.05917 =
         0.04956   -0.01023   -0.00731   -0.00887
C14   1    0.865999    0.944796    0.068515    11.00000    0.03396    0.05957 =
         0.03730   -0.00108   -0.00934    0.00378
C13   1    1.576273    0.568636    0.134912    11.00000    0.05081    0.03112 =
         0.05126    0.00044    0.00270   -0.00455
AFIX  43
H13   2    1.615367    0.661663    0.131910    11.00000   -1.20000
AFIX   0
C9    1    1.399309    0.428198    0.137071    11.00000    0.04565    0.04226 =
         0.04482    0.00175    0.01126   -0.00439
AFIX  43
H9    2    1.313063    0.422584    0.135679    11.00000   -1.20000
AFIX   0
C17   1    0.912843    0.939457    0.164398    11.00000    0.03756    0.06032 =
         0.03742   -0.00203   -0.01600   -0.00039
N1    3    1.429982    0.779249    0.066028    11.00000    0.06272    0.04559 =
         0.03296    0.00395    0.00376    0.00882
C19   1    0.895174    1.071147    0.092254    11.00000    0.04764    0.05309 =
         0.04998   -0.00429   -0.00480    0.01299
N2    3    1.237579    0.648382    0.089454    11.00000    0.05395    0.04150 =
         0.05193    0.00219   -0.00902   -0.00043
O2    4    1.134152    0.586076    0.106548    11.00000    0.05787    0.06487 =
         0.07322   -0.00484   -0.01222   -0.01846
AFIX  83
H2    2    1.131049    0.601312    0.134766    11.00000   -1.50000
AFIX   0
C6    1    1.337383    0.779108    0.220045    11.00000    0.05712    0.03938 =
         0.03884    0.00862    0.01212    0.01447
C18   1    0.919173    1.071681    0.139453    11.00000    0.05167    0.04745 =
         0.05387   -0.00772    0.00690    0.00376
C12   1    1.648927    0.444435    0.140494    11.00000    0.04449    0.03403 =
         0.05879   -0.00880    0.00035   -0.00667
AFIX  43
H12   2    1.734995    0.453296    0.141807    11.00000   -1.20000
AFIX   0
C3    1    1.260650    0.637474    0.044690    11.00000    0.09164    0.05149 =
         0.04554   -0.00788   -0.02264    0.00325
C2    1    1.375853    0.712655    0.031347    11.00000    0.09431    0.04254 =
         0.04931   -0.00008    0.01219    0.01071
C5    1    1.288560    0.764824    0.269219    11.00000    0.08185    0.07547 =
         0.04178   -0.00385    0.01353    0.00962
AFIX 137
H5A   2    1.311563    0.852639    0.286918    11.00000   -1.50000
H5B   2    1.323461    0.676666    0.283737    11.00000   -1.50000
H5C   2    1.199661    0.756098    0.268219    11.00000   -1.50000
AFIX   0
C8    1    1.529463    0.936383    0.241343    11.00000    0.06285    0.07204 =
         0.05959   -0.01134   -0.01631    0.00385
AFIX 137
H8A   2    1.613894    0.934126    0.230821    11.00000   -1.50000
H8B   2    1.523970    0.886159    0.270963    11.00000   -1.50000
H8C   2    1.502957    1.039229    0.244620    11.00000   -1.50000
AFIX   0
HKLF    4


REM  OPTI in P2(1)/n
REM wR2 = 0.0627, GooF = S = 0.722, Restrained GooF = 0.722 for all data
REM R1 = 0.0350 for 2294 Fo > 4sig(Fo) and 0.0815 for all 4517 data
REM 338 parameters refined using 0 restraints

END

WGHT      0.0238      0.0000

REM Highest difference peak  0.509,  deepest hole -0.481,  1-sigma level  0.082
Q1    1   0.8189  1.0998 -0.0027  11.00000  0.05    0.51
Q2    1   0.9024  1.0451  0.2368  11.00000  0.05    0.50
Q3    1   1.2950  0.8698  0.1158  11.00000  0.05    0.48
Q4    1   1.0210  0.9407  0.2393  11.00000  0.05    0.45
Q5    1   0.8879  0.8742  0.0074  11.00000  0.05    0.45
Q6    1   0.8834  0.8430  0.2377  11.00000  0.05    0.42
Q7    1   1.2334  1.1179  0.1174  11.00000  0.05    0.39
Q8    1   0.9045  0.9518  0.0208  11.00000  0.05    0.39
Q9    1   0.9275  0.9177  0.2481  11.00000  0.05    0.38
Q10   1   1.4060  0.6367  0.1256  11.00000  0.05    0.35
Q11   1   0.7381  0.9569 -0.0245  11.00000  0.05    0.35
Q12   1   1.2080  0.5612  0.2589  11.00000  0.05    0.34
Q13   1   1.3247  0.9899  0.1462  11.00000  0.05    0.33
Q14   1   1.5998  0.0379  0.1244  11.00000  0.05    0.33
Q15   1   0.9996  1.2857  0.1158  11.00000  0.05    0.32
Q16   1   0.9224  0.9979  0.0007  11.00000  0.05    0.32
Q17   1   1.2006  0.8678  0.1122  11.00000  0.05    0.32
Q18   1   0.8139  1.0247  0.2317  11.00000  0.05    0.32
Q19   1   1.4018  0.8644  0.1279  11.00000  0.05    0.31
Q20   1   0.9323  1.1520  0.2382  11.00000  0.05    0.31
;
_shelx_res_checksum   84851

_shelx_hkl_file
;
   0   0  -6 17867.1 829.851   0
   0   0   6 15989.6 765.484   1
   0   0   7 63.8204 414.929   1
   0   0  -7 234.450 402.120   0
   0   0  -8 753333. 5603.57   0
   0   0   8 776472. 5550.98   1
   0   0   9 2534.65 790.029   1
   0   0  -9 3486.06 905.782   0
   0   0  10 8086.53 875.276   1
   0   0 -10 10184.6 1003.36   0
   0   0  11 99.8966 656.455   1
   0   0 -11-19.9469 654.280   0
   0   0 -12 36321.1 1711.98   0
   0   0  12 39287.6 1702.78   1
   0   0  13 325.034 829.528   1
   0   0 -13 662.659 882.088   0
   0   0  14 71132.0 2370.51   1
   0   0 -14 70524.2 2429.89   0
   0   0 -15 2609.74 992.820   0
   0   0  15 1482.99 917.318   1
   0   0  16 157511. 3744.74   1
   0   0 -16 150803. 3763.71   0
   0   0  17 3595.58 1214.81   1
   0   0 -17 2579.01 1314.39   0
   0   0 -18 34201.9 2079.74   0
   0   0  18 34814.5 2049.80   1
   0   0  19-117.759 1115.73   1
   0   0 -19 163.579 1143.99   0
   0   0  20 31.0569 1292.39   1
   0   0 -20-198.242 1373.66   0
   0   0  21-158.714 1295.60   1
   0   0 -21 228.813 1388.33   0
   0   0 -22 13016.6 1797.35   0
   0   0  22 12053.9 1633.30   1
   0   0 -23 961.467 1449.54   0
   0   0  23 575.817 1366.31   1
   0   0 -24 11586.9 2041.25   0
   0   0  24 13027.8 2052.83   1
   0   0  25 1694.96 1746.30   1
   0   0 -25 1224.38 1662.71   0
   0   0  26 34173.0 2706.33   1
   0   0 -26 35461.1 2754.84   0
   0   0  27 223.663 1479.06   1
   0   0 -27 1026.99 1598.29   0
   0   0 -28 957.390 1848.49   0
   0   0  28 1392.33 1696.15   1
   0   0 -29 525.908 1963.72   0
   0   0  29 118.494 1855.09   1
   0   0 -30 15810.3 2474.89   0
   0   0  30 14085.0 2465.39   1
   0   0 -31-427.497 1706.80   0
   0   0  31-482.261 1681.63   1
   0   0  32 518.739 1840.13   1
   0   0 -32 585.751 1955.42   0
   0   0 -33-109.684 2236.58   0
   0   0  33 258.778 2195.80   1
   0   0  34 12862.2 2841.55   1
   0   0 -34 12981.0 2850.38   0
   0   0 -35 200.695 2027.80   0
   0   0  35 156.145 2297.47   1
   0   0  36 800.122 1985.28   1
   0   0 -36 108.007 1975.31   0
   0   0 -37-579.722 2500.21   0
   0   0  37-592.414 2094.61   1
   0   0  38 1337.97 2401.22   1
   0   0 -38 1908.52 2670.31   0
   0   0 -39-100.342 2715.01   0
   0   0  39-259.536 2672.75   1
   0   0  40 630.271 2753.47   1
   0   0 -40 361.471 2556.82   0
   0   0  41-217.858 2869.49   1
   0   0 -41 915.295 2501.17   0
   0   0  42 4353.25 2801.05   1
   0   0  43-91.6900 2708.85   1
   0   0  44-536.904 2713.58   1
   0   0  45 1872.28 2883.79   1
   0   0  46-140.896 3093.47   1
   0   1   5 70254.9 1581.78   1
   0  -1   5 69423.7 1323.20   1
   0  -1  -5 71275.7 1631.89   0
   0   1  -5 67575.0 1345.42   0
   0  -1   6 607.492 387.337   1
   0  -1  -6 596.676 483.462   0
   0   1  -6 779.170 456.752   0
   0   1   6 814.340 554.602   1
   0  -1  -7 7563.52 805.885   0
   0   1  -7 7748.57 736.872   0
   0  -1   7 7660.10 691.064   1
   0   1   7 7639.18 851.638   1
   0  -1  -8 27734.7 1357.78   0
   0   1   8 29981.2 1335.26   1
   0  -1   8 28126.6 1184.38   1
   0   1  -8 28907.8 1208.27   0
   0   1   9 262060. 3771.99   1
   0   1  -9 264014. 3471.00   0
   0  -1  -9 265193. 3839.58   0
   0  -1   9 261211. 3391.17   1
   0   1  10 11245.9 1122.64   1
   0   1 -10 10339.8 907.738   0
   0  -1 -10 12118.5 1170.98   0
   0  -1  10 12190.4 998.855   1
   0   1 -11 508.464 661.631   0
   0  -1  11-5.99452 638.236   1
   0   1  11-4.89713 714.598   1
   0  -1 -11 164.642 829.853   0
   0  -1 -12 602.672 889.009   0
   0   1 -12 354.775 629.188   0
   0  -1  12 142.997 750.153   1
   0   1  12 935.315 893.892   1
   0  -1  13 139917. 3074.94   1
   0  -1 -13 135717. 3301.73   0
   0   1 -13 132397. 3044.17   0
   0   1  13 138245. 3294.77   1
   0  -1  14 16116.8 1286.02   1
   0   1  14 16242.9 1460.48   1
   0   1 -14 17334.6 1404.88   0
   0  -1 -14 14903.9 1321.39   0
   0  -1  15 47.8188 902.251   1
   0   1 -15 271.462 869.884   0
   0   1  15 546.513 1021.17   1
   0  -1 -15 364.897 817.438   0
   0  -1 -16 14945.8 1559.23   0
   0   1  16 15731.8 1670.86   1
   0  -1  16 15618.3 1468.59   1
   0   1 -16 13925.8 1466.18   0
   0  -1  17 219740. 4420.69   1
   0   1  17 223174. 4768.10   1
   0   1 -17 216869. 4534.65   0
   0  -1 -17 226308. 4877.97   0
   0   1  18 30830.9 2065.39   1
   0  -1  18 25833.6 1865.22   1
   0  -1 -18 27652.8 2165.98   0
   0   1 -18 27372.9 2022.50   0
   0  -1 -19 5982.44 1420.97   0
   0  -1  19 4691.00 1318.22   1
   0   1 -19 4665.22 1182.68   0
   0   1  19 3716.89 1452.07   1
   0   1  20 3980.59 1481.27   1
   0   1 -20 3557.22 1297.98   0
   0  -1 -20 2333.34 1437.01   0
   0  -1  20 3759.85 1376.52   1
   0   1  21 19825.0 2017.39   1
   0  -1 -21 23442.0 2346.60   0
   0   1 -21 18327.4 1946.81   0
   0  -1  21 22123.5 2018.07   1
   0  -1 -22 5108.04 1407.83   0
   0  -1  22 4668.52 1452.00   1
   0   1  22 5649.98 1720.68   1
   0   1 -22 4836.17 1667.51   0
   0   1 -23 1918.53 1501.85   0
   0  -1 -23 1863.00 1658.56   0
   0  -1  23 1358.90 1287.44   1
   0   1  23 1733.52 1283.19   1
   0  -1  24 2254.13 1426.68   1
   0  -1 -24 1975.78 1484.57   0
   0   1  24 2860.61 1814.13   1
   0   1 -24 2947.28 1683.79   0
   0   1  25 70764.7 3598.99   1
   0  -1  25 70080.5 3421.18   1
   0   1 -25 65339.8 3467.95   0
   0  -1 -25 70849.3 3830.35   0
   0   1 -26 6801.04 2040.32   0
   0   1  26 6228.09 2060.47   1
   0  -1  26 6415.68 1729.00   1
   0  -1 -26 7002.11 1773.88   0
   0  -1 -27 2042.18 1914.40   0
   0   1 -27 3015.79 1758.16   0
   0  -1  27 1123.98 1503.89   1
   0   1  27 2076.28 1630.58   1
   0   1 -28 2594.35 1901.90   0
   0   1  28 633.411 1689.48   1
   0  -1 -28 2325.83 1627.03   0
   0  -1  28 1594.76 1579.34   1
   0  -1  29 5064.03 1897.63   1
   0   1 -29 6350.70 2167.16   0
   0  -1 -29 7639.27 2265.75   0
   0   1  29 5940.00 2132.94   1
   0  -1  30 2825.91 1793.19   1
   0   1 -30 1772.27 1888.58   0
   0   1  30 1632.25 1653.14   1
   0  -1 -30 2574.52 1977.54   0
   0   1  31 408.638 2071.74   1
   0  -1 -31 564.093 1867.70   0
   0   1 -31 18.5312 1786.67   0
   0  -1  31 565.214 1801.15   1
   0   1 -32 345.724 1896.90   0
   0  -1 -32 318.508 2173.91   0
   0  -1  32 279.864 1953.08   1
   0   1  32 453.554 2089.67   1
   0  -1 -33 8363.97 2364.07   0
   0  -1  33 10981.8 2634.73   1
   0   1  33 9682.45 2378.08   1
   0   1 -33 9597.08 2522.44   0
   0   1 -34 2829.73 2075.97   0
   0  -1  34 2903.74 2320.37   1
   0   1  34 3298.21 2521.88   1
   0  -1 -34 3667.83 2261.70   0
   0  -1 -35 3662.18 2628.94   0
   0   1  35 3398.10 2431.24   1
   0   1 -35 4340.73 2161.13   0
   0  -1  35 4802.24 2500.04   1
   0  -1  36-590.828 2371.73   1
   0   1 -36 27.3363 1929.49   0
   0   1  36 314.564 2088.70   1
   0  -1 -36 111.936 2078.80   0
   0  -1  37 104.806 2515.51   1
   0   1 -37 690.000 2140.52   0
   0  -1 -37-882.503 2267.81   0
   0   1  37 1053.73 2514.36   1
   0   1 -38 2118.76 2271.91   0
   0   1  38 503.988 2601.31   1
   0  -1  38 394.522 2451.61   1
   0   1  39-488.872 2434.64   1
   0   1 -39 812.585 2399.26   0
   0  -1  39 257.206 2401.33   1
   0   1  40 10.1938 2304.34   1
   0  -1  40 751.406 2341.86   1
   0   1 -40-1044.65 2671.63   0
   0   1 -41 1040.58 2748.78   0
   0  -1  41 1435.91 2702.79   1
   0   1  41 1608.18 2855.56   1
   0  -1  42-21.2407 2677.13   1
   0   1 -42-204.271 2904.68   0
   0   1  42-60.4003 2890.37   1
   0   1  43 1055.26 2817.76   1
   0   1 -43 278.708 3093.74   0
   0  -1  43 1490.58 2832.72   1
   0   1  44 1998.42 2533.63   1
   0  -1  44-609.906 2795.86   1
   0   1 -44-210.712 3041.57   0
   0  -1  45-564.767 2883.85   1
   0   1 -45 447.826 3104.64   0
   0  -1  46 602.986 2954.19   1
   0  -2   0 68540.3 1561.38   1
   0   2   0 68785.1 1606.57   0
   0  -2   0 66975.1 1451.05   2
   0  -2  -1 45356.9 1229.25   2
   0   2  -1 47652.7 1282.47   0
   0  -2   1 50278.4 1251.95   1
   0  -2   1 47403.7 1249.23   2
   0   2   1 45923.0 1442.85   0
   0   2  -2 3460.24 513.161   0
   0  -2   2 2697.21 455.545   1
   0  -2  -2 3414.19 559.560   2
   0  -2   2 2513.95 560.029   2
   0  -2   3 75418.0 1485.36   1
   0  -2   3 78782.3 1896.32   2
   0   2  -3 79292.7 1579.18   0
   0  -2  -3 76877.9 1693.97   2
   0  -2   4 131531. 1964.96   1
   0   2  -4 125378. 1990.90   0
   0  -2   4 125792. 2624.92   2
   0  -2  -4 128513. 2296.49   2
   0  -2   5 21993.5 1356.78   2
   0   2  -5 24384.2 1007.89   0
   0  -2   5 23593.5 966.840   1
   0  -2  -5 25374.7 1266.59   2
   0  -2   6 84.7532 458.536   1
   0   2  -6 152.098 531.515   0
   0   2  -7 48451.1 1506.52   0
   0  -2   7 49204.9 1456.27   1
   0   2   8 318153. 4429.63   1
   0  -2   8 312422. 3607.98   1
   0   2  -8 307361. 3691.01   0
   0   2   9 47109.0 1952.13   1
   0   2  -9 42489.4 1562.48   0
   0  -2   9 44577.9 1535.05   1
   0  -2  10 37391.8 1468.60   1
   0   2  10 42056.8 1825.57   1
   0   2 -10 39209.3 1559.47   0
   0  -2  11 10660.9 943.459   1
   0   2 -11 9725.24 930.327   0
   0   2  11 10701.7 1237.65   1
   0   2  12 41145.7 2033.61   1
   0  -2  12 39849.8 1681.43   1
   0   2 -12 39108.2 1714.25   0
   0   2 -13 3022.52 889.761   0
   0  -2  13 1759.35 815.678   1
   0   2  13 3031.92 1025.37   1
   0  -2 -14 718.385 1082.55   0
   0   2  14-20.2671 894.536   1
   0   2 -14-273.176 871.332   0
   0  -2  14-224.263 843.795   1
   0  -2 -15 3445.23 1152.07   0
   0   2  15 2860.40 1207.32   1
   0  -2  15 3591.90 988.311   1
   0   2 -15 3268.96 1055.22   0
   0   2 -16 36028.9 2002.31   0
   0   2  16 36202.3 2272.21   1
   0  -2 -16 39365.8 2390.06   0
   0  -2  16 40007.4 2031.32   1
   0   2 -17 147.755 1142.09   0
   0  -2  17-138.175 1082.39   1
   0  -2 -17-260.889 1246.15   0
   0   2  17 249.610 1134.88   1
   0   2 -18 32339.6 1997.35   0
   0  -2 -18 32390.1 2221.28   0
   0   2  18 36790.0 2277.42   1
   0  -2  18 34947.5 2004.78   1
   0  -2  19 631.601 1212.34   1
   0  -2 -19 214.109 1287.32   0
   0   2 -19 1412.34 1260.87   0
   0   2  19 653.693 1164.63   1
   0  -2  20 21751.8 1824.19   1
   0  -2 -20 22466.3 2204.74   0
   0   2  20 20927.4 1990.16   1
   0   2 -20 19655.0 1880.21   0
   0   2 -21 857.377 1423.93   0
   0  -2  21 424.784 1309.30   1
   0  -2 -21 793.155 1409.55   0
   0   2  21 170.834 1288.43   1
   0  -2  22 7218.30 1495.99   1
   0   2 -22 8383.80 1558.40   0
   0   2  22 4426.10 1629.97   1
   0  -2 -22 5673.98 1489.43   0
   0  -2 -23 370.099 1502.44   0
   0   2 -23-572.395 1512.75   0
   0   2  23 467.362 1684.15   1
   0  -2  23 78.9866 1312.55   1
   0   2 -24 2012.25 1535.00   0
   0   2  24 1400.87 1593.14   1
   0  -2 -24 1203.95 1759.12   0
   0  -2  24 1913.46 1487.63   1
   0   2 -25 1881.74 1439.71   0
   0  -2  25 4937.66 1659.28   1
   0  -2 -25 3163.27 1996.86   0
   0   2  25 2761.06 1622.13   1
   0  -2 -26 25521.7 2602.17   0
   0  -2  26 20652.9 2157.31   1
   0   2  26 22621.9 2669.06   1
   0   2 -26 24483.1 2440.82   0
   0   2 -27 215.845 1684.59   0
   0  -2 -27 1013.34 1899.68   0
   0   2  27-266.088 1821.95   1
   0  -2  27 169.669 1477.62   1
   0  -2 -28 4195.36 2124.47   0
   0   2  28 1767.18 1574.83   1
   0   2 -28 4127.33 1819.34   0
   0  -2  28 3595.08 1703.61   1
   0   2 -29 2883.65 1799.26   0
   0  -2  29 4534.03 1903.53   1
   0   2  29 3782.01 2062.44   1
   0   2 -30 3003.29 1828.77   0
   0  -2  30 1400.16 1892.86   1
   0   2  30 3508.11 1799.45   1
   0  -2  31-637.300 1810.82   1
   0   2  31 1150.78 2083.05   1
   0   2 -31 1073.03 1565.41   0
   0  -2  32 653.797 1763.57   1
   0   2  32 517.184 1954.23   1
   0   2 -32 644.740 1810.00   0
   0  -2  33 4390.56 2019.65   1
   0   2  33 4838.17 2535.75   1
   0   2 -33 6339.22 2162.91   0
   0   2 -34 9015.72 2509.90   0
   0   2  34 9053.03 2405.05   1
   0  -2  34 9972.56 2411.11   1
   0  -2  35 1332.47 2023.05   1
   0   2  35 1632.46 2503.41   1
   0   2 -35 773.983 2086.35   0
   0   2  36 1401.07 2108.57   1
   0   2 -36 1130.26 2347.25   0
   0  -2  36 533.527 2012.91   1
   0   2 -37-351.554 2474.50   0
   0  -2  37 1280.16 2060.20   1
   0   2  37 1378.10 2500.50   1
   0   2  38 2726.28 2710.12   1
   0   2 -38-809.282 2566.84   0
   0  -2  38 1098.45 2301.83   1
   0  -2  39 547.552 2308.07   1
   0   2 -39-649.476 2544.78   0
   0   2  39-25.4294 2317.42   1
   0   2  40 1046.17 2890.78   1
   0  -2  40 2027.52 2551.63   1
   0   2 -40 3243.77 2626.20   0
   0   2 -41 1838.41 2692.59   0
   0  -2  41 2529.87 2717.66   1
   0   2 -42-63.5005 3030.01   0
   0  -2  42 4126.46 2902.79   1
   0  -2  43 1290.16 2989.30   1
   0   2 -44 392.350 3081.28   0
   0  -2  44 706.045 3076.88   1
   0  -2  45-949.181 3302.79   1
   0   2 -45-220.783 3291.25   0
   0   2 -46 2403.59 3277.72   0
   0  -3   0 16.1432 669.446   2
   0  -3   0-124.031 666.882   1
   0   3   0 188.002 810.606   0
   0   3  -1 76789.1 2045.63   0
   0  -3   1 77320.8 2004.01   2
   0   3   1 78291.0 2241.10   0
   0  -3  -1 76387.8 1953.96   2
   0  -3  -1 75066.6 2153.64   1
   0  -3   1 80642.9 1979.53   1
   0   3   2 10037.1 1179.78   0
   0  -3  -2 10529.8 896.286   2
   0  -3   2 10525.3 936.976   2
   0  -3   2 11640.6 903.935   1
   0   3  -2 11136.1 946.127   0
   0  -3  -3 2131.59 777.797   2
   0  -3   3 2981.63 833.990   2
   0   3  -3 2125.96 690.577   0
   0  -3   3 2729.03 668.551   1
   0   3  -4 7801.07 861.927   0
   0  -3   4 6968.34 1067.17   2
   0  -3   4 7086.58 756.791   1
   0  -3  -4 7412.29 819.778   2
   0  -3   5 6249.17 725.432   1
   0   3  -5 5817.42 770.421   0
   0  -3   5 5666.75 944.103   2
   0  -3  -5 5739.57 928.020   2
   0  -3   6 14996.6 916.017   1
   0   3  -6 14643.4 1017.69   0
   0  -3  -6 15449.9 1169.64   2
   0  -3   6 13825.4 1423.20   2
   0  -3   7 11771.4 917.321   1
   0  -3  -7 11471.0 1228.07   2
   0   3  -7 10720.5 906.643   0
   0  -3   7 8993.38 1207.67   2
   0  -3   8 12398.1 974.169   1
   0   3  -8 11814.8 1004.55   0
   0  -3  -8 11731.3 1207.86   2
   0   3  -9 94341.8 2339.70   0
   0  -3  -9 101820. 2897.15   2
   0  -3   9 100364. 2326.85   1
   0   3 -10 4043.04 837.729   0
   0  -3  10 4752.19 774.447   1
   0   3 -11 5905.24 967.309   0
   0  -3  11 4827.18 905.290   1
   0   3 -12 28401.1 1591.90   0
   0  -3  12 29347.3 1538.93   1
   0   3 -13-59.4448 908.646   0
   0  -3  13 55.1411 802.362   1
   0   3 -14 43451.3 2006.86   0
   0  -3  14 44021.9 1999.91   1
   0   3 -15-150.248 988.903   0
   0  -3  15-250.059 858.650   1
   0   3 -16 34596.4 1929.11   0
   0  -3  16 37602.1 2023.24   1
   0   3  16 35523.5 2457.42   1
   0   3  17 58819.2 2896.89   1
   0   3 -17 53701.9 2458.17   0
   0  -3  17 56359.9 2456.49   1
   0   3 -18 2358.29 1230.80   0
   0  -3  18 2505.21 1209.03   1
   0   3  18 1882.40 1559.73   1
   0  -3  19 990.466 1183.02   1
   0   3  19 846.254 1357.03   1
   0   3 -19 609.360 1103.21   0
   0   3  20 4690.90 1330.13   1
   0   3 -20 3668.89 1246.06   0
   0  -3  20 3554.16 1267.46   1
   0   3 -21 4855.20 1406.17   0
   0   3  21 3961.84 1629.98   1
   0  -3  21 3302.83 1301.98   1
   0  -3  22 18494.2 1989.54   1
   0   3  22 17408.4 2273.02   1
   0   3 -22 17297.9 1973.45   0
   0   3  23 431.166 1663.98   1
   0  -3  23 226.437 1267.50   1
   0   3 -23 351.542 1229.10   0
   0   3 -24 18806.1 2258.34   0
   0  -3  24 19389.3 2146.93   1
   0   3  24 19198.1 2472.53   1
   0   3  25 20708.4 2544.32   1
   0  -3  25 21690.8 2167.16   1
   0   3 -25 15999.3 2081.20   0
   0  -3  26 1226.76 1558.85   1
   0   3 -26 1483.83 1693.87   0
   0   3  26-221.313 1537.60   1
   0   3 -27 3578.78 1750.99   0
   0  -3  27 4086.24 1680.58   1
   0   3  27 4735.62 1840.98   1
   0  -3  28 1179.01 1550.14   1
   0   3  28 1101.04 1955.64   1
   0   3 -28 1430.25 1471.68   0
   0  -3  29 685.853 1745.18   1
   0   3 -29 412.998 1787.22   0
   0   3  29 526.916 2034.05   1
   0  -3  30 954.328 1797.54   1
   0   3 -30 1906.09 1881.49   0
   0   3  30 2007.14 1784.67   1
   0   3 -31 495.599 1612.18   0
   0  -3  31 574.642 1582.16   1
   0   3  31-359.571 1911.50   1
   0   3 -32-162.006 1824.75   0
   0  -3  32 2016.75 2032.19   1
   0   3  32 1108.29 2206.01   1
   0  -3  33 2697.19 2121.93   1
   0   3 -33 93.0106 2138.50   0
   0  -3  34 2696.66 2192.79   1
   0   3 -34 1164.95 2245.39   0
   0   3 -35 866.530 2167.13   0
   0  -3  35 2640.21 2120.52   1
   0   3 -36 191.736 2139.85   0
   0  -3  36-346.786 2140.68   1
   0  -3  37-1297.75 2178.46   1
   0   3 -37 240.872 2173.08   0
   0  -3  38-371.371 2596.37   1
   0   3 -38-433.541 2366.88   0
   0  -3  39-1237.27 2493.17   1
   0   3 -39-920.563 2503.83   0
   0  -3  40 431.172 2581.22   1
   0   3 -40-785.636 2603.28   0
   0   3 -41 341.867 2835.08   0
   0  -3  41-518.855 2763.74   1
   0   3 -42 2336.04 2986.19   0
   0  -3  42 2304.06 2751.39   1
   0  -3  43 1314.97 2786.64   1
   0   3 -43 819.791 2699.88   0
   0   3 -44 485.140 2889.54   0
   0  -3  45-267.031 2746.99   1
   0   3 -45 104.976 2732.27   0
   0  -3  46-170.243 3357.14   1
   0   3 -46 1567.28 3079.30   0
   0  -4   0 77550.6 2323.14   2
   0  -4   0 78169.4 2355.61   1
   0   4   0 77944.3 2449.00   0
   0  -4  -1 90866.6 2509.43   2
   0  -4   1 97943.5 2515.21   1
   0  -4  -1 93973.2 2688.71   1
   0  -4   1 94137.5 2542.40   2
   0   4  -1 94289.8 2581.92   0
   0   4   1 88242.2 2663.75   0
   0  -4  -2 3529.73 852.697   2
   0   4  -2 3733.56 824.426   0
   0  -4   2 3530.67 882.062   2
   0   4   2 3266.81 1024.29   0
   0  -4   2 4049.13 799.802   1
   0  -4  -2 3387.33 1010.59   1
   0  -4   3 14798.5 1256.90   2
   0   4  -3 13133.1 1158.36   0
   0  -4  -3 14194.1 1192.43   2
   0   4   3 12595.6 1480.72   0
   0  -4   3 14186.7 1079.27   1
   0  -4   4 7997.47 1049.74   2
   0  -4  -4 7445.89 981.876   2
   0  -4   4 7432.98 912.599   1
   0   4  -4 8644.84 998.258   0
   0  -4   5 7960.20 888.621   1
   0   4  -5 8984.60 966.523   0
   0  -4   5 8042.65 1245.89   2
   0  -4  -5 9624.23 1075.80   2
   0  -4   6 110.128 957.804   2
   0  -4   6 400.310 627.649   1
   0  -4  -6 496.161 913.946   2
   0   4  -6 503.499 657.080   0
   0   4  -7 7942.64 1008.79   0
   0  -4   7 6962.20 1439.45   2
   0  -4   7 8784.05 911.720   1
   0  -4  -7 8757.90 1082.67   2
   0   4  -8 89767.4 2429.66   0
   0  -4   8 84884.8 3300.49   2
   0  -4  -8 94984.9 2847.50   2
   0  -4   8 92942.5 2371.83   1
   0  -4   9 6820.25 1407.51   2
   0  -4  -9 4878.21 1245.82   2
   0   4  -9 6728.75 940.358   0
   0  -4   9 6516.31 912.822   1
   0  -4 -10 5559.12 1304.52   2
   0   4 -10 5258.94 938.405   0
   0  -4  10 5296.41 899.608   1
   0  -4 -11 30185.5 2102.51   2
   0  -4  11 32167.2 1669.39   1
   0   4 -11 27968.9 1668.83   0
   0  -4  12 12757.8 1256.81   1
   0  -4 -12 12182.5 1726.81   2
   0   4 -12 11895.7 1317.69   0
   0  -4 -13 3648.14 1256.29   2
   0   4 -13 3939.90 1056.66   0
   0  -4  13 2886.21 934.242   1
   0   4 -14 375.759 969.813   0
   0  -4 -14 1237.43 1569.78   2
   0  -4  14 107.153 843.618   1
   0   4 -15 10106.3 1437.41   0
   0  -4  15 11539.4 1350.27   1
   0   4 -16 32105.5 1983.15   0
   0  -4  16 34173.4 2005.91   1
   0  -4  17 482.613 1069.08   1
   0   4 -17-104.188 1116.70   0
   0  -4  18 6740.10 1302.38   1
   0   4 -18 4977.98 1408.76   0
   0   4 -19 2285.75 1308.94   0
   0  -4  19 1490.77 1101.49   1
   0  -4  20 11761.6 1619.43   1
   0   4 -20 12327.2 1684.17   0
   0   4 -21 2102.32 1409.34   0
   0  -4  21 1742.24 1194.03   1
   0   4 -22 535.924 1344.76   0
   0  -4  22 151.173 1191.67   1
   0  -4  23 5160.95 1595.77   1
   0   4 -23 3891.69 1510.01   0
   0   4 -24 3773.30 1492.08   0
   0  -4  24 4374.53 1649.41   1
   0   4 -25 10010.0 1960.17   0
   0  -4  25 10103.2 1829.93   1
   0   4 -26 3976.01 1656.24   0
   0  -4  26 4613.40 1864.10   1
   0  -4  27 2172.33 1492.81   1
   0   4 -27 2968.60 1758.90   0
   0  -4  28 159.027 1612.74   1
   0   4 -28 147.466 1570.53   0
   0  -4  29 1735.94 1596.80   1
   0   4 -29 2874.96 1803.22   0
   0   4 -30 802.829 1640.72   0
   0  -4  30-422.626 1809.98   1
   0   4 -31-1109.80 2010.69   0
   0  -4  31-610.782 1787.77   1
   0   4 -32 2203.34 1952.62   0
   0  -4  32 1977.92 1780.99   1
   0   4 -33 1980.46 1762.94   0
   0  -4  33 1963.31 2021.59   1
   0   4 -34 782.206 2277.86   0
   0  -4  34 2550.66 2133.21   1
   0   4 -35 512.597 2248.04   0
   0  -4  35 156.797 2094.06   1
   0  -4  36 815.597 2152.73   1
   0   4 -36 826.694 2045.05   0
   0  -4  37 957.605 2531.64   1
   0   4 -37 1723.85 2295.13   0
   0  -4  38 564.763 2430.84   1
   0   4 -38 655.222 2424.49   0
   0   4 -39 1338.27 2491.17   0
   0  -4  40 909.204 2463.88   1
   0   4 -40-367.899 2415.10   0
   0   4 -41 907.642 2372.93   0
   0  -4  41-499.315 2883.47   1
   0  -4  42 1046.13 2855.07   1
   0   4 -42-931.835 2875.43   0
   0   4 -43 846.572 2907.67   0
   0  -4  43-789.543 2907.55   1
   0   4 -44 567.935 2936.54   0
   0  -4  45 1483.56 2922.35   1
   0   5   0 258.365 907.506   0
   0  -5   0 77.2146 812.158   2
   0  -5   0 258.880 918.881   1
   0  -5  -1 8407.28 1310.20   1
   0   5  -1 9709.25 1282.20   0
   0  -5  -1 9462.76 1162.43   2
   0   5   1 8596.89 1301.46   0
   0  -5   1 8787.36 1170.63   1
   0  -5   1 10940.1 1256.05   2
   0   5  -2 19176.7 1517.43   0
   0  -5   2 20309.6 1453.14   1
   0  -5   2 21133.9 1574.92   2
   0  -5  -2 19897.8 1649.13   1
   0   5   2 17663.8 1645.77   0
   0  -5  -2 20905.8 1586.99   2
   0   5   3 1719.00 1117.23   0
   0   5  -3 1984.33 883.061   0
   0  -5   3 2610.59 944.485   2
   0  -5  -3 2841.41 1079.37   2
   0  -5   3 2694.62 975.577   1
   0  -5  -3 2428.17 1138.70   1
   0  -5   4 2814.44 1078.73   2
   0  -5   4 2759.75 878.754   1
   0  -5  -4 2213.50 926.774   2
   0   5   4 1846.92 1365.50   0
   0   5  -4 1309.71 952.287   0
   0   5  -5 17858.8 1415.56   0
   0  -5  -5 20188.9 1688.88   2
   0  -5   5 20288.2 1407.30   1
   0   5   5 19571.2 1883.70   0
   0  -5   5 18402.9 1763.35   2
   0  -5   6 21095.3 1413.74   1
   0  -5  -6 20274.0 1773.29   2
   0  -5   6 17237.5 1894.17   2
   0   5  -6 18458.6 1421.01   0
   0  -5   7 2017.68 1384.88   2
   0  -5  -7 2663.37 1252.77   2
   0  -5   7 1943.36 907.124   1
   0   5  -7 2600.89 917.119   0
   0  -5   8 8866.79 1893.55   2
   0  -5  -8 9826.18 1445.09   2
   0  -5   8 7450.57 1081.70   1
   0   5  -8 5885.93 1051.52   0
   0  -5   9 4099.01 989.345   1
   0  -5  -9 5907.88 1392.48   2
   0   5  -9 5916.28 1137.18   0
   0  -5   9 4108.07 1615.93   2
   0  -5  10 64066.2 2300.70   1
   0  -5  10 63419.4 3456.79   2
   0   5 -10 61779.8 2367.05   0
   0  -5  11 49.1288 888.683   1
   0  -5 -11 776.356 1316.74   2
   0   5 -11-27.7295 979.019   0
   0   5 -12 4290.39 1063.23   0
   0  -5 -12 7374.23 1577.21   2
   0  -5  12 7195.17 1160.33   1
   0  -5 -13 6640.35 1524.48   2
   0   5 -13 8108.90 1268.19   0
   0  -5  13 7896.30 1253.17   1
   0  -5  14 4645.22 1108.09   1
   0  -5 -14 3301.74 1700.53   2
   0   5 -14 4279.81 1142.70   0
   0   5 -15 1456.89 1183.95   0
   0  -5  15 2861.59 1042.43   1
   0  -5 -15 1912.88 1328.67   2
   0  -5  16 18283.8 1692.48   1
   0  -5 -16 19710.1 2279.11   2
   0   5 -16 16784.4 1713.77   0
   0  -5  17 2742.07 1173.27   1
   0   5 -17 3123.00 1329.46   0
   0  -5 -17 2092.33 1801.43   2
   0   5 -18 30457.0 2165.76   0
   0  -5 -18 34539.4 2952.54   2
   0  -5  18 34907.5 2269.81   1
   0  -5 -19 1801.15 1970.62   2
   0   5 -19 2129.49 1349.25   0
   0  -5  19 2662.35 1346.30   1
   0   5 -20 2085.91 1418.98   0
   0  -5  20 3632.40 1291.08   1
   0  -5 -20 3188.14 1804.76   2
   0  -5  21 2663.87 1346.99   1
   0  -5 -21 4310.17 1911.09   2
   0   5 -21 4758.83 1583.32   0
   0  -5  22 1445.82 1306.37   1
   0  -5 -22 2502.91 2112.73   2
   0   5 -22 617.750 1396.35   0
   0   5 -23 273.297 1421.50   0
   0  -5  23 195.211 1314.33   1
   0  -5 -23 125.658 1667.40   2
   0  -5  24 6475.02 1759.70   1
   0   5 -24 7302.94 1700.18   0
   0   5 -25 178.773 1473.06   0
   0  -5  25 221.964 1531.81   1
   0  -5  26 2190.00 1513.64   1
   0   5 -26 2526.76 1712.83   0
   0   5 -27 607.342 1616.29   0
   0  -5  27 78.5338 1506.75   1
   0   5 -28 120.164 1669.33   0
   0  -5  28-810.030 1875.95   1
   0  -5  29 800.326 1753.99   1
   0   5 -29 2178.82 1857.91   0
   0  -5  30 511.331 1905.01   1
   0   5 -30 319.159 1866.97   0
   0  -5  31-750.184 1795.05   1
   0   5 -31-74.6172 2009.49   0
   0  -5  32-229.310 2093.22   1
   0   5 -32 2363.37 1876.07   0
   0  -5  33-212.948 1961.90   1
   0   5 -33 767.142 1995.45   0
   0   5 -34 452.651 2262.59   0
   0  -5  34 1978.94 2033.81   1
   0  -5  35-231.675 2284.64   1
   0   5 -35-939.330 2035.33   0
   0  -5  36-1631.30 2219.14   1
   0   5 -36-369.828 2412.82   0
   0   5 -37-296.935 2459.89   0
   0   5 -38 993.566 2340.26   0
   0  -5  38 275.658 2531.28   1
   0   5 -39 1868.27 2294.60   0
   0  -5  39 506.792 2519.36   1
   0  -5  40-62.6705 2615.59   1
   0   5 -40-513.768 2791.02   0
   0  -5  41-842.056 2836.69   1
   0   5 -41-403.438 2679.87   0
   0  -5  42-959.012 2911.87   1
   0   5 -42 1815.92 2492.86   0
   0  -5 -42 2115.07 3976.96   2
   0   5 -43 1570.18 2729.24   0
   0  -5 -43-1575.66 3417.49   2
   0  -5  43-1599.82 3086.59   1
   0  -5  44 1207.76 2993.91   1
   0   5 -44 1615.51 3121.78   0
   0  -6   0 15440.8 1597.04   1
   0   6   0 13435.5 1593.06   0
   0  -6   0 12049.4 1633.07   2
   0  -6   1 15501.7 1657.09   2
   0   6   1 13759.0 1757.04   0
   0  -6   1 13597.0 1529.93   1
   0  -6  -1 12450.4 1574.87   1
   0  -6  -1 14630.6 1646.34   2
   0   6  -1 15326.7 1705.90   0
   0  -6   2 2464.28 1198.95   2
   0  -6  -2 2784.61 1347.71   1
   0  -6  -2 2245.44 1025.37   2
   0  -6   2 2004.16 1113.53   1
   0   6  -2 1647.63 1118.07   0
   0   6   2 2689.97 1281.24   0
   0   6  -3 199.772 1044.64   0
   0  -6   3 1.84799 1295.48   2
   0  -6  -3 66.9305 1174.19   1
   0  -6  -3 1265.19 1060.17   2
   0  -6   3 944.884 1027.34   1
   0   6   3 947.045 1402.15   0
   0  -6  -4 2008.24 1414.10   1
   0   6   4 2448.46 1571.05   0
   0  -6   4 2969.16 1070.72   1
   0  -6   4 1257.81 1079.77   2
   0  -6  -4 3533.29 1157.49   2
   0   6  -4 1802.02 1154.45   0
   0  -6  -5 998.968 1025.79   2
   0  -6   5 1365.34 954.697   1
   0  -6   5 1089.83 1432.24   2
   0   6   5 200.722 1506.83   0
   0   6  -5 736.267 1075.62   0
   0  -6  -5 506.198 1491.60   1
   0  -6   6-39.8620 958.530   1
   0  -6   6-202.390 1561.26   2
   0  -6  -6 1003.75 1230.83   2
   0   6   6 974.241 1433.69   0
   0   6  -6-65.9759 1015.31   0
   0   6   7 28758.1 2610.41   0
   0  -6   7 31415.1 2583.03   2
   0   6  -7 28200.2 1912.00   0
   0  -6  -7 32096.3 2299.03   2
   0  -6   7 31008.3 1846.16   1
   0   6  -8 23769.6 1766.09   0
   0  -6   8 24526.1 1703.78   1
   0  -6   8 21989.3 2353.16   2
   0  -6  -8 27020.1 2196.61   2
   0  -6   9 7049.08 1842.55   2
   0  -6   9 6538.43 1155.81   1
   0  -6  -9 5171.65 1366.46   2
   0   6  -9 3402.19 1155.25   0
   0  -6  10 2117.40 1067.48   1
   0  -6 -10 2683.53 1396.75   2
   0  -6  10 1594.64 1733.00   2
   0   6 -10 1427.06 1103.17   0
   0  -6  11 1503.31 1933.86   2
   0  -6  11 652.849 960.619   1
   0  -6 -11 379.011 1454.09   2
   0   6 -11 1327.78 1045.67   0
   0  -6  12 862.223 968.735   1
   0   6 -12 0.82282 1075.85   0
   0  -6 -12 165.185 1365.87   2
   0  -6  13 763.708 1025.55   1
   0  -6 -13-230.082 1405.96   2
   0   6 -13 385.134 1135.59   0
   0  -6  14 2974.52 1138.70   1
   0  -6 -14 2144.20 1756.86   2
   0   6 -14 1196.65 1227.01   0
   0  -6 -15 4617.05 1621.11   2
   0   6 -15 5369.95 1339.00   0
   0  -6  15 6792.31 1344.53   1
   0  -6  16 6277.95 1346.85   1
   0  -6 -16 5689.09 1829.36   2
   0   6 -16 5374.95 1396.60   0
   0  -6  17 446.140 1152.06   1
   0  -6 -17 351.726 1817.02   2
   0   6 -17-264.577 1226.36   0
   0  -6 -18 971.614 1865.23   2
   0  -6  18 1964.34 1217.72   1
   0   6 -18 1653.72 1318.86   0
   0  -6 -19 173.823 1949.41   2
   0  -6  19 441.964 1261.40   1
   0   6 -19 103.629 1273.26   0
   0   6 -20 1930.49 1318.51   0
   0  -6 -20 1915.61 2029.78   2
   0  -6  20 273.612 1332.01   1
   0  -6 -21 1657.08 1920.47   2
   0  -6  21 1467.05 1287.49   1
   0   6 -21 897.303 1348.12   0
   0  -6 -22 6049.60 2002.62   2
   0   6 -22 4847.75 1539.41   0
   0  -6  22 6966.35 1671.40   1
   0  -6  23 310.071 1339.67   1
   0   6 -23-702.208 1387.64   0
   0  -6 -23 1520.93 2227.98   2
   0  -6  24 38.1672 1430.40   1
   0  -6 -24-759.074 2050.46   2
   0   6 -24 452.285 1455.02   0
   0  -6  25 2209.52 1597.63   1
   0  -6 -25 2007.45 2366.41   2
   0   6 -25 1211.57 1501.93   0
   0  -6 -26 954.983 1949.62   2
   0  -6  26 90.7307 1652.29   1
   0   6 -26 565.412 1772.35   0
   0  -6 -27 1197.09 2498.38   2
   0  -6  27 594.383 1634.67   1
   0   6 -27 1609.43 1770.70   0
   0   6 -28 1338.92 1684.53   0
   0  -6  28 341.579 1758.61   1
   0  -6 -28-806.793 2584.55   2
   0  -6  29-270.314 1875.53   1
   0  -6 -29 831.789 2301.05   2
   0   6 -29-1025.23 1890.68   0
   0   6 -30 849.721 1904.22   0
   0  -6 -30 2800.78 2417.18   2
   0  -6  30 2961.58 1836.87   1
   0   6 -31 947.472 1946.46   0
   0  -6  31 1125.86 1990.69   1
   0  -6 -31-1148.15 2875.69   2
   0  -6 -32 373.466 3062.30   2
   0  -6  32 1975.84 1968.15   1
   0   6 -32 260.040 2065.24   0
   0  -6  33 2660.78 2170.27   1
   0   6 -33 2255.86 2153.01   0
   0  -6 -33 1852.50 3180.62   2
   0  -6  34-599.593 1923.36   1
   0  -6 -34 1992.72 3176.21   2
   0   6 -34 464.176 2171.16   0
   0  -6  35-214.177 2233.95   1
   0   6 -35 1161.99 2199.69   0
   0  -6 -35 1541.61 3109.63   2
   0  -6  36-1142.96 2275.78   1
   0   6 -36 537.840 2138.36   0
   0  -6 -36 440.197 3038.16   2
   0  -6 -37 1834.96 2944.42   2
   0  -6  37 717.804 2671.12   1
   0   6 -37 467.477 2412.41   0
   0  -6  38-726.627 2627.16   1
   0  -6 -38 44.2881 3295.83   2
   0   6 -38 624.032 2342.92   0
   0  -6 -39-114.806 3819.54   2
   0  -6  39-1021.74 2518.15   1
   0   6 -39 843.824 2517.42   0
   0  -6 -40 4243.72 3774.83   2
   0  -6  40 361.023 2691.58   1
   0   6 -40 1451.19 2515.26   0
   0   6 -41 372.808 2498.58   0
   0  -6  41 1920.36 2690.70   1
   0  -6 -41 2537.31 3688.36   2
   0   6 -42-637.788 2915.84   0
   0  -6  42-268.067 2793.39   1
   0  -6  43 1923.71 3265.41   1
   0  -7   0-163.747 1250.80   1
   0   7   0-185.829 1339.70   0
   0  -7   0 168.111 1321.46   2
   0  -7  -1 731.680 1465.42   2
   0   7   1 1719.52 1431.02   0
   0   7  -1 365.348 1252.53   0
   0  -7  -1 164.418 1340.06   1
   0  -7   1 427.483 1194.69   1
   0  -7   1 11.8786 1197.77   2
   0   7   2 63.8524 1429.05   0
   0  -7   2-696.918 1236.51   1
   0  -7   2 887.355 1154.69   2
   0  -7  -2-96.3221 1437.69   2
   0   7  -2 756.824 1189.82   0
   0  -7  -2-220.962 1418.14   1
   0  -7  -3 3258.47 1498.51   1
   0   7  -3 3408.86 1333.04   0
   0   7   3 3999.88 1476.22   0
   0  -7  -3 2701.42 1260.01   2
   0  -7   3 4154.88 1446.79   2
   0  -7   3 2927.53 1240.18   1
   0  -7  -4 290.044 1444.79   2
   0   7  -4 596.000 1284.17   0
   0  -7   4 463.029 1514.71   2
   0  -7  -4 1046.82 1472.48   1
   0   7   4-193.123 1503.44   0
   0  -7   4 27.2671 1128.74   1
   0  -7   5 5596.21 1327.16   1
   0  -7  -5 6062.12 1649.06   1
   0  -7  -5 4567.90 1422.95   2
   0   7   5 5464.86 1853.06   0
   0   7  -5 6027.09 1407.23   0
   0  -7   5 5046.20 1721.65   2
   0  -7  -6 828.544 1441.53   2
   0   7  -6 491.554 1134.93   0
   0  -7  -6 472.829 1580.45   1
   0  -7   6 469.746 1703.23   2
   0  -7   6 718.022 1053.42   1
   0   7   6 1963.83 1565.01   0
   0  -7   7 3561.52 1182.01   1
   0   7   7 4190.78 1857.11   0
   0  -7  -7 3448.64 1722.50   1
   0  -7   7 3623.94 1874.68   2
   0  -7  -7 3142.90 1286.26   2
   0   7  -7 3852.37 1263.95   0
   0  -7   8 3747.87 1200.31   1
   0  -7   8 5598.22 1890.53   2
   0   7   8 5602.96 2072.43   0
   0  -7  -8 5361.61 1561.82   2
   0   7  -8 4257.70 1236.03   0
   0   7   9-85.0142 1909.06   0
   0  -7  -9 30.3911 1562.73   2
   0   7  -9 594.451 1127.59   0
   0  -7   9 528.774 1036.75   1
   0  -7   9 697.235 1829.69   2
   0  -7  10 1154.87 2085.04   2
   0   7 -10-449.871 1134.19   0
   0  -7 -10 1056.57 1575.67   2
   0  -7  10 639.636 1044.90   1
   0   7 -11 582.059 1141.87   0
   0  -7  11 1344.20 1116.85   1
   0  -7 -11 259.338 1517.31   2
   0  -7  11 359.386 1941.15   2
   0  -7 -12-22.8657 1351.89   2
   0  -7  12 25.6532 2239.76   2
   0   7 -12 47.9239 1151.62   0
   0  -7  12 714.787 1102.51   1
   0  -7 -13 19330.1 2375.32   2
   0  -7  13 19677.8 1798.30   1
   0   7 -13 13975.6 1771.79   0
   0  -7 -14 2053.88 1581.66   2
   0  -7  14 1375.40 1202.45   1
   0   7 -14 1476.58 1288.09   0
   0   7 -15 524.704 1197.03   0
   0  -7  15 255.643 1159.54   1
   0  -7 -15 96.3069 1800.42   2
   0  -7 -16 4276.63 1799.69   2
   0   7 -16 4122.29 1418.91   0
   0  -7  16 4186.77 1323.88   1
   0  -7  17 855.577 1251.86   1
   0  -7 -17 1373.84 1653.12   2
   0   7 -17 369.355 1318.79   0
   0  -7  18-482.768 1236.33   1
   0  -7 -18 363.909 1772.22   2
   0   7 -18 97.8489 1221.50   0
   0   7 -19-841.155 1410.57   0
   0  -7  19-20.9444 1256.01   1
   0  -7 -19-22.4603 1859.38   2
   0  -7 -20-74.7900 1898.70   2
   0   7 -20 598.983 1482.82   0
   0  -7  20 996.126 1356.47   1
   0  -7  21 5122.62 1655.07   1
   0   7 -21 3405.78 1681.50   0
   0  -7 -21 2581.49 1855.95   2
   0  -7  22-1135.40 1483.26   1
   0   7 -22-65.8022 1519.41   0
   0  -7 -22 269.762 1985.12   2
   0  -7 -23-909.993 2274.00   2
   0  -7  23 27.2024 1564.51   1
   0   7 -23-746.010 1534.86   0
   0   7 -24 3897.14 1807.80   0
   0  -7 -24 588.744 2059.46   2
   0  -7  24 2935.14 1676.56   1
   0   7 -25 1129.56 1637.83   0
   0  -7 -25 1199.43 2271.89   2
   0  -7  25 502.618 1646.83   1
   0   7 -26 402.390 1680.56   0
   0  -7 -26 580.191 2244.72   2
   0  -7  26 19.0385 1657.58   1
   0  -7 -27 300.923 2469.17   2
   0   7 -27-629.787 1657.87   0
   0  -7  27 229.762 1696.00   1
   0  -7 -28-449.747 2174.74   2
   0   7 -28-332.553 1802.35   0
   0  -7  28 368.902 1775.81   1
   0  -7 -29 3179.01 2751.89   2
   0   7 -29-334.256 1967.37   0
   0  -7  29 285.729 1899.90   1
   0  -7 -30 476.664 2807.94   2
   0  -7  30 290.160 1925.24   1
   0   7 -30 332.892 1872.94   0
   0  -7 -31 1116.31 2590.06   2
   0   7 -31 626.462 2091.18   0
   0  -7  31 1039.43 1950.81   1
   0   7 -32 1503.91 2125.23   0
   0  -7 -32-36.7117 2482.12   2
   0  -7  32 395.935 2148.16   1
   0  -7  33 225.589 2095.55   1
   0  -7 -33 498.096 2735.27   2
   0   7 -33 616.942 2001.78   0
   0  -7 -34-1957.11 3080.87   2
   0  -7  34 399.508 2243.52   1
   0   7 -34 1772.46 2406.60   0
   0  -7  35 675.632 2196.17   1
   0   7 -35 58.5308 2079.46   0
   0  -7 -35-316.315 3178.46   2
   0  -7 -36-321.786 3064.40   2
   0   7 -36-939.387 2526.68   0
   0  -7  36-550.512 2543.14   1
   0  -7 -37 1971.50 3119.46   2
   0   7 -37-1386.82 2467.37   0
   0  -7  37-229.907 2486.90   1
   0  -7 -38 637.834 2881.91   2
   0  -7  38 952.536 2635.99   1
   0   7 -38 2782.31 2429.97   0
   0   7 -39 1426.10 2632.14   0
   0  -7 -39 767.200 3158.45   2
   0  -7  39-186.968 2571.98   1
   0  -7 -40 427.508 3524.43   2
   0   7 -40 890.200 2622.75   0
   0   7 -41 317.659 3089.54   0
   0   7 -42 1712.96 3132.60   0
   0  -8   0 6378.07 1670.33   2
   0   8   0 6089.75 1750.30   0
   0  -8   0 7696.60 1668.09   1
   0   8  -1 519.490 1607.28   0
   0  -8   1 2061.83 1340.88   1
   0  -8  -1 913.440 1611.72   2
   0  -8   1 691.373 1666.86   2
   0   8   1 880.412 1410.35   0
   0  -8  -1 1097.87 1347.65   1
   0  -8   2 561.385 1254.02   1
   0  -8  -2 397.781 1363.04   2
   0   8   2-83.3256 1585.36   0
   0   8  -2 21.7883 1413.49   0
   0  -8   2 441.692 1399.45   2
   0  -8  -2-57.8321 1490.44   1
   0  -8   3 1116.57 1319.42   1
   0  -8   3 974.200 1683.37   2
   0  -8  -3 2213.93 1587.57   1
   0   8   3 1866.25 1488.16   0
   0   8  -3 1809.41 1379.71   0
   0  -8  -3 160.359 1636.86   2
   0  -8  -4 5892.40 1745.41   1
   0  -8   4 6902.98 1466.51   1
   0  -8   4 8456.86 1825.21   2
   0   8  -4 5316.81 1508.82   0
   0  -8  -4 5571.03 1771.52   2
   0   8   4 5276.51 1928.49   0
   0  -8   5 1234.26 1786.70   2
   0   8   5 1996.03 1614.51   0
   0  -8  -5 875.250 1333.64   2
   0  -8  -5 1436.51 1665.45   1
   0   8  -5 886.015 1239.01   0
   0  -8   5 1003.79 1208.12   1
   0  -8  -6 1720.01 1386.04   2
   0   8  -6 1263.96 1315.06   0
   0  -8   6 1040.19 1752.88   2
   0  -8  -6 1949.08 1629.63   1
   0  -8   6 524.376 1165.35   1
   0   8   6 1547.98 1680.45   0
   0   8   7 1923.41 1859.94   0
   0   8  -7 2241.94 1338.69   0
   0  -8  -7 1970.98 1654.33   1
   0  -8   7 384.947 1873.14   2
   0  -8   7 2367.54 1207.54   1
   0  -8  -7 2301.47 1569.13   2
   0  -8   8 447.319 1138.92   1
   0  -8  -8 951.173 1758.08   1
   0  -8   8 277.741 1913.45   2
   0   8   8 1757.83 1995.84   0
   0  -8  -8 336.119 1509.71   2
   0   8  -8 525.211 1215.44   0
   0  -8   9 563.319 1159.96   1
   0   8  -9-255.070 1234.22   0
   0  -8  -9-241.186 1470.12   2
   0   8   9-646.807 1968.64   0
   0  -8  -9 815.848 1800.42   1
   0  -8   9-757.209 2089.31   2
   0  -8  10 3088.05 2034.95   2
   0   8 -10 1625.02 1303.17   0
   0  -8 -10 1305.63 1483.40   2
   0   8  10 2705.52 1859.39   0
   0  -8  10 3031.21 1251.93   1
   0  -8 -11 2275.68 1799.52   2
   0  -8  11 2144.35 1254.70   1
   0  -8  11 3801.21 2383.51   2
   0   8 -11 2081.81 1382.78   0
   0   8  11 967.355 1822.75   0
   0  -8 -12 15897.9 2431.27   2
   0  -8  12 16302.5 2827.82   2
   0   8  12 13098.2 2783.65   0
   0   8 -12 12616.3 1741.79   0
   0  -8  12 13847.0 1744.84   1
   0  -8  13 180.991 1244.40   1
   0   8 -13 707.296 1375.62   0
   0  -8 -13 509.813 1497.92   2
   0  -8 -14 3738.06 1946.68   2
   0  -8  14 3528.56 1405.41   1
   0   8 -14 3815.07 1459.95   0
   0  -8  15 3419.92 1356.89   1
   0   8 -15 4345.11 1533.53   0
   0  -8 -15 3274.50 1924.96   2
   0   8 -16-158.811 1340.23   0
   0  -8  16 1355.15 1306.72   1
   0  -8 -16 986.228 1628.81   2
   0  -8 -17 800.911 1913.97   2
   0  -8  17 255.328 1310.86   1
   0   8 -17 295.109 1360.13   0
   0  -8 -18 387.414 2108.55   2
   0  -8  18 394.546 1413.57   1
   0   8 -18-221.394 1480.66   0
   0   8 -19 710.621 1532.57   0
   0  -8  19 1966.80 1415.79   1
   0  -8 -19 1982.35 2129.24   2
   0   8 -20 3016.58 1542.78   0
   0  -8  20 2712.89 1495.34   1
   0  -8 -20 4289.57 2308.00   2
   0   8 -21-186.722 1475.70   0
   0  -8  21-323.258 1533.89   1
   0  -8 -21 318.472 2217.52   2
   0  -8 -22 1454.89 1984.26   2
   0  -8  22 4039.76 1712.16   1
   0   8 -22 2701.50 1647.73   0
   0  -8  23 2194.02 1630.34   1
   0   8 -23 2152.99 1605.61   0
   0  -8 -23 2329.18 2129.82   2
   0  -8  24 1406.57 1743.57   1
   0   8 -24 1296.74 1642.54   0
   0  -8 -24 3092.62 2528.18   2
   0  -8 -25 429.557 2186.61   2
   0  -8  25 552.631 1651.48   1
   0   8 -25 44.1394 1776.56   0
   0  -8  26 721.206 1732.44   1
   0   8 -26 250.720 1837.82   0
   0  -8 -26 2276.25 2552.13   2
   0  -8  27 866.518 1796.09   1
   0   8 -27 750.088 1947.04   0
   0  -8 -27-357.856 2382.35   2
   0  -8  28 474.579 1960.18   1
   0   8 -28 2227.21 1814.66   0
   0  -8 -28 1855.89 2789.12   2
   0   8 -29 281.625 1873.59   0
   0  -8 -29 978.128 2362.36   2
   0  -8  29 325.763 1914.19   1
   0  -8  30 682.751 2123.72   1
   0  -8 -30 1801.12 2763.33   2
   0   8 -30 120.676 2121.52   0
   0  -8 -31-421.339 3121.91   2
   0   8 -31 1267.66 1964.36   0
   0  -8  31-297.360 2143.87   1
   0   8 -32-277.200 2045.08   0
   0  -8  32 663.131 2138.60   1
   0  -8 -32 1620.13 2978.99   2
   0  -8  33 455.835 2203.64   1
   0   8 -33-234.146 2393.34   0
   0  -8 -33 1299.38 2781.21   2
   0  -8 -34 1149.01 2793.68   2
   0   8 -34 1182.76 2173.61   0
   0  -8 -35-1077.94 3010.47   2
   0   8 -35-523.027 2452.43   0
   0  -8 -36 2006.62 3181.88   2
   0   8 -36 485.066 2405.97   0
   0   8 -37 217.549 2626.77   0
   0  -8 -37-602.646 3112.91   2
   0   8 -38-900.361 2626.43   0
   0   8 -39 71.0680 3097.32   0
   0   8 -40-1723.23 3063.15   0
   0  -9   0-171.936 1725.01   2
   0   9   0 852.015 1594.92   0
   0  -9   0 393.597 1473.55   1
   0  -9  -1-75.3095 1586.97   1
   0   9   1-125.546 1645.15   0
   0   9  -1 572.100 1452.90   0
   0  -9  -1 411.480 1818.59   2
   0  -9   1 181.971 1652.57   2
   0  -9   1-82.5595 1482.75   1
   0  -9  -2 14722.0 2189.87   1
   0   9  -2 11582.0 2023.87   0
   0  -9   2 11310.4 1867.75   1
   0  -9  -2 12316.3 2254.82   2
   0   9   2 10920.4 2123.57   0
   0  -9   2 12162.7 2290.32   2
   0  -9  -3 1621.10 1651.71   2
   0   9  -3 396.661 1491.28   0
   0  -9   3 1879.49 1489.10   1
   0  -9  -3 622.557 1704.11   1
   0  -9   3 1803.64 1897.23   2
   0   9   3 1744.76 1783.69   0
   0  -9  -4-140.572 1712.31   1
   0   9   4 229.374 1839.27   0
   0  -9  -4 374.914 1603.95   2
   0   9  -4-543.667 1540.04   0
   0  -9   4 1335.07 1909.48   2
   0  -9   4 354.340 1347.78   1
   0   9   5 7111.34 2172.54   0
   0  -9   5 5163.02 1965.03   2
   0  -9  -5 3447.59 1723.70   1
   0   9  -5 4263.23 1613.98   0
   0  -9   5 4962.79 1503.86   1
   0  -9  -5 3678.67 1735.13   2
   0  -9   6 5558.94 1491.97   1
   0  -9  -6 7400.02 1953.85   2
   0   9   6 5319.25 2187.47   0
   0  -9  -6 9807.75 2220.81   1
   0   9  -6 7349.02 1649.06   0
   0  -9   6 5584.60 2300.63   2
   0   9  -7 506.117 1401.47   0
   0  -9   7-441.714 2216.23   2
   0   9   7 166.894 1977.43   0
   0  -9   7-393.522 1335.22   1
   0  -9  -7 126.033 1756.18   2
   0  -9  -7 407.669 1869.41   1
   0   9   8-134.732 2045.81   0
   0  -9   8-610.961 1995.80   2
   0   9  -8-259.292 1361.15   0
   0  -9  -8 260.421 1804.43   2
   0  -9  -8 331.273 1944.71   1
   0  -9   8-313.838 1311.21   1
   0  -9   9 53.1555 1236.73   1
   0  -9   9 1435.33 2185.07   2
   0   9  -9 427.638 1381.73   0
   0   9   9 541.006 2198.13   0
   0  -9  -9-64.6639 1848.88   2
   0  -9  -9-130.771 1859.17   1
   0  -9  10 2852.67 1385.89   1
   0   9 -10 2863.24 1409.90   0
   0  -9 -10 2454.68 1934.36   1
   0   9  10 2045.99 2022.87   0
   0  -9  10 2251.99 2421.47   2
   0  -9 -10 2080.98 1601.96   2
   0  -9  11 813.381 1289.35   1
   0   9  11-1006.82 2165.78   0
   0  -9  11 460.441 2578.86   2
   0  -9 -11 1875.95 1935.04   2
   0   9 -11 381.854 1415.31   0
   0  -9 -11 476.068 2174.35   1
   0  -9 -12 593.997 1812.63   2
   0   9  12 1486.44 2260.99   0
   0  -9  12 118.677 2366.43   2
   0  -9 -12 230.821 2000.87   1
   0  -9  12 55.9914 1309.79   1
   0   9 -12 182.290 1382.25   0
   0   9  13 2997.11 2210.91   0
   0  -9  13 196.611 2198.29   2
   0  -9 -13 1565.75 1910.04   2
   0   9 -13 2266.45 1493.79   0
   0  -9 -13 2397.64 2165.55   1
   0  -9  13 2363.69 1421.54   1
   0   9 -14 3221.73 1588.53   0
   0  -9 -14 4648.75 1946.52   2
   0   9  14 4439.50 2328.77   0
   0  -9  14 3896.89 1540.17   1
   0  -9  15 1337.13 1361.85   1
   0   9  15 342.518 2568.47   0
   0  -9 -15-916.180 2006.72   2
   0   9 -15 188.399 1413.15   0
   0  -9 -16-635.396 1970.50   2
   0   9  16-769.726 2612.16   0
   0   9 -16 98.2427 1449.27   0
   0  -9  16 16.9696 1335.53   1
   0  -9  17 153.874 1463.24   1
   0  -9 -17 80.8120 1971.85   2
   0   9 -17 336.587 1503.36   0
   0   9  17 1708.63 2417.88   0
   0  -9 -18 1362.32 1808.36   2
   0  -9  18 303.309 1477.02   1
   0   9 -18 1172.74 1487.26   0
   0  -9  19 997.793 1484.32   1
   0   9 -19 638.303 1613.33   0
   0  -9 -19-1278.15 1941.02   2
   0  -9  20 929.848 1565.69   1
   0  -9 -20 81.5316 2035.72   2
   0   9 -20-180.764 1648.99   0
   0  -9 -21 2878.89 2229.39   2
   0   9 -21 1858.24 1702.79   0
   0  -9  21 1889.52 1673.19   1
   0  -9 -22 1222.68 2416.84   2
   0   9 -22-227.281 1747.84   0
   0  -9  22 871.508 1700.59   1
   0  -9  23 407.767 1827.73   1
   0   9 -23 312.305 1819.12   0
   0  -9 -23-910.717 2497.85   2
   0   9 -24 559.821 1773.68   0
   0  -9 -24 178.329 2197.56   2
   0  -9  24 398.347 1917.61   1
   0  -9 -25-1161.67 2718.78   2
   0   9 -25 1475.80 1806.51   0
   0  -9  25-213.400 1819.79   1
   0  -9 -26 884.510 2583.53   2
   0  -9  26 1461.07 1931.24   1
   0   9 -26-349.872 1995.63   0
   0  -9  27-1058.94 2135.72   1
   0  -9 -27 619.177 2515.81   2
   0   9 -27 1238.04 1894.67   0
   0   9 -28-176.717 2040.82   0
   0  -9 -28 418.951 2668.41   2
   0  -9 -29 712.834 2825.46   2
   0   9 -29-950.471 2064.17   0
   0  -9 -30 561.906 2505.58   2
   0   9 -30-1293.40 2209.09   0
   0  -9 -31-548.408 3159.66   2
   0   9 -31 884.403 2143.92   0
   0  -9 -32-1281.69 3335.01   2
   0   9 -32 1486.76 2172.31   0
   0  -9 -33-314.518 3085.27   2
   0   9 -33-275.336 2341.81   0
   0  -9 -34 960.041 3099.47   2
   0   9 -34 1149.88 2467.56   0
   0   9 -35-928.367 2679.01   0
   0  -9 -35 892.662 3070.46   2
   0  -9 -36-99.1727 3335.72   2
   0 -10   0 3019.46 2076.91   2
   0 -10   0 3071.44 1664.52   1
   0  10   0 3543.83 1796.01   0
   0  10  -1 659.008 1562.01   0
   0 -10  -1 1643.76 1621.09   1
   0  10   1 116.087 1779.69   0
   0 -10   1 1561.01 2170.48   2
   0 -10  -1 986.470 1966.53   2
   0 -10   1 431.182 1557.91   1
   0 -10   2 299.245 1518.45   1
   0 -10   2-1119.16 2218.27   2
   0  10  -2-392.194 1682.85   0
   0 -10  -2 153.266 1730.82   1
   0  10   2-1060.92 1949.96   0
   0 -10  -2 531.754 1988.88   2
   0 -10  -3 951.293 1793.06   1
   0 -10   3 1873.68 2170.77   2
   0  10   3 1249.61 1949.96   0
   0 -10  -3 2286.10 2032.38   2
   0 -10   3 2034.74 1541.35   1
   0  10  -3 1861.77 1708.87   0
   0 -10   4 723.312 2238.43   2
   0 -10   4-219.871 1594.07   1
   0  10   4 156.245 2010.20   0
   0  10  -4 479.719 1565.27   0
   0 -10  -4-4.88919 1806.84   1
   0 -10  -4-453.270 1980.00   2
   0 -10  -5 1105.02 1903.18   1
   0 -10   5-611.438 2127.27   2
   0  10  -5 912.688 1548.27   0
   0 -10  -5 1788.84 1812.79   2
   0  10   5 795.659 2120.89   0
   0 -10   5 642.374 1525.22   1
   0 -10  -6 434.175 1776.70   2
   0  10   6-432.807 2175.11   0
   0  10  -6 223.498 1612.44   0
   0 -10   6-49.7099 2221.29   2
   0 -10   6 300.986 1440.22   1
   0 -10  -6 983.219 1864.42   1
   0 -10   7 628.681 1482.84   1
   0 -10  -7 3025.71 2139.73   1
   0 -10  -7 1053.46 2148.03   2
   0  10  -7 176.529 1534.26   0
   0 -10   7 3055.78 2268.81   2
   0  10   7 387.032 2154.10   0
   0 -10  -8 3659.41 2213.61   1
   0 -10  -8 2549.50 2097.91   2
   0  10  -8 1659.83 1553.59   0
   0 -10   8 2073.11 1468.95   1
   0 -10   8 1929.94 2343.37   2
   0  10   8 2293.79 2021.73   0
   0 -10   9-833.917 2208.66   2
   0 -10  -9 329.367 2251.23   1
   0  10  -9 987.698 1475.88   0
   0 -10  -9 540.932 1747.25   2
   0 -10   9-460.811 1349.75   1
   0  10   9 1564.49 2162.19   0
   0  10 -10-712.777 1512.56   0
   0 -10  10 587.524 2437.07   2
   0 -10 -10-172.252 2227.35   1
   0 -10 -10-1045.77 2244.49   2
   0 -10  10 317.200 1384.56   1
   0  10  10-43.2383 2432.94   0
   0 -10 -11 881.069 2387.88   1
   0  10  11 1676.27 2149.32   0
   0 -10  11 1383.70 1410.03   1
   0 -10 -11 2390.86 1929.25   2
   0 -10  11 1835.86 2532.90   2
   0  10 -11 1333.26 1385.95   0
   0  10 -12-654.734 1575.71   0
   0  10  12-328.570 2532.05   0
   0 -10 -12 506.632 2199.55   2
   0 -10 -12 451.128 2108.36   1
   0 -10  12 1774.72 2612.18   2
   0 -10  12 11.3598 1416.50   1
   0 -10 -13 925.212 2039.56   2
   0 -10 -13 1730.46 2357.96   1
   0  10  13 191.182 2409.32   0
   0 -10  13 582.537 1458.89   1
   0  10 -13-529.741 1621.65   0
   0 -10  14 193.279 1559.01   1
   0 -10 -14 129.907 2346.00   1
   0 -10 -14-10.0775 2001.69   2
   0  10  14 187.089 2380.84   0
   0  10 -14-475.288 1591.39   0
   0 -10  15 986.405 1498.75   1
   0 -10 -15 78.3766 2373.72   1
   0  10 -15 367.167 1538.07   0
   0  10  15 2318.17 2672.70   0
   0 -10 -15 541.898 2300.06   2
   0  10 -16 449.312 1700.72   0
   0 -10  16 1803.18 1604.25   1
   0 -10 -16 2547.82 2622.32   1
   0  10  16 3273.02 2870.18   0
   0 -10 -16 1079.62 2442.02   2
   0 -10 -17 38.3290 2432.41   2
   0 -10 -17 806.941 2903.89   1
   0  10 -17-579.804 1768.59   0
   0  10  17 1324.67 2762.43   0
   0 -10  17 393.048 1634.91   1
   0  10 -18-826.570 1732.87   0
   0  10  18 192.062 2943.18   0
   0 -10  18 566.677 1610.75   1
   0 -10 -18 54.3295 2299.71   2
   0  10  19 474.061 2877.08   0
   0 -10  19 1996.93 1702.18   1
   0  10 -19 1050.66 1763.71   0
   0 -10 -19 667.951 2327.75   2
   0  10 -20 577.035 1772.31   0
   0 -10 -20 263.137 2380.58   2
   0  10  20 1583.06 3097.26   0
   0 -10 -21-1205.01 2573.20   2
   0  10 -21-418.622 1855.40   0
   0  10  21-1214.17 3460.89   0
   0  10 -22 988.203 2041.06   0
   0 -10 -22 709.601 2636.98   2
   0  10  22 1166.86 2913.99   0
   0 -10 -23 2048.85 2401.84   2
   0  10 -23 286.876 1956.77   0
   0  10  23 473.256 2715.73   0
   0  10 -24 3576.50 1998.78   0
   0 -10 -24 2914.46 2429.14   2
   0 -10 -25-185.815 2791.87   2
   0  10 -25-1488.36 2083.05   0
   0 -10 -26-625.749 2547.75   2
   0  10 -26-792.348 2168.21   0
   0 -10 -27 127.902 2842.72   2
   0  10 -27-432.234 2121.87   0
   0 -10 -28 408.360 2433.90   2
   0  10 -28-381.654 2310.25   0
   0 -10 -29-1707.25 3041.09   2
   0  10 -29-1145.89 2180.94   0
   0 -10 -30-307.230 2766.94   2
   0 -10 -31 1089.90 3089.62   2
   0 -10 -32 1972.31 3379.72   2
   0 -10 -33 1420.89 2923.80   2
   0 -11   0-254.986 1798.07   1
   0 -11   0 739.734 2310.59   2
   0  11   0-197.624 1882.26   0
   0  11   1-624.296 1846.87   0
   0 -11  -1-207.077 2427.23   2
   0 -11   1-542.103 1796.33   1
   0 -11   1-215.156 2380.43   2
   0  11  -1 800.695 1906.53   0
   0 -11  -1 668.755 1776.49   1
   0 -11   2 614.592 2284.54   2
   0 -11  -2 729.282 2365.52   2
   0 -11   2 89.8271 1685.67   1
   0 -11  -2 1180.78 1890.55   1
   0  11  -2 16.7961 1742.66   0
   0  11   2 281.125 1884.35   0
   0 -11  -3 44.1491 2150.35   2
   0 -11   3-223.127 1672.60   1
   0  11  -3 410.995 1723.75   0
   0 -11   3 489.141 2143.17   2
   0 -11  -3 752.327 1937.35   1
   0  11   3 1526.03 1982.51   0
   0 -11  -4-722.182 2259.94   2
   0 -11  -4-1134.34 2023.04   1
   0 -11   4 1126.66 1658.47   1
   0 -11   4 1368.92 2302.54   2
   0  11  -4 565.007 1809.15   0
   0  11   4-224.068 2144.87   0
   0  11  -5-1700.56 1888.21   0
   0  11   5 746.012 2198.21   0
   0 -11  -5 1231.10 2242.22   2
   0 -11   5 396.418 1591.60   1
   0 -11  -5-976.787 2101.81   1
   0 -11   5 732.880 2423.52   2
   0 -11  -6 293.771 1951.68   2
   0 -11   6 126.714 1629.70   1
   0 -11  -6 93.6911 1980.38   1
   0 -11   6 1394.62 2760.19   2
   0  11  -6-293.948 1635.21   0
   0  11   6 939.894 2140.24   0
   0  11  -7 224.756 1669.57   0
   0 -11   7-733.820 1611.14   1
   0 -11  -7 199.171 2012.22   1
   0  11   7-1101.23 2101.10   0
   0 -11  -7-627.656 2384.40   2
   0 -11   7-543.122 2754.74   2
   0 -11   8-1233.53 2977.70   2
   0 -11  -8 381.419 2241.21   2
   0  11  -8 1027.57 1665.84   0
   0 -11  -8-649.781 2061.08   1
   0  11   8-193.142 2420.69   0
   0 -11   8 405.167 1507.84   1
   0 -11  -9 1147.21 2208.72   1
   0  11  -9 558.515 1701.64   0
   0  11   9 1559.43 2174.63   0
   0 -11   9 371.219 1582.74   1
   0 -11  -9 356.881 2339.47   2
   0 -11   9 411.697 3048.06   2
   0  11  10 1569.72 2318.71   0
   0  11 -10 1019.86 1597.30   0
   0 -11 -10-906.819 2294.32   1
   0 -11  10 2425.97 3149.38   2
   0 -11 -10-937.751 2196.70   2
   0 -11  10-368.668 1570.64   1
   0 -11  11-5.59621 1579.08   1
   0  11  11-990.622 2575.26   0
   0  11 -11-812.205 1749.30   0
   0 -11  11-663.324 2982.28   2
   0 -11 -11-671.120 2443.67   2
   0 -11 -11-437.173 2358.29   1
   0 -11 -12 743.201 2481.06   1
   0 -11  12 861.863 2711.04   2
   0  11 -12 1654.87 1734.86   0
   0 -11 -12 1054.52 2172.30   2
   0  11  12 939.492 2785.72   0
   0 -11 -13 590.905 2284.86   2
   0  11 -13-1000.16 1755.02   0
   0  11  13 1661.47 2557.67   0
   0 -11 -13-234.629 2750.42   1
   0 -11 -14 362.216 2368.06   1
   0 -11 -14-1030.97 2660.28   2
   0  11  14 220.426 2659.46   0
   0  11 -14 275.514 1758.68   0
   0 -11 -15 623.312 2580.73   2
   0 -11 -15-255.842 2464.18   1
   0  11  15-1074.84 2856.94   0
   0  11 -15-630.162 1733.56   0
   0 -11 -16 1014.16 2655.13   1
   0 -11 -16 414.189 2545.85   2
   0  11 -16 867.642 1863.80   0
   0  11  16 801.164 2739.33   0
   0  11  17 2453.68 2877.85   0
   0 -11 -17 207.989 2888.55   1
   0 -11 -17 2592.72 2462.09   2
   0  11 -17 297.890 1754.73   0
   0 -11 -18 934.952 3003.76   1
   0  11 -18 387.119 1907.26   0
   0 -11 -18-567.497 2570.72   2
   0  11  18 774.338 2774.96   0
   0 -11 -19 478.720 3084.78   1
   0  11  19 97.7886 2889.23   0
   0  11 -19-83.3571 1850.22   0
   0 -11 -19-422.925 2834.88   2
   0  11 -20 109.692 1911.07   0
   0 -11 -20 1125.53 2999.39   1
   0  11  20 1063.45 3119.64   0
   0 -11 -20 229.614 2865.43   2
   0 -11 -21-36.4513 2908.27   2
   0  11  21-1103.17 3176.31   0
   0 -11 -21-348.651 2922.09   1
   0  11 -21 324.023 1931.31   0
   0 -11 -22-386.129 2931.77   1
   0  11  22-1153.72 2945.05   0
   0 -11 -22 710.157 2841.04   2
   0  11 -22 521.970 1873.75   0
   0 -11 -23-755.373 3284.18   1
   0 -11 -23-1004.92 2495.50   2
   0  11  23 1205.57 3066.23   0
   0  11 -23-1187.32 2208.63   0
   0 -11 -24-41.4738 2727.32   2
   0  11  24 3783.80 3597.17   0
   0 -11 -25-725.358 3123.34   2
   0  11  25 1146.79 3113.06   0
   0  11  26-873.959 3557.48   0
   0 -11 -26 1672.27 2830.36   2
   0  11  27 67.5871 3520.50   0
   0 -11 -27-1103.48 3326.55   2
   0 -11 -28 839.623 2929.12   2
   0  11  28-755.768 3637.72   0
   0  11  29 1012.26 3454.71   0
   0 -11 -29 2871.44 3210.19   2
   0 -11 -30 2089.03 3009.44   2
   0  12   0 118.802 2002.16   0
   0 -12   0 248.873 2041.25   1
   0 -12   0 183.278 2759.09   2
   0 -12   1 602.771 1966.02   1
   0 -12  -1 424.075 2556.99   2
   0  12   1-917.143 2217.42   0
   0 -12  -1-421.540 2049.78   1
   0 -12   1-258.660 2600.03   2
   0  12  -1 241.091 1870.35   0
   0 -12  -2 304.418 2050.34   1
   0  12   2 404.370 2095.27   0
   0  12  -2 670.762 2004.85   0
   0 -12   2 1263.75 2555.32   2
   0 -12  -2 142.103 2413.40   2
   0 -12  -3-160.873 2162.05   1
   0 -12   3 1995.71 3085.07   2
   0 -12  -3-251.137 2719.98   2
   0  12  -3 483.512 2036.56   0
   0  12   3-612.342 2112.33   0
   0  12   4 102.849 2157.91   0
   0  12  -4 1532.90 1874.43   0
   0 -12   4 1294.65 2868.90   2
   0 -12  -4 193.209 2352.90   2
   0 -12  -4 506.473 2225.86   1
   0 -12  -5 68.4692 2275.22   1
   0  12  -5-652.261 1836.22   0
   0 -12   5 575.165 2839.35   2
   0 -12  -5-412.210 2622.72   2
   0  12   5-494.623 2348.03   0
   0 -12  -6 1208.40 2468.63   2
   0 -12   6-691.133 3150.57   2
   0 -12  -6 350.075 2369.60   1
   0  12  -6-374.986 1887.51   0
   0  12   6-860.906 2362.47   0
   0 -12   7-1220.33 3468.37   2
   0 -12  -7 308.538 2384.48   1
   0 -12  -7 1927.37 2537.66   2
   0  12   7-316.592 2352.84   0
   0  12  -8-776.285 1892.56   0
   0 -12  -8 681.709 2471.20   2
   0  12   8 1030.95 2568.68   0
   0 -12  -8-136.695 2360.67   1
   0 -12   8 416.859 3280.88   2
   0 -12   9-507.612 2942.81   2
   0  12  -9-756.858 1946.09   0
   0 -12  -9 263.181 2427.67   1
   0 -12  -9 3236.17 2609.96   2
   0  12   9-1697.61 2497.67   0
   0  12 -10-95.2735 1831.07   0
   0 -12 -10 357.353 2483.50   1
   0 -12  10 639.767 2983.43   2
   0  12  10 97.8144 2586.04   0
   0 -12 -10-519.509 2303.14   2
   0 -12  11 1833.64 3355.05   2
   0 -12 -11-615.086 2502.67   2
   0  12  11 1437.27 2656.12   0
   0 -12 -11 726.684 2607.75   1
   0  12 -11 2428.87 1848.50   0
   0 -12 -12 3387.59 2846.12   2
   0 -12 -12 3053.68 2637.33   1
   0  12  12 509.020 2650.58   0
   0  12 -12 709.206 1756.99   0
   0 -12 -13 542.955 2655.41   2
   0 -12 -13-477.524 2653.31   1
   0  12 -13-609.659 1963.85   0
   0  12  13 1653.78 2839.32   0
   0 -12 -14-28.7031 2499.67   2
   0 -12 -14-124.463 2625.57   1
   0  12  14 189.693 3000.59   0
   0  12 -14-245.595 1746.30   0
   0 -12 -15-362.461 2539.85   2
   0  12  15-990.244 3066.31   0
   0  12 -15-226.407 1899.94   0
   0 -12 -15 1304.67 2751.06   1
   0 -12 -16 1226.67 2543.01   2
   0  12  16 1108.26 2964.92   0
   0 -12 -16 1810.15 2911.78   1
   0 -12 -17 836.354 2983.85   1
   0  12  17-1114.48 2903.66   0
   0 -12 -17 740.378 2548.82   2
   0 -12 -18-1494.87 2773.30   2
   0  12  18 813.218 2884.55   0
   0 -12 -18-462.051 3347.47   1
   0 -12 -19 551.343 2666.83   2
   0 -12 -19 1147.58 3407.85   1
   0  12  19-1290.38 3300.91   0
   0 -12 -20 1430.11 2592.22   2
   0 -12 -20 1148.32 3104.20   1
   0  12  20-1277.34 3465.39   0
   0 -12 -21 1056.03 3092.26   2
   0  12  21-1046.14 3378.32   0
   0 -12 -21 413.452 2978.42   1
   0 -12 -22 411.047 3156.09   1
   0 -12 -22 1140.82 3151.41   2
   0  12  22-853.496 3313.32   0
   0  12  23-247.084 3143.04   0
   0 -12 -23 300.086 2854.49   2
   0 -12 -23-442.539 3449.52   1
   0 -12 -24 353.585 3007.49   2
   0  12  24 541.877 3704.41   0
   0 -12 -24-347.445 3784.11   1
   0 -12 -25-1475.54 3736.79   1
   0  12  25-1312.85 3520.58   0
   0 -12 -25 626.841 3107.15   2
   0  12  26 343.666 3787.01   0
   0 -12 -26-196.067 4045.21   1
   0  13   0 1432.99 2169.24   0
   0 -13   0 1084.86 3016.34   2
   0 -13  -1-1029.89 2820.33   2
   0  13  -1 2651.05 2424.72   0
   0 -13   1-1062.18 2946.22   2
   0  13   1-747.383 2275.19   0
   0  13  -2 517.574 2285.78   0
   0  13   2 550.230 2445.97   0
   0 -13   2 1144.53 3210.76   2
   0 -13  -2 1083.92 3013.62   2
   0  13   3 1481.70 2313.94   0
   0  13  -3 299.708 2162.94   0
   0 -13   3-672.263 3207.13   2
   0 -13  -3-1553.42 2820.40   2
   0  13  -4-924.709 2272.57   0
   0  13   4 824.359 2337.96   0
   0 -13   4 209.102 3197.67   2
   0 -13  -4-1101.24 2959.09   2
   0  13  -5 259.078 2182.13   0
   0 -13   5 2857.30 3617.08   2
   0  13   5 921.931 2466.78   0
   0 -13  -5-1013.77 2803.68   2
   0 -13  -6 2819.63 3098.39   2
   0 -13   6 2795.56 3379.35   2
   0  13   6 2826.17 2609.88   0
   0  13   7-249.840 2724.24   0
   0 -13  -7 709.961 2797.01   2
   0 -13   7 253.209 3457.53   2
   0  13   8-196.965 2498.89   0
   0 -13  -8 61.7752 2609.86   2
   0 -13   8-177.307 3739.54   2
   0  13   9 1560.08 2651.71   0
   0 -13  -9-452.196 3116.48   2
   0 -13   9 460.102 3096.51   2
   0 -13 -10 405.644 3044.70   2
   0  13  10 1328.57 2567.03   0
   0 -13  10-634.893 3470.82   2
   0 -13 -11 285.233 2817.26   2
   0  13  11-371.042 2803.13   0
   0 -13 -12 333.175 2830.55   2
   0 -13 -12-1205.14 2916.05   1
   0  13  12-81.8657 2863.27   0
   0  13  13 2879.91 2902.28   0
   0 -13 -13 72.7851 2777.02   1
   0 -13 -13 785.210 3071.97   2
   0  13  14-865.886 2841.63   0
   0 -13 -14 479.168 2776.42   1
   0 -13 -14 111.385 3169.38   2
   0 -13 -15-722.485 3058.18   1
   0 -13 -15-750.625 3297.93   2
   0  13  15 302.400 3079.85   0
   0 -13 -16 51.1681 3249.10   2
   0 -13 -16-632.326 3173.84   1
   0  13  16 241.397 3174.30   0
   0 -13 -17-880.130 3309.29   1
   0  13  17-295.941 3231.82   0
   0 -13 -17 343.221 3258.17   2
   0 -13 -18-1505.28 3492.56   1
   0  13  18-914.585 3413.51   0
   0 -13 -18 0.00000 3181.92   2
   0  13  19 2758.52 3361.41   0
   0 -13 -19 251.276 3421.83   1
   0 -13 -19 1588.18 3039.54   2
   0 -13 -20 2492.68 2901.62   2
   0  13  20-1369.97 3729.84   0
   0 -13 -21 1668.80 3509.83   1
   0  13  21-1072.98 3976.75   0
   0 -13 -21-507.810 2990.99   2
   0  13  22-243.040 3844.33   0
   0 -14   0 4155.60 3778.76   2
   0 -14   1 434.897 3512.46   2
   0 -14  -1 38.1543 3556.35   2
   0 -14   2 4314.55 3907.38   2
   0 -14  -2 1004.48 3412.21   2
   0 -14  -3 707.836 3638.88   2
   0 -14   3 616.223 3655.20   2
   0 -14   4-1404.55 4123.91   2
   0 -14  -4-1636.13 3463.54   2
   0 -14   5-2144.37 3686.95   2
   0 -14  -5-62.7038 3696.79   2
   0 -14  -6-1380.14 3607.84   2
   0 -14   6-1673.77 4031.62   2
   0 -14   7-669.271 3854.71   2
   0 -14  -7 1150.62 3199.17   2
   0 -14  -8-1276.29 3523.54   2
   0 -14   8-415.858 3993.18   2
   0  14   9 1655.81 2995.91   0
   0 -14  -9 708.189 3517.68   2
   0 -14   9 1215.51 4199.11   2
   0  14  10-417.645 3253.01   0
   0 -14 -10 411.521 3536.98   2
   0 -14 -11 1866.83 3437.55   2
   0  14  11-278.858 3354.61   0
   0  14  12 2266.43 3315.80   0
   0 -14 -12 2381.18 3164.10   2
   0 -14 -13 781.944 3329.28   2
   0  14  13-118.350 3463.06   0
   0 -14 -14-1461.76 3380.70   2
   0  14  14-1497.24 3572.96   0
   0  14  15-1969.62 3722.00   0
   0  14  16 3208.62 3814.52   0
  -1   0  46-1797.61 3443.21   1
  -1   0  45 1466.24 3164.25   1
  -1   0  44-475.052 3269.62   1
   1   0 -44 721.616 2976.02   0
   1   0 -43 3402.13 3426.51   0
  -1   0  43 437.417 3152.59   1
   1   0 -42-172.353 2959.65   0
  -1   0  42-944.517 2989.18   1
   1   0 -41 369.765 2828.00   0
  -1   0  41 4302.49 2883.68   1
  -1   0  40 83.8374 2465.87   1
   1   0 -40-1047.30 2467.27   0
   1   0 -39 344.449 2369.05   0
  -1   0  39 905.952 2106.12   1
   1   0 -38-497.577 2315.99   0
  -1   0  38 375.075 2145.09   1
   1   0 -37 1059.81 2425.13   0
  -1   0  37 1843.28 2279.51   1
   1   0 -36-1114.15 2631.95   0
  -1   0  36 837.106 2332.44   1
  -1   0  35 4195.14 2375.44   1
   1   0 -35 5102.97 2640.36   0
  -1   0  34 1480.43 2271.92   1
   1   0 -34 905.138 2265.94   0
   1   0 -33 5453.34 2191.98   0
  -1   0  33 6207.89 2408.75   1
   1   0 -32 347.560 1822.83   0
  -1   0  32 918.267 2000.92   1
  -1   0  31 2325.94 1840.81   1
   1   0 -31 3792.61 1896.04   0
   1   0 -30-117.595 1896.42   0
  -1   0  30 733.911 1634.90   1
   1   0 -29 13254.4 2461.16   0
  -1   0  29 17491.4 2307.33   1
   1   0 -28-512.587 1903.85   0
  -1   0  28 1564.83 1598.77   1
   1   0 -27 13708.3 2390.93   0
  -1   0  27 14520.5 2225.90   1
  -1   0  26 2196.84 1820.48   1
   1   0 -26-95.8336 1882.85   0
   1   0 -25 45044.3 3073.60   0
  -1   0  25 46791.1 3129.96   1
  -1   0  24 119.525 1670.44   1
   1   0 -24 578.897 1407.89   0
   1   0 -23 22361.4 2125.60   0
  -1   0  23 23717.4 2314.04   1
   1   0 -22 71.7731 1343.13   0
  -1   0  22 120.144 1415.35   1
   1   0 -21 22468.5 2111.35   0
  -1   0  21 19773.2 2005.87   1
  -1   0  20 822.385 1245.37   1
   1   0 -20 1050.30 1354.80   0
  -1   0  19 33591.1 2188.50   1
   1   0 -19 30014.3 2232.41   0
  -1   0  18 918.391 1198.25   1
   1   0 -18 767.679 1323.78   0
   1   0 -17 97715.6 3244.22   0
  -1   0  17 98832.0 3169.20   1
  -1   0  16 1650.19 1142.26   1
   1   0 -16 3730.88 1291.76   0
   1   0 -15 217938. 4352.26   0
  -1   0  15 217944. 4263.86   1
  -1   0  14 1629.02 1081.26   1
   1   0 -14 560.241 980.392   0
  -1   0  13 82696.2 2511.27   1
   1   0 -13 79095.0 2471.38   0
   1   0 -12 441.626 929.463   0
  -1   0  12 278.184 691.674   1
  -1   0  11 604963. 5969.51   1
   1   0 -11 604652. 6098.93   0
  -1   0  10-112.297 670.971   1
   1   0 -10 21.4002 721.644   0
   1   0  -9 67949.1 1975.26   0
  -1   0   9 66808.6 1915.48   1
  -1   0   8-412.634 676.501   1
   1   0  -8 198.187 577.634   0
  -1   0   7 149929. 2420.97   1
   1   0  -7 148722. 2418.40   0
   1   0  -6-123.074 482.636   0
  -1   0   6 118.797 321.499   1
   1   0  -5 10906.2 648.860   0
  -1   0  -5 156497. 2022.94   0
   1   0   5 153033. 2001.92   1
   1   0   6-66.7883 390.354   1
  -1   0  -6 37.0062 434.324   0
   1   0   7 13985.6 851.872   1
  -1   0  -7 13818.6 811.746   0
   1   0   8 20.7373 527.514   1
  -1   0  -8 437.777 501.093   0
  -1   0  -9 42851.7 1538.75   0
   1   0   9 43328.9 1514.21   1
   1   0  10-33.6606 620.850   1
  -1   0 -10 414.811 610.796   0
   1   0  11 112896. 2566.12   1
  -1   0 -11 113130. 2619.01   0
   1   0  12 949.747 813.114   1
  -1   0 -12 686.673 801.466   0
  -1   0 -13 176137. 3507.48   0
   1   0  13 181387. 3505.00   1
  -1   0 -14 832.365 851.533   0
   1   0  14 988.391 827.920   1
  -1   0 -15 141.373 984.647   0
   1   0  15 370.322 680.838   1
   1   0  16 308.907 1022.67   1
  -1   0 -16 87.0250 1025.65   0
  -1   0 -17 40113.8 2148.23   0
   1   0  17 38040.6 2093.28   1
  -1   0 -18 633.962 1223.55   0
   1   0  18 190.147 984.219   1
  -1   0 -19 35010.6 2131.59   0
   1   0  19 34261.9 2219.01   1
   1   0  20-198.838 1070.19   1
  -1   0 -20 1433.70 1453.14   0
  -1   0 -21 35972.7 2350.63   0
   1   0  21 33926.5 2393.16   1
  -1   0 -22 835.950 1489.26   0
   1   0  22 100.771 1208.64   1
   1   0  23 103.782 1463.77   1
  -1   0 -23 340.873 1297.21   0
  -1   0 -24 632.303 1521.19   0
   1   0  24 459.900 1431.02   1
  -1   0 -25 6793.43 1894.00   0
   1   0  25 6573.34 1749.20   1
   1   0  26 1196.47 1655.58   1
  -1   0 -26 666.099 1340.77   0
  -1   0 -27 7303.81 1974.02   0
   1   0  27 7977.42 1784.36   1
  -1   0 -28 1139.54 1713.68   0
   1   0  28 342.043 1791.94   1
   1   0  29-199.711 1954.31   1
  -1   0 -29-653.391 1613.18   0
   1   0  30 97.0105 1651.93   1
  -1   0 -30 767.675 1912.11   0
   1   0  31 3978.17 1947.24   1
  -1   0 -31 1566.83 1945.49   0
   1   0  32-751.816 2093.53   1
  -1   0 -32-748.402 1780.07   0
   1   0  33 631.854 2027.00   1
  -1   0 -33 741.224 2150.55   0
  -1   0 -34-410.169 2252.81   0
   1   0  34-48.3349 2040.39   1
  -1   0 -35-988.709 2012.67   0
   1   0  35-487.654 2314.56   1
  -1   0 -36 357.710 2164.81   0
   1   0  36-400.111 2347.21   1
  -1   0 -37-17.8807 2555.65   0
   1   0  37 1568.06 2120.95   1
   1   0  38 123.181 2399.51   1
  -1   0 -38 1698.55 2625.35   0
   1   0  39-811.007 2685.19   1
   1   0  40 1731.05 2688.44   1
   1   0  41 2854.21 2543.43   1
   1   0  42 425.491 2634.42   1
   1   0  43 1610.66 2666.88   1
   1   0  44 2033.91 2971.38   1
  -1  -1  46 2060.76 3195.97   1
   1   1 -46-968.656 3011.15   0
  -1  -1  45-835.015 3353.05   1
   1   1 -45-359.104 2927.78   0
  -1   1  45 1701.99 3196.58   1
  -1   1  44 988.009 3135.19   1
   1   1 -44-487.461 3155.13   0
  -1  -1  44 536.202 3209.26   1
  -1  -1  43-538.635 3194.58   1
   1   1 -43-149.262 3106.27   0
  -1   1  43-843.744 2829.17   1
   1   1 -42 1931.45 3036.45   0
  -1   1  42 447.034 2638.99   1
  -1  -1  42 2278.57 2904.86   1
   1   1 -41-1067.28 2923.47   0
  -1  -1  41 604.673 2893.49   1
  -1   1  41 866.756 2738.76   1
  -1   1  40 1023.69 2868.59   1
   1  -1 -40-660.413 2746.81   0
  -1  -1  40 867.830 2739.01   1
   1   1 -40 256.589 2630.18   0
   1  -1 -39-891.198 2456.61   0
  -1  -1  39 861.414 2650.74   1
  -1   1  39 187.467 2882.24   1
   1   1 -39-340.561 2387.52   0
   1  -1 -38 2043.76 2364.52   0
  -1  -1  38 683.477 2637.06   1
  -1   1  38 1143.47 2537.31   1
   1   1 -38 1086.81 2543.97   0
   1  -1 -37 160.877 2648.34   0
   1   1 -37-352.330 2591.22   0
  -1   1  37 631.940 2045.80   1
  -1  -1  37 330.906 2542.89   1
   1   1 -36-17.1200 2365.94   0
  -1  -1  36 1425.94 2298.08   1
   1  -1 -36 1926.12 2514.63   0
  -1   1  36-305.239 2299.43   1
   1   1 -35 595.127 2327.86   0
   1  -1 -35 1485.82 2131.21   0
  -1   1  35 2621.00 2388.92   1
  -1  -1  35-19.9969 2299.26   1
  -1  -1  34 2426.01 2368.35   1
   1   1 -34 4585.42 2473.32   0
   1  -1 -34 4596.86 2201.60   0
  -1   1  34 4242.80 2445.97   1
   1  -1 -33 4883.33 2544.08   0
  -1   1  33 3473.14 2026.73   1
   1   1 -33 2757.17 2230.13   0
  -1  -1  33 3901.08 2243.38   1
   1  -1 -32 539.173 2135.80   0
  -1  -1  32 706.580 2007.90   1
   1   1 -32 858.208 2102.32   0
  -1   1  32 2621.40 2030.86   1
   1  -1 -31 1017.80 1693.74   0
   1   1 -31 1167.31 2000.55   0
  -1  -1  31 1437.28 2013.69   1
  -1   1  31 843.713 2104.57   1
   1   1 -30 9718.08 2390.88   0
   1  -1 -30 9682.38 2454.60   0
  -1   1  30 10992.3 2342.44   1
  -1  -1  30 9032.55 2290.40   1
   1  -1 -29 5622.45 2329.19   0
  -1  -1  29 8364.13 2188.89   1
  -1   1  29 7041.15 1901.19   1
   1   1 -29 7197.97 2255.30   0
   1  -1 -28 6950.33 1851.51   0
  -1  -1  28 6155.81 1945.23   1
  -1   1  28 4762.54 1984.03   1
   1   1 -28 5797.91 1920.12   0
  -1  -1  27 1319.99 1556.29   1
   1   1 -27 1796.20 1617.57   0
  -1   1  27 1252.81 1825.14   1
   1  -1 -27 1878.15 1916.99   0
  -1   1  26 8787.45 1816.79   1
   1   1 -26 11403.6 1840.38   0
  -1  -1  26 10143.3 1819.94   1
   1  -1 -26 9770.09 2223.68   0
   1   1 -25 1354.10 1389.21   0
  -1  -1  25 2622.17 1411.31   1
  -1   1  25 2760.45 1698.84   1
   1  -1 -25 1794.08 1444.57   0
   1   1 -24 86.2774 1409.60   0
   1  -1 -24 26.1304 1714.67   0
  -1  -1  24 119.551 1408.36   1
  -1   1  24 220.343 1581.31   1
  -1   1  23 2036.68 1323.68   1
   1  -1 -23 2256.04 1669.53   0
   1   1 -23 1500.12 1497.33   0
  -1  -1  23 1647.92 1477.48   1
   1   1 -22 2774.24 1545.11   0
  -1   1  22 1093.48 1517.53   1
   1  -1 -22 3321.54 1533.08   0
  -1  -1  22 2503.54 1415.87   1
   1   1 -21 14114.9 1826.94   0
  -1  -1  21 9860.21 1564.19   1
   1  -1 -21 13833.0 2079.97   0
  -1   1  21 12336.7 1919.28   1
   1  -1 -20 39770.7 2416.63   0
  -1  -1  20 38728.6 2340.54   1
  -1   1  20 38302.7 2370.33   1
   1   1 -20 37356.3 2355.31   0
   1  -1 -19 676.725 1373.81   0
  -1  -1  19-91.1012 1250.87   1
   1   1 -19 258.727 1256.12   0
  -1   1  19 1262.26 1364.09   1
   1  -1 -18 4122.14 1220.46   0
  -1   1  18 3435.90 1189.64   1
   1   1 -18 4571.99 1264.15   0
  -1  -1  18 4163.09 1150.03   1
  -1   1  17 214.917 1188.64   1
   1   1 -17 279.987 1094.41   0
   1  -1 -17-77.7648 1321.30   0
  -1  -1  17 85.3465 1158.59   1
  -1  -1  16 14334.2 1323.86   1
   1   1 -16 14684.4 1460.86   0
   1  -1 -16 15340.5 1464.60   0
  -1   1  16 14911.4 1491.37   1
   1   1 -15-42.1795 1002.12   0
  -1   1  15-54.8841 969.078   1
  -1  -1  15-350.216 911.966   1
   1  -1 -15 2.32564 1075.78   0
   1  -1 -14 6551.79 1169.54   0
   1   1 -14 7309.23 1204.80   0
  -1   1  14 7319.68 1158.59   1
  -1  -1  14 6383.60 1123.43   1
   1  -1 -13 151385. 3537.20   0
  -1  -1  13 149642. 3283.37   1
   1   1 -13 148655. 3307.36   0
  -1   1  13 146582. 3417.29   1
   1  -1 -12 96872.7 2781.12   0
  -1  -1  12 98228.6 2597.54   1
  -1   1  12 98794.9 2688.62   1
   1   1 -12 97352.9 2605.92   0
   1   1 -11 872.894 813.291   0
   1  -1 -11 1825.20 900.454   0
  -1   1  11 1250.82 809.067   1
  -1  -1  11 933.628 707.983   1
   1  -1 -10 2055.42 868.887   0
  -1  -1  10 1321.01 759.664   1
   1   1 -10 2106.17 671.160   0
  -1   1  10 2421.10 874.011   1
  -1   1   9 3707.62 896.596   1
   1  -1  -9 5943.37 1010.68   0
   1   1  -9 5541.05 792.405   0
  -1  -1   9 4287.88 815.771   1
   1   1  -8 162363. 2767.03   0
   1  -1  -8 163747. 2917.51   0
  -1   1   8 155848. 2786.23   1
  -1  -1   8 154855. 2660.35   1
  -1  -1   7 7729.53 816.382   1
   1   1  -7 6775.42 717.233   0
   1  -1  -7 7319.05 749.976   0
  -1   1   7 6451.21 812.135   1
   1   1  -6 83029.7 1797.25   0
   1  -1  -6 81885.2 1842.46   0
  -1   1   6 78653.8 1742.64   1
  -1  -1   6 78969.9 1708.60   1
   1  -1  -5 24120.1 980.890   0
  -1   1   5 23689.5 948.487   1
  -1  -1   5 22722.1 920.899   1
   1   1  -5 22966.0 932.551   0
  -1   1   4 62424.2 1321.91   1
   1  -1  -4 63588.3 1380.46   0
  -1   1   3 2890.42 342.894   1
  -1   1  -4 26400.2 679.852   0
   1  -1   4 28106.4 718.989   0
   1  -1   4 26956.8 661.587   1
   1  -1   5 12537.8 564.578   1
  -1   1  -5 12960.1 591.290   0
   1  -1   6 35575.6 999.544   1
  -1   1  -6 32718.1 975.655   0
   1   1   7 313.571 679.885   1
  -1   1  -7-69.0137 475.382   0
   1  -1   7 70.0814 455.001   1
  -1   1  -8 124790. 2177.40   0
   1   1   8 122881. 2586.88   1
   1  -1   8 121592. 2098.15   1
   1   1   9 145.988 831.257   1
   1  -1   9 677.492 546.101   1
  -1   1  -9 350.176 558.264   0
   1  -1  10 34308.7 1370.47   1
  -1  -1 -10 32995.6 1578.43   0
   1   1  10 32299.0 1503.19   1
  -1   1 -10 34992.2 1427.79   0
  -1  -1 -11 17019.5 1317.77   0
  -1   1 -11 16835.8 1125.45   0
   1  -1  11 18679.0 1155.35   1
   1   1  11 16952.7 1282.76   1
   1   1  12-322.497 797.443   1
  -1   1 -12 193.355 596.391   0
   1  -1  12 498.303 705.969   1
  -1  -1 -12 97.5268 775.489   0
  -1   1 -13 7223.91 994.984   0
   1   1  13 6446.41 1022.64   1
   1  -1  13 6882.14 969.666   1
  -1  -1 -13 7243.02 1121.83   0
   1  -1  14 52323.5 2005.13   1
  -1   1 -14 55412.2 2096.23   0
  -1  -1 -14 51847.6 2280.02   0
   1   1  14 53602.1 2272.15   1
   1   1  15 7466.82 1209.84   1
  -1   1 -15 7743.86 1178.86   0
  -1  -1 -15 6572.52 1288.79   0
   1  -1  15 7307.56 1124.08   1
   1   1  16 8840.53 1214.17   1
   1  -1  16 8810.93 1255.05   1
  -1  -1 -16 10183.3 1294.67   0
  -1   1 -16 9762.57 1337.39   0
  -1  -1 -17 3576.80 1153.01   0
   1  -1  17 4483.39 1188.12   1
  -1   1 -17 4044.52 1203.01   0
   1   1  17 4618.55 1210.55   1
  -1   1 -18 203.759 1114.69   0
   1   1  18-43.0546 1159.59   1
  -1  -1 -18 560.595 1169.13   0
   1  -1  18 870.812 1119.43   1
  -1   1 -19 18396.6 1785.08   0
  -1  -1 -19 19822.3 1906.46   0
   1  -1  19 18013.2 1731.97   1
   1   1  19 16654.5 1776.91   1
   1  -1  20 33564.9 2170.26   1
  -1   1 -20 33057.2 2205.10   0
   1   1  20 29835.6 2140.77   1
  -1  -1 -20 31750.2 2195.11   0
  -1   1 -21 7180.00 1455.91   0
   1  -1  21 7790.00 1405.65   1
   1   1  21 6405.00 1573.72   1
  -1  -1 -21 6419.88 1611.16   0
  -1  -1 -22 42498.0 2779.80   0
   1   1  22 41724.0 2745.34   1
   1  -1  22 42706.7 2506.54   1
  -1   1 -22 40450.4 2479.42   0
   1   1  23 8536.75 1832.55   1
   1  -1  23 6377.51 1591.08   1
  -1   1 -23 6704.08 1630.97   0
  -1  -1 -23 8642.85 1929.69   0
  -1  -1 -24-297.122 1426.46   0
   1  -1  24 743.017 1479.35   1
  -1   1 -24-151.168 1547.52   0
   1   1  24 474.236 1296.75   1
  -1   1 -25 5485.44 1721.30   0
  -1  -1 -25 5001.57 1886.40   0
   1   1  25 4344.40 1866.22   1
   1  -1  25 5787.40 1736.60   1
   1  -1  26 2943.07 1612.60   1
  -1   1 -26 4192.69 1702.40   0
  -1  -1 -26 5001.56 1845.70   0
   1   1  26 3572.83 1715.28   1
   1   1  27 798.908 1584.63   1
  -1   1 -27 706.791 1656.78   0
  -1  -1 -27 1324.63 1533.69   0
   1  -1  27 171.075 1421.97   1
  -1  -1 -28 16361.9 2487.71   0
   1  -1  28 15089.2 2130.43   1
   1   1  28 13229.2 2361.70   1
  -1   1 -28 11728.1 2155.97   0
   1   1  29 2592.81 1817.86   1
  -1   1 -29 2680.90 1675.53   0
   1  -1  29 2125.80 1787.73   1
  -1  -1 -29 3142.77 1747.91   0
  -1  -1 -30 8344.83 2303.85   0
   1  -1  30 8996.30 2194.93   1
   1   1  30 8269.31 2300.64   1
  -1   1 -30 7044.85 1989.23   0
  -1  -1 -31 915.500 1618.95   0
  -1   1 -31 1344.47 1896.37   0
   1  -1  31 713.140 1937.46   1
   1   1  31 845.772 1840.65   1
   1   1  32 479.523 1917.82   1
  -1   1 -32-750.663 2046.70   0
  -1  -1 -32 995.761 2038.87   0
   1  -1  32 727.334 1916.91   1
   1  -1  33 1098.80 1981.09   1
   1   1  33 2126.36 2198.84   1
  -1   1 -33 773.101 2072.99   0
   1  -1  34 1832.23 1912.19   1
   1   1  34 3554.41 2169.08   1
  -1   1 -34 2273.19 2289.87   0
  -1   1 -35 499.107 2029.76   0
   1   1  35 813.454 2404.27   1
   1  -1  35 1117.17 2067.90   1
   1   1  36 1120.69 2091.64   1
   1  -1  36 2127.84 2271.30   1
  -1   1 -36 1718.14 2106.61   0
  -1   1 -37 237.617 2209.53   0
   1  -1  37-402.395 2468.83   1
   1   1  37-67.3692 2357.82   1
   1   1  38-943.289 2537.52   1
   1  -1  38 643.488 2549.44   1
  -1   1 -38 391.580 2559.41   0
   1  -1  39 579.701 2543.38   1
   1   1  39-1590.63 2224.56   1
  -1   1 -39 83.0249 2501.56   0
   1   1  40 1524.69 2592.05   1
  -1   1 -40 1321.29 2686.82   0
   1  -1  40-192.470 2607.54   1
  -1   1 -41 77.0451 2783.21   0
   1   1  41 1168.86 2790.02   1
   1  -1  41 2278.15 2419.15   1
   1  -1  42 2185.13 2607.11   1
  -1   1 -42 1584.69 2713.96   0
   1  -1  43-911.414 2711.01   1
   1  -1  44 308.512 2747.78   1
   1  -1  45-429.191 3056.74   1
  -1  -2  46 394.449 2943.54   1
   1   2 -46-1370.14 3209.53   0
   1   2 -45 579.175 3134.84   0
   1   2 -44-1754.85 3245.77   0
  -1  -2  44-1827.84 3018.27   1
   1   2 -43-562.857 2889.90   0
  -1  -2  43-1036.86 2937.50   1
  -1   2  43 1052.71 3085.98   1
  -1  -2  42 1602.27 2768.82   1
  -1   2  42 2493.59 2943.37   1
   1   2 -42 248.470 2553.32   0
  -1   2  41 918.060 2696.71   1
  -1  -2  41 262.678 2574.93   1
   1   2 -41 1175.29 2359.97   0
  -1  -2  40-713.811 2716.01   1
  -1   2  40-186.688 2576.70   1
   1   2 -40-638.061 2424.51   0
   1   2 -39-733.621 2332.90   0
  -1  -2  39 1975.02 2555.68   1
  -1   2  39 784.088 2825.30   1
   1   2 -38 487.192 2317.78   0
  -1  -2  38 1005.29 2441.26   1
  -1   2  38 598.488 2737.52   1
  -1   2  37 100.103 2284.47   1
  -1  -2  37 1936.73 2263.61   1
   1   2 -37 2609.89 2338.75   0
   1   2 -36-139.958 2301.59   0
  -1  -2  36-253.344 1933.33   1
  -1   2  36-1661.84 2524.94   1
  -1   2  35-475.867 2392.86   1
  -1  -2  35 1063.87 1927.05   1
   1   2 -35 807.179 2221.24   0
  -1   2  34 576.497 2100.53   1
   1  -2 -34 694.245 2216.40   0
   1   2 -34 539.739 2191.49   0
  -1  -2  34 1280.53 1973.62   1
   1   2 -33 540.195 2149.10   0
   1  -2 -33 1460.79 2295.89   0
  -1   2  33 1224.20 2379.97   1
  -1  -2  33-383.957 2055.94   1
   1   2 -32-92.4970 1885.75   0
   1  -2 -32-1146.75 2136.09   0
  -1  -2  32-24.1766 2036.53   1
  -1   2  32-733.643 1826.14   1
   1   2 -31 382.131 1581.66   0
   1  -2 -31 252.433 1911.00   0
  -1  -2  31 342.678 1888.15   1
  -1   2  31-226.789 2081.32   1
   1   2 -30 2653.20 1888.79   0
  -1   2  30 4441.51 2124.34   1
  -1  -2  30 3615.60 1800.83   1
   1  -2 -30 4104.51 2245.05   0
   1  -2 -29 10733.4 2363.32   0
  -1   2  29 13248.1 2475.05   1
   1   2 -29 11741.1 2337.71   0
  -1  -2  29 10391.8 2017.80   1
   1   2 -28-433.103 1751.09   0
  -1  -2  28 171.025 1612.72   1
  -1   2  28 233.302 1822.95   1
   1  -2 -28 865.545 1950.99   0
  -1   2  27-265.729 1750.64   1
  -1  -2  27 241.942 1616.62   1
   1  -2 -27-138.601 1676.19   0
   1   2 -27 666.583 1425.79   0
   1  -2 -26 5851.27 2007.02   0
  -1  -2  26 3837.34 1626.76   1
  -1   2  26 7493.01 2047.54   1
   1   2 -26 4966.32 1754.71   0
  -1   2  25 4778.59 1898.04   1
  -1  -2  25 6380.39 1649.10   1
   1   2 -25 5704.65 1948.05   0
   1  -2 -25 5009.79 2030.79   0
   1  -2 -24 544.831 1387.51   0
  -1   2  24 1631.00 1509.34   1
   1   2 -24 2502.99 1407.33   0
  -1  -2  24 2472.36 1608.18   1
  -1  -2  23 4504.79 1345.89   1
   1  -2 -23 2818.93 1840.80   0
   1   2 -23 3135.27 1593.34   0
  -1   2  23 4260.25 1741.40   1
  -1  -2  22 22201.2 2160.55   1
   1  -2 -22 22409.8 2454.65   0
   1   2 -22 23992.4 2260.08   0
  -1   2  22 23024.2 2247.48   1
   1  -2 -21 43707.0 2801.17   0
  -1   2  21 44393.4 2870.22   1
  -1  -2  21 44221.0 2476.97   1
   1   2 -21 41348.1 2591.77   0
   1   2 -20-230.158 1240.11   0
  -1   2  20 537.720 1559.67   1
   1  -2 -20-321.805 1408.57   0
  -1  -2  20 604.536 1332.19   1
   1  -2 -19-45.4352 1481.84   0
   1   2 -19-314.670 1311.28   0
  -1   2  19 644.812 1355.77   1
  -1  -2  19 236.451 1153.89   1
  -1   2  18 14266.7 1721.78   1
   1  -2 -18 14331.9 1936.49   0
  -1  -2  18 14939.3 1517.04   1
   1   2 -18 16683.3 1703.76   0
   1  -2 -17 26853.2 2226.85   0
  -1   2  17 27039.0 1975.59   1
   1   2 -17 22751.4 1750.28   0
  -1  -2  17 26945.7 1842.62   1
   1   2 -16 1377.70 954.966   0
  -1   2  16 1278.46 1000.65   1
   1  -2 -16 1651.24 1356.95   0
  -1  -2  16 1974.17 983.178   1
   1   2 -15 410.723 913.142   0
  -1  -2  15-78.5592 783.324   1
   1  -2 -15-278.682 1126.06   0
  -1   2  15-34.9328 845.361   1
   1  -2 -14 11690.8 1299.87   0
  -1  -2  14 14118.1 1308.12   1
   1   2 -14 11720.3 1336.10   0
  -1   2  14 11271.0 1381.92   1
  -1  -2  13 30193.3 1652.60   1
   1  -2 -13 27740.9 1866.99   0
   1   2 -13 28531.0 1599.41   0
  -1   2  13 24664.8 1754.23   1
   1   2 -12 7008.62 1101.06   0
   1  -2 -12 5779.83 1016.50   0
  -1  -2  12 6961.23 1044.13   1
  -1   2  12 7543.84 1168.60   1
  -1   2  11 264.153 890.396   1
   1  -2 -11 485.621 913.076   0
   1   2 -11 265.312 811.756   0
  -1  -2  11 444.313 724.009   1
  -1  -2  10 77319.2 2174.97   1
  -1   2  10 81221.2 2475.14   1
   1   2 -10 79542.1 2266.86   0
   1  -2 -10 76689.7 2490.43   0
   1   2  -9 57915.2 1909.48   0
  -1   2   9 58876.3 2065.82   1
   1  -2  -9 59435.9 2104.67   0
  -1  -2   9 55772.2 1810.43   1
   1   2  -8 407.807 716.126   0
  -1   2   8 351.120 784.617   1
   1  -2  -8-446.626 892.930   0
  -1  -2   8-57.8410 646.993   1
  -1   2   7 1608.76 822.710   1
  -1  -2   7 980.459 619.163   1
   1   2  -7 1466.88 719.920   0
   1  -2  -6 16281.8 1229.93   2
  -1   2   6 16106.8 1063.78   1
   1   2  -6 16763.2 1039.11   0
  -1  -2   6 15274.6 929.237   1
  -1  -2   5 915.329 558.327   1
   1  -2  -5 1287.17 634.557   2
  -1   2   5 1197.82 625.304   1
   1   2  -5 1224.88 664.801   0
  -1  -2   4 58567.9 1817.45   2
  -1  -2   4 61671.6 1625.70   1
   1   2  -4 62006.1 1620.74   0
   1  -2  -4 60256.4 1706.57   2
  -1  -2   3 123754. 2181.31   1
   1  -2  -3 119060. 2231.20   2
   1   2  -3 124038. 2228.35   0
  -1  -2   3 114315. 2177.39   2
   1   2  -2 3201.18 635.679   0
  -1  -2   2 2602.34 513.314   2
  -1  -2   2 3457.12 631.805   1
   1  -2  -2 3187.92 630.140   2
  -1  -2   1 18707.7 768.112   2
   1  -2  -1 19141.2 903.935   2
  -1  -2   1 20479.3 1006.10   1
   1   2  -1 20653.3 1016.57   0
   1  -2   0 71938.3 1643.93   2
  -1  -2   0 71684.4 1353.42   2
  -1  -2   0 79894.1 1895.11   1
  -1   2   0 76341.6 1487.43   0
   1   2   0 77190.6 1903.21   0
   1  -2   1 118458. 1549.65   1
   1   2   1 116720. 2409.41   0
  -1   2  -1 116539. 1644.70   0
   1  -2   1 114609. 2096.79   2
  -1  -2  -1 114285. 2379.57   1
  -1  -2  -1 112124. 1707.81   2
   1   2   2 105731. 2443.61   0
   1  -2   2 109408. 1405.43   1
  -1   2  -2 107656. 1514.03   0
   1  -2   2 104985. 2098.74   2
  -1  -2  -2 106843. 1762.40   2
  -1   2  -2 97601.0 1529.22   1
  -1   2  -3 33814.8 888.636   0
   1  -2   3 33703.4 1359.44   2
   1  -2   3 35605.8 844.201   1
  -1  -2  -3 34361.4 1141.30   2
   1  -2   4 105070. 2508.10   2
  -1  -2  -4 103573. 1999.44   2
   1  -2   4 111562. 1507.57   1
  -1   2  -4 102416. 1552.48   0
   1  -2   5 80536.3 1406.96   1
   1  -2   5 79202.1 2364.39   2
  -1   2  -5 77816.4 1453.97   0
   1  -2   6 2692.59 502.881   1
   1  -2   6 2063.48 1223.25   2
  -1   2  -6 2455.93 527.507   0
  -1   2  -7 1263.10 540.899   0
   1  -2   7 1025.36 494.323   1
  -1   2  -8 76182.1 1773.06   0
   1  -2   8 79049.6 1735.92   1
  -1   2  -9 100331. 2131.31   0
   1  -2   9 101275. 2055.41   1
   1  -2  10 1129.94 545.968   1
  -1   2 -10 909.794 600.573   0
   1  -2  11 38628.1 1499.16   1
  -1   2 -11 36546.7 1508.18   0
   1  -2  12 44056.9 1665.63   1
  -1   2 -12 39612.3 1628.71   0
   1   2  13 2224.29 1052.15   1
  -1   2 -13 1774.52 722.685   0
   1  -2  13 2092.86 744.184   1
   1   2  14 2104.07 1065.21   1
  -1   2 -14 524.864 714.533   0
   1  -2  14 1235.60 746.879   1
  -1   2 -15 782.090 882.254   0
   1  -2  15 994.616 894.887   1
   1   2  15 488.068 1003.15   1
  -1   2 -16 48549.0 2188.74   0
   1   2  16 44577.5 2403.97   1
   1  -2  16 50699.4 2143.45   1
  -1   2 -17 52173.2 2308.03   0
   1   2  17 56528.3 2775.87   1
   1  -2  17 53028.5 2318.38   1
   1  -2  18 5389.35 1152.42   1
   1   2  18 5406.39 1528.46   1
  -1   2 -18 5822.03 1337.91   0
   1  -2  19 23539.7 1864.94   1
  -1   2 -19 22015.5 1857.43   0
   1   2  19 22593.7 1948.92   1
   1   2  20 54649.5 2974.72   1
   1  -2  20 57725.8 2684.40   1
  -1   2 -20 54123.2 2598.51   0
  -1   2 -21 2575.56 1444.83   0
   1  -2  21 3069.46 1337.08   1
   1   2  21 3107.39 1574.90   1
   1  -2  22 6309.65 1396.14   1
   1   2  22 7110.27 1737.37   1
  -1   2 -22 7994.03 1707.01   0
   1   2  23 72.9551 1536.53   1
   1  -2  23 621.760 1189.67   1
  -1   2 -23 993.351 1317.19   0
  -1   2 -24 5018.22 1435.46   0
   1   2  24 4921.12 1714.83   1
   1  -2  24 6428.52 1627.53   1
  -1   2 -25 9905.48 1744.57   0
   1  -2  25 8536.99 1804.09   1
   1   2  25 11705.7 1916.32   1
   1  -2  26 163.298 1550.62   1
  -1   2 -26 20.3705 1484.57   0
   1   2  26-314.907 1658.20   1
   1   2  27 3647.08 1942.13   1
   1  -2  27 1198.07 1747.42   1
  -1   2 -27 3554.26 1591.97   0
   1   2  28 3081.28 1949.93   1
   1  -2  28 3629.87 1855.11   1
  -1   2 -28 4974.30 1795.27   0
   1   2  29 5793.25 1801.20   1
   1  -2  29 4303.98 1925.90   1
  -1   2 -29 4903.64 1912.32   0
  -1   2 -30 3648.70 1886.83   0
   1   2  30 1188.50 2054.61   1
   1  -2  30 2917.99 1793.36   1
  -1   2 -31-1389.11 1873.38   0
   1   2  31 914.290 1977.24   1
   1  -2  31 831.946 1798.06   1
   1   2  32-188.003 1873.36   1
   1  -2  32 1141.75 1979.25   1
  -1   2 -32-616.779 1933.58   0
  -1   2 -33 4320.95 2281.54   0
   1   2  33 3939.31 2308.96   1
   1  -2  33 3529.75 2187.40   1
   1   2  34 2127.86 2013.21   1
  -1   2 -34 2060.62 2272.73   0
   1  -2  34 991.037 2102.72   1
  -1   2 -35-1315.94 2303.58   0
   1   2  35-433.495 2472.12   1
   1  -2  35-314.038 2241.23   1
  -1   2 -36 197.252 2354.17   0
   1  -2  36 878.735 2364.52   1
  -1   2 -37 4604.46 2565.40   0
   1  -2  37 3419.96 2587.55   1
   1  -2  38 1026.04 2522.75   1
  -1   2 -38 2304.35 2529.84   0
  -1   2 -39 997.422 2544.59   0
   1  -2  39 1733.10 2464.73   1
   1  -2  40-1057.46 2623.61   1
  -1   2 -40 238.469 2580.52   0
   1  -2  41 458.113 2848.72   1
  -1   2 -41 149.317 2707.52   0
   1  -2  42 1525.26 2823.40   1
  -1   2 -42 681.610 2733.32   0
   1  -2  43 1496.47 3033.72   1
  -1   2 -43 237.511 2789.77   0
  -1   2 -44-257.324 3038.96   0
   1  -2  44 819.338 3017.89   1
   1  -2  45 2670.83 3182.90   1
  -1   2 -45 775.107 2967.45   0
   1  -2  46-1246.98 3363.69   1
  -1  -3  45 187.006 3335.70   1
   1   3 -45 1988.87 2799.06   0
  -1  -3  44-389.784 3236.37   1
   1   3 -44 1155.13 2924.21   0
   1   3 -43 1544.93 2983.71   0
  -1  -3  43 1826.43 2937.53   1
   1   3 -42 2118.56 2675.60   0
  -1  -3  42-610.800 2638.11   1
  -1  -3  41 1315.43 2480.48   1
   1   3 -41-1073.94 2548.77   0
   1   3 -40-287.382 2405.36   0
  -1  -3  40 263.827 2552.22   1
  -1  -3  39-211.245 2614.77   1
   1   3 -39 2809.99 2600.00   0
   1   3 -38 1655.31 2548.62   0
  -1  -3  38 379.414 2552.72   1
  -1   3  38 592.909 2500.78   1
  -1   3  37 139.707 2668.72   1
  -1  -3  37-478.463 2365.75   1
   1   3 -37 657.923 2455.91   0
  -1  -3  36 152.498 2033.21   1
   1   3 -36-296.394 2405.23   0
  -1   3  36 1300.71 2364.38   1
  -1  -3  35 2762.31 2157.14   1
   1   3 -35-539.409 2022.97   0
  -1   3  35 884.182 2251.80   1
  -1  -3  34 1084.47 2217.55   1
  -1   3  34 1980.54 2536.79   1
   1   3 -34 1182.72 2038.12   0
   1   3 -33 1240.02 2165.44   0
  -1  -3  33 868.933 2073.09   1
  -1   3  33-78.8462 2241.25   1
  -1   3  32 541.898 2107.76   1
  -1  -3  32 915.342 1735.81   1
   1   3 -32 444.378 1996.16   0
   1   3 -31 7234.77 2066.83   0
  -1   3  31 6259.49 2357.96   1
  -1  -3  31 5754.55 2108.31   1
  -1  -3  30 57.9873 1876.49   1
   1   3 -30 2357.27 1894.60   0
  -1   3  30 1306.20 1751.87   1
  -1  -3  29 463.314 1583.32   1
   1   3 -29-74.6776 1783.35   0
  -1   3  29 616.523 1999.19   1
   1   3 -28 3524.31 1637.24   0
  -1   3  28 3621.91 1867.55   1
  -1  -3  28 2877.21 1782.76   1
   1   3 -27 3743.39 1823.45   0
  -1   3  27 2994.25 1787.90   1
  -1  -3  27 3992.29 1697.79   1
  -1  -3  26 4443.07 1702.90   1
   1   3 -26 2138.65 1603.07   0
  -1   3  26 2036.82 1976.14   1
  -1   3  25 63.8178 1914.96   1
  -1  -3  25 566.442 1523.22   1
   1   3 -25 1067.37 1573.09   0
  -1   3  24-582.192 1562.73   1
   1   3 -24 96.6080 1241.05   0
  -1  -3  24-152.883 1455.67   1
   1   3 -23 1681.69 1570.18   0
  -1  -3  23 1513.79 1206.79   1
  -1   3  23 1432.15 1273.71   1
  -1  -3  22-488.014 1407.96   1
   1   3 -22 288.785 1306.42   0
  -1   3  22-179.935 1370.51   1
  -1  -3  21 2059.06 1386.38   1
   1   3 -21 755.726 1137.97   0
  -1   3  21 426.471 1411.33   1
   1   3 -20 2874.69 1367.52   0
  -1   3  20 5503.51 1533.51   1
  -1  -3  20 2974.14 1291.47   1
  -1  -3  19 3982.63 1208.94   1
   1   3 -19 5800.19 1465.89   0
  -1   3  19 5038.14 1407.19   1
   1   3 -18 8894.35 1568.15   0
  -1   3  18 8419.74 1695.90   1
  -1  -3  18 9607.37 1449.55   1
   1   3 -17 25639.3 1939.84   0
  -1  -3  17 24056.5 1853.66   1
  -1   3  17 26744.8 2334.60   1
  -1   3  16 1568.10 1304.73   1
  -1  -3  16 2245.29 1114.55   1
   1   3 -16 1662.32 967.246   0
   1   3 -15 1945.13 1129.64   0
  -1  -3  15 1176.20 860.290   1
  -1   3  15 1301.94 1232.40   1
   1   3 -14 5302.29 1006.43   0
  -1   3  14 5279.91 1280.81   1
  -1  -3  14 5074.52 1157.23   1
  -1  -3  13 46205.2 2050.37   1
   1   3 -13 46981.4 2122.09   0
  -1   3  13 46658.1 2394.30   1
  -1   3  12 43504.6 2252.14   1
   1   3 -12 45429.7 2020.14   0
  -1  -3  12 43579.7 1916.54   1
   1   3 -11 1374.19 813.287   0
  -1   3  11 1351.35 988.138   1
  -1  -3  11 1413.46 828.682   1
  -1  -3  10 9933.19 998.350   1
   1  -3 -10 7864.82 1103.18   2
   1   3 -10 7384.79 1016.69   0
  -1  -3   9 38595.8 1637.73   1
   1  -3  -9 38486.2 2001.11   2
   1   3  -9 35765.1 1599.45   0
   1  -3  -8 1398.13 949.153   2
   1   3  -8 1498.58 648.071   0
  -1  -3   8 587.796 562.216   1
   1  -3  -7-280.037 918.092   2
   1   3  -7 270.267 714.143   0
  -1  -3   7 333.786 653.234   1
   1  -3  -6 30741.6 1552.76   2
  -1  -3   6 29374.0 1389.04   1
   1   3  -6 30128.4 1421.94   0
  -1  -3   6 30212.3 1782.78   2
   1   3  -5 156649. 2955.75   0
  -1  -3   5 159844. 2911.34   1
   1  -3  -5 161020. 3145.55   2
   1  -3  -4 22882.5 1387.61   2
  -1  -3   4 24619.5 1270.92   1
  -1  -3   4 22555.4 1355.87   2
   1   3  -4 23443.7 1331.85   0
   1  -3  -3 320.612 735.285   2
  -1  -3   3 137.475 628.297   2
  -1  -3   3 94.8462 577.131   1
   1   3  -3-5.13421 789.164   0
  -1  -3   2 24042.5 1179.80   2
   1  -3  -2 23125.4 1328.13   2
  -1  -3   2 25607.6 1322.98   1
   1   3  -2 24618.0 1387.75   0
   1   3  -1 166551. 3165.26   0
  -1  -3   1 164279. 3073.71   1
   1  -3  -1 166327. 2979.19   2
  -1   3   1 158526. 2877.20   0
  -1  -3   1 163767. 2661.31   2
  -1   3   0 57463.8 1688.39   0
  -1  -3   0 58447.0 2016.86   1
   1  -3   0 61142.8 1675.58   1
   1   3   0 60193.1 2090.15   0
  -1  -3   0 59920.7 1661.12   2
   1  -3   0 59873.2 1871.08   2
   1   3   1 427.394 746.320   0
   1  -3   1 167.538 751.292   2
  -1  -3  -1 108.775 562.806   2
  -1  -3  -1 427.001 923.755   1
   1  -3   1 46.7270 510.306   1
  -1   3  -1 264.703 591.776   0
   1  -3   2 83207.8 2245.99   2
  -1   3  -2 82826.8 1778.32   0
   1   3   2 81810.9 2591.33   0
  -1  -3  -2 80168.9 1905.20   2
   1  -3   2 88419.7 1737.90   1
  -1  -3  -2 80067.2 2460.29   1
  -1   3  -3 48122.6 1381.40   0
  -1  -3  -3 47572.4 1581.82   2
   1   3   3 44491.7 2060.74   0
   1  -3   3 50065.2 1312.17   1
   1  -3   3 48561.6 1787.10   2
  -1  -3  -4 3802.35 732.851   2
   1  -3   4 4193.20 551.863   1
   1  -3   4 3913.88 1024.03   2
  -1   3  -4 3342.10 589.609   0
   1  -3   5 1373.89 451.969   1
  -1   3  -5 2101.95 562.292   0
   1  -3   5 1250.31 931.610   2
  -1  -3  -5 1286.36 698.297   2
   1  -3   6 14114.0 1508.32   2
  -1  -3  -6 16263.2 1260.61   2
   1  -3   6 15860.2 849.615   1
  -1   3  -6 14892.2 895.117   0
   1  -3   7 102375. 1987.56   1
  -1   3  -7 99072.8 2052.14   0
  -1  -3  -7 96524.2 2555.21   2
   1  -3   7 101940. 3148.48   2
   1  -3   8 2926.96 1240.59   2
  -1   3  -8 2333.72 631.241   0
   1  -3   8 2134.41 575.401   1
   1  -3   9 3620.63 663.260   1
  -1   3  -9 3398.34 693.566   0
   1  -3  10 8717.61 863.560   1
  -1   3 -10 9430.30 921.130   0
   1  -3  11 3592.18 754.433   1
  -1   3 -11 3888.68 858.492   0
   1  -3  12 3935.43 791.999   1
  -1   3 -12 4097.72 916.553   0
  -1   3 -13 24004.4 1478.64   0
   1  -3  13 26926.6 1493.52   1
   1  -3  14 20074.1 1401.77   1
  -1   3 -14 22180.3 1473.03   0
   1  -3  15 61574.0 2275.43   1
  -1   3 -15 56287.9 2217.53   0
  -1   3 -16 8312.67 1294.31   0
   1  -3  16 10541.9 1334.86   1
  -1   3 -17 19650.4 1667.11   0
   1  -3  17 21511.6 1676.05   1
   1  -3  18 1982.16 1067.62   1
  -1   3 -18 2353.02 1179.42   0
  -1   3 -19 10959.6 1455.13   0
   1  -3  19 9302.99 1384.47   1
   1  -3  20 1202.50 1281.96   1
  -1   3 -20 887.141 1249.74   0
   1  -3  21 17663.2 1775.31   1
  -1   3 -21 13365.6 1712.09   0
  -1   3 -22 1808.22 1271.14   0
   1  -3  22 807.849 1285.22   1
  -1   3 -23 9703.04 1730.29   0
   1  -3  23 8879.87 1612.71   1
   1  -3  24 1311.19 1447.14   1
  -1   3 -24 661.959 1541.18   0
   1  -3  25 17619.1 2157.70   1
  -1   3 -25 16378.4 2045.16   0
   1  -3  26-36.9848 1384.57   1
  -1   3 -26 652.400 1465.70   0
   1  -3  27 3781.87 1575.75   1
  -1   3 -27 1696.75 1637.57   0
  -1   3 -28 8821.00 1928.24   0
   1  -3  28 9761.56 2122.49   1
  -1   3 -29 15707.7 2269.05   0
   1  -3  29 14374.6 2365.42   1
  -1   3 -30 1693.41 1782.89   0
   1  -3  30 2071.65 1748.27   1
   1  -3  31 2563.80 1724.78   1
  -1   3 -31 2452.90 1886.90   0
  -1   3 -32 1097.67 1931.91   0
   1  -3  32 616.889 1729.42   1
  -1   3 -33 2902.20 2169.90   0
   1  -3  33 1827.01 2001.67   1
   1  -3  34-624.060 2014.64   1
  -1   3 -34-563.163 1972.84   0
   1  -3  35 2406.59 2239.62   1
  -1   3 -35 1368.86 1884.87   0
  -1   3 -36 1551.85 2107.35   0
   1  -3  36 2276.63 2378.39   1
  -1   3 -37 3354.13 2298.75   0
   1  -3  37 5247.33 2565.66   1
   1  -3  38-1433.85 2722.08   1
  -1   3 -38 813.980 2391.86   0
  -1   3 -39-1056.32 2423.19   0
   1  -3  39 2127.53 2548.38   1
   1  -3  40-757.611 2727.30   1
  -1   3 -40 400.636 2634.09   0
  -1   3 -41 758.606 2768.45   0
   1  -3  41 1294.63 2685.84   1
  -1   3 -42-1250.09 2902.99   0
   1  -3  42-444.975 2488.71   1
   1  -3  43 1364.65 2725.51   1
  -1   3 -43 1164.09 2851.43   0
   1  -3  44 13.8904 3033.82   1
  -1   3 -44 518.510 3078.06   0
   1  -3  45-435.005 3057.30   1
  -1   3 -45 1038.46 3203.27   0
   1  -3  46 262.157 3065.33   1
  -1   3 -46 44.8895 3213.41   0
   1   4 -45 17.6030 3128.83   0
  -1  -4  45-870.395 3308.01   1
  -1  -4  44 1314.16 3149.01   1
   1   4 -44-358.739 2830.47   0
  -1  -4  43 1016.85 2732.28   1
   1   4 -43 1073.31 2756.22   0
  -1  -4  42-440.633 2788.40   1
   1   4 -42 814.416 2734.15   0
  -1  -4  41 215.807 2847.70   1
   1   4 -41 124.016 2877.04   0
   1   4 -40 216.773 2672.83   0
  -1  -4  40-147.654 2706.92   1
  -1  -4  39-849.693 2274.71   1
   1   4 -39 209.029 2406.90   0
   1   4 -38-616.965 2250.13   0
  -1  -4  38-317.081 2403.18   1
  -1  -4  37-612.580 2612.15   1
   1   4 -37 1949.48 2402.88   0
   1   4 -36-717.071 2270.02   0
  -1  -4  36 664.404 2208.04   1
  -1  -4  35 1813.26 2025.96   1
   1   4 -35 1871.50 2118.71   0
   1   4 -34-1308.51 2256.85   0
  -1  -4  34 460.318 2230.74   1
  -1  -4  33 897.415 2045.38   1
   1   4 -33 755.474 2145.78   0
   1   4 -32 133.485 1811.78   0
  -1  -4  32-250.385 1842.49   1
   1   4 -31 1304.93 1897.17   0
  -1  -4  31 2386.63 2054.71   1
   1   4 -30 6526.35 1903.15   0
  -1  -4  30 6823.24 1950.65   1
  -1  -4  29 309.083 1855.00   1
   1   4 -29-206.522 1824.87   0
   1   4 -28-358.049 1617.31   0
  -1  -4  28-502.497 1538.73   1
   1   4 -27 2615.48 1779.25   0
  -1  -4  27 4980.45 1844.34   1
   1   4 -26 10542.5 1908.69   0
  -1  -4  26 10928.9 1921.66   1
  -1  -4  25 461.603 1588.18   1
   1   4 -25 755.487 1681.83   0
   1   4 -24 1257.81 1597.93   0
  -1  -4  24 1756.43 1476.11   1
  -1  -4  23 5694.40 1527.67   1
   1   4 -23 6432.28 1537.99   0
  -1  -4  22 8446.61 1539.44   1
   1   4 -22 7762.54 1656.67   0
  -1  -4  21-461.417 1173.86   1
   1   4 -21-111.617 1339.50   0
   1   4 -20 1972.21 1366.36   0
  -1  -4  20 1855.07 1175.68   1
   1   4 -19 36555.0 2399.90   0
  -1  -4  19 37602.4 2314.42   1
  -1  -4  18 45164.4 2475.12   1
   1   4 -18 50658.2 2567.89   0
   1   4 -17 4234.80 1396.84   0
  -1  -4  17 2124.83 1316.04   1
  -1  -4  16 690.074 1011.73   1
   1  -4 -16 649.049 1523.89   2
   1   4 -16 1108.78 1230.81   0
  -1  -4  15 16159.3 1610.34   1
   1   4 -15 12177.0 1503.07   0
   1  -4 -15 16315.0 1792.96   2
   1   4 -14 68607.9 2685.23   0
   1  -4 -14 73682.8 3252.67   2
  -1  -4  14 71091.0 2626.87   1
   1   4 -13-269.600 1106.80   0
  -1  -4  13-163.888 893.858   1
   1  -4 -13 1150.98 1201.09   2
  -1  -4  12 4327.75 1020.03   1
   1   4 -12 4202.68 1175.12   0
   1  -4 -12 6618.93 1561.03   2
   1   4 -11 34961.8 1870.59   0
   1  -4 -11 32438.2 2136.27   2
  -1  -4  11 31006.6 1739.61   1
   1   4 -10 283.823 855.272   0
   1  -4 -10 520.687 1031.66   2
  -1  -4  10 746.984 781.580   1
  -1  -4   9 6548.98 1069.10   1
   1   4  -9 5965.02 1076.11   0
   1  -4  -9 7172.91 1273.78   2
   1   4  -8 2692.63 980.896   0
  -1  -4   8 2410.91 1327.29   2
  -1  -4   8 2325.02 861.228   1
   1  -4  -8 2660.65 962.972   2
  -1  -4   7 28087.2 2033.23   2
   1   4  -7 32586.4 1712.47   0
   1  -4  -7 34789.3 1896.18   2
  -1  -4   7 34234.5 1659.33   1
   1   4  -6 57224.4 2100.78   0
  -1  -4   6 57794.4 2048.30   1
   1  -4  -6 60568.8 2268.50   2
  -1  -4   6 53007.0 2384.05   2
  -1  -4   5 1559.85 842.237   1
  -1  -4   5 2232.70 1009.96   2
   1   4  -5 2025.69 874.514   0
   1  -4  -5 1073.30 973.286   2
  -1  -4   4 39029.4 1870.97   2
   1   4  -4 42174.5 1892.86   0
   1  -4  -4 40718.3 1856.47   2
  -1  -4   4 40666.2 1778.54   1
  -1  -4   3 29295.4 1540.10   2
   1   4  -3 30682.8 1675.38   0
   1  -4  -3 30883.4 1579.57   2
  -1  -4   3 28149.9 1515.50   1
  -1   4   2 31982.9 1721.38   0
  -1  -4   2 32613.5 1638.94   1
  -1  -4   2 30233.4 1541.17   2
   1  -4  -2 28998.1 1602.31   2
   1   4  -2 33614.1 1740.76   0
  -1  -4   1 16235.4 1319.94   1
  -1  -4   1 15927.7 1156.51   2
  -1   4   1 15509.9 1276.37   0
   1   4  -1 15922.0 1341.89   0
   1  -4  -1 15326.4 1209.90   1
   1  -4  -1 15516.9 1358.00   2
   1  -4   0 62689.4 1973.99   1
   1   4   0 60273.5 2376.99   0
  -1  -4   0 58268.7 2247.08   1
  -1  -4   0 58995.6 1980.25   2
  -1   4   0 61328.6 2034.13   0
   1  -4   0 60494.5 2131.55   2
   1  -4   1 25121.1 1261.14   1
  -1  -4  -1 24037.3 1331.92   2
   1   4   1 23439.3 1621.52   0
  -1  -4  -1 26062.6 1721.72   1
  -1   4  -1 25152.5 1352.80   0
   1  -4   1 22568.8 1517.17   2
   1  -4   2 854.969 623.166   1
   1  -4   2 306.584 706.732   2
  -1  -4  -2 319.898 662.424   2
  -1  -4  -2 488.740 843.186   1
   1   4   2 193.489 1106.59   0
  -1   4  -2 153.243 644.133   0
  -1  -4  -3 6435.91 902.357   2
   1   4   3 8007.46 1365.72   0
  -1   4  -3 6414.60 842.662   0
  -1  -4  -3 5609.43 1212.84   1
   1  -4   3 7101.23 803.956   1
   1  -4   3 7411.13 1159.14   2
   1   4   4 108517. 3477.92   0
  -1   4  -4 108962. 2371.16   0
   1  -4   4 116161. 2284.39   1
  -1  -4  -4 114152. 2749.46   2
   1  -4   4 117345. 3149.85   2
  -1  -4  -5 40439.8 1768.56   2
   1  -4   5 38253.4 1389.56   1
   1  -4   5 39592.4 2040.65   2
  -1   4  -5 34162.0 1413.11   0
   1  -4   6-167.115 1075.13   2
  -1   4  -6 441.013 614.733   0
  -1  -4  -6 176.089 788.449   2
   1  -4   6-5.30656 534.544   1
   1  -4   7 15190.7 980.533   1
   1  -4   7 13978.9 1671.67   2
  -1  -4  -7 14965.3 1405.69   2
  -1   4  -7 14318.8 1052.03   0
   1  -4   8 29570.8 2090.44   2
  -1   4  -8 28915.7 1383.88   0
  -1  -4  -8 31652.2 1866.24   2
   1  -4   8 29759.9 1336.85   1
  -1   4  -9 27060.2 1406.07   0
   1  -4   9 28194.4 1356.36   1
  -1  -4  -9 29137.2 1897.05   2
   1  -4   9 28803.0 2416.94   2
  -1   4 -10 34.0591 752.446   0
   1  -4  10-203.807 682.987   1
   1  -4  10 351.172 1385.60   2
  -1  -4 -10 284.548 1092.37   2
  -1   4 -11 12014.6 1151.11   0
   1  -4  11 10934.3 1088.07   1
  -1  -4 -11 11191.6 1455.95   2
   1  -4  12 190478. 3510.11   1
  -1  -4 -12 186151. 4400.75   2
  -1   4 -13 21785.4 1526.67   0
   1  -4  13 22801.4 1479.94   1
  -1   4 -14 5931.21 1185.25   0
   1  -4  14 7322.76 1122.57   1
   1  -4  15 7207.97 1181.74   1
  -1   4 -15 6814.33 1171.19   0
  -1   4 -16 34514.8 2025.69   0
   1  -4  16 40070.7 2038.78   1
   1  -4  17 3640.21 1114.37   1
  -1   4 -17 2271.67 1151.32   0
   1  -4  18 80.0800 1043.33   1
  -1   4 -18 153.277 1046.00   0
  -1   4 -19 3762.00 1241.89   0
   1  -4  19 5302.37 1278.23   1
  -1   4 -20 10561.7 1518.59   0
   1  -4  20 17434.6 1748.48   1
  -1   4 -21 2915.89 1317.75   0
   1  -4  21 2240.09 1233.22   1
   1  -4  22 542.151 1225.30   1
  -1   4 -22 1591.03 1312.86   0
   1  -4  23 1837.56 1417.63   1
  -1   4 -23 890.380 1412.22   0
   1  -4  24 15174.6 1968.95   1
  -1   4 -24 14931.7 1995.03   0
   1  -4  25 187.900 1434.44   1
  -1   4 -25 381.910 1591.56   0
   1  -4  26 433.912 1360.85   1
  -1   4 -26-135.794 1381.30   0
  -1   4 -27 2602.04 1657.60   0
   1  -4  27 729.950 1494.84   1
   1  -4  28 7606.05 1929.40   1
  -1   4 -28 7195.44 1862.65   0
  -1   4 -29 1168.22 1599.36   0
   1  -4  29-243.207 1622.52   1
   1  -4  30 5686.91 2074.01   1
  -1   4 -30 4743.32 1994.22   0
  -1   4 -31 670.267 1785.56   0
   1  -4  31 223.797 1919.14   1
  -1   4 -32 580.701 1850.38   0
   1  -4  32-182.399 1796.74   1
   1  -4  33-662.989 1873.51   1
  -1   4 -33 629.696 2026.45   0
   1  -4  34-99.7614 1993.59   1
   1  -4  35 271.943 2172.25   1
  -1   4 -35 617.765 2197.63   0
   1  -4  36 2772.53 2319.34   1
  -1   4 -36 648.870 2136.23   0
  -1   4 -37-1571.08 2474.02   0
   1  -4  37-128.527 2218.12   1
   1  -4  38 3492.08 2422.13   1
  -1   4 -38 2038.40 2476.61   0
   1  -4  39 1174.89 2391.07   1
  -1   4 -39-723.517 2552.61   0
   1  -4  40 0.00000 2616.16   1
  -1   4 -40-535.555 2601.91   0
  -1   4 -41 221.259 2431.04   0
   1  -4  41 259.702 2901.11   1
  -1   4 -42 976.657 2588.84   0
   1  -4  42 1358.91 2798.27   1
  -1   4 -43-856.048 2606.36   0
   1  -4  44-264.033 2837.85   1
  -1   4 -44-936.090 3009.29   0
   1  -4  45-1024.48 3157.21   1
   1   5 -44 1162.53 2712.32   0
   1   5 -43-155.742 2709.41   0
   1  -5 -43 1144.61 4043.95   2
  -1  -5  43 678.075 2652.19   1
   1   5 -42 944.300 2708.65   0
  -1  -5  42 334.729 2776.38   1
   1  -5 -42-1974.61 3593.96   2
   1  -5 -41 1564.70 3768.55   2
   1   5 -41 850.559 2812.45   0
  -1  -5  41-493.422 2893.18   1
  -1  -5  40-506.523 2633.43   1
   1  -5 -40 293.465 3710.82   2
   1   5 -40 357.617 2453.15   0
   1   5 -39 1434.80 2766.12   0
  -1  -5  39-158.217 2384.89   1
   1  -5 -39-238.664 3273.68   2
   1  -5 -38 486.461 3228.97   2
   1   5 -38 1790.97 2396.52   0
  -1  -5  38 250.124 2475.22   1
  -1  -5  37 133.047 2308.20   1
   1   5 -37-31.4912 2108.59   0
   1  -5 -37 406.662 3246.86   2
   1   5 -36-93.1631 2268.07   0
   1  -5 -36 1540.88 3249.29   2
  -1  -5  36 100.699 2149.40   1
  -1  -5  35-685.333 2279.39   1
   1   5 -35 2148.43 2372.75   0
   1  -5 -35 1709.77 3133.46   2
   1  -5 -34 221.138 2828.07   2
  -1  -5  34-1192.43 1946.33   1
   1   5 -34 1623.47 1979.78   0
  -1  -5  33 1986.78 2134.78   1
   1   5 -33 2186.22 2249.89   0
   1  -5 -33 4254.00 2672.45   2
   1  -5 -32 323.891 2411.31   2
   1   5 -32 153.951 1862.29   0
  -1  -5  32-278.415 1989.71   1
   1   5 -31 2256.08 2063.97   0
  -1  -5  31 1379.76 1969.64   1
   1  -5 -31 188.055 2387.38   2
   1  -5 -30 321.278 2360.57   2
  -1  -5  30-200.744 1742.51   1
   1   5 -30-636.433 1800.99   0
   1   5 -29 3331.02 1991.08   0
   1  -5 -29 4431.25 2591.99   2
  -1  -5  29 3641.92 1976.25   1
   1   5 -28 1218.93 1632.66   0
  -1  -5  28 1652.99 1700.86   1
   1  -5 -28-567.602 2529.03   2
  -1  -5  27 3667.67 1778.81   1
   1  -5 -27 367.968 2433.38   2
   1   5 -27 981.505 1737.65   0
  -1  -5  26 869.601 1573.01   1
   1  -5 -26 91.2880 1943.54   2
   1   5 -26-633.330 1678.01   0
   1   5 -25 692.706 1439.93   0
  -1  -5  25-93.6124 1440.74   1
   1  -5 -25 269.248 2086.86   2
   1   5 -24 952.438 1360.17   0
   1  -5 -24 2750.41 2207.13   2
  -1  -5  24 1486.43 1345.46   1
   1   5 -23 108.767 1448.90   0
  -1  -5  23 913.758 1388.89   1
   1  -5 -23 530.345 1850.46   2
  -1  -5  22 436.345 1510.17   1
   1  -5 -22 1571.27 2130.73   2
   1   5 -22 1585.40 1598.67   0
  -1  -5  21 33170.7 2521.96   1
   1   5 -21 32697.6 2568.60   0
   1  -5 -21 37783.2 3268.69   2
   1   5 -20 4437.16 1545.69   0
   1  -5 -20 5040.73 1845.13   2
  -1  -5  20 4855.38 1502.49   1
  -1  -5  19 5986.17 1411.81   1
   1  -5 -19 6900.71 1885.13   2
   1   5 -19 6230.59 1469.11   0
   1   5 -18 1286.63 1221.85   0
   1  -5 -18 911.259 1597.96   2
  -1  -5  18 1262.57 1271.24   1
  -1  -5  17 1105.45 1258.83   1
   1   5 -17 1461.75 1379.05   0
   1  -5 -17 543.751 1558.80   2
  -1  -5  16 3419.09 1174.69   1
   1   5 -16 3307.20 1275.16   0
   1  -5 -16 4034.77 1573.51   2
   1   5 -15 992.396 1216.25   0
  -1  -5  15 599.803 1099.19   1
   1  -5 -15 399.558 1652.11   2
   1  -5 -14 2028.95 1473.86   2
   1   5 -14 1964.74 1071.92   0
  -1  -5  14 1354.23 1162.48   1
  -1  -5  13 85299.8 2950.37   1
   1   5 -13 82901.8 2990.13   0
   1  -5 -13 91569.4 3632.26   2
   1  -5 -12 43.6923 1307.97   2
  -1  -5  12 200.560 1073.73   1
   1   5 -12 465.656 1117.54   0
   1   5 -11 1524.59 1073.36   0
   1  -5 -11 1078.39 1166.57   2
  -1  -5  11 1750.56 1063.45   1
   1   5 -10 8307.28 1236.17   0
  -1  -5  10 8405.21 1214.40   1
   1  -5 -10 10670.8 1560.64   2
   1   5  -9 90.3778 1098.65   0
  -1  -5   9 816.306 1442.95   2
  -1  -5   9 845.658 898.036   1
   1  -5  -9 24.7481 1340.57   2
   1  -5  -8 3907.16 1283.25   2
  -1  -5   8 2992.96 1051.71   1
   1   5  -8 3594.97 1100.71   0
  -1  -5   8 3073.47 1617.62   2
  -1  -5   7 211.418 934.567   1
  -1  -5   7 56.9156 1361.32   2
   1  -5  -7 684.304 1163.07   2
   1   5  -7 569.606 1051.72   0
  -1  -5   6 1188.06 993.380   1
   1  -5  -6 1639.28 1110.82   2
  -1  -5   6 809.671 1192.22   2
   1   5  -6 876.244 933.231   0
  -1  -5   5 190008. 3941.19   1
   1   5  -5 178131. 3956.15   0
  -1  -5   5 174176. 4254.34   2
   1  -5  -5 188314. 4241.03   2
  -1  -5   4 186.956 960.348   1
  -1  -5   4 836.560 1067.47   2
   1   5  -4 181.288 1019.33   0
   1  -5  -4 645.765 1060.77   2
  -1   5   4 179.229 1196.57   0
  -1   5   3 1488.71 1129.90   0
   1  -5  -3 1075.02 1071.20   2
   1   5  -3 1028.51 1063.32   0
  -1  -5   3 1350.35 1009.68   2
  -1  -5   3 1115.13 1023.25   1
   1  -5  -2 26953.3 1721.39   2
   1   5  -2 24663.9 1810.70   0
   1  -5  -2 26454.3 1751.42   1
  -1   5   2 23408.5 1712.71   0
  -1  -5   2 23264.4 1589.73   2
  -1  -5   2 25966.8 1779.85   1
   1  -5  -1 2962.89 1123.90   2
  -1  -5   1 2853.55 1113.01   1
   1  -5  -1 1716.22 977.636   1
  -1   5   1 2723.47 1068.49   0
  -1  -5   1 2449.41 966.562   2
   1   5  -1 2956.02 1167.32   0
  -1  -5   0 744.560 1004.39   1
  -1  -5   0 401.137 886.583   2
   1  -5   0 374.905 929.108   2
   1   5   0 594.218 1183.36   0
   1  -5   0 356.342 789.296   1
  -1   5   0 1224.65 894.913   0
  -1  -5  -1 898.350 1144.15   1
   1   5   1 1780.98 1092.34   0
  -1  -5  -1 602.217 790.877   2
   1  -5   1 697.871 898.997   2
   1  -5   1 1101.71 758.758   1
  -1   5  -1 637.218 868.448   0
   1  -5   2 4849.98 1241.86   2
   1  -5   2 4971.13 936.078   1
  -1  -5  -2 5389.39 1294.66   1
  -1   5  -2 4875.99 963.529   0
   1   5   2 5643.33 1400.45   0
  -1  -5  -2 5379.27 1046.10   2
   1  -5   3 140460. 3721.33   2
  -1  -5  -3 136787. 3357.41   2
   1   5   3 137397. 4112.66   0
  -1   5  -3 130803. 2998.91   0
  -1  -5  -3 132577. 3915.37   1
   1  -5   3 137421. 2906.96   1
  -1   5  -4 6240.49 996.638   0
   1  -5   4 5345.48 888.902   1
  -1  -5  -4 6742.21 1487.16   1
   1   5   4 7777.19 1691.98   0
   1  -5   4 6442.72 1161.65   2
  -1  -5  -4 6459.16 1105.88   2
  -1   5  -5 11618.0 1150.70   0
  -1  -5  -5 13232.6 1466.31   2
   1  -5   5 10755.9 1048.47   1
   1   5   5 11109.5 1764.45   0
   1  -5   5 9893.26 1612.96   2
   1  -5   6 20175.7 1270.62   1
  -1  -5  -6 19227.8 1577.76   2
   1  -5   6 19624.8 1884.17   2
  -1   5  -6 20076.3 1326.80   0
   1   5   6 19457.2 2124.42   0
  -1  -5  -7 414.427 927.348   2
  -1   5  -7 34.8315 772.725   0
   1  -5   7 425.747 1433.84   2
   1  -5   7 469.424 704.000   1
  -1  -5  -8 2935.22 1074.68   2
  -1   5  -8 2189.62 837.737   0
   1  -5   8 2233.47 1392.75   2
   1  -5   8 2169.44 779.996   1
   1  -5   9 824.450 1472.53   2
  -1  -5  -9-266.968 1239.52   2
  -1   5  -9-164.040 814.081   0
   1  -5   9 236.199 725.976   1
   1  -5  10 6230.54 1926.54   2
   1  -5  10 5682.30 965.681   1
  -1   5 -10 5218.56 1033.28   0
  -1  -5 -10 4519.12 1251.13   2
   1  -5  11 43359.7 3126.90   2
  -1   5 -11 42774.0 1980.85   0
  -1  -5 -11 45582.5 2509.55   2
   1  -5  11 44567.1 1898.16   1
  -1   5 -12 181.586 901.282   0
   1  -5  12 751.243 866.956   1
  -1  -5 -12 371.996 1299.59   2
   1  -5  13 22254.1 1548.82   1
  -1  -5 -13 22589.9 2060.36   2
  -1   5 -13 19958.6 1551.81   0
  -1  -5 -14 1208.34 1541.11   2
  -1   5 -14 3341.92 1120.29   0
   1  -5  14 2294.84 946.742   1
  -1  -5 -15 113.985 1303.11   2
  -1   5 -15-127.051 1020.67   0
   1  -5  15-69.5297 977.888   1
  -1  -5 -16 696.167 1611.91   2
   1  -5  16 1265.20 1039.12   1
  -1   5 -16 877.244 1062.77   0
  -1  -5 -17 6921.50 1974.86   2
   1  -5  17 7747.05 1370.15   1
  -1   5 -17 7693.86 1390.91   0
  -1  -5 -18 4588.24 1993.85   2
   1  -5  18 3478.49 1246.35   1
  -1   5 -18 2942.43 1206.69   0
   1  -5  19 5553.43 1381.73   1
  -1  -5 -19 5097.71 2019.62   2
  -1   5 -19 4372.76 1344.47   0
   1  -5  20 378.180 1231.52   1
  -1   5 -20 25.7236 1306.70   0
   1  -5  21 17314.5 1875.19   1
  -1   5 -21 17502.4 1978.85   0
   1  -5  22 150.201 1234.79   1
  -1   5 -22 189.406 1289.60   0
   1  -5  23-372.566 1299.37   1
  -1   5 -23-186.992 1363.29   0
   1  -5  24 414.279 1396.54   1
  -1   5 -24 1427.70 1313.59   0
   1  -5  25 5018.59 1588.48   1
  -1   5 -25 3452.49 1714.79   0
   1  -5  26 320.540 1518.83   1
  -1   5 -26 1154.76 1467.08   0
   1  -5  27 200.596 1471.77   1
  -1   5 -27-395.149 1596.91   0
  -1   5 -28-302.557 1716.62   0
   1  -5  28-26.9611 1787.06   1
   1  -5  29 10378.0 2135.09   1
  -1   5 -29 10930.9 2204.96   0
   1  -5  30-158.729 1900.53   1
  -1   5 -30 476.264 1735.35   0
  -1   5 -31 340.502 1860.44   0
   1  -5  31 769.975 1819.75   1
  -1   5 -32-49.5505 1914.82   0
   1  -5  32 165.923 1881.35   1
  -1   5 -33 3640.42 2213.10   0
   1  -5  33 1376.83 2171.62   1
  -1   5 -34-1060.17 2021.97   0
   1  -5  34 662.368 2085.28   1
  -1   5 -35 48.3605 2159.38   0
   1  -5  35 620.555 2074.16   1
  -1   5 -36-489.780 2228.19   0
   1  -5  36-1088.57 2200.78   1
   1  -5  37 3374.22 2540.37   1
  -1   5 -37-76.6788 2401.49   0
   1  -5  38 1239.29 2297.12   1
  -1   5 -38 1670.12 2226.42   0
  -1   5 -39 397.046 2338.58   0
   1  -5  39 991.148 2455.43   1
  -1   5 -40 24.4923 2362.90   0
   1  -5  40-241.752 2867.42   1
   1  -5  41-152.535 2799.97   1
  -1   5 -41-517.285 2552.35   0
  -1   5 -42-1489.53 2685.22   0
   1  -5  42 1599.85 2674.99   1
   1  -5  43 1954.41 2995.15   1
  -1   5 -43 1137.70 2719.97   0
  -1   5 -44 134.047 3100.19   0
   1  -5  44-1739.05 3356.33   1
  -1   5 -45-1114.94 3307.88   0
  -1  -6  43 1519.74 2970.27   1
   1   6 -43 101.238 2936.06   0
  -1  -6  42 2036.00 2848.70   1
   1   6 -42 237.714 2589.92   0
   1   6 -41 480.533 2846.83   0
   1  -6 -41 377.179 3501.06   2
  -1  -6  41-815.048 2752.76   1
  -1  -6  40 146.441 2905.53   1
   1  -6 -40 1769.08 2975.61   2
   1   6 -40-224.839 2429.33   0
   1   6 -39-1509.41 2795.53   0
   1  -6 -39 2608.58 3538.75   2
  -1  -6  39 102.850 2641.96   1
   1  -6 -38 1927.89 3672.42   2
  -1  -6  38 1262.16 2302.90   1
   1   6 -38 1085.11 2794.50   0
   1  -6 -37-1301.70 3597.17   2
  -1  -6  37 515.328 2407.79   1
   1   6 -37-340.903 2364.18   0
   1   6 -36 1086.57 2407.00   0
  -1  -6  36 543.324 2280.37   1
   1   6 -35-620.361 2090.09   0
  -1  -6  35 374.952 2374.01   1
   1  -6 -35 1964.25 3186.65   2
  -1  -6  34 661.709 2093.72   1
   1  -6 -34 560.138 3019.99   2
   1   6 -34 1935.62 2233.32   0
   1   6 -33 1735.03 1949.83   0
   1  -6 -33 2375.98 3022.09   2
  -1  -6  33 1238.60 2045.53   1
  -1  -6  32 160.461 1926.39   1
   1  -6 -32 1632.37 2772.48   2
   1   6 -32 343.074 2121.44   0
   1  -6 -31-99.9763 2831.65   2
   1   6 -31-777.827 1839.83   0
  -1  -6  31 1182.97 2061.79   1
  -1  -6  30 1576.45 1838.73   1
   1  -6 -30 2170.47 2810.47   2
   1   6 -30 975.680 2028.98   0
   1  -6 -29 493.462 2504.25   2
   1   6 -29-267.494 1735.75   0
  -1  -6  29-259.142 1781.72   1
   1   6 -28-151.977 1584.47   0
  -1  -6  28 565.918 1759.82   1
   1  -6 -28 554.121 1927.32   2
   1  -6 -27 2.02412 2430.36   2
   1   6 -27-229.953 1826.48   0
  -1  -6  27 403.594 1606.14   1
  -1  -6  26 1683.07 1578.20   1
   1  -6 -26 190.251 2352.31   2
   1   6 -26 898.842 1670.47   0
   1  -6 -25 1298.34 2088.08   2
  -1  -6  25 2393.96 1634.91   1
   1   6 -25 2564.91 1503.43   0
   1  -6 -24 1709.45 2223.17   2
  -1  -6  24 331.327 1626.12   1
   1   6 -24-324.143 1434.44   0
   1  -6 -23 2223.14 1925.41   2
   1   6 -23-173.408 1501.01   0
  -1  -6  23 1195.08 1544.70   1
  -1  -6  22 6708.46 1779.68   1
   1   6 -22 8099.22 1845.66   0
   1  -6 -22 6397.80 2019.55   2
  -1  -6  21 847.753 1493.93   1
   1  -6 -21 141.100 2002.25   2
   1   6 -21 654.685 1402.11   0
   1   6 -20 403.965 1382.43   0
  -1  -6  20 440.585 1370.05   1
   1  -6 -20 2561.16 1999.30   2
  -1  -6  19 974.030 1210.30   1
   1   6 -19 262.088 1235.62   0
   1  -6 -19 647.467 1801.57   2
   1   6 -18 1217.41 1327.88   0
   1  -6 -18 1593.08 1760.91   2
  -1  -6  18 600.418 1204.48   1
   1  -6 -17 2669.27 1889.48   2
  -1  -6  17 3744.63 1366.23   1
   1   6 -17 3735.74 1512.20   0
  -1  -6  16 704.113 1175.17   1
   1   6 -16 1234.00 1186.80   0
   1  -6 -16 641.216 1816.99   2
  -1  -6  15 2688.82 1300.97   1
   1  -6 -15 3220.29 1489.28   2
   1   6 -15 3333.46 1443.82   0
   1  -6 -14 9228.83 1991.15   2
  -1  -6  14 9207.41 1532.29   1
   1   6 -14 7294.81 1388.71   0
  -1  -6  13 986.906 1037.09   1
   1   6 -13 1018.26 1276.21   0
   1  -6 -13 1208.89 1386.53   2
   1   6 -12 11587.8 1627.06   0
  -1  -6  12 10981.8 1418.20   1
   1  -6 -12 12966.2 1950.22   2
   1   6 -11 1015.86 1206.52   0
   1  -6 -11-215.366 1528.97   2
  -1  -6  11 165.315 1001.02   1
   1   6 -10 7151.03 1411.12   0
  -1  -6  10 6362.64 2074.36   2
  -1  -6  10 7217.37 1285.88   1
   1  -6 -10 9258.24 1816.77   2
   1  -6  -9 719.547 1479.60   2
   1   6  -9 1008.99 1163.48   0
  -1  -6   9 44.0968 1762.56   2
  -1  -6   9 879.058 1020.11   1
   1  -6  -8 20.1274 1309.58   2
  -1  -6   8-248.397 1094.61   1
  -1  -6   8 579.628 1520.66   2
   1   6  -8 578.197 1201.41   0
   1  -6  -7 1525.57 1111.02   2
  -1  -6   7 2836.16 1542.88   2
  -1  -6   7 1926.01 1102.60   1
   1   6  -7 1836.16 1195.98   0
  -1  -6   6 24108.6 2298.72   2
  -1  -6   6 22612.7 1787.43   1
   1  -6  -6 21907.9 2111.59   2
  -1   6   6 23257.0 2323.83   0
   1   6  -6 21294.8 1768.37   0
   1   6  -5 1243.09 1208.64   0
  -1  -6   5 2428.40 1164.18   1
   1  -6  -5 1827.07 1179.40   2
  -1   6   5 1751.24 1498.71   0
  -1  -6   5 895.158 1237.36   2
   1  -6  -4 25304.9 2033.84   2
  -1  -6   4 21922.3 2016.67   2
  -1   6   4 24438.5 2156.84   0
  -1  -6   4 26783.6 1901.98   1
   1  -6  -4 22632.3 2050.91   1
   1   6  -4 23787.6 1986.67   0
  -1  -6   3 5391.24 1282.46   2
  -1   6   3 6483.93 1419.24   0
   1  -6  -3 6973.84 1497.64   2
   1  -6  -3 5990.17 1391.21   1
  -1  -6   3 7128.90 1405.92   1
   1   6  -3 5355.11 1253.63   0
   1  -6  -2 2568.56 1387.79   2
   1   6  -2 2681.25 1389.39   0
  -1  -6   2 3229.15 1272.56   1
  -1   6   2 3060.55 1277.82   0
   1  -6  -2 3070.76 1218.34   1
  -1  -6   2 2445.64 1214.69   2
   1   6  -1 1835.75 1276.15   0
   1  -6  -1 1781.72 1080.03   1
  -1  -6   1 1244.25 1088.70   2
   1  -6  -1 849.351 1276.00   2
  -1  -6   1 740.131 1193.81   1
  -1   6   1 774.643 1162.21   0
   1  -6   0 32.2169 1269.71   2
   1   6   0 622.110 1164.16   0
  -1   6   0-211.782 1104.05   0
  -1  -6   0-101.560 1017.68   2
  -1  -6   0-29.5887 1071.26   1
   1  -6   0 431.601 987.921   1
   1  -6   1 2329.04 1249.78   2
   1   6   1 2109.67 1366.73   0
  -1   6  -1 909.978 1025.66   0
   1  -6   1 1967.37 968.532   1
  -1  -6  -1 1012.71 1141.10   2
  -1  -6  -1 2088.82 1366.48   1
  -1   6  -2 3406.29 1142.57   0
   1   6   2 2669.51 1536.08   0
  -1  -6  -2 1884.14 1376.29   1
   1  -6   2 3032.95 996.733   1
  -1  -6  -2 2810.41 1097.35   2
   1  -6   2 3166.12 1265.40   2
   1   6   3 1956.54 1565.09   0
  -1   6  -3 1140.68 1028.56   0
  -1  -6  -3 1302.33 1092.85   2
   1  -6   3 980.639 1078.61   2
   1  -6   3 1174.69 950.849   1
  -1  -6  -3 1680.30 1356.90   1
  -1   6  -4 49898.8 2194.73   0
   1  -6   4 48201.2 2040.39   1
   1  -6   4 51484.8 2729.34   2
  -1  -6  -4 56365.8 3054.90   1
   1   6   4 52827.4 3072.14   0
  -1  -6  -4 50970.2 2539.20   2
   1   6   5 10238.8 1796.49   0
   1  -6   5 12079.6 1245.55   1
  -1   6  -5 9674.07 1276.41   0
   1  -6   5 11836.0 1836.64   2
  -1  -6  -5 9058.43 1947.19   1
  -1  -6  -5 13420.0 1691.33   2
   1   6   6 5117.99 1856.42   0
  -1   6  -6 5907.90 1156.38   0
  -1  -6  -6 5923.93 1802.69   1
  -1  -6  -6 4691.01 1382.76   2
   1  -6   6 4613.16 1740.62   2
   1  -6   6 6584.66 1070.79   1
   1  -6   7 11790.0 2056.20   2
  -1   6  -7 9730.68 1302.33   0
   1   6   7 12060.0 2031.60   0
   1  -6   7 11463.3 1242.87   1
  -1  -6  -7 12382.6 1687.78   2
  -1  -6  -8 12998.2 1670.73   2
   1  -6   8 12966.7 2241.28   2
   1   6   8 14047.5 2380.52   0
  -1   6  -8 13495.2 1383.63   0
   1  -6   8 13243.5 1267.58   1
  -1  -6  -9 734.364 1205.54   2
  -1   6  -9 399.116 927.671   0
   1  -6   9-157.929 844.383   1
   1  -6   9-353.567 1788.89   2
  -1   6 -10-600.515 954.054   0
   1  -6  10-310.330 1648.19   2
  -1  -6 -10-209.025 1394.92   2
   1  -6  10-69.7119 871.143   1
   1  -6  11 3179.01 1985.39   2
  -1  -6 -11 2155.56 1538.39   2
   1  -6  11 2431.08 971.947   1
  -1   6 -11 1685.97 1044.62   0
   1  -6  12 20409.8 2879.80   2
   1  -6  12 20273.4 1601.12   1
  -1  -6 -12 17872.8 2168.13   2
  -1   6 -12 18524.7 1615.24   0
  -1  -6 -13 9508.58 1899.76   2
   1  -6  13 9032.17 1305.41   1
  -1   6 -13 8980.42 1371.59   0
  -1   6 -14 3498.94 1188.84   0
  -1  -6 -14 4573.24 1529.39   2
   1  -6  14 3849.14 1157.87   1
   1  -6  15 11587.0 1476.89   1
  -1  -6 -15 10665.6 2107.32   2
  -1   6 -15 10579.0 1472.95   0
  -1   6 -16 9176.52 1524.03   0
   1  -6  16 8327.78 1395.10   1
  -1  -6 -16 8874.94 1951.73   2
   1  -6  17-543.688 1081.89   1
  -1  -6 -17 494.281 1466.28   2
  -1   6 -17-176.934 1154.61   0
  -1   6 -18-210.007 1165.46   0
   1  -6  18 868.165 1142.36   1
  -1  -6 -18 155.977 1612.12   2
  -1   6 -19 383.712 1221.71   0
   1  -6  19-226.480 1270.56   1
  -1  -6 -19 580.292 1675.66   2
  -1  -6 -20 14786.6 2250.89   2
  -1   6 -20 11803.7 1777.67   0
   1  -6  20 10848.1 1685.16   1
  -1  -6 -21 6790.78 2187.02   2
   1  -6  21 5038.23 1475.19   1
  -1   6 -21 5234.26 1552.58   0
  -1   6 -22 4523.82 1551.48   0
  -1  -6 -22 5667.24 2298.25   2
   1  -6  22 4690.98 1438.97   1
  -1  -6 -23 2536.43 1963.32   2
   1  -6  23 3474.92 1460.64   1
  -1   6 -23 2797.61 1580.67   0
  -1  -6 -24 1767.75 2294.49   2
  -1   6 -24 2442.44 1537.79   0
   1  -6  24 2405.75 1498.55   1
  -1   6 -25 335.608 1453.42   0
   1  -6  25 1090.47 1469.83   1
  -1  -6 -25 809.791 2048.39   2
   1  -6  26 156.458 1600.31   1
  -1   6 -26 323.403 1505.14   0
  -1  -6 -26 1020.17 2472.37   2
  -1  -6 -27-718.313 2285.07   2
   1  -6  27 225.714 1617.14   1
  -1   6 -27 479.887 1589.65   0
  -1   6 -28 2061.61 1839.10   0
  -1  -6 -28 3097.36 2340.91   2
   1  -6  28 4582.59 1767.21   1
  -1   6 -29 1947.79 1761.21   0
   1  -6  29 2219.89 1853.97   1
  -1  -6 -29 454.326 2740.99   2
  -1  -6 -30 1982.89 2894.92   2
  -1   6 -30 2774.50 2049.33   0
   1  -6  30 1864.68 1845.65   1
   1  -6  31 755.722 1978.81   1
  -1  -6 -31 754.474 2967.59   2
  -1   6 -31 608.790 1963.57   0
  -1  -6 -32-70.9848 3108.02   2
   1  -6  32-187.399 2059.76   1
  -1   6 -32 116.818 2079.66   0
   1  -6  33 222.932 2103.55   1
  -1  -6 -33 2454.82 3056.39   2
  -1   6 -33 935.703 2175.28   0
   1  -6  34 479.506 2153.87   1
  -1   6 -34-1619.16 2331.22   0
  -1  -6 -34 560.360 3094.33   2
  -1  -6 -35 1859.76 3449.35   2
   1  -6  35 1003.39 2152.00   1
  -1   6 -35 869.961 2024.51   0
   1  -6  36 889.391 2282.46   1
  -1   6 -36 2165.44 2181.02   0
  -1  -6 -36-1359.82 3549.96   2
  -1   6 -37-1105.32 2487.56   0
  -1  -6 -37 1004.02 3534.07   2
   1  -6  37 353.313 2310.45   1
  -1  -6 -38-316.357 3287.79   2
   1  -6  38 1342.42 2299.30   1
  -1   6 -38 1431.57 2321.93   0
  -1   6 -39-21.6299 2390.45   0
  -1  -6 -39-1291.79 3349.06   2
   1  -6  39 794.138 2523.74   1
  -1   6 -40 1819.25 2660.13   0
  -1  -6 -40-1248.33 3975.55   2
  -1  -6 -41 622.875 3951.82   2
  -1   6 -41 454.593 2620.93   0
  -1  -6 -42-570.139 3571.16   2
  -1   6 -42-1510.28 2860.64   0
  -1   6 -44 3259.20 3429.51   0
  -1  -7  42 940.152 2915.60   1
  -1  -7  41 433.807 2995.41   1
   1   7 -41-1139.61 2784.69   0
   1  -7 -40 911.225 3658.52   2
   1   7 -40 4056.05 2735.25   0
  -1  -7  40 1110.98 3065.62   1
  -1  -7  39-513.630 2671.65   1
   1   7 -39-154.220 2429.34   0
   1  -7 -39 619.201 3573.02   2
  -1  -7  38 1133.72 2600.51   1
   1   7 -38 615.097 2534.21   0
   1  -7 -38-956.294 3261.04   2
   1   7 -37-40.3283 2457.78   0
   1  -7 -37 532.085 3127.26   2
  -1  -7  37 288.704 2468.94   1
   1  -7 -36-1784.89 2887.72   2
  -1  -7  36 445.994 2506.05   1
   1   7 -36 52.8857 2455.46   0
  -1  -7  35-480.526 2213.05   1
   1  -7 -35-620.608 2909.02   2
   1   7 -35-344.828 2264.90   0
   1  -7 -34 358.081 2868.64   2
  -1  -7  34-145.911 2260.42   1
   1   7 -34-202.103 2216.54   0
  -1  -7  33 335.681 2213.95   1
   1  -7 -33 806.569 2808.71   2
   1   7 -33 2049.89 2084.25   0
   1  -7 -32 1071.37 2928.45   2
  -1  -7  32 583.368 2085.81   1
   1   7 -32-1207.71 2351.59   0
   1  -7 -31 1385.27 2972.33   2
   1   7 -31 982.935 1989.75   0
  -1  -7  31 1330.84 2042.78   1
   1  -7 -30 334.943 2440.74   2
   1   7 -30 1586.79 2089.89   0
  -1  -7  30 511.721 1826.39   1
   1   7 -29 223.038 2008.47   0
  -1  -7  29-922.275 2010.85   1
   1  -7 -29 826.648 2181.44   2
   1   7 -28 428.294 1731.55   0
  -1  -7  28 169.687 1880.75   1
   1  -7 -28-8.95070 2601.54   2
   1   7 -27-6.56018 1936.23   0
   1  -7 -27-178.585 2272.36   2
  -1  -7  27 430.157 1656.55   1
   1  -7 -26-1180.10 2334.45   2
   1   7 -26 1205.86 1799.22   0
  -1  -7  26-590.159 1659.50   1
  -1  -7  25 581.288 1709.36   1
   1  -7 -25-48.0093 2138.67   2
   1   7 -25 825.011 1657.43   0
  -1  -7  24 1060.47 1721.92   1
   1  -7 -24 1280.97 2222.25   2
   1   7 -24 951.592 1505.67   0
  -1  -7  23 1175.76 1632.95   1
   1   7 -23 1349.19 1515.75   0
   1  -7 -23 1896.02 1787.77   2
   1  -7 -22 848.582 2072.59   2
  -1  -7  22 636.388 1527.57   1
   1   7 -22 1201.99 1380.13   0
   1   7 -21-427.784 1423.62   0
  -1  -7  21 594.441 1404.24   1
   1  -7 -21 723.812 2142.12   2
   1  -7 -20-25.1663 1946.71   2
  -1  -7  20 139.769 1280.45   1
   1   7 -20-7.75845 1394.20   0
  -1  -7  19 126.793 1330.00   1
   1  -7 -19-287.048 1852.88   2
   1   7 -19 237.907 1410.09   0
  -1  -7  18 1697.43 1344.00   1
   1   7 -18 1642.22 1467.58   0
   1  -7 -18 1696.71 1860.50   2
   1   7 -17 3425.86 1450.10   0
  -1  -7  17 2055.60 1397.85   1
   1  -7 -17 2723.89 1947.47   2
   1   7 -16 1582.79 1259.05   0
   1  -7 -16 1536.22 1900.70   2
  -1  -7  16 1124.27 1252.45   1
  -1  -7  15 1754.33 1324.38   1
   1   7 -15 1193.91 1396.44   0
   1  -7 -15 2307.20 1580.31   2
  -1  -7  14 997.394 1215.17   1
   1   7 -14 773.386 1200.44   0
   1  -7 -14 1977.53 1734.34   2
  -1  -7  13 1196.69 1224.28   1
   1   7 -13 157.306 1309.84   0
   1  -7 -13 441.473 1560.61   2
  -1  -7  12 801.356 1243.57   1
   1  -7 -12 436.967 1725.60   2
   1   7 -12 781.393 1231.41   0
  -1  -7  11 460.261 1195.32   1
   1  -7 -11 742.734 1414.57   2
  -1  -7  11 327.016 2100.35   2
   1   7 -11 1436.96 1340.79   0
  -1  -7  10 7184.62 1397.70   1
   1   7 -10 6231.19 1521.92   0
  -1  -7  10 5432.32 2157.42   2
   1  -7 -10 4320.33 1588.55   2
  -1  -7   9 6356.28 1356.33   1
   1   7  -9 6012.57 1405.36   0
   1  -7  -9 5675.46 1682.73   2
  -1  -7   9 5619.82 1905.10   2
   1  -7  -8 4128.04 1587.72   2
  -1  -7   8 4241.78 1797.95   2
  -1  -7   8 3255.47 1258.33   1
   1   7  -8 3344.41 1260.68   0
  -1   7   8 3863.12 1939.84   0
  -1  -7   7 879.670 1621.84   2
   1   7  -7 428.494 1210.16   0
  -1  -7   7-211.599 1154.73   1
   1  -7  -7 406.461 1279.45   2
  -1   7   7 466.949 1545.88   0
   1  -7  -6 2854.41 1657.08   1
  -1  -7   6 2995.45 1733.67   2
   1   7  -6 4326.27 1282.67   0
   1  -7  -6 4531.23 1558.23   2
  -1   7   6 4198.83 1797.95   0
  -1  -7   6 3786.96 1295.42   1
  -1  -7   5 2218.98 1508.49   2
   1  -7  -5 1844.22 1455.13   1
   1   7  -5 2148.29 1269.59   0
  -1  -7   5 1083.71 1170.33   1
   1  -7  -5 2357.37 1610.97   2
  -1   7   5 2410.52 1526.62   0
   1   7  -4 3.13689 1308.28   0
  -1  -7   4 47.1572 1235.43   1
  -1   7   4 206.470 1359.99   0
   1  -7  -4 417.252 1352.57   2
   1  -7  -4-84.9835 1353.06   1
  -1  -7   4 368.771 1379.46   2
   1  -7  -3 6868.38 1602.04   1
   1  -7  -3 6076.19 1655.48   2
  -1  -7   3 5552.58 1493.03   1
  -1  -7   3 4879.97 1490.97   2
  -1   7   3 7161.39 1593.06   0
   1   7  -3 5607.07 1566.78   0
   1   7  -2 11998.8 1860.78   0
   1  -7  -2 10175.7 1742.52   2
  -1  -7   2 11328.6 1738.84   1
  -1   7   2 10297.5 1683.88   0
  -1  -7   2 10667.5 1648.80   2
   1  -7  -2 11913.2 1733.75   1
   1  -7  -1 21282.9 1925.38   1
  -1  -7   1 21503.6 2169.01   1
   1   7  -1 22851.6 2257.46   0
  -1  -7   1 20137.2 1944.92   2
  -1   7   1 19806.3 1940.03   0
   1  -7  -1 21847.7 2289.13   2
   1  -7   0 27020.7 2006.22   1
   1   7   0 23713.9 2369.83   0
  -1   7   0 20038.9 1965.30   0
   1  -7   0 20430.0 2115.22   2
  -1  -7   0 25180.0 2256.32   1
  -1  -7   0 21696.6 2025.76   2
   1  -7   1 509.141 1387.40   2
   1   7   1 762.975 1559.90   0
  -1   7  -1 756.354 1194.18   0
   1  -7   1 1502.84 1138.61   1
  -1  -7  -1 800.468 1260.47   2
  -1  -7  -1 1724.90 1522.92   1
   1  -7   2 654.260 1093.83   1
   1  -7   2 447.023 1537.12   2
  -1   7  -2 507.000 1165.91   0
  -1  -7  -2 782.108 1503.01   1
  -1  -7  -2 1628.44 1190.01   2
   1   7   2 1115.98 1406.24   0
  -1  -7  -3 999.983 1190.24   2
  -1  -7  -3 1361.83 1368.13   1
   1   7   3 1350.84 1539.06   0
  -1   7  -3 1039.58 1109.36   0
   1  -7   3 1158.18 1508.22   2
   1  -7   3 786.266 1032.86   1
   1  -7   4-581.639 1330.57   2
  -1  -7  -4-71.8933 1303.57   2
   1   7   4-21.4932 1617.84   0
   1  -7   4 370.599 956.257   1
  -1  -7  -4-558.226 1702.67   1
  -1   7  -4 58.3734 1108.14   0
   1   7   5 9154.39 2123.27   0
  -1  -7  -5 8292.86 1888.09   1
  -1  -7  -5 9497.62 1695.55   2
   1  -7   5 8281.74 1265.06   1
   1  -7   5 9761.87 1922.46   2
  -1   7  -5 7529.59 1388.27   0
  -1   7  -6 1165.17 1088.67   0
  -1  -7  -6 1234.76 1169.92   2
   1   7   6 3519.19 1624.87   0
  -1  -7  -6 1281.61 1760.00   1
   1  -7   6 1908.34 1047.40   1
   1  -7   6 515.626 1793.66   2
  -1  -7  -7 4630.60 1600.75   2
  -1  -7  -7 4120.27 1702.46   1
  -1   7  -7 7127.57 1272.81   0
   1   7   7 5964.83 1928.46   0
   1  -7   7 6566.88 1182.07   1
   1  -7   7 6864.01 2044.51   2
  -1   7  -8 374.327 1036.40   0
  -1  -7  -8 693.651 1672.46   1
  -1  -7  -8 906.459 1258.72   2
   1   7   8-465.840 1878.85   0
   1  -7   8 1000.26 957.209   1
   1  -7   8 808.182 1615.49   2
   1  -7   9 1053.38 923.173   1
  -1  -7  -9 275.766 1259.80   2
   1   7   9-97.5879 2026.63   0
  -1   7  -9 498.971 1046.51   0
   1  -7   9 1411.91 2003.28   2
  -1   7 -10-134.301 1048.61   0
   1  -7  10 411.382 1671.23   2
   1   7  10 451.024 1966.28   0
   1  -7  10-161.921 982.064   1
  -1  -7 -10 335.283 1334.47   2
   1  -7  11 1175.23 1015.70   1
  -1   7 -11 868.332 1087.52   0
  -1  -7 -11 2028.46 1359.47   2
   1  -7  11 813.395 2217.02   2
  -1  -7 -12 1778.96 1381.77   2
   1  -7  12 1386.16 1052.13   1
  -1   7 -12 969.986 1104.96   0
   1  -7  12 1623.14 1901.84   2
   1  -7  13 9800.09 1454.25   1
  -1   7 -13 9309.01 1489.44   0
   1  -7  13 9695.20 2729.28   2
  -1  -7 -13 8356.85 1993.07   2
  -1   7 -14 237.670 1168.27   0
   1  -7  14 777.399 1102.21   1
  -1  -7 -14-403.575 1647.38   2
  -1   7 -15 4179.46 1313.38   0
  -1  -7 -15 4303.23 1846.16   2
   1  -7  15 3664.68 1164.49   1
  -1   7 -16-196.845 1211.91   0
  -1  -7 -16 726.251 1491.07   2
   1  -7  16 783.833 1130.12   1
  -1  -7 -17 587.333 1838.29   2
   1  -7  17 108.721 1138.26   1
  -1   7 -17-215.668 1212.50   0
  -1  -7 -18 1081.71 1997.65   2
  -1   7 -18-165.075 1319.27   0
   1  -7  18 571.402 1225.00   1
  -1  -7 -19 14.2912 2064.11   2
   1  -7  19-530.503 1283.67   1
  -1   7 -19 466.278 1297.29   0
   1  -7  20 978.548 1303.16   1
  -1   7 -20-150.723 1357.15   0
  -1  -7 -20-930.046 2159.41   2
   1  -7  21 4943.17 1487.57   1
  -1  -7 -21 5521.61 2217.22   2
  -1   7 -21 5127.48 1602.42   0
  -1   7 -22 104.219 1451.81   0
   1  -7  22 1077.67 1304.68   1
  -1  -7 -22 577.748 1860.04   2
  -1  -7 -23 3220.10 2161.47   2
   1  -7  23 5132.88 1619.09   1
  -1   7 -23 3818.42 1603.41   0
  -1   7 -24 241.557 1507.44   0
   1  -7  24 1676.95 1504.14   1
  -1  -7 -24 329.115 2379.59   2
  -1   7 -25 5.66304 1478.13   0
   1  -7  25-889.074 1618.17   1
  -1  -7 -25 537.427 2094.89   2
  -1  -7 -26-1268.48 2543.68   2
  -1   7 -26 279.721 1642.86   0
   1  -7  26 359.851 1606.59   1
  -1  -7 -27 1062.32 2229.50   2
  -1   7 -27-397.028 1790.28   0
   1  -7  27 226.143 1730.10   1
  -1  -7 -28 901.051 2472.18   2
  -1   7 -28 506.161 1749.49   0
   1  -7  28 648.345 1730.72   1
  -1   7 -29 1221.51 1909.50   0
  -1  -7 -29 2016.61 2709.31   2
   1  -7  29 2529.53 1917.92   1
   1  -7  30 1587.06 1898.32   1
  -1  -7 -30 1455.74 2710.45   2
  -1   7 -30 267.348 2011.12   0
   1  -7  31 2117.40 2049.24   1
  -1   7 -31 2101.44 1982.02   0
  -1  -7 -31 1251.08 2529.80   2
   1  -7  32 91.7364 2189.68   1
  -1  -7 -32 2295.72 2801.86   2
  -1   7 -32-327.270 2195.85   0
  -1   7 -33-382.408 2158.69   0
  -1  -7 -33-16.4189 2814.30   2
   1  -7  33-138.938 2219.64   1
  -1  -7 -34-434.478 3070.50   2
  -1   7 -34 956.426 2295.79   0
   1  -7  34-1649.17 2224.99   1
  -1  -7 -35 1914.37 3094.74   2
  -1   7 -35 57.3184 2145.78   0
  -1  -7 -36-302.199 3217.10   2
  -1   7 -36 470.726 2394.96   0
  -1   7 -37-493.079 2269.95   0
  -1  -7 -37 1628.07 3273.66   2
  -1   7 -38 1567.29 2351.97   0
  -1  -7 -38-644.403 3238.38   2
  -1  -7 -39 1450.56 3328.30   2
  -1   7 -39 567.625 2690.09   0
  -1   7 -40-392.015 2808.90   0
  -1   7 -41 701.531 2965.50   0
   1   8 -40-229.271 3086.89   0
   1   8 -39 669.636 2751.07   0
   1  -8 -38-659.549 3180.99   2
  -1  -8  38 965.495 2699.24   1
   1  -8 -37 860.154 3123.23   2
  -1  -8  37-344.886 2555.57   1
   1   8 -37-1586.17 2503.72   0
   1   8 -36-73.9310 2462.24   0
  -1  -8  36 1272.92 2510.86   1
   1  -8 -36-1484.21 3013.55   2
   1  -8 -35 9.13325 2925.09   2
   1   8 -35 747.199 2320.59   0
  -1  -8  35 1891.50 2227.96   1
   1  -8 -34 715.881 2919.28   2
   1   8 -34-662.503 2423.47   0
  -1  -8  34-1635.32 2523.06   1
   1   8 -33 1553.50 2117.27   0
   1  -8 -33 282.116 3036.67   2
  -1  -8  33 860.064 2381.89   1
  -1  -8  32 178.111 2090.19   1
   1  -8 -32 1022.35 3136.69   2
   1   8 -32 1459.08 2249.30   0
  -1  -8  31-1193.59 2391.87   1
   1   8 -31 1580.47 2224.66   0
   1  -8 -31 1354.38 2923.73   2
  -1  -8  30 65.4399 2095.58   1
   1   8 -30 335.192 2013.55   0
   1  -8 -30-618.571 2468.10   2
  -1  -8  29 1454.16 1953.36   1
   1  -8 -29 69.7638 2689.90   2
   1   8 -29-1521.54 2103.52   0
  -1  -8  28 627.528 1996.05   1
   1  -8 -28-823.953 2752.39   2
   1   8 -28 157.201 2069.49   0
   1  -8 -27 2797.68 2471.63   2
   1   8 -27 252.536 2080.38   0
  -1  -8  27 1422.00 1968.99   1
   1  -8 -26 128.526 2631.81   2
   1   8 -26 1063.17 1917.81   0
  -1  -8  26-918.502 1883.42   1
   1   8 -25 1701.40 1710.25   0
   1  -8 -25-102.518 2364.45   2
  -1  -8  25 635.340 1783.35   1
   1  -8 -24 265.752 2379.31   2
   1   8 -24 1292.02 1780.98   0
  -1  -8  24-289.678 1707.28   1
   1   8 -23-504.172 1881.26   0
   1  -8 -23 967.786 2423.94   2
  -1  -8  23 632.167 1605.58   1
  -1  -8  22 1555.19 1651.90   1
   1  -8 -22 3220.79 2270.00   2
   1   8 -22 2915.25 1855.01   0
  -1  -8  21 357.746 1584.38   1
   1  -8 -21 1377.72 1790.88   2
   1   8 -21-466.764 1711.67   0
  -1  -8  20 285.808 1553.80   1
   1  -8 -20 424.800 1903.43   2
   1   8 -20 228.195 1648.99   0
   1  -8 -19-25.2025 1902.72   2
   1   8 -19 442.287 1622.03   0
  -1  -8  19 155.216 1476.89   1
   1  -8 -18 1489.14 1797.69   2
   1   8 -18 65.5845 1439.89   0
  -1  -8  18 566.818 1448.86   1
   1   8 -17 1248.68 1369.44   0
   1  -8 -17 1960.77 1756.11   2
  -1  -8  17 1225.61 1366.31   1
   1   8 -16 283.847 1488.57   0
   1  -8 -16-117.541 1750.99   2
  -1  -8  16-37.6486 1333.61   1
   1   8 -15 430.154 1512.59   0
  -1  -8  15 581.130 1395.45   1
   1  -8 -15 453.344 1941.59   2
   1   8 -14 2802.38 1411.26   0
   1  -8 -14 3255.07 1989.71   2
  -1  -8  14 5045.76 1511.07   1
  -1  -8  13 3746.52 1513.72   1
   1   8 -13 2406.44 1402.91   0
   1  -8 -13 4120.79 1725.96   2
  -1  -8  12 1562.65 1289.00   1
   1  -8 -12 1161.01 1900.64   2
   1   8 -12 1030.03 1451.31   0
  -1   8  11 1815.05 2000.98   0
   1   8 -11-272.829 1389.67   0
   1  -8 -11-322.022 1754.82   2
  -1  -8  11 1060.52 1292.16   1
  -1  -8  11 455.367 2159.15   2
  -1  -8  10 1087.70 1914.21   2
   1   8 -10-313.374 1411.45   0
  -1  -8  10-637.369 1334.96   1
  -1   8  10 685.521 1915.06   0
   1  -8 -10-414.277 1483.53   2
   1  -8  -9-814.092 1799.71   2
  -1  -8   9 467.607 1194.63   1
  -1  -8   9 722.373 2053.71   2
   1   8  -9-96.4568 1365.73   0
  -1   8   9 100.371 1865.94   0
   1  -8  -8 965.157 1710.91   2
  -1  -8   8 574.658 1264.58   1
  -1  -8   8 917.841 1786.27   2
   1   8  -8 170.336 1173.14   0
   1  -8  -8-104.065 1630.53   1
  -1   8   8-306.278 1772.98   0
  -1  -8   7 745.019 1276.57   1
  -1   8   7 575.137 1838.32   0
   1  -8  -7 1767.84 1800.66   1
  -1  -8   7 1274.82 1947.58   2
   1  -8  -7 944.252 1682.50   2
   1   8  -7 500.814 1433.35   0
   1   8  -6 418.112 1313.19   0
  -1  -8   6 219.072 1716.54   2
  -1   8   6-289.344 1635.60   0
  -1  -8   6 709.939 1339.95   1
   1  -8  -6-276.728 1548.98   1
   1  -8  -6-623.413 1656.37   2
   1   8  -5 4614.72 1620.80   0
  -1  -8   5 3185.91 1664.08   2
  -1   8   5 3906.11 1768.27   0
   1  -8  -5 5391.63 1759.78   1
   1  -8  -5 3643.30 1833.63   2
  -1  -8   5 2983.14 1350.60   1
   1  -8  -4 7454.38 2015.62   2
  -1   8   4 8248.50 1895.66   0
   1  -8  -4 7812.42 1773.59   1
   1   8  -4 8842.40 1892.93   0
  -1  -8   4 9106.36 2026.94   2
  -1  -8   4 9399.39 1633.76   1
   1   8  -3 2403.10 1421.84   0
  -1  -8   3 5783.38 1615.20   1
  -1   8   3 4115.01 1727.54   0
   1  -8  -3 3472.31 1556.84   1
  -1  -8   3 3875.66 1697.66   2
   1  -8  -3 4047.69 1681.73   2
   1   8  -2 1746.95 1498.46   0
   1  -8  -2 1374.46 1341.72   1
  -1   8   2 2665.09 1501.55   0
  -1  -8   2 1185.60 1476.31   2
  -1  -8   2 1520.99 1472.15   1
   1  -8  -2 1096.96 1393.48   2
  -1   8   1 3360.34 1479.52   0
   1  -8  -1 3990.57 1809.24   2
   1   8  -1 3687.31 1671.27   0
   1  -8  -1 3902.34 1489.90   1
  -1  -8   1 3215.54 1635.12   2
  -1  -8   1 3766.05 1514.27   1
   1  -8   0 16.0150 1683.65   2
  -1  -8   0-788.386 1558.54   2
   1  -8   0-349.309 1317.49   1
  -1   8   0 467.390 1361.04   0
  -1  -8   0 1015.91 1501.80   1
   1   8   0-341.956 1600.21   0
   1  -8   1 29106.1 2609.16   2
  -1   8  -1 25245.9 2237.31   0
  -1  -8  -1 24905.0 2360.64   2
  -1  -8  -1 25332.9 2526.75   1
   1   8   1 23861.3 2569.95   0
   1  -8   1 25080.8 2075.64   1
  -1   8  -2-186.860 1358.59   0
   1   8   2 571.306 1556.78   0
   1  -8   2 1420.21 1752.38   2
  -1  -8  -2 80.5133 1544.45   2
  -1  -8  -2 95.0403 1418.94   1
   1  -8   2 673.100 1191.45   1
   1  -8   3 2492.22 1209.98   1
   1  -8   3 3652.98 1573.03   2
   1   8   3 2515.36 1708.96   0
  -1  -8  -3 2626.30 1795.18   1
  -1   8  -3 2733.23 1362.44   0
  -1  -8  -3 1707.14 1354.44   2
  -1  -8  -4 5242.55 1910.66   1
  -1   8  -4 5743.72 1407.09   0
   1  -8   4 6561.70 1960.38   2
  -1  -8  -4 5922.42 1777.55   2
   1  -8   4 6755.91 1415.61   1
   1   8   4 5578.29 1994.78   0
  -1  -8  -5 432.266 1626.04   1
  -1   8  -5 313.051 1174.74   0
  -1  -8  -5 2095.09 1292.10   2
   1  -8   5 1210.82 1142.12   1
   1   8   5 1391.77 1909.65   0
   1  -8   5 1071.05 1619.62   2
  -1  -8  -6 3027.08 1788.70   1
   1  -8   6 1190.53 1100.77   1
   1   8   6 899.546 1948.45   0
  -1   8  -6 1125.39 1188.08   0
   1  -8   6 908.971 1850.24   2
  -1  -8  -6 1434.99 1490.58   2
   1  -8   7 6149.72 1328.97   1
   1  -8   7 5136.33 2113.61   2
  -1  -8  -7 6526.78 2138.27   1
   1   8   7 6322.61 2122.30   0
  -1   8  -7 7504.86 1438.93   0
  -1  -8  -7 6094.17 1808.94   2
   1  -8   8-468.630 1860.08   2
   1   8   8-435.193 2009.52   0
  -1  -8  -8 981.119 1516.42   2
  -1  -8  -8 472.957 1949.64   1
  -1   8  -8 553.778 1138.14   0
   1  -8   8 654.724 1067.23   1
   1   8   9 6609.41 2388.78   0
  -1   8  -9 6900.02 1432.49   0
   1  -8   9 7828.59 1324.87   1
  -1  -8  -9 6500.06 1849.26   2
   1  -8   9 6277.37 2381.70   2
  -1  -8  -9 6688.96 2199.05   1
  -1  -8 -10 840.186 1755.54   1
   1  -8  10 30.9736 1080.96   1
  -1   8 -10 616.375 1136.40   0
   1   8  10 607.315 2152.67   0
  -1  -8 -10 324.735 1605.07   2
   1  -8  10-198.557 2092.17   2
   1  -8  11 49.7616 2078.75   2
  -1  -8 -11 194.430 1728.53   2
  -1   8 -11 300.961 1169.65   0
  -1  -8 -11 556.148 2026.48   1
   1  -8  11 380.346 1132.88   1
   1   8  11-143.319 1983.86   0
   1  -8  12 6006.08 1352.97   1
  -1   8 -12 6419.87 1503.81   0
  -1  -8 -12 6194.85 1782.24   2
   1  -8  12 6967.04 2582.20   2
   1   8  12 7275.87 2699.41   0
   1   8  13-47.8431 1982.17   0
  -1   8 -13 6.09029 1200.70   0
  -1  -8 -13 92.0393 1785.07   2
   1  -8  13-17.5029 1149.32   1
   1  -8  13 298.459 2379.97   2
  -1   8 -14 3909.20 1399.60   0
  -1  -8 -14 4194.33 1768.79   2
   1  -8  14 3189.07 1270.77   1
   1   8  14 3552.69 2432.63   0
   1  -8  15 1772.85 1210.46   1
  -1   8 -15 2179.00 1357.77   0
  -1  -8 -15 3399.74 1948.27   2
  -1  -8 -16 79.7348 1558.26   2
   1  -8  16-536.295 1236.07   1
  -1   8 -16-122.181 1315.11   0
  -1  -8 -17 7710.94 2041.81   2
  -1   8 -17 4421.40 1497.07   0
   1  -8  17 7270.11 1593.62   1
  -1   8 -18-338.899 1347.30   0
  -1  -8 -18-538.020 2006.44   2
   1  -8  18-236.374 1333.83   1
  -1   8 -19 471.729 1373.88   0
  -1  -8 -19-117.531 2081.47   2
   1  -8  19-436.152 1375.99   1
  -1  -8 -20 370.254 2133.72   2
   1  -8  20 1340.75 1395.06   1
  -1   8 -20 1385.80 1359.83   0
   1  -8  21 487.714 1465.70   1
  -1   8 -21 740.612 1434.75   0
  -1  -8 -21 223.604 2119.04   2
  -1  -8 -22 1050.85 1900.84   2
   1  -8  22 1909.93 1536.40   1
  -1   8 -22 1186.13 1414.36   0
  -1   8 -23 430.061 1564.68   0
   1  -8  23 786.828 1602.21   1
  -1  -8 -23-120.769 2199.92   2
  -1  -8 -24 602.239 2451.76   2
   1  -8  24 218.430 1607.34   1
  -1   8 -24-275.368 1601.79   0
  -1   8 -25 1922.79 1610.79   0
   1  -8  25 1283.27 1701.09   1
  -1  -8 -25 1443.95 2093.38   2
  -1   8 -26-329.882 1739.42   0
   1  -8  26 144.944 1743.01   1
  -1  -8 -26-55.8570 2634.16   2
  -1   8 -27 2139.81 1788.76   0
   1  -8  27 389.747 1775.56   1
  -1  -8 -27-430.524 2381.36   2
  -1   8 -28 488.166 1896.25   0
   1  -8  28-148.436 1841.90   1
  -1  -8 -28-1169.92 2957.20   2
  -1  -8 -29 710.302 2486.10   2
  -1   8 -29-251.905 1837.90   0
  -1   8 -30-75.7042 1988.10   0
  -1  -8 -30 1312.00 2649.87   2
  -1  -8 -31-604.306 2907.55   2
  -1   8 -31 1767.54 2021.75   0
  -1  -8 -32 777.222 2904.10   2
  -1   8 -32 137.001 2133.78   0
  -1   8 -33-474.922 2366.06   0
  -1  -8 -33-473.499 2712.64   2
  -1   8 -34-844.391 2269.92   0
  -1  -8 -34-973.724 2854.10   2
  -1   8 -35 841.255 2366.80   0
  -1  -8 -35-665.032 2761.03   2
  -1   8 -36 1489.03 2322.61   0
  -1  -8 -37 657.250 2953.57   2
  -1  -8 -38-1761.83 3115.46   2
   1   9 -37 1090.64 2871.01   0
   1   9 -36-605.910 2818.87   0
   1   9 -35-1519.53 2455.41   0
   1  -9 -35 584.489 3177.15   2
   1  -9 -34 1568.64 3032.98   2
   1  -9 -33-741.625 3112.02   2
   1   9 -33-235.724 2413.80   0
  -1  -9  32 223.665 2447.77   1
   1  -9 -32-1362.89 3245.52   2
   1   9 -32 1011.82 2175.19   0
  -1  -9  31-736.402 2459.16   1
   1   9 -31-534.517 2192.79   0
   1  -9 -31 626.496 2997.29   2
  -1  -9  30 524.447 2215.13   1
   1  -9 -30 563.507 2658.93   2
   1   9 -30-661.132 2208.74   0
   1  -9 -29 774.332 2972.36   2
   1   9 -29 364.252 2199.42   0
  -1  -9  29 908.052 2136.07   1
   1   9 -28-757.693 2089.24   0
  -1  -9  28-988.832 2040.22   1
   1  -9 -28-1174.65 2748.99   2
   1   9 -27-831.702 1980.19   0
  -1  -9  27 117.448 2019.81   1
   1  -9 -27 133.628 2784.24   2
   1  -9 -26-1113.54 2704.89   2
   1   9 -26-588.373 1789.10   0
  -1  -9  26 841.843 1958.85   1
   1   9 -25 901.498 1835.88   0
  -1  -9  25 3.35540 1985.27   1
   1  -9 -25 1579.78 2763.71   2
   1  -9 -24-1037.06 2202.43   2
   1   9 -24 1454.09 1849.27   0
  -1  -9  24 896.505 1823.96   1
   1   9 -23-964.805 1794.99   0
   1  -9 -23-703.112 2582.99   2
  -1  -9  23-175.682 1766.56   1
   1  -9 -22-290.391 2509.92   2
   1   9 -22 80.3617 1875.43   0
  -1  -9  22 376.422 1758.60   1
   1  -9 -21 1777.74 2311.67   2
   1   9 -21-190.215 1880.45   0
  -1  -9  21 984.541 1646.15   1
  -1  -9  20-11.5636 1599.52   1
   1   9 -20 1237.74 1783.13   0
   1  -9 -20 138.657 2032.65   2
   1   9 -19 340.653 1735.19   0
   1  -9 -19 1119.44 1821.40   2
  -1  -9  19 927.976 1619.34   1
   1   9 -18 51.8932 1621.91   0
   1  -9 -18-66.7113 1781.11   2
  -1  -9  18 152.996 1577.18   1
   1   9 -17 2203.49 1702.92   0
   1  -9 -17 1664.13 1833.21   2
  -1  -9  17 936.771 1576.28   1
  -1  -9  16 199.869 1505.37   1
   1   9 -16 540.948 1575.78   0
   1  -9 -16 1797.15 2041.92   2
   1   9 -15-211.396 1478.53   0
   1  -9 -15-327.812 2144.78   2
  -1  -9  15 281.194 1425.90   1
  -1   9  15-9.17781 2186.39   0
  -1  -9  14 121.322 1442.86   1
  -1   9  14 1133.30 2380.81   0
   1  -9 -14 901.348 2046.05   2
   1   9 -14 79.1969 1472.31   0
   1  -9 -13 7833.43 2108.21   2
  -1   9  13 7579.22 2406.86   0
   1   9 -13 4791.77 1797.59   0
  -1  -9  13 5506.95 1686.71   1
   1   9 -12-465.078 1601.80   0
  -1  -9  12-36.5381 2465.29   2
  -1  -9  12 299.776 1402.43   1
   1  -9 -12-397.585 2079.79   2
  -1   9  12-276.647 2212.35   0
   1  -9 -12 528.330 2150.88   1
  -1  -9  11 655.346 2480.18   2
   1  -9 -11 695.200 1685.19   2
   1  -9 -11 167.149 2001.27   1
  -1   9  11 1605.89 1948.22   0
   1   9 -11-41.1797 1434.35   0
  -1  -9  11 1284.26 1465.38   1
   1  -9 -10 1599.49 2045.23   2
  -1  -9  10 1321.37 1408.74   1
   1   9 -10 797.344 1451.54   0
   1  -9 -10 568.930 1920.44   1
  -1  -9  10 474.517 2167.27   2
  -1   9  10 703.017 1918.33   0
   1  -9  -9 4832.09 2086.62   1
   1  -9  -9 5547.15 2025.80   2
  -1  -9   9 6213.04 2330.51   2
  -1   9   9 5916.80 2227.56   0
   1   9  -9 3026.05 1635.74   0
  -1  -9   9 4859.09 1629.09   1
   1  -9  -8 903.425 1830.28   1
   1  -9  -8 1581.88 1982.80   2
  -1  -9   8 2163.73 1440.22   1
   1   9  -8 2699.26 1528.29   0
  -1  -9   8 3640.37 2307.90   2
  -1   9   8 3730.52 2121.49   0
   1   9  -7-456.377 1594.14   0
   1  -9  -7-153.320 1660.89   1
  -1   9   7 571.707 1909.68   0
  -1  -9   7 778.620 2099.42   2
  -1  -9   7 1562.86 1463.33   1
   1  -9  -7-715.175 1985.50   2
   1   9  -6-249.628 1493.53   0
  -1  -9   6-463.834 1413.93   1
   1  -9  -6-404.611 1718.17   1
  -1   9   6-255.439 1771.39   0
   1  -9  -6 204.332 1832.30   2
  -1  -9   6 0.00000 1960.20   2
   1   9  -5 7019.53 1873.17   0
   1  -9  -5 7914.54 1984.76   1
   1  -9  -5 7799.46 2178.39   2
  -1  -9   5 7044.77 2320.89   2
  -1   9   5 7493.82 2089.70   0
  -1  -9   5 7549.77 1865.52   1
   1  -9  -4 313.839 1586.09   1
  -1  -9   4 1011.48 1507.40   1
   1  -9  -4-807.757 1858.88   2
   1   9  -4-40.2423 1661.87   0
  -1   9   4 1417.90 1585.08   0
  -1  -9   4 435.187 1752.25   2
  -1  -9   3 4052.38 2078.49   2
  -1   9   3 4491.27 1737.54   0
  -1  -9   3 3076.59 1658.43   1
   1   9  -3 3281.32 1604.01   0
   1  -9  -3 2557.37 1551.92   1
   1  -9  -3 2200.53 1719.40   2
   1  -9  -2 679.400 1473.56   1
  -1  -9   2 1405.58 1546.84   1
   1  -9  -2 880.017 1742.34   2
  -1  -9   2 839.379 1725.73   2
   1   9  -2 696.147 1745.61   0
  -1   9   2 486.409 1535.76   0
   1  -9  -1 8790.33 2139.29   2
  -1   9   1 8072.16 1809.55   0
  -1  -9   1 8334.78 2011.36   2
  -1  -9   1 6918.01 1907.63   1
   1  -9  -1 6717.18 1722.96   1
   1   9  -1 5573.06 1891.87   0
  -1  -9   0-453.733 1787.25   2
   1   9   0 992.945 1638.12   0
   1  -9   0 803.302 1389.04   1
  -1  -9   0 1273.40 1650.59   1
  -1   9   0 1668.26 1363.17   0
   1  -9   0 910.262 1827.69   2
   1   9   1 279.191 1709.23   0
  -1   9  -1-256.586 1432.06   0
  -1  -9  -1 32.6368 1623.38   2
   1  -9   1 411.143 1915.49   2
  -1  -9  -1 615.838 1606.78   1
   1  -9   1 1723.79 1358.30   1
  -1  -9  -2-57.5855 1633.47   2
   1  -9   2-438.128 1258.28   1
  -1  -9  -2 132.873 1750.74   1
   1   9   2 360.112 1857.54   0
  -1   9  -2-11.9859 1387.63   0
   1  -9   2-391.723 1834.12   2
  -1   9  -3 5286.09 1586.25   0
   1  -9   3 4097.97 1460.96   1
   1  -9   3 5124.43 1949.80   2
  -1  -9  -3 4449.14 1869.01   2
  -1  -9  -3 5469.46 2023.44   1
   1   9   3 6167.26 2100.70   0
  -1   9  -4 1390.40 1313.28   0
  -1  -9  -4 218.986 1725.49   1
  -1  -9  -4 634.488 1751.05   2
   1   9   4 2614.30 1994.96   0
   1  -9   4 465.905 1696.12   2
   1  -9   4 979.580 1303.09   1
   1   9   5 1785.78 1878.88   0
   1  -9   5 3166.11 1382.37   1
  -1  -9  -5 2100.38 1747.55   2
  -1   9  -5 2452.51 1363.78   0
   1  -9   5 853.138 2066.46   2
  -1  -9  -5 3794.24 1865.96   1
  -1  -9  -6 1063.84 1646.82   2
   1  -9   6 435.631 1206.87   1
   1   9   6 1183.58 1979.63   0
  -1  -9  -6 913.693 1744.50   1
  -1   9  -6 970.189 1295.36   0
   1  -9   6 794.913 2191.46   2
  -1   9  -7 1807.79 1332.18   0
   1  -9   7 1855.31 2202.15   2
  -1  -9  -7 2067.98 1804.66   1
  -1  -9  -7 1101.88 1688.40   2
   1  -9   7 1154.57 1226.40   1
   1   9   7 442.295 2184.84   0
   1  -9   8 1529.79 2167.41   2
   1  -9   8-174.821 1153.16   1
  -1  -9  -8 133.333 1779.52   1
  -1  -9  -8 15.5104 1824.02   2
  -1   9  -8 371.996 1196.92   0
   1   9   8-577.007 2084.53   0
   1   9   9-46.2585 1921.75   0
  -1  -9  -9-122.473 1841.09   2
  -1   9  -9-240.906 1331.32   0
   1  -9   9 139.003 1148.75   1
  -1  -9  -9-107.709 2034.43   1
   1  -9   9 2070.64 2068.69   2
  -1   9 -10-184.950 1262.85   0
  -1  -9 -10 484.583 1814.17   2
   1   9  10-184.861 2304.48   0
  -1  -9 -10 336.745 2191.60   1
   1  -9  10 1412.91 2196.33   2
   1  -9  10 941.460 1151.17   1
  -1  -9 -11 2248.07 1784.99   2
   1  -9  11 1676.40 2449.97   2
   1   9  11 3404.13 2255.48   0
  -1  -9 -11 2732.79 2055.97   1
   1  -9  11 1142.56 1182.16   1
  -1   9 -11 1798.84 1310.07   0
  -1  -9 -12 95.6990 1912.44   2
   1   9  12-180.504 2243.47   0
  -1   9 -12 732.971 1276.44   0
  -1  -9 -12-605.547 2303.09   1
   1  -9  12-174.880 1244.08   1
   1  -9  12 1260.25 2527.34   2
  -1   9 -13 1413.21 1378.63   0
   1   9  13 2013.63 2233.20   0
   1  -9  13 3307.05 1324.61   1
   1  -9  13 3109.16 2525.68   2
  -1  -9 -13 1904.60 2158.53   1
  -1  -9 -13 1628.29 1781.16   2
   1   9  14-1191.60 2428.30   0
  -1  -9 -14 130.210 1947.11   2
  -1  -9 -14 845.798 2315.53   1
   1  -9  14 176.655 1253.09   1
  -1   9 -14 284.098 1276.47   0
   1   9  15 1339.69 2186.77   0
  -1   9 -15-47.1750 1398.10   0
   1  -9  15-55.7256 1344.01   1
  -1  -9 -15 906.099 1772.08   2
  -1  -9 -16-438.228 1937.90   2
   1   9  16 423.313 2111.20   0
   1  -9  16-702.973 1337.69   1
  -1   9 -16 281.703 1348.98   0
  -1  -9 -17 1607.89 2179.00   2
  -1   9 -17 2272.39 1476.11   0
   1   9  17 3215.00 2284.21   0
   1  -9  17 757.284 1421.72   1
   1   9  18 2511.65 2173.41   0
  -1   9 -18 707.438 1460.38   0
  -1  -9 -18 531.922 2232.50   2
   1  -9  18 285.638 1398.66   1
   1  -9  19 973.312 1527.78   1
  -1  -9 -19 691.048 2215.96   2
  -1   9 -19 2664.62 1502.40   0
   1  -9  20-115.427 1527.01   1
  -1   9 -20-672.810 1666.48   0
  -1  -9 -20 421.966 2288.08   2
  -1  -9 -21-229.517 2424.59   2
  -1   9 -21 1458.31 1623.29   0
  -1   9 -22-282.751 1595.62   0
  -1  -9 -22-451.813 2419.05   2
  -1  -9 -23 517.988 2248.06   2
  -1   9 -23 252.088 1612.72   0
  -1  -9 -24-445.898 2378.31   2
  -1   9 -24 380.787 1686.26   0
  -1   9 -25 61.5127 1713.15   0
  -1  -9 -25-1172.57 2797.44   2
  -1  -9 -26 267.592 2358.62   2
  -1   9 -26-817.430 1856.03   0
  -1  -9 -27 321.207 2700.44   2
  -1   9 -27-131.813 1911.39   0
  -1  -9 -28-1349.42 2530.20   2
  -1   9 -28-1064.92 1984.22   0
  -1   9 -29-1026.64 1943.69   0
  -1  -9 -29-58.4160 2821.56   2
  -1   9 -30-597.963 1998.61   0
  -1  -9 -30-285.039 2667.46   2
  -1  -9 -31 294.152 2872.51   2
  -1  -9 -32-943.240 3220.69   2
  -1  -9 -33-1719.59 3208.51   2
  -1  -9 -34-27.9382 2898.11   2
  -1  -9 -35 486.080 3111.08   2
  -1  -9 -36 846.045 2986.18   2
   1  10 -34 433.891 2770.94   0
   1 -10 -33 1073.02 2725.96   2
   1  10 -33 1280.64 2750.56   0
   1  10 -32 2437.48 2424.54   0
   1 -10 -32-568.086 3160.63   2
   1  10 -31 613.547 2280.46   0
   1 -10 -31 1745.11 3341.52   2
   1  10 -30-1110.86 2428.37   0
   1 -10 -30-250.011 2723.39   2
   1 -10 -29-773.644 3038.53   2
   1  10 -29-482.888 2215.76   0
   1  10 -28 654.322 2073.76   0
   1 -10 -28 347.412 2991.22   2
   1  10 -27-811.904 2234.05   0
   1 -10 -27 627.037 2914.77   2
   1  10 -26 39.4355 2098.23   0
  -1 -10  26 173.029 2295.31   1
   1 -10 -26 278.277 2858.34   2
   1  10 -25-931.247 2208.85   0
   1 -10 -25 557.819 2844.02   2
  -1 -10  25 1591.72 2063.79   1
  -1 -10  24-508.155 2079.65   1
   1  10 -24 283.335 1927.24   0
   1 -10 -24-205.747 2350.18   2
  -1 -10  23 1310.07 1988.26   1
   1 -10 -23 559.371 2548.29   2
   1  10 -23 1723.12 1987.89   0
   1 -10 -22 169.010 2576.48   2
  -1 -10  22 1056.70 1919.17   1
   1  10 -22 1284.11 1794.61   0
   1 -10 -21 1911.49 2388.02   2
  -1  10  21 652.159 2842.81   0
   1  10 -21-371.374 1901.65   0
  -1 -10  21-1.61517 1836.57   1
  -1 -10  20 822.336 1718.72   1
   1  10 -20 1370.10 1777.74   0
  -1  10  20-871.617 2698.77   0
   1 -10 -20-6.92835 2137.22   2
  -1  10  19 1415.78 2562.92   0
   1 -10 -19-298.631 2172.99   2
  -1 -10  19 474.748 1833.19   1
   1  10 -19-713.636 1928.34   0
  -1  10  18 2713.82 2630.01   0
   1  10 -18-185.668 1923.61   0
   1 -10 -18 738.335 2210.54   2
  -1 -10  18 291.671 1812.87   1
  -1  10  17-107.437 2663.96   0
   1  10 -17 432.958 1766.68   0
  -1 -10  17-197.938 1728.45   1
   1 -10 -17 2784.75 1915.01   2
   1 -10 -16-339.690 2125.26   2
   1  10 -16-1250.51 1781.93   0
   1 -10 -16-1273.22 2554.76   1
  -1  10  16 237.907 2477.77   0
  -1 -10  16-230.385 1793.46   1
   1  10 -15 29.5983 1746.97   0
  -1  10  15 1665.33 2421.43   0
  -1 -10  15 201.561 1571.21   1
   1 -10 -15-439.747 2492.52   1
   1 -10 -15 776.129 2316.81   2
   1 -10 -14-531.965 2418.78   2
   1  10 -14-61.3844 1606.99   0
  -1  10  14-301.953 2197.06   0
   1 -10 -14-459.307 2394.81   1
  -1 -10  14 708.938 1441.07   1
   1  10 -13-361.989 1593.18   0
  -1  10  13 1406.43 2361.36   0
  -1 -10  13-890.291 1629.23   1
   1 -10 -13 1514.60 2220.67   1
   1 -10 -13-346.134 2259.43   2
  -1  10  12 427.827 2285.01   0
   1 -10 -12 1224.54 2246.51   1
  -1 -10  12 393.843 1604.75   1
   1  10 -12 1694.05 1597.63   0
   1 -10 -12 445.413 1989.39   2
   1  10 -11 542.679 1590.99   0
  -1 -10  11 602.843 2414.36   2
  -1  10  11 1215.57 2068.10   0
   1 -10 -11 297.264 2158.69   2
  -1 -10  11 697.749 1565.61   1
   1 -10 -11 859.585 2143.37   1
   1  10 -10 612.165 1710.07   0
  -1  10  10 495.612 2001.92   0
  -1 -10  10-284.925 2356.49   2
   1 -10 -10 1526.14 1912.03   2
  -1 -10  10 414.833 1494.97   1
   1 -10 -10-294.886 2092.00   1
   1  10  -9-310.052 1751.85   0
   1 -10  -9-332.377 2051.30   1
   1 -10  -9 1449.76 2203.17   2
  -1  10   9 221.013 2149.51   0
  -1 -10   9-22.9260 2542.55   2
  -1 -10   9 86.8555 1514.47   1
   1  10  -8 889.787 1550.34   0
  -1 -10   8 501.590 2510.60   2
   1 -10  -8 357.300 1951.52   1
  -1  10   8 1915.36 2040.76   0
  -1 -10   8 901.133 1666.31   1
   1 -10  -8 1049.89 1837.48   2
  -1 -10   7-109.680 2480.62   2
  -1 -10   7 417.880 1606.01   1
   1 -10  -7 212.290 1800.40   1
   1 -10  -7 240.635 2151.98   2
   1  10  -7-123.793 1654.81   0
  -1  10   7-297.118 1935.21   0
   1 -10  -6 1139.52 1996.24   2
  -1 -10   6-411.996 2190.48   2
   1  10  -6-710.524 1792.18   0
  -1 -10   6 1086.92 1553.39   1
  -1  10   6 143.591 1817.26   0
   1 -10  -6 521.530 1733.52   1
   1  10  -5 179.464 1729.75   0
  -1 -10   5-598.429 1674.82   1
   1 -10  -5-117.667 1701.56   1
   1 -10  -5-13.0173 1844.48   2
  -1  10   5 739.511 1631.37   0
  -1 -10   5 18.5562 2041.51   2
  -1 -10   4 2231.44 2065.28   2
   1 -10  -4 1275.29 1895.29   2
  -1  10   4 1221.78 1768.29   0
   1 -10  -4 1236.33 1612.91   1
   1  10  -4 1852.74 1839.28   0
  -1 -10   4 1475.05 1638.05   1
  -1  10   3 2482.76 1737.38   0
  -1 -10   3 2251.77 1659.85   1
   1 -10  -3 1918.22 1667.37   1
  -1 -10   3 2308.93 2159.84   2
   1  10  -3 2718.39 1882.00   0
   1 -10  -3 3900.25 2218.98   2
  -1 -10   2 54.5270 2036.98   2
   1 -10  -2 119.681 1594.82   1
   1  10  -2 435.950 1635.41   0
  -1  10   2 56.3186 1665.32   0
  -1 -10   2 255.134 1724.34   1
   1 -10  -2 463.319 2029.29   2
  -1 -10   1-1038.09 2030.76   2
   1 -10  -1-269.138 1899.19   2
  -1  10   1 994.580 1483.02   0
   1 -10  -1-241.026 1521.32   1
   1  10  -1 532.108 1713.84   0
  -1 -10   1-421.596 1878.48   1
   1 -10   0 28.0886 1876.65   2
  -1 -10   0 802.638 1806.26   1
   1  10   0 475.073 1831.81   0
  -1  10   0 441.395 1601.93   0
  -1 -10   0 1666.57 1991.06   2
   1 -10   0 697.880 1506.40   1
  -1 -10  -1 34.0564 1721.39   1
  -1 -10  -1 1100.97 1999.32   2
   1 -10   1 192.926 1477.33   1
   1 -10   1 1219.95 1845.48   2
   1  10   1 1214.20 1895.41   0
  -1  10  -1 1587.41 1666.15   0
   1 -10   2-168.140 1399.92   1
  -1  10  -2 262.319 1508.39   0
   1 -10   2-517.674 1775.27   2
   1  10   2-390.949 1880.84   0
  -1 -10  -2 392.673 1855.81   2
  -1 -10  -2-133.968 1821.94   1
  -1 -10  -3-581.812 1896.42   2
  -1  10  -3 1867.56 1529.40   0
   1  10   3 1697.17 1858.70   0
   1 -10   3 12.0148 1899.99   2
  -1 -10  -3-202.939 1850.03   1
   1 -10   3 241.212 1339.08   1
   1 -10   4 82.4871 2049.24   2
  -1 -10  -4 364.368 1956.71   1
   1  10   4 916.562 1867.46   0
  -1  10  -4 908.790 1353.08   0
  -1 -10  -4 1894.40 1931.87   2
   1 -10   4 1569.82 1413.47   1
  -1 -10  -5 2649.87 1945.02   1
   1 -10   5 1446.47 1446.31   1
  -1 -10  -5 2710.78 2136.67   2
   1 -10   5 2455.41 2104.73   2
   1  10   5 1858.66 1893.55   0
  -1  10  -5 2236.52 1470.24   0
  -1  10  -6 1543.76 1437.88   0
   1 -10   6 362.829 1348.82   1
   1 -10   6 1798.30 2162.36   2
  -1 -10  -6 2609.10 2105.82   2
  -1 -10  -6 1873.09 2014.73   1
   1  10   6 352.997 2057.82   0
   1 -10   7 605.117 2235.46   2
   1 -10   7-740.265 1418.56   1
  -1  10  -7 368.702 1461.87   0
  -1 -10  -7-838.794 2024.77   2
   1  10   7-18.6433 2406.08   0
  -1 -10  -7-840.954 2126.31   1
   1  10   8 412.106 2318.87   0
  -1 -10  -8 1297.83 2382.23   1
  -1  10  -8 2795.58 1537.26   0
   1 -10   8 2071.83 1402.28   1
   1 -10   8 2168.19 2311.20   2
  -1 -10  -8 2530.58 1865.58   2
   1 -10   9-7.17100 2445.45   2
  -1 -10  -9 583.145 1686.44   2
  -1  10  -9 190.423 1443.71   0
   1  10   9 30.8742 2257.99   0
  -1 -10  -9 1879.69 2126.37   1
   1 -10   9-79.2206 1379.26   1
   1 -10  10-122.009 2384.24   2
  -1 -10 -10-144.438 2101.90   2
   1  10  10 1790.41 2396.76   0
  -1 -10 -10 10.7823 2101.57   1
  -1  10 -10-354.957 1457.91   0
   1 -10  10-676.795 1326.56   1
  -1  10 -11 1023.79 1337.52   0
  -1 -10 -11-750.033 2341.09   1
   1  10  11 718.039 2166.51   0
  -1 -10 -11 470.568 1826.71   2
   1 -10  11-291.007 1466.52   1
   1 -10  11 423.470 2475.82   2
  -1 -10 -12-226.528 2270.25   1
   1 -10  12 35.5456 2671.74   2
  -1  10 -12 328.722 1419.98   0
  -1 -10 -12 478.948 2055.70   2
   1  10  12 277.885 2327.76   0
   1 -10  13-18.1765 2659.31   2
  -1 -10 -13 1559.56 2463.79   1
   1  10  13 634.772 2658.33   0
  -1 -10 -13 1535.36 1961.46   2
  -1  10 -13 961.908 1502.52   0
  -1  10 -14 1289.45 1380.86   0
   1  10  14 71.6205 2622.22   0
  -1 -10 -14 1209.52 2173.79   2
  -1 -10 -14 997.888 2794.60   1
  -1  10 -15 1089.35 1530.06   0
  -1 -10 -15 1053.67 2311.54   2
  -1 -10 -15 1727.87 2681.93   1
   1  10  15-679.995 2485.78   0
   1  10  16 1292.54 2484.06   0
  -1 -10 -16-644.467 2564.57   1
  -1  10 -16 1133.39 1624.87   0
  -1 -10 -16 256.149 2071.64   2
  -1 -10 -17 1116.44 2584.46   1
  -1 -10 -17 565.750 2022.91   2
   1  10  17 721.259 2652.86   0
  -1  10 -17 723.662 1522.32   0
  -1 -10 -18-107.046 2459.35   1
  -1 -10 -18 405.238 2124.41   2
   1  10  18-394.892 2670.06   0
   1  10  19 248.146 2887.89   0
  -1 -10 -19 130.806 2189.60   2
  -1  10 -19-651.454 1623.83   0
  -1 -10 -20 807.503 2263.28   2
   1  10  20 336.233 2683.65   0
  -1  10 -20-296.766 1773.16   0
  -1 -10 -21-269.673 2164.42   2
  -1  10 -21 1.56708 1808.79   0
   1  10  21-469.536 2860.91   0
  -1  10 -22 1770.38 1727.60   0
   1  10  22 143.009 3147.36   0
  -1 -10 -22 751.133 2170.38   2
  -1 -10 -23-752.202 2545.91   2
   1  10  23-1776.16 3263.26   0
  -1  10 -23 1529.42 1731.37   0
  -1 -10 -24 949.648 2707.04   2
   1  10  24 969.853 2828.84   0
   1  10  25 376.623 3469.24   0
  -1 -10 -25-12.7421 2355.55   2
  -1 -10 -26 1070.21 2607.85   2
  -1 -10 -27 1434.03 2751.04   2
  -1 -10 -28 1299.98 2801.88   2
  -1 -10 -29 2190.00 2601.39   2
  -1 -10 -30 1305.71 3164.75   2
  -1 -10 -31-1663.47 2747.21   2
  -1 -10 -32 968.899 2943.22   2
  -1 -10 -33 2646.51 3128.20   2
  -1  11  30-448.088 4140.82   0
   1 -11 -29 484.688 2874.33   2
  -1  11  29-1110.51 3633.58   0
   1  11 -28-1403.41 2372.60   0
   1 -11 -28-1192.00 3162.87   2
  -1  11  28-1440.71 3668.72   0
  -1  11  27 1828.02 3422.32   0
   1 -11 -27 41.9065 2842.33   2
   1  11 -27 425.053 2426.25   0
   1 -11 -26 38.1258 3092.27   2
   1  11 -26 50.7557 2259.01   0
  -1  11  26 852.281 3408.45   0
   1  11 -25 287.972 2149.87   0
   1 -11 -25 828.825 2676.49   2
  -1  11  25 2785.22 3019.96   0
   1  11 -24 273.806 2054.11   0
  -1  11  24-950.982 3303.34   0
   1 -11 -24 1410.88 2577.29   2
  -1  11  23 46.6167 3181.91   0
   1  11 -23 684.903 2155.01   0
   1 -11 -23-1798.86 3133.32   2
  -1  11  22-345.678 3047.43   0
   1 -11 -22-764.939 2835.33   2
  -1  11  21 373.175 3048.43   0
   1 -11 -21 233.110 2379.24   2
   1  11 -21 384.901 1883.97   0
   1 -11 -20 1392.90 2279.21   2
  -1  11  20 2556.71 3195.46   0
   1  11 -20 1369.01 1896.57   0
   1 -11 -20 440.890 2864.21   1
   1 -11 -19 2650.18 2698.38   1
   1 -11 -19 183.688 2515.86   2
  -1  11  19 914.022 2862.34   0
   1  11 -19 266.194 1932.94   0
   1 -11 -18-1441.17 2839.18   1
  -1  11  18 686.506 2835.55   0
  -1 -11  18 347.638 1917.24   1
   1  11 -18 1512.57 1868.92   0
   1 -11 -18-47.7195 2570.28   2
   1 -11 -17 355.292 2822.90   1
   1 -11 -17-224.913 2556.24   2
  -1  11  17-2181.99 2880.30   0
  -1 -11  17-521.538 1967.48   1
   1  11 -17-609.668 1854.16   0
   1 -11 -16 1379.24 2491.11   2
  -1  11  16 796.218 2646.61   0
   1 -11 -16 59.1919 2813.01   1
   1  11 -16 153.558 1813.00   0
  -1 -11  16 465.639 1938.77   1
   1 -11 -15 298.372 2456.20   1
   1  11 -15 62.7037 1819.49   0
   1 -11 -15-1295.32 2377.13   2
  -1 -11  15 189.630 1771.83   1
  -1  11  15 199.220 2561.85   0
   1 -11 -14 831.119 2588.38   1
  -1 -11  14-73.6887 1763.92   1
   1  11 -14 305.458 1730.15   0
   1 -11 -14-356.169 2159.37   2
  -1  11  14-48.2186 2554.85   0
  -1  11  13 215.952 2569.56   0
   1  11 -13 631.673 1812.83   0
   1 -11 -13 539.906 2591.71   1
   1 -11 -13-1063.38 2343.81   2
  -1 -11  13 389.647 1737.86   1
  -1  11  12-373.841 2523.46   0
   1 -11 -12-1843.54 2716.60   2
  -1 -11  12 878.839 1755.50   1
   1 -11 -12-364.687 2356.38   1
   1  11 -12-687.781 1795.68   0
   1 -11 -11-167.608 2473.55   2
   1 -11 -11 907.223 2379.54   1
  -1  11  11-1049.49 2334.19   0
  -1 -11  11-432.218 2653.20   2
   1  11 -11 227.895 1786.69   0
  -1 -11  11 284.157 1760.36   1
  -1 -11  10 29.0409 1793.13   1
   1  11 -10 709.521 1665.69   0
   1 -11 -10 498.877 2095.68   2
   1 -11 -10-854.466 2191.79   1
  -1 -11  10-698.486 2433.25   2
  -1  11  10 1615.50 2241.71   0
   1 -11  -9 78.5869 2126.07   1
  -1  11   9 508.693 2332.25   0
  -1 -11   9 426.984 2502.84   2
   1  11  -9 388.538 1847.18   0
  -1 -11   9 72.9056 1783.14   1
   1 -11  -9 495.678 2436.43   2
   1 -11  -8 1542.30 1967.53   1
  -1 -11   8 329.366 1704.50   1
  -1 -11   8-38.6899 2579.51   2
   1 -11  -8 444.252 2175.93   2
  -1  11   8 496.392 2227.50   0
   1  11  -8-267.400 1780.75   0
   1  11  -7-76.4134 1813.84   0
  -1 -11   7 447.997 1707.02   1
   1 -11  -7 227.149 2448.36   2
   1 -11  -7 614.343 1972.15   1
  -1 -11   7 604.335 2641.48   2
  -1  11   7-778.902 2164.34   0
  -1 -11   6-365.804 2439.08   2
   1  11  -6 82.3841 1809.71   0
   1 -11  -6-551.087 2197.29   2
  -1 -11   6 211.330 1753.06   1
  -1  11   6 1165.47 2184.48   0
   1 -11  -6 8.80072 2006.45   1
  -1 -11   5 2624.45 2290.01   2
   1 -11  -5 1248.91 2488.67   2
   1 -11  -5 366.167 2033.05   1
  -1  11   5 4209.16 2232.68   0
   1  11  -5 255.455 1887.29   0
  -1 -11   5 379.350 1771.11   1
   1  11  -4 644.881 1858.90   0
  -1 -11   4 969.974 1750.67   1
  -1 -11   4-470.025 2347.48   2
   1 -11  -4-166.472 1881.23   1
  -1  11   4 190.815 1992.99   0
   1 -11  -4 767.047 2089.61   2
   1  11  -3 745.929 1917.31   0
  -1  11   3-297.424 1962.68   0
  -1 -11   3 901.166 1896.57   1
   1 -11  -3-195.022 1766.83   1
  -1 -11   3 1023.17 2204.03   2
   1 -11  -3 1291.82 2394.20   2
   1  11  -2-593.618 2065.68   0
  -1 -11   2 181.384 2323.33   2
  -1  11   2-304.550 1830.92   0
  -1 -11   2 1124.51 1878.23   1
   1 -11  -2 564.256 1745.95   1
   1 -11  -2-615.319 2451.85   2
   1 -11  -1-774.408 2303.88   2
  -1 -11   1-682.238 1984.71   1
  -1 -11   1-809.733 2287.18   2
   1 -11  -1 555.151 1672.52   1
   1  11  -1-454.604 2051.49   0
  -1  11   1-71.2380 1907.46   0
  -1 -11   0-180.947 2239.53   2
   1 -11   0-68.8562 2200.72   2
   1  11   0-229.758 1906.95   0
   1 -11   0-1140.35 1691.67   1
  -1  11   0 1024.05 1857.06   0
  -1 -11   0 1111.31 1912.11   1
  -1 -11  -1 284.084 2217.87   2
  -1 -11  -1 843.197 2075.81   1
  -1  11  -1 1200.97 1707.38   0
   1 -11   1 1315.00 1590.26   1
   1 -11   1-440.262 2554.39   2
   1  11   1-351.850 1974.02   0
  -1 -11  -2 814.395 2238.44   2
   1 -11   2 111.256 1628.61   1
   1 -11   2-166.646 2563.36   2
  -1 -11  -2 374.514 2135.01   1
  -1  11  -2 180.485 1721.92   0
   1  11   2 379.976 2156.00   0
  -1  11  -3 48.0592 1614.80   0
   1 -11   3 3312.81 2594.31   2
  -1 -11  -3 927.682 2175.69   2
   1  11   3 139.258 2194.35   0
  -1 -11  -3-326.945 2180.26   1
   1 -11   4 573.059 2377.23   2
  -1 -11  -4-2.04964 2113.20   2
  -1 -11  -4 215.374 2146.24   1
  -1  11  -4 549.828 1652.95   0
   1  11   4-228.589 2270.58   0
   1 -11   5 1250.06 2523.08   2
  -1 -11  -5-827.572 2259.98   1
   1  11   5-193.133 2227.88   0
  -1  11  -5 1239.89 1710.57   0
  -1 -11  -5 477.674 2100.16   2
   1  11   6 1061.16 2109.44   0
  -1  11  -6 860.731 1554.88   0
   1 -11   6 1376.47 2819.81   2
  -1 -11  -6 80.2858 2230.28   2
  -1 -11  -6 354.923 2106.12   1
   1  11   7-665.806 2507.00   0
  -1 -11  -7 206.891 2255.13   2
  -1  11  -7 998.060 1551.26   0
  -1 -11  -7 771.140 2424.30   1
   1 -11   7 818.372 2845.30   2
  -1  11  -8 695.391 1534.58   0
  -1 -11  -8-1183.47 2279.90   1
   1  11   8 293.362 2188.21   0
   1 -11   8 1664.87 2985.92   2
  -1 -11  -8 546.883 2067.60   2
  -1  11  -9 274.222 1538.45   0
   1  11   9 3262.16 2438.21   0
  -1 -11  -9 6.72661 2184.08   1
  -1 -11  -9 786.612 2269.60   2
   1 -11   9 494.327 2866.31   2
  -1 -11 -10-382.245 2119.10   2
   1  11  10-688.655 2407.66   0
   1 -11  10 306.996 2645.29   2
  -1 -11 -10 448.573 2512.05   1
  -1  11 -10 131.266 1598.59   0
   1  11  11-1418.29 2932.01   0
   1 -11  11 424.885 2829.98   2
  -1  11 -11 820.274 1640.81   0
  -1 -11 -11 538.183 2342.73   1
  -1 -11 -11-602.544 2344.18   2
  -1 -11 -12 615.052 2222.06   2
   1  11  12-248.685 2768.04   0
  -1  11 -12 379.053 1670.78   0
   1 -11  12-1140.58 2901.19   2
  -1 -11 -12 140.427 2601.87   1
  -1 -11 -13 261.772 2318.97   2
  -1 -11 -13-99.6131 2828.11   1
   1 -11  13 1506.15 3211.42   2
  -1  11 -13 1565.04 1655.90   0
   1  11  13 1609.33 2545.77   0
  -1 -11 -14-361.262 2673.43   1
  -1 -11 -14 266.421 2501.01   2
   1  11  14-124.437 2775.63   0
  -1  11 -14 301.123 1725.02   0
  -1 -11 -15 887.274 2686.74   1
  -1  11 -15-570.076 1703.62   0
   1  11  15-531.381 3009.48   0
  -1 -11 -15-38.9351 2533.38   2
  -1 -11 -16 704.177 2524.35   1
   1  11  16-929.943 3005.59   0
  -1 -11 -16 765.987 2334.07   2
   1  11  17-248.929 3000.10   0
  -1 -11 -17-88.6941 2640.82   1
  -1 -11 -17 527.906 2427.46   2
  -1 -11 -18-267.412 2922.71   1
   1  11  18-393.465 3144.57   0
  -1 -11 -18-1265.74 2466.42   2
  -1 -11 -19-437.714 2769.57   1
  -1 -11 -19-169.258 2341.99   2
   1  11  19 232.883 3115.86   0
  -1 -11 -20 1128.51 2791.21   1
   1  11  20 592.474 3177.24   0
  -1 -11 -20-470.472 2453.70   2
  -1 -11 -21 122.674 2483.71   2
   1  11  21 1281.07 2993.90   0
  -1 -11 -21 1561.13 2861.55   1
   1  11  22-818.947 2928.47   0
  -1 -11 -22 1038.68 3263.47   1
  -1 -11 -22-294.140 2798.97   2
  -1 -11 -23 744.074 2897.96   2
  -1 -11 -23 1990.76 3195.27   1
   1  11  23-20.7299 3607.19   0
   1  11  24-1623.96 3243.67   0
  -1 -11 -24 27.3063 2940.70   1
  -1 -11 -24 280.051 2748.91   2
  -1 -11 -25-302.681 2628.05   2
   1  11  25 571.380 3064.93   0
  -1 -11 -25-163.893 3627.68   1
   1  11  26 240.939 3714.44   0
  -1 -11 -26-1035.69 3131.19   2
   1  11  27 2546.27 3413.40   0
  -1 -11 -27-1043.03 2911.24   2
  -1 -11 -28 1369.69 3273.19   2
   1  11  28-687.103 3874.45   0
  -1 -11 -29 684.524 2827.44   2
   1  11  29-2191.17 3846.65   0
  -1 -11 -30 186.995 3374.96   2
   1  11  30-1822.22 3757.96   0
  -1  12  27 3144.26 3802.98   0
   1 -12 -27 1636.99 3923.05   1
   1 -12 -26-1972.06 4013.95   1
   1 -12 -25 1360.67 2963.97   2
  -1  12  25 951.371 3526.44   0
   1 -12 -25 1068.76 3544.82   1
  -1  12  24-1420.68 3665.98   0
   1 -12 -24 1913.02 3177.05   2
   1 -12 -24 1341.16 3529.99   1
   1 -12 -23-867.423 3491.24   1
   1 -12 -23-189.363 3010.75   2
  -1  12  23-809.896 3509.67   0
   1  12 -22 184.005 2257.94   0
  -1  12  22-1071.24 3167.70   0
   1 -12 -22 103.712 3272.32   1
   1 -12 -22-712.435 2844.30   2
   1 -12 -21-763.078 2949.91   2
   1 -12 -21-692.306 3174.88   1
  -1  12  21-1343.87 3030.41   0
   1  12 -21 949.328 2237.46   0
  -1  12  20 3717.41 3027.89   0
   1 -12 -20 1399.24 2928.20   1
   1  12 -20-721.132 2225.38   0
   1 -12 -20 1356.26 3028.48   2
  -1  12  19 244.098 2961.03   0
   1  12 -19-1651.28 2296.15   0
   1 -12 -19 631.372 3101.26   2
   1 -12 -19-62.4663 3098.61   1
   1 -12 -18 834.959 2956.45   2
  -1  12  18-538.180 3032.91   0
   1  12 -18 1362.34 2017.80   0
   1 -12 -18 8.66291 3204.23   1
   1  12 -17 302.883 1940.09   0
   1 -12 -17-978.516 3073.58   1
  -1  12  17-2334.11 3088.91   0
   1 -12 -17-19.4629 2916.67   2
   1  12 -16 368.237 2022.61   0
   1 -12 -16 43.8941 2690.87   2
   1 -12 -16 468.030 2848.48   1
  -1  12  16 2560.90 2864.59   0
   1 -12 -15 1301.61 2660.78   1
   1  12 -15-23.1655 1812.68   0
  -1  12  15-930.055 2785.71   0
   1 -12 -15 459.938 2763.17   2
   1 -12 -14-277.937 2657.61   1
  -1  12  14-101.974 2629.87   0
   1 -12 -14-496.574 2844.51   2
   1  12 -14 11.4373 2028.68   0
   1  12 -13 527.516 2090.43   0
  -1  12  13-1558.09 2760.04   0
   1 -12 -13-1606.42 2897.33   2
   1 -12 -13 36.2090 2534.64   1
   1 -12 -12-1049.89 3071.13   2
   1 -12 -12-423.654 2600.77   1
  -1  12  12 205.921 2577.95   0
   1  12 -12 71.3759 2253.08   0
   1 -12 -11-392.501 2635.14   2
  -1  12  11-851.577 2644.67   0
   1  12 -11 71.3948 1989.06   0
   1 -12 -11-1105.18 2656.79   1
   1  12 -10 814.072 1976.14   0
  -1  12  10-933.508 2627.56   0
  -1 -12  10-245.423 2077.50   1
   1 -12 -10 212.936 2346.33   1
   1 -12 -10 811.263 2395.33   2
  -1 -12  10 1432.30 3022.39   2
   1 -12  -9-233.989 2771.92   2
  -1 -12   9 1990.49 1791.23   1
  -1  12   9 850.023 2353.27   0
  -1 -12   9 1462.70 3203.44   2
   1  12  -9 2048.03 2106.72   0
   1 -12  -9 1160.78 2295.60   1
   1 -12  -8 1059.41 2781.17   2
   1  12  -8 1120.77 1937.67   0
  -1 -12   8 1011.87 1937.56   1
  -1  12   8 882.662 2413.65   0
  -1 -12   8 337.233 3058.25   2
  -1 -12   7 1486.12 1997.02   1
   1 -12  -7 862.048 2467.26   2
   1  12  -7 152.146 1997.28   0
  -1 -12   7 1336.67 2982.76   2
  -1  12   7 655.068 2214.18   0
  -1 -12   6-496.823 2180.30   1
   1 -12  -6 243.414 2661.67   2
  -1 -12   6 1625.27 2895.13   2
   1  12  -6-545.135 1948.04   0
  -1  12   6 534.925 2023.72   0
  -1 -12   5 1111.42 2813.22   2
   1  12  -5 308.026 1904.77   0
   1 -12  -5 582.335 2293.90   2
  -1 -12   5-62.0004 2045.83   1
  -1  12   5-552.247 2164.47   0
  -1 -12   4-1352.96 2885.64   2
  -1  12   4-1584.62 2162.46   0
   1  12  -4-809.483 2038.51   0
   1 -12  -4 2582.16 2867.47   2
  -1 -12   4-439.569 2068.79   1
  -1  12   3 2401.81 1975.97   0
  -1 -12   3 522.840 2063.68   1
  -1 -12   3 704.837 2692.36   2
   1  12  -3 17.9532 2147.98   0
   1 -12  -3-582.458 2449.89   2
   1 -12  -2-474.658 2890.69   2
  -1 -12   2-1078.96 2253.35   1
  -1  12   2-809.968 2044.17   0
   1  12  -2 210.782 2370.10   0
  -1 -12   2-45.0578 2454.36   2
  -1 -12   1-635.556 2528.94   2
   1 -12  -1-839.675 2556.61   2
  -1 -12   1-563.370 2209.03   1
  -1  12   1-563.432 1986.00   0
   1  12  -1 131.793 2074.17   0
  -1  12   0 811.373 1825.40   0
  -1 -12   0 1834.95 2096.22   1
   1  12   0 1990.31 2134.49   0
  -1 -12   0 704.379 2813.31   2
   1 -12   0 71.2695 2719.05   2
  -1 -12  -1 1729.25 2126.55   1
  -1 -12  -1 861.111 2636.40   2
   1 -12   1 1270.72 2972.96   2
   1  12   1 326.592 2261.71   0
  -1  12  -1-1135.46 1979.33   0
   1 -12   2-409.155 2730.10   2
  -1  12  -2 93.7186 1843.84   0
  -1 -12  -2 346.672 2120.82   1
  -1 -12  -2 1024.28 2341.77   2
   1  12   2-868.914 2453.02   0
  -1 -12  -3 753.008 2272.87   1
   1  12   3 135.297 2275.70   0
  -1 -12  -3 79.4575 2498.24   2
  -1  12  -3 249.554 1799.80   0
   1 -12   3 325.594 2931.22   2
  -1 -12  -4-670.150 2488.94   2
  -1  12  -4 446.802 1734.46   0
  -1 -12  -4 508.169 2450.40   1
   1 -12   4 1675.56 3229.75   2
   1  12   4 791.448 2312.23   0
  -1 -12  -5-358.778 2330.31   2
  -1  12  -5 848.758 1746.76   0
  -1 -12  -5 866.904 2446.84   1
   1 -12   5 756.544 2893.69   2
   1  12   5 1211.87 2598.11   0
  -1  12  -6-137.340 1812.41   0
  -1 -12  -6 498.341 2483.16   2
   1 -12   6 230.365 2828.60   2
   1  12   6 794.930 2282.49   0
  -1 -12  -6-369.465 2407.79   1
   1 -12   7 292.455 3266.06   2
   1  12   7-1067.67 2483.68   0
  -1 -12  -7-34.6390 2507.82   1
  -1 -12  -7 527.475 2296.85   2
   1 -12   8-966.722 3263.46   2
  -1 -12  -8-558.918 2537.56   2
   1  12   8-424.718 2482.29   0
  -1 -12  -8 1147.26 2411.32   1
  -1 -12  -9-607.244 2565.29   1
   1 -12   9 303.276 2972.89   2
   1  12   9 482.565 2877.67   0
  -1 -12  -9-540.223 2356.96   2
   1 -12  10-1062.09 3134.17   2
  -1 -12 -10 926.938 2096.46   1
   1  12  10 553.454 2702.80   0
  -1 -12 -10-287.277 2649.51   2
   1 -12  11 1387.77 3361.96   2
   1  12  11 1551.53 2421.76   0
  -1 -12 -11 906.893 2336.62   2
  -1 -12 -11 46.0653 2600.84   1
  -1 -12 -12-74.6161 2502.06   2
  -1 -12 -12-1452.36 2731.23   1
   1 -12  12 234.105 3256.87   2
   1  12  12-50.4592 2819.10   0
   1  12  13-103.867 2808.16   0
  -1 -12 -13 1419.99 2699.67   2
  -1 -12 -13 413.402 2702.83   1
  -1 -12 -14-921.785 2490.35   2
  -1 -12 -14-489.587 2876.75   1
   1  12  14-678.399 2915.74   0
   1  12  15 343.356 2885.61   0
  -1 -12 -15 920.497 2865.36   1
  -1 -12 -15 529.485 2467.27   2
  -1 -12 -16 1599.14 2402.70   2
  -1 -12 -16 792.256 2903.75   1
   1  12  16 1395.99 2850.76   0
  -1 -12 -17 1926.89 3107.96   1
   1  12  17 2163.23 3024.55   0
  -1 -12 -17 946.826 2606.21   2
   1  12  18-507.566 3027.90   0
  -1 -12 -18 2042.46 3289.73   1
  -1 -12 -18 259.306 2495.23   2
   1  12  19-124.166 3036.20   0
  -1 -12 -19-466.663 3346.56   1
  -1 -12 -19 577.723 2488.22   2
   1  12  20 811.178 3210.86   0
  -1 -12 -20 2156.55 3276.71   1
  -1 -12 -20 491.559 2642.62   2
   1  12  21 2722.05 3311.09   0
  -1 -12 -21-40.3591 3070.49   1
  -1 -12 -21 51.1179 2778.36   2
   1  12  22 567.209 3068.51   0
  -1 -12 -22-1264.40 3194.61   2
  -1 -12 -22 1430.90 3203.01   1
  -1 -12 -23 2212.45 3476.90   1
   1  12  23-480.560 3076.88   0
  -1 -12 -23-1678.62 3310.07   2
   1  12  24-745.378 3669.55   0
  -1 -12 -24-487.507 3338.39   1
  -1 -12 -24-964.857 3016.06   2
  -1 -12 -25-876.144 3086.49   2
   1  12  25-484.939 3356.83   0
  -1 -12 -25 315.369 3503.87   1
  -1 -12 -26 930.054 3976.95   1
   1  12  26-447.589 4050.53   0
  -1 -12 -27-758.097 3255.38   2
  -1  13  22 2394.64 4103.50   0
  -1  13  21 3155.31 3836.25   0
  -1  13  20-633.801 3664.01   0
   1 -13 -20-83.5733 3027.68   2
  -1  13  19 1854.31 3583.64   0
   1 -13 -19-1454.68 2868.39   2
   1 -13 -18-78.4350 3099.28   2
  -1  13  18 2062.13 3482.79   0
   1 -13 -17-836.010 3300.88   2
  -1  13  17-1215.83 3308.54   0
  -1  13  16 4516.84 3173.68   0
   1 -13 -16-566.434 3351.34   2
  -1  13  15 1344.86 2947.03   0
   1 -13 -15 2310.09 3284.79   2
   1 -13 -14 1289.98 3198.52   2
  -1  13  14 213.113 2875.18   0
   1  13 -13 767.639 2164.87   0
  -1  13  13 1677.51 2777.52   0
   1 -13 -13 2370.00 2950.19   2
   1 -13 -12 841.112 2932.22   2
  -1  13  12 349.364 2972.32   0
   1  13 -12 762.013 2271.87   0
   1 -13 -11 572.531 2636.41   2
   1  13 -11-687.296 2467.39   0
  -1  13  11-827.698 2771.18   0
  -1  13  10 2073.40 2616.38   0
   1  13 -10 1173.42 2141.27   0
   1 -13 -10 17.4320 2982.33   2
   1 -13  -9-1094.23 3364.96   2
  -1 -13   9 1129.75 3350.35   2
   1  13  -9 2169.83 2274.96   0
  -1  13   9-546.682 2696.55   0
   1  13  -8-807.593 2370.10   0
  -1 -13   8 407.826 3133.61   2
  -1  13   8 7.12701 2627.90   0
  -1 -13   7-294.265 3371.86   2
  -1  13   7-1403.06 2798.41   0
   1  13  -7 2322.13 2342.01   0
   1 -13  -7-2037.70 2890.57   2
   1 -13  -6-31.6655 3039.50   2
  -1  13   6 1178.64 2335.05   0
  -1 -13   6-3.24501 3668.57   2
   1  13  -6 1630.46 2228.19   0
   1  13  -5 1739.09 2341.83   0
   1 -13  -5 3016.01 3280.16   2
  -1 -13   5-469.656 3223.09   2
   1 -13  -4-61.3291 2896.19   2
  -1 -13   4 551.529 2999.77   2
   1  13  -4 478.531 2264.68   0
   1 -13  -3 530.896 3023.08   2
   1  13  -3 308.789 2354.14   0
  -1 -13   3-144.023 3417.97   2
   1 -13  -2-381.670 3011.58   2
   1  13  -2 2396.75 2266.76   0
  -1 -13   2 391.727 3298.39   2
   1 -13  -1 1816.63 3285.18   2
  -1 -13   1 606.536 3022.68   2
   1  13  -1 345.424 2360.16   0
   1  13   0-1013.48 2391.91   0
  -1 -13   0-1142.24 3092.71   2
   1 -13   0-68.3628 3086.70   2
   1 -13   1-337.026 3295.50   2
  -1 -13  -1-637.211 2960.39   2
  -1 -13  -1 74.9388 2466.05   1
   1  13   1 79.9269 2373.21   0
   1 -13   2-282.817 2958.17   2
   1  13   2-319.013 2456.45   0
  -1 -13  -2-504.586 2427.02   1
  -1 -13  -2 935.198 3285.26   2
   1 -13   3 1755.45 3350.50   2
   1  13   3 253.300 2568.74   0
  -1 -13  -3-218.991 2781.17   2
  -1 -13  -3 391.425 2355.07   1
   1 -13   4 342.265 3245.49   2
  -1 -13  -4-111.741 2543.87   2
  -1 -13  -4 105.189 2477.92   1
   1  13   4-630.077 2564.89   0
  -1 -13  -5-736.399 2841.53   2
  -1 -13  -5 423.126 2542.87   1
   1 -13   5-915.521 3746.03   2
   1  13   5 379.454 2609.63   0
  -1 -13  -6-405.866 2590.82   1
   1 -13   6 1561.37 3342.91   2
  -1 -13  -6-417.071 2788.56   2
   1  13   6 607.080 2483.72   0
  -1 -13  -7 560.517 2728.83   2
   1 -13   7-1824.17 3559.96   2
  -1 -13  -7-808.793 2649.53   1
   1  13   7 1995.03 2813.97   0
  -1 -13  -8 223.394 2580.62   1
   1 -13   8 1880.33 3693.11   2
   1  13   8 495.190 2424.83   0
  -1 -13  -8 577.088 2982.20   2
   1 -13   9-309.854 3548.40   2
  -1 -13  -9-263.994 2635.87   2
   1  13   9-953.541 2800.64   0
  -1 -13  -9 991.346 2828.04   1
   1 -13  10 24.9020 3851.66   2
  -1 -13 -10 593.262 2523.51   2
   1  13  10-245.724 2944.59   0
  -1 -13 -10 210.968 3085.04   1
   1 -13  11-845.079 3390.89   2
  -1 -13 -11-250.081 2939.81   2
  -1 -13 -11-320.168 2900.69   1
   1  13  11 645.037 2636.10   0
  -1 -13 -12-1039.16 3028.66   1
   1  13  12-38.8080 2863.67   0
  -1 -13 -12 965.301 2903.99   2
  -1 -13 -13 804.958 3245.26   1
  -1 -13 -13 1470.76 2872.95   2
   1  13  13-1545.27 2960.85   0
   1  13  14 4053.95 2974.99   0
  -1 -13 -14-891.884 3221.94   1
  -1 -13 -15-1685.30 3104.30   1
   1  13  15 1297.33 3356.05   0
  -1 -13 -15 3464.56 2704.62   2
  -1 -13 -16 1484.73 3281.88   1
  -1 -13 -17-2140.73 3315.86   1
  -1 -13 -17-438.641 3082.46   2
  -1 -13 -18-29.1179 3472.89   1
   1  13  18-1108.75 3416.41   0
  -1 -13 -18-712.510 3015.39   2
  -1 -13 -19-1186.19 2920.45   2
  -1 -13 -19 1706.35 3396.73   1
   1  13  19-2104.61 3512.52   0
  -1 -13 -20 236.466 3046.86   2
  -1 -13 -20 2180.50 3611.10   1
   1  13  20-520.791 3479.31   0
   1  13  21 631.261 3801.79   0
  -1 -13 -21-698.208 3095.98   2
  -1 -13 -21-629.965 3617.91   1
  -1 -13 -22 249.691 3520.54   2
  -1 -13 -22 1321.32 3629.30   1
   1 -14 -13-1612.00 3228.90   2
   1 -14 -12-1895.58 3056.05   2
   1 -14 -11 2387.57 3108.77   2
   1 -14 -10 1944.71 3017.37   2
   1 -14  -9 663.461 3375.46   2
  -1 -14   8 735.182 4162.96   2
   1 -14  -8-992.831 3524.58   2
  -1 -14   7 1319.58 4137.01   2
   1 -14  -7-178.306 3309.99   2
  -1 -14   6-1375.09 3947.55   2
   1 -14  -6 266.133 2983.77   2
  -1 -14   5 2272.70 4123.86   2
   1 -14  -5-953.194 3160.15   2
   1 -14  -4-261.393 3588.96   2
  -1 -14   4 2973.76 3814.56   2
   1  14  -3-908.155 2607.07   0
  -1 -14   3 1874.29 3986.04   2
   1 -14  -3 1418.69 3368.14   2
  -1 -14   2 722.880 3666.25   2
   1  14  -2-649.017 2613.08   0
   1 -14  -2-216.677 3140.02   2
   1 -14  -1 1607.92 3522.44   2
  -1 -14   1 2407.50 3751.17   2
   1  14   0 2115.08 2761.96   0
  -1 -14   0 4226.55 3581.04   2
   1 -14   0-507.037 3207.79   2
   1 -14   1 3666.07 3591.36   2
   1  14   1-337.629 2660.22   0
  -1 -14  -1 2231.34 3618.78   2
   1 -14   2 462.101 3710.45   2
  -1 -14  -2 291.202 3400.47   2
   1  14   2 2800.26 2840.35   0
   1  14   3 308.278 2692.54   0
   1 -14   3-1176.54 3672.10   2
   1 -14   4 776.112 3799.95   2
  -1 -14  -4 576.796 3359.15   2
   1 -14   5-1061.56 3711.09   2
  -1 -14  -5 99.4326 3544.08   2
   1  14   5 265.499 2874.67   0
   1  14   6 572.693 2931.16   0
  -1 -14  -6-536.396 3245.97   2
   1 -14   6-865.124 3873.14   2
   1 -14   7-154.689 3883.79   2
   1  14   7 319.900 3218.44   0
  -1 -14  -7-1089.44 3242.30   2
  -1 -14  -8 3064.09 3535.26   2
   1 -14   8 2757.23 4002.16   2
   1  14   8-250.382 3086.22   0
  -1 -14  -9 2678.33 3422.33   2
   1 -14   9-548.399 3754.03   2
   1  14   9 676.989 3160.19   0
   1  14  10-1099.93 3402.92   0
   1 -14  10-1287.76 4139.87   2
   1  14  11 2774.78 3603.44   0
  -1 -14 -11 459.555 3362.03   2
  -1 -14 -12 1224.01 3624.93   2
   1  14  12 2578.47 3617.72   0
  -1 -14 -13-106.802 3782.38   2
   1  14  13-405.836 3566.55   0
  -1 -14 -14 928.515 3865.19   2
   1  14  14-1349.19 3514.37   0
  -1 -14 -15 1265.64 3905.08   2
  -2   0  45-1213.31 3252.69   1
   2   0 -44 2074.83 3322.35   0
  -2   0  44 1632.34 3250.72   1
  -2   0  43-166.882 3328.19   1
   2   0 -43 134.902 3251.03   0
   2   0 -42 1220.28 3033.49   0
  -2   0  42 242.206 3017.04   1
   2   0 -41 319.070 2961.84   0
  -2   0  41 1634.04 2758.82   1
   2   0 -40 2529.46 2697.65   0
  -2   0  40 12.9348 2870.68   1
  -2   0  39 1063.78 2772.29   1
   2   0 -39 138.934 2491.61   0
  -2   0  38 2485.25 2636.39   1
   2   0 -38 2885.09 2391.74   0
  -2   0  37 575.010 2494.04   1
   2   0 -37 323.517 2158.81   0
  -2   0  36 13.1650 2403.95   1
   2   0 -36-129.678 2295.94   0
   2   0 -35-225.257 2302.37   0
  -2   0  35-159.228 2246.38   1
  -2   0  34 4387.54 2249.69   1
   2   0 -34 1647.94 2324.89   0
   2   0 -33 692.049 2154.83   0
  -2   0  33-826.920 2028.06   1
  -2   0  32 5308.21 1902.56   1
   2   0 -32 7633.32 2435.06   0
   2   0 -31-1310.28 2159.32   0
  -2   0  31 850.039 1668.50   1
  -2   0  30 7646.49 1955.82   1
   2   0 -30 11410.1 2528.61   0
  -2   0  29 497.599 1514.75   1
   2   0 -29-560.049 2052.27   0
   2   0 -28 2568.02 1855.72   0
  -2   0  28 864.944 1486.89   1
  -2   0  27 251.570 1520.27   1
   2   0 -27-79.6309 1825.85   0
   2   0 -26 34495.9 2909.20   0
  -2   0  26 36591.0 2789.92   1
  -2   0  25 285.944 1346.30   1
   2   0 -25 685.516 1697.42   0
  -2   0  24 1939.45 1275.24   1
   2   0 -24 3592.92 1714.30   0
   2   0 -23 363.012 1469.23   0
  -2   0  23 91.6209 1203.15   1
   2   0 -22 2633.72 1491.30   0
  -2   0  22 1300.53 1273.88   1
  -2   0  21 681.303 1264.83   1
   2   0 -21-293.913 1489.61   0
   2   0 -20 9020.96 1718.98   0
  -2   0  20 7542.92 1616.92   1
   2   0 -19 486.914 1451.41   0
  -2   0  19-33.7796 1421.63   1
  -2   0  18 117905. 3657.73   1
   2   0 -18 120774. 3797.39   0
   2   0 -17 185.031 1196.84   0
  -2   0  17 279.006 1016.45   1
  -2   0  16 6938.36 1285.68   1
   2   0 -16 7787.70 1184.58   0
  -2   0  15 370.008 1030.01   1
   2   0 -15-318.286 1044.35   0
   2   0 -14 4491.27 1150.34   0
  -2   0  14 3596.88 899.583   1
   2   0 -13-0.65761 843.645   0
  -2   0  13 401.354 929.731   1
   2   0 -12 122793. 3047.33   0
  -2   0  12 123535. 2991.53   1
  -2   0  11 119.287 606.570   1
   2   0 -11-273.666 868.305   0
  -2   0  10 319391. 4316.00   1
   2   0 -10 320985. 4383.90   0
   2   0  -9-185.133 747.126   0
  -2   0   9-140.278 655.537   1
  -2   0   8 192.696 738.338   1
   2   0  -8-91.0176 762.039   0
  -2   0   7 716.307 660.442   1
   2   0  -7 305.580 590.176   0
   2   0  -6 57218.5 1581.16   0
  -2   0   6 55950.9 1536.13   1
   2   0  -5 89.6129 399.411   0
  -2   0   5-10.3264 464.296   1
  -2   0   4 12109.0 690.551   1
   2   0  -4 13722.5 745.808   0
   2   0  -3 57.4330 322.314   0
  -2   0   3 89.6552 295.689   1
   2   0  -2 671543. 15079.6   0
  -2   0   2 663287. 15047.9   1
   2   0  -2 663548. 3062.57   2
   2   0  -1 114.844 169.440   2
   2   0  -1-2.22722 259.543   0
  -2   0   1 60.0039 235.599   1
   2   0   0 8570.27 363.937   2
   2   0   0 8254.55 444.766   0
  -2   0   0 7776.09 439.741   1
   2   0   1-19.1173 253.435   1
  -2   0  -1-74.7460 239.400   1
   2   0   1 108.158 244.608   2
   2   0   1 24.3040 239.501   0
  -2   0  -2-1.16679 229.350   2
   2   0   2 12062.5 601.750   0
   2   0   7 155.071 527.911   1
  -2   0  -8 93840.5 2083.69   0
   2   0   8 99248.3 2095.80   1
  -2   0  -9-142.098 690.649   0
   2   0   9 176.945 644.071   1
   2   0  10 237828. 3524.06   1
  -2   0 -10 233825. 3543.21   0
   2   0  11-235.716 710.394   1
  -2   0 -11 56.3670 665.790   0
   2   0  12 45868.2 1809.67   1
  -2   0 -12 45352.0 1794.87   0
  -2   0 -13 331.677 843.866   0
   2   0  13-120.981 658.691   1
  -2   0 -14 1461.17 738.334   0
   2   0  14 1084.28 876.551   1
   2   0  15 115.894 826.769   1
  -2   0 -15 39.5235 889.222   0
   2   0  16 120646. 3270.42   1
  -2   0 -16 110580. 3193.24   0
   2   0  17 304.427 970.464   1
  -2   0 -17 945.502 1095.56   0
  -2   0 -18 320.365 1072.64   0
   2   0  18-641.443 984.894   1
   2   0  19 574.935 1035.95   1
  -2   0 -19 65.0499 1085.63   0
  -2   0 -20 21270.2 1901.62   0
   2   0  20 22408.5 1905.84   1
  -2   0 -21 297.544 1343.41   0
   2   0  21 230.047 1289.50   1
  -2   0 -22 8811.40 1693.02   0
   2   0  22 9768.44 1659.60   1
  -2   0 -23 878.229 1365.18   0
   2   0  23 336.225 1266.05   1
  -2   0 -24 62710.9 3359.91   0
   2   0  24 68269.1 3367.06   1
   2   0  25 48.1935 1569.61   1
  -2   0 -25 928.716 1434.45   0
   2   0  26 1210.77 1398.85   1
  -2   0 -26 2088.34 1586.28   0
   2   0  27-188.900 1635.32   1
  -2   0 -27 48.8541 1651.91   0
   2   0  28 39965.8 3024.90   1
  -2   0 -28 36450.5 3106.45   0
  -2   0 -29-380.972 1712.08   0
   2   0  29 166.087 1832.95   1
   2   0  30 1437.29 1736.16   1
  -2   0 -30 1698.37 1909.29   0
   2   0  31-561.440 1811.09   1
  -2   0 -31 607.923 1627.47   0
   2   0  32 11118.3 2412.02   1
  -2   0 -32 8343.56 2316.58   0
  -2   0 -33-710.048 2039.45   0
   2   0  33 402.391 1816.02   1
   2   0  34 363.248 2023.05   1
  -2   0 -34-255.657 2057.37   0
   2   0  35-163.197 2047.81   1
   2   0  36 3873.02 2176.52   1
   2   0  37 1355.27 2476.41   1
   2   0  38 174.090 2275.15   1
   2   0  39-190.842 2321.44   1
   2   0  40 2796.28 2739.68   1
   2   0  41 206.766 2931.00   1
  -2   1  45-1765.37 3417.10   1
  -2  -1  45-819.060 3303.60   1
   2   1 -45-18.3789 3285.12   0
   2   1 -44 160.083 3239.37   0
  -2  -1  44-1062.06 2870.87   1
  -2   1  44-311.290 3168.82   1
   2   1 -43 1491.93 3198.62   0
  -2   1  43-409.049 3026.93   1
  -2  -1  43 956.298 3098.17   1
   2  -1 -42 936.214 3067.28   0
  -2  -1  42 1538.14 2822.79   1
   2   1 -42-673.905 3080.08   0
  -2   1  42 322.585 2733.93   1
  -2   1  41 807.231 2722.12   1
   2  -1 -41 2380.50 2970.47   0
   2   1 -41-537.169 2834.78   0
  -2  -1  41 721.733 2638.50   1
  -2   1  40 671.960 2595.90   1
   2   1 -40 1625.33 2747.44   0
  -2  -1  40 1069.62 2655.42   1
   2  -1 -40 151.885 2906.47   0
   2  -1 -39-1465.17 2664.44   0
  -2   1  39-533.860 2892.32   1
  -2  -1  39-82.1759 2464.70   1
   2   1 -39 197.445 2591.67   0
  -2   1  38 583.582 2892.90   1
  -2  -1  38 9.26182 2115.00   1
   2  -1 -38 1781.20 2274.57   0
   2   1 -38-187.580 2473.55   0
  -2   1  37 1257.65 2534.02   1
   2  -1 -37 207.411 2494.15   0
  -2  -1  37 1013.19 2111.41   1
   2   1 -37-666.507 2330.31   0
   2  -1 -36-94.9450 2690.39   0
  -2   1  36 82.0229 2426.51   1
  -2  -1  36-613.641 2100.88   1
   2   1 -36-835.309 2144.62   0
  -2  -1  35 2437.16 2138.77   1
   2   1 -35 2778.61 2169.86   0
  -2   1  35 4252.89 2294.25   1
   2  -1 -35 3585.20 2621.15   0
   2   1 -34 646.428 1890.58   0
   2  -1 -34-183.168 2141.64   0
  -2   1  34-442.612 2123.96   1
  -2  -1  34 212.479 2115.05   1
   2   1 -33 191.460 1777.35   0
  -2   1  33-335.356 2253.58   1
  -2  -1  33-410.963 1980.57   1
   2  -1 -33 1131.56 1821.30   0
  -2   1  32 2454.26 2252.80   1
  -2  -1  32 1015.97 2041.16   1
   2   1 -32 1414.75 1774.92   0
   2  -1 -32 2492.99 2182.96   0
   2   1 -31 3833.08 2080.27   0
  -2   1  31 3240.56 2160.28   1
   2  -1 -31 3187.75 2220.35   0
  -2  -1  31 2092.76 2043.57   1
  -2   1  30 1800.90 1738.38   1
   2  -1 -30 3007.77 2121.12   0
   2   1 -30 3301.31 2073.68   0
  -2  -1  30 3988.42 2175.01   1
  -2  -1  29 7133.70 2143.34   1
   2  -1 -29 5807.14 1926.07   0
   2   1 -29 5683.77 2125.44   0
  -2   1  29 4714.38 1866.17   1
   2   1 -28 3997.74 2078.62   0
  -2   1  28 6235.46 2095.96   1
  -2  -1  28 7485.03 1867.30   1
   2  -1 -28 5784.60 2057.89   0
  -2   1  27 14989.9 2462.57   1
   2  -1 -27 16610.5 2575.43   0
  -2  -1  27 12872.1 1996.00   1
   2   1 -27 15599.3 2442.56   0
  -2  -1  26 2496.91 1650.88   1
  -2   1  26 664.715 1829.97   1
   2  -1 -26 111.195 1773.37   0
   2   1 -26 467.939 1588.13   0
   2   1 -25 250.461 1388.68   0
   2  -1 -25-412.387 1465.98   0
  -2  -1  25-3.81808 1640.70   1
  -2   1  25-826.065 1476.08   1
  -2  -1  24 1878.54 1530.28   1
   2  -1 -24 2556.94 1731.80   0
  -2   1  24 4084.17 1554.18   1
   2   1 -24 2520.52 1638.82   0
   2   1 -23 22714.7 2411.07   0
  -2   1  23 20972.2 2328.10   1
  -2  -1  23 19490.1 1985.24   1
   2  -1 -23 18664.8 2430.08   0
   2   1 -22 6715.97 1696.38   0
   2  -1 -22 9717.28 1960.53   0
  -2  -1  22 7153.02 1712.63   1
  -2   1  22 6241.68 1831.73   1
  -2   1  21 16702.1 2018.58   1
   2   1 -21 13604.2 1864.92   0
  -2  -1  21 14053.4 1876.24   1
   2  -1 -21 14937.4 1862.19   0
   2   1 -20 7144.14 1703.90   0
   2  -1 -20 5892.27 1698.05   0
  -2  -1  20 5874.08 1459.06   1
  -2   1  20 3985.57 1307.98   1
   2   1 -19 15509.3 1682.75   0
  -2  -1  19 19097.5 1897.39   1
   2  -1 -19 20616.0 2082.95   0
  -2   1  19 18812.9 1903.95   1
   2  -1 -18 1676.74 1176.92   0
   2   1 -18 3526.53 1465.29   0
  -2  -1  18 2585.03 1311.73   1
  -2   1  18 1678.14 1367.36   1
  -2  -1  17 6858.37 1256.75   1
   2  -1 -17 6826.83 1476.42   0
   2   1 -17 8210.48 1408.60   0
  -2   1  17 6757.61 1462.96   1
  -2  -1  16 194.725 1099.73   1
  -2   1  16-404.921 1061.82   1
   2   1 -16 917.283 1004.86   0
   2  -1 -16-241.133 1229.28   0
  -2  -1  15 53474.1 2341.44   1
   2  -1 -15 54359.4 2437.58   0
   2   1 -15 52597.3 2366.01   0
  -2   1  15 51577.9 2278.28   1
  -2  -1  14 19640.2 1576.49   1
  -2   1  14 18087.9 1548.42   1
   2   1 -14 20785.9 1637.51   0
   2  -1 -14 19721.2 1614.63   0
   2   1 -13 7853.79 1192.06   0
  -2  -1  13 6607.61 1151.67   1
   2  -1 -13 6254.73 1221.86   0
  -2   1  13 6440.82 1202.88   1
  -2  -1  12 23035.3 1427.51   1
   2   1 -12 22541.5 1421.79   0
   2  -1 -12 23702.2 1535.44   0
  -2   1  12 23982.2 1557.44   1
  -2   1  11 9686.67 1066.72   1
   2  -1 -11 10336.5 1118.66   0
  -2  -1  11 9729.04 1124.08   1
   2   1 -11 11882.9 1203.14   0
   2   1 -10 511.843 695.052   0
  -2  -1  10 113.717 705.041   1
  -2   1  10 97.9968 626.234   1
   2  -1 -10-92.7797 823.084   0
   2  -1  -9 77753.9 2170.52   0
   2   1  -9 84186.6 2282.79   0
  -2   1   9 80187.3 2173.98   1
  -2  -1   8 31661.7 1396.62   1
   2  -1  -8 34529.2 1494.41   0
   2   1  -8 32207.5 1481.69   0
  -2   1   8 32596.0 1406.42   1
  -2   1   7 62197.5 1743.96   1
   2   1  -7 65808.0 1893.90   0
   2  -1  -7 65595.0 1823.93   0
  -2   1   6 25642.4 1146.27   1
   2   1  -6 25117.3 1152.18   0
  -2  -1   6 24291.9 1181.25   1
   2  -1  -6 25196.0 1167.65   0
   2  -1  -5 3590.09 612.186   0
   2  -1  -5 3306.06 680.037   2
  -2   1   5 3269.63 584.980   1
   2   1  -5 4487.91 625.409   0
  -2  -1   5 4547.54 749.944   1
   2  -1  -4 506.873 571.088   2
  -2  -1   4 437.804 559.539   1
  -2   1   4 523.387 404.120   1
   2  -1  -4 553.142 454.291   0
   2   1  -4 704.922 426.525   0
  -2  -1   3 731.746 506.404   1
  -2   1   3 714.255 349.257   1
   2  -1  -3 682.222 389.264   2
   2  -1  -3 682.817 365.988   0
   2   1  -3 1015.02 439.673   0
   2  -1  -2 21061.4 670.259   0
   2  -1  -2 19253.7 786.043   2
  -2  -1   2 19928.5 915.062   1
   2   1  -2 19894.9 899.586   0
  -2   1   2 18591.3 622.006   1
   2  -1  -2 18872.2 595.638   1
   2  -1  -1 232179. 1699.19   0
   2   1  -1 226426. 2777.26   0
   2  -1  -1 223694. 2410.80   2
   2  -1  -1 233640. 1635.21   1
  -2   1   1 224273. 1679.61   1
  -2  -1   1 227432. 2778.62   1
   2   1   0 231983. 2836.32   0
  -2  -1   0 231588. 2848.70   1
   2  -1   0 228771. 2457.21   2
   2  -1   1 8228.96 612.859   2
   2   1   1 6959.27 670.535   0
  -2  -1  -1 8822.00 742.553   1
   2   1   2 8687.59 840.458   0
  -2  -1  -2 8388.04 737.120   1
   2  -1   2 10138.7 754.068   2
   2  -1   3 83247.9 1958.78   2
  -2   1  -4 3696.79 313.260   1
  -2   1  -4 4115.18 338.179   0
   2  -1   4 3622.10 326.953   0
   2  -1   4 4628.07 948.045   2
   2  -1   4 3981.52 332.325   1
   2  -1   5 76598.8 1221.09   1
  -2   1  -5 76783.2 1235.77   0
  -2   1  -5 77472.3 1230.15   1
  -2   1  -6 904.075 424.842   0
   2  -1   6 708.780 397.557   1
   2  -1   7 326992. 3024.16   1
  -2   1  -7 314825. 3051.40   0
  -2   1  -8 69681.5 1618.82   0
   2  -1   8 69156.4 1563.34   1
  -2   1  -9 45148.2 1429.24   0
   2  -1   9 45789.8 1403.66   1
  -2   1 -10 8419.13 848.361   0
   2  -1  10 9088.57 826.793   1
   2  -1  11 90607.0 2158.46   1
  -2   1 -11 87993.5 2181.31   0
   2   1  12 11354.4 1242.82   1
   2  -1  12 13886.8 1076.81   1
  -2   1 -12 12667.9 1068.86   0
  -2   1 -13 57950.1 1991.14   0
   2   1  13 56055.9 2242.06   1
   2  -1  13 57909.0 1953.33   1
   2   1  14 410.100 959.651   1
  -2   1 -14 385.437 837.166   0
   2  -1  14 202.025 731.120   1
   2  -1  15 92483.9 2649.51   1
  -2   1 -15 90846.6 2682.24   0
   2   1  15 92387.0 2981.68   1
  -2   1 -16 18882.9 1572.37   0
   2  -1  16 19218.5 1523.55   1
   2   1  16 17316.4 1559.59   1
   2  -1  17 13057.3 1334.28   1
   2   1  17 11696.8 1573.58   1
  -2   1 -17 15523.8 1462.65   0
   2  -1  18 37.0543 1030.78   1
   2   1  18 110.064 1045.62   1
  -2   1 -18-136.837 1110.60   0
   2  -1  19 45051.3 2258.60   1
  -2   1 -19 43665.6 2356.13   0
   2   1  19 44006.5 2485.10   1
   2  -1  20 2284.83 1304.90   1
  -2   1 -20 2728.43 1191.88   0
   2   1  20 2281.50 1410.73   1
   2  -1  21 3500.34 1262.49   1
   2   1  21 5411.72 1624.87   1
  -2   1 -21 3617.13 1458.75   0
   2   1  22 736.572 1460.48   1
  -2   1 -22 613.078 1348.20   0
   2  -1  22 141.627 1310.69   1
  -2   1 -23 10073.2 1666.42   0
   2   1  23 8828.56 1773.08   1
   2  -1  23 9147.50 1725.39   1
  -2   1 -24 8462.29 1865.78   0
   2   1  24 8627.89 1810.15   1
   2  -1  24 7431.70 1641.84   1
   2  -1  25 12076.4 1960.28   1
   2   1  25 14458.6 2020.37   1
  -2   1 -25 15990.0 2059.39   0
  -2   1 -26 610.225 1320.09   0
   2  -1  26 199.437 1402.69   1
   2   1  26 737.316 1627.36   1
   2   1  27 10567.2 2190.10   1
  -2   1 -27 13966.6 2176.67   0
   2  -1  27 16638.5 2138.54   1
   2  -1  28 1090.85 1685.64   1
  -2   1 -28-1023.07 1655.98   0
   2   1  28-129.955 1630.28   1
  -2   1 -29 2098.63 1560.34   0
   2   1  29 1904.04 1840.98   1
   2  -1  29 2572.57 1730.05   1
   2  -1  30 1235.09 1504.78   1
   2   1  30-57.4406 1848.00   1
  -2   1 -30 259.813 1709.29   0
   2   1  31 859.760 1550.15   1
   2  -1  31 215.182 1707.50   1
  -2   1 -31 1278.60 1801.31   0
  -2   1 -32 1508.26 1975.12   0
   2   1  32 1231.51 2076.75   1
   2  -1  32 912.422 2043.88   1
   2   1  33 8151.71 2302.59   1
   2  -1  33 6959.12 2195.38   1
  -2   1 -33 10077.0 2224.83   0
   2  -1  34 241.530 1897.30   1
   2   1  34 797.290 2233.11   1
  -2   1 -34 1113.87 2042.70   0
   2  -1  35 418.193 2254.35   1
   2   1  35 491.318 2051.10   1
  -2   1 -35 833.907 2201.53   0
  -2   1 -36 597.909 2288.82   0
   2  -1  36-408.977 2444.24   1
   2   1  36 1232.16 2439.17   1
   2  -1  37 2449.86 2329.32   1
  -2   1 -37 4050.76 2362.30   0
  -2   1 -38 1294.52 2085.39   0
   2  -1  38-384.103 2240.49   1
   2  -1  39-242.600 2434.58   1
  -2   1 -39-200.714 2386.56   0
   2  -1  40-946.375 2615.05   1
   2  -1  41 8355.22 3261.83   1
   2  -1  42-116.894 2880.68   1
   2  -1  43-64.6992 2663.76   1
   2  -1  44-723.585 2896.14   1
   2  -1  45 1580.87 3010.82   1
   2   2 -45 2732.62 3133.06   0
  -2  -2  45-310.326 2960.10   1
  -2   2  45-570.155 2889.49   1
  -2   2  44 1291.93 2719.48   1
  -2  -2  44 737.128 3169.00   1
   2   2 -44 1954.70 3039.17   0
  -2  -2  43-263.982 3073.74   1
  -2   2  43 2348.44 3013.78   1
   2   2 -43 1065.70 2888.59   0
  -2   2  42-1311.95 3234.53   1
   2   2 -42 539.370 2606.78   0
  -2  -2  42-585.193 2871.60   1
  -2  -2  41 148.986 2537.29   1
   2   2 -41 0.00000 2494.03   0
  -2   2  41 112.312 2984.64   1
  -2  -2  40 202.333 2298.78   1
  -2   2  40 564.588 2379.07   1
   2   2 -40 273.877 2460.20   0
  -2  -2  39 526.217 2352.48   1
  -2   2  39 802.231 2648.14   1
   2   2 -39 2010.66 2469.81   0
  -2   2  38 361.900 2770.75   1
  -2  -2  38 888.260 2335.34   1
   2   2 -38 42.3443 2552.50   0
  -2   2  37-562.172 2702.00   1
   2   2 -37 67.8400 2598.52   0
  -2  -2  37 1339.37 2316.95   1
   2  -2 -37-1053.63 2830.34   0
  -2  -2  36 815.805 2338.49   1
   2   2 -36 623.554 2533.35   0
   2  -2 -36 743.331 2356.51   0
  -2   2  36 1055.09 2290.33   1
  -2  -2  35 2052.91 2152.51   1
   2   2 -35 1197.30 2301.31   0
   2  -2 -35 900.075 2461.05   0
  -2   2  35 2435.26 2497.40   1
   2  -2 -34-614.005 2546.35   0
  -2   2  34-17.3409 2494.89   1
  -2  -2  34 281.830 2060.83   1
   2   2 -34-434.601 2056.63   0
  -2   2  33 898.601 1958.21   1
   2   2 -33-22.9011 1783.85   0
  -2  -2  33 108.954 1791.79   1
   2  -2 -33-801.076 2011.49   0
  -2  -2  32-262.956 1919.75   1
  -2   2  32-338.445 2123.26   1
   2  -2 -32-215.574 2313.47   0
   2   2 -32-593.485 1979.74   0
  -2  -2  31 1776.06 2005.78   1
   2  -2 -31 3924.15 2301.37   0
   2   2 -31 2160.66 2058.57   0
  -2   2  31 3405.97 2211.51   1
  -2  -2  30-509.342 1844.06   1
  -2   2  30 320.260 1625.87   1
   2   2 -30-71.7761 1887.20   0
   2  -2 -30-210.636 1995.68   0
   2   2 -29 0.00000 1520.54   0
  -2  -2  29 1922.99 1438.39   1
   2  -2 -29 21.5845 2150.52   0
  -2   2  29 1959.87 1942.15   1
  -2  -2  28 196.574 1681.64   1
  -2   2  28 525.321 1825.82   1
   2   2 -28 1223.13 1816.07   0
   2  -2 -28 361.143 1630.87   0
   2   2 -27 1138.41 1848.96   0
  -2  -2  27 1058.17 1632.00   1
  -2   2  27 1785.90 1757.12   1
   2  -2 -27 1153.95 1926.27   0
   2  -2 -26 2174.99 1603.57   0
  -2   2  26 1808.03 1841.89   1
   2   2 -26 2481.76 1403.51   0
  -2  -2  26 2719.54 1426.60   1
   2   2 -25 2713.58 1759.22   0
  -2  -2  25 3449.10 1666.17   1
  -2   2  25 3501.47 1560.27   1
   2  -2 -25 5063.61 2053.13   0
  -2   2  24 1315.99 1654.76   1
   2   2 -24 1102.63 1448.56   0
   2  -2 -24 1112.47 1493.53   0
  -2  -2  24 977.356 1333.18   1
   2   2 -23 2808.74 1502.05   0
  -2  -2  23 2667.68 1611.96   1
  -2   2  23 3399.65 1451.49   1
   2  -2 -23 2350.89 1924.54   0
  -2  -2  22 1779.53 1221.56   1
   2   2 -22 3170.66 1470.70   0
   2  -2 -22 2158.61 1506.30   0
  -2   2  22 2687.25 1708.90   1
  -2  -2  21 15734.2 2017.16   1
   2  -2 -21 18531.0 2260.55   0
   2   2 -21 15146.8 2024.26   0
  -2   2  21 15865.4 1892.46   1
   2   2 -20 946.538 1128.52   0
   2  -2 -20 705.855 1543.85   0
  -2  -2  20 696.004 1293.71   1
  -2   2  20 585.573 1483.92   1
  -2   2  19-126.738 1209.51   1
   2  -2 -19-301.944 1175.07   0
   2   2 -19 753.923 1215.06   0
  -2  -2  19 313.373 1051.81   1
   2  -2 -18 11982.7 1913.58   0
  -2   2  18 14478.3 1818.24   1
   2   2 -18 14544.7 1741.88   0
  -2  -2  18 14707.4 1545.97   1
   2   2 -17 22343.7 1955.02   0
  -2  -2  17 22018.1 1742.37   1
   2  -2 -17 19648.5 2034.11   0
  -2   2  17 21745.4 2004.01   1
  -2   2  16-263.447 1033.86   1
   2  -2 -16 36.9507 1304.44   0
   2   2 -16 520.408 1156.43   0
  -2  -2  16-39.4979 840.475   1
   2   2 -15 524.823 982.413   0
  -2  -2  15 496.431 994.275   1
   2  -2 -15 264.876 1138.79   0
  -2   2  15 342.199 945.341   1
  -2   2  14 50261.6 2346.84   1
   2   2 -14 55690.4 2345.42   0
   2  -2 -14 57042.2 2529.86   0
  -2  -2  14 55044.2 2314.34   1
  -2  -2  13 34511.6 1796.87   1
  -2   2  13 32858.7 1916.91   1
   2   2 -13 30424.4 1847.35   0
   2  -2 -13 32460.4 1965.05   0
  -2   2  12 7027.24 1163.75   1
   2  -2 -12 7578.70 1257.73   0
   2   2 -12 5856.84 1105.57   0
  -2  -2  12 9228.25 1124.33   1
  -2   2  11 3484.60 944.845   1
   2   2 -11 4202.23 959.134   0
   2  -2 -11 5575.17 1050.51   0
  -2  -2  11 6290.54 991.388   1
   2  -2 -10 36341.8 1824.69   0
  -2  -2  10 35149.1 1613.57   1
   2   2 -10 35763.6 1738.01   0
  -2   2  10 34621.2 1685.08   1
   2  -2  -9 77363.2 2347.06   0
   2   2  -9 74835.7 2244.90   0
  -2  -2   9 74352.6 2228.81   1
  -2   2   9 76067.4 2298.64   1
  -2   2   8 2089.57 773.771   1
   2   2  -8 2329.86 833.103   0
   2  -2  -8 2284.09 904.015   2
   2  -2  -8 1979.99 748.814   0
  -2  -2   8 1358.51 775.841   1
  -2  -2   7 4953.57 843.254   1
   2  -2  -7 6006.18 1013.93   2
   2  -2  -7 4982.84 898.016   0
   2   2  -7 4621.23 821.823   0
  -2   2   7 6355.68 863.771   1
   2  -2  -6 175624. 3150.13   2
  -2  -2   6 167248. 2969.87   1
   2   2  -6 172173. 3082.68   0
   2  -2  -6 177853. 3017.45   0
  -2   2   6 171147. 2876.97   1
   2   2  -5 147417. 2809.41   0
  -2  -2   5 149993. 2785.63   1
   2  -2  -5 150434. 2664.60   0
   2  -2  -5 150448. 2798.53   2
  -2   2   5 157532. 2614.60   1
  -2  -2   4 46310.8 1589.88   1
   2   2  -4 47592.6 1615.60   0
   2  -2  -4 47870.9 1629.73   2
  -2   2   4 47612.7 1423.51   1
  -2  -2   3 3784.93 723.395   1
  -2  -2   3 4342.01 708.823   2
  -2   2   3 4698.93 624.293   1
   2   2  -3 4486.08 711.205   0
   2  -2  -3 4007.21 677.147   2
   2   2  -2 22178.7 1258.79   0
   2  -2  -2 20310.9 1075.61   2
  -2  -2   2 19384.2 1165.39   1
  -2  -2   2 18369.3 838.781   2
  -2  -2   1 118983. 2500.12   1
   2  -2  -1 117698. 1411.17   1
  -2  -2   1 113093. 1543.37   2
   2  -2  -1 118479. 2259.51   2
   2   2  -1 123484. 2553.80   0
   2  -2   0 12434.7 920.352   2
  -2  -2   0 8792.73 1024.72   1
  -2  -2   0 10429.6 546.627   2
   2   2   0 10925.0 1113.21   0
   2  -2   0 11144.0 453.645   1
  -2  -2  -1 11977.7 588.127   2
  -2  -2  -1 10499.9 1074.76   1
  -2   2  -1 12629.9 491.889   0
   2  -2   1 12638.0 947.070   2
  -2  -2  -2 442350. 3220.62   2
   2   2   2 449692. 5209.66   0
  -2   2  -2 445816. 8868.40   0
   2  -2   2 444946. 4493.09   2
   2  -2   3 18804.2 650.213   0
  -2  -2  -3 18630.6 882.644   2
   2  -2   3 22491.1 1267.91   2
   2   2   3 17948.0 1420.96   0
  -2   2  -3 20133.3 547.172   0
  -2   2  -4 1343.71 298.358   1
   2  -2   4 919.496 254.397   1
   2  -2   4 1525.52 897.706   2
   2  -2   4 1079.33 362.807   0
  -2   2  -4 888.125 318.446   0
   2  -2   5 366.245 891.133   2
   2  -2   5 32.8489 294.720   1
  -2   2  -5 140.179 310.777   1
  -2   2  -5 161.955 338.824   0
   2  -2   6 6124.03 1094.30   2
   2  -2   6 5675.80 473.804   1
  -2   2  -6 5637.30 511.682   0
   2  -2   7 62.5008 403.591   1
   2  -2   7 320.689 1188.74   2
  -2   2  -7 332.972 429.390   0
  -2   2  -8 47834.3 1324.82   0
   2  -2   8 48036.4 1272.63   1
   2  -2   9 46688.9 1361.33   1
  -2   2  -9 45234.3 1384.68   0
   2  -2  10 81973.1 1880.57   1
  -2   2 -10 79785.0 1920.09   0
  -2   2 -11 25899.7 1266.51   0
   2  -2  11 27270.1 1243.30   1
  -2   2 -12 5084.66 819.228   0
   2  -2  12 4849.29 776.586   1
   2  -2  13 3263.11 753.691   1
  -2   2 -13 3469.56 828.667   0
   2  -2  14 7125.79 966.626   1
  -2   2 -14 6117.51 952.621   0
   2  -2  15 468.272 807.434   1
  -2   2 -15 851.730 875.888   0
   2  -2  16 50710.3 2093.38   1
  -2   2 -16 53595.8 2216.14   0
   2  -2  17 17137.0 1478.51   1
  -2   2 -17 15479.8 1559.35   0
  -2   2 -18 50456.3 2369.50   0
   2  -2  18 46178.4 2192.20   1
  -2   2 -19 752.439 1138.34   0
   2  -2  19 644.735 1160.29   1
  -2   2 -20 30900.3 2066.88   0
   2  -2  20 28628.2 2022.93   1
  -2   2 -21 11247.4 1590.74   0
   2  -2  21 11543.4 1608.75   1
  -2   2 -22 37210.5 2368.05   0
   2  -2  22 39388.6 2393.67   1
  -2   2 -23 2740.64 1430.93   0
   2  -2  23 2607.56 1391.53   1
   2  -2  24 23873.5 2205.71   1
  -2   2 -24 20551.2 2103.03   0
   2  -2  25 4918.56 1651.83   1
  -2   2 -25 7111.20 1698.82   0
   2  -2  26 9332.30 1773.28   1
  -2   2 -26 6008.34 1679.11   0
  -2   2 -27 757.477 1639.28   0
   2  -2  27 619.151 1526.51   1
   2  -2  28 12832.2 2132.46   1
  -2   2 -28 11049.8 2122.35   0
   2  -2  29 6014.59 1829.52   1
  -2   2 -29 6164.81 1940.47   0
   2  -2  30 4015.16 1789.68   1
  -2   2 -30 5225.10 1926.73   0
  -2   2 -31 134.022 1747.32   0
   2  -2  31 584.997 1721.31   1
   2  -2  32 6941.55 2207.19   1
  -2   2 -32 5565.88 2038.81   0
  -2   2 -33 2650.80 1886.04   0
   2  -2  33 1129.89 2173.85   1
   2  -2  34 5055.73 2362.81   1
  -2   2 -34 4316.91 2033.83   0
   2  -2  35 914.835 2109.11   1
  -2   2 -35 755.487 1889.33   0
  -2   2 -36 3652.84 2341.28   0
   2  -2  36 4055.96 2334.28   1
   2  -2  37-80.5014 2211.39   1
  -2   2 -37 1423.94 2322.57   0
  -2   2 -38 3063.31 2374.35   0
   2  -2  38 816.142 2392.19   1
  -2   2 -39-1214.05 2579.51   0
   2  -2  39 575.688 2447.34   1
  -2   2 -40 910.869 2776.81   0
   2  -2  40 443.462 2553.84   1
   2  -2  41-150.947 2836.57   1
  -2   2 -41-1401.15 2812.26   0
  -2   2 -42 754.142 2763.17   0
   2  -2  42 862.156 3022.34   1
   2  -2  43 881.859 2835.57   1
   2  -2  44 1383.00 3249.54   1
   2  -2  45-1751.83 3369.95   1
   2  -2  46 458.841 3178.19   1
   2   3 -45-307.641 2882.40   0
   2   3 -44 1161.43 3015.74   0
  -2  -3  44 147.812 2733.15   1
  -2  -3  43 323.556 2870.68   1
   2   3 -43 1136.37 3069.47   0
  -2  -3  42 261.596 2763.01   1
   2   3 -42 1221.35 2849.87   0
  -2   3  41 597.403 2852.65   1
  -2  -3  41-1413.48 2802.61   1
  -2   3  40 1122.38 2391.14   1
   2   3 -40-167.214 2344.11   0
   2   3 -39-175.707 2761.42   0
  -2  -3  39 425.459 2279.74   1
  -2   3  39 1623.50 2692.37   1
  -2  -3  38 2565.82 2186.89   1
  -2   3  38 794.047 2761.47   1
   2   3 -38 469.166 2762.32   0
  -2   3  37-846.147 2377.51   1
  -2  -3  37 131.339 2504.32   1
   2   3 -37 60.8262 2510.85   0
   2   3 -36 10.8158 2170.51   0
  -2  -3  36-903.019 2509.02   1
  -2   3  36 1066.33 2646.49   1
   2   3 -35 1046.34 2190.47   0
  -2  -3  35-510.075 2062.91   1
  -2   3  35 2911.39 2236.72   1
  -2   3  34 5166.22 2507.97   1
   2   3 -34 3367.27 2436.74   0
  -2  -3  34 5784.26 2216.14   1
   2   3 -33-595.639 2236.43   0
  -2   3  33 1877.03 2259.04   1
  -2  -3  33 207.815 2094.71   1
  -2   3  32 275.606 2167.18   1
  -2  -3  32 521.093 1895.79   1
   2   3 -32 1348.56 1683.99   0
  -2   3  31 1674.03 2113.44   1
  -2  -3  31 118.248 1729.83   1
   2   3 -31 431.776 2016.24   0
  -2  -3  30 6796.75 2192.82   1
  -2   3  30 4782.05 2229.45   1
   2   3 -30 3614.85 2037.45   0
  -2   3  29 2148.47 1966.30   1
   2   3 -29 2657.78 1748.35   0
  -2  -3  29 1432.59 1660.64   1
   2   3 -28 325.246 1753.83   0
   2  -3 -28 1147.41 1740.73   0
  -2   3  28-497.445 1949.36   1
  -2  -3  28 513.659 1700.63   1
   2   3 -27 2484.62 1557.11   0
  -2   3  27 3250.42 1655.23   1
  -2  -3  27 2465.27 1523.30   1
   2  -3 -27 2250.00 2151.54   0
   2  -3 -26 17882.7 2717.07   0
  -2   3  26 18857.4 2753.58   1
  -2  -3  26 16918.0 2291.48   1
   2   3 -26 16172.2 2404.31   0
   2   3 -25 2332.72 1450.58   0
   2  -3 -25 1521.70 1590.78   0
  -2  -3  25 1383.49 1356.95   1
  -2   3  25 2012.69 1802.96   1
  -2  -3  24 365.070 1558.89   1
  -2   3  24-262.487 1408.69   1
   2   3 -24 1032.60 1530.60   0
   2  -3 -24 531.419 1702.28   0
  -2  -3  23 1066.54 1337.70   1
  -2   3  23 1355.63 1784.10   1
   2   3 -23 789.259 1558.38   0
   2  -3 -23 2256.00 1865.50   0
   2   3 -22 11369.1 1763.10   0
  -2   3  22 10929.8 2107.86   1
  -2  -3  22 12300.8 1728.55   1
   2  -3 -22 9283.83 2135.03   0
  -2  -3  21 5388.15 1544.09   1
   2  -3 -21 7593.37 1942.21   0
  -2   3  21 7082.79 1861.15   1
   2   3 -21 6685.97 1611.61   0
   2  -3 -20 1730.49 1664.53   0
  -2   3  20 2977.81 1541.72   1
   2   3 -20 2045.16 1360.83   0
  -2  -3  20 2684.77 1406.56   1
   2   3 -19 6832.95 1627.90   0
  -2  -3  19 8240.46 1562.19   1
   2  -3 -19 6114.14 1781.73   0
  -2   3  19 5648.38 1549.96   1
   2   3 -18 37049.6 2387.47   0
  -2   3  18 38042.2 2567.58   1
  -2  -3  18 39142.5 2365.74   1
   2  -3 -18 38715.2 2778.39   0
  -2   3  17 11007.1 1720.05   1
   2  -3 -17 7460.02 1820.30   0
   2   3 -17 8120.95 1440.45   0
  -2  -3  17 7579.20 1393.85   1
  -2   3  16-47.7867 1329.93   1
   2  -3 -16 226.364 1250.52   0
   2   3 -16-64.7092 1058.40   0
  -2  -3  16 392.567 1033.38   1
   2  -3 -15 6774.80 1537.40   0
   2   3 -15 6654.98 1445.49   0
  -2   3  15 7503.05 1564.73   1
  -2  -3  15 5209.88 1277.26   1
  -2  -3  14 31237.5 1881.68   1
   2   3 -14 28857.6 1823.04   0
   2  -3 -14 30992.2 2160.01   0
  -2   3  14 31726.8 2056.01   1
   2   3 -13 4021.61 1164.36   0
  -2   3  13 2415.34 1279.49   1
   2  -3 -13 3035.97 1421.05   2
  -2  -3  13 3397.35 974.726   1
   2  -3 -12 23445.1 1823.10   2
   2   3 -12 21753.2 1681.25   0
  -2   3  12 22200.3 1717.69   1
  -2  -3  12 22695.4 1565.64   1
  -2  -3  11 181.644 730.891   1
  -2   3  11 135.264 872.673   1
   2   3 -11-176.709 936.615   0
   2  -3 -11 157.904 989.354   2
  -2  -3  10 10855.5 1187.59   1
   2  -3 -10 10398.3 1409.82   2
   2   3 -10 11456.3 1173.64   0
  -2   3  10 10066.9 1237.47   1
   2  -3  -9 16940.7 1448.85   2
  -2  -3   9 16028.4 1240.82   1
  -2   3   9 18135.0 1452.34   1
   2   3  -9 18335.9 1425.86   0
   2   3  -8 1260.24 800.865   0
   2  -3  -8 686.844 938.094   2
  -2   3   8 1816.95 851.083   1
  -2  -3   8 561.485 806.114   1
  -2   3   7 3110.48 916.990   1
  -2  -3   7 3994.20 864.815   1
   2  -3  -7 3834.25 937.417   2
   2   3  -7 3257.96 843.198   0
   2  -3  -6 6319.40 999.743   2
   2   3  -6 5459.14 976.645   0
  -2  -3   6 5456.04 831.873   1
   2   3  -5 223.182 653.164   0
  -2  -3   5 221.203 803.823   2
  -2  -3   5 411.712 781.739   1
   2  -3  -5 182.025 689.827   2
  -2  -3   4 87624.5 2426.83   1
   2  -3  -4 88322.4 2416.08   2
   2   3  -4 83133.2 2426.01   0
  -2  -3   3 3354.56 736.511   2
   2  -3  -3 3987.38 839.157   2
   2   3  -3 3079.82 954.794   0
  -2  -3   3 3531.88 895.952   1
  -2  -3   2 8005.84 774.980   2
   2  -3  -2 8905.27 1033.86   2
   2   3  -2 8035.25 1105.95   0
  -2  -3   2 8191.69 1108.01   1
  -2  -3   1 96834.7 2626.77   1
   2  -3  -1 95341.9 2439.75   2
   2   3  -1 100351. 2714.15   0
  -2  -3   1 95848.9 1921.74   2
   2  -3   0 3071.00 841.071   2
  -2   3   0 2911.28 599.108   0
  -2  -3   0 3081.21 579.359   2
   2   3   0 2604.44 842.538   0
  -2  -3   0 3547.99 838.756   1
   2  -3   1 71218.3 1382.86   1
  -2  -3  -1 69709.4 2339.87   1
   2   3   1 73658.4 2446.98   0
  -2  -3  -1 68332.8 1610.90   2
   2  -3   1 70359.8 2127.98   2
  -2   3  -1 69035.4 1490.36   0
   2   3   2 11947.0 1308.29   0
  -2  -3  -2 9893.26 1109.04   1
   2  -3   2 10449.4 567.774   1
   2  -3   2 10497.6 980.851   2
  -2   3  -2 11268.7 663.713   0
  -2  -3  -2 10479.9 793.589   2
  -2  -3  -3 1773.80 613.225   2
   2   3   3 780.556 1101.25   0
  -2  -3  -3 2372.27 1077.13   1
  -2   3  -3 2400.13 444.073   0
   2  -3   3 1997.46 371.531   1
   2  -3   3 2151.75 708.058   2
   2  -3   4 321453. 4750.38   2
  -2  -3  -4 315106. 3749.71   2
   2   3   4 299847. 5215.02   0
   2  -3   4 326676. 2584.70   1
  -2   3  -4 303424. 2784.63   0
   2  -3   5 16508.4 697.932   1
  -2   3  -5 15154.3 738.259   0
  -2  -3  -5 16012.8 1101.28   2
   2  -3   5 15071.8 1438.13   2
   2  -3   6 1817.02 419.969   1
  -2  -3  -6 1269.89 731.645   2
  -2   3  -6 1872.19 469.106   0
   2  -3   6 2000.89 975.354   2
  -2   3  -7 5873.21 627.578   0
   2  -3   7 5610.94 567.044   1
   2  -3   7 5891.27 1346.34   2
   2  -3   8-188.974 1218.56   2
  -2   3  -8 13.3505 503.214   0
   2  -3   8 315.996 447.472   1
   2  -3   9 120.929 1154.81   2
  -2   3  -9 728.365 541.432   0
   2  -3   9 592.317 484.259   1
  -2   3 -10 3944.78 701.558   0
   2  -3  10 5136.50 706.457   1
  -2   3 -11 45755.5 1641.13   0
   2  -3  11 51505.3 1676.84   1
  -2   3 -12 194021. 3333.94   0
   2  -3  12 204814. 3305.73   1
  -2   3 -13 14638.5 1197.28   0
   2  -3  13 16233.3 1198.39   1
   2  -3  14 2583.80 852.299   1
  -2   3 -14 2979.37 894.046   0
   2  -3  15 17596.1 1383.47   1
  -2   3 -15 16895.0 1400.78   0
   2  -3  16 1916.39 959.248   1
  -2   3 -16 2180.39 1000.25   0
  -2   3 -17 19340.1 1614.61   0
   2  -3  17 19553.9 1533.58   1
  -2   3 -18-142.970 1096.43   0
   2  -3  18 107.374 998.859   1
   2  -3  19 10548.0 1467.57   1
  -2   3 -19 11163.8 1476.07   0
   2  -3  20 39741.3 2271.78   1
  -2   3 -20 36669.4 2221.25   0
   2  -3  21 577.607 1142.73   1
  -2   3 -21 415.118 1333.32   0
  -2   3 -22 1247.62 1165.39   0
   2  -3  22 1476.88 1219.58   1
   2  -3  23 5700.53 1481.40   1
  -2   3 -23 4780.14 1480.36   0
   2  -3  24 269.199 1342.28   1
  -2   3 -24-412.581 1456.00   0
   2  -3  25 11570.4 1830.52   1
  -2   3 -25 12145.5 1947.52   0
   2  -3  26 1828.45 1431.56   1
  -2   3 -26 1731.29 1516.73   0
   2  -3  27 1665.71 1459.12   1
  -2   3 -27 1826.18 1484.68   0
  -2   3 -28 8021.11 1859.72   0
   2  -3  28 7031.48 1842.74   1
   2  -3  29-96.2263 1551.84   1
  -2   3 -29 8.78489 1647.96   0
  -2   3 -30 1074.83 1748.02   0
   2  -3  30 1454.85 1638.88   1
  -2   3 -31 272.979 1719.80   0
   2  -3  31-606.140 1862.68   1
   2  -3  32 1387.98 1979.10   1
  -2   3 -32 2842.77 2014.56   0
   2  -3  33 2638.63 2042.94   1
  -2   3 -33 2965.80 2110.02   0
   2  -3  34 1466.70 2044.57   1
  -2   3 -34-701.770 2062.21   0
  -2   3 -35-698.905 2284.98   0
   2  -3  35 1058.01 2156.29   1
  -2   3 -36-776.976 2481.12   0
   2  -3  36 506.079 2305.01   1
  -2   3 -37 1947.66 2500.29   0
   2  -3  37 521.188 2440.23   1
   2  -3  38 1366.63 2205.62   1
  -2   3 -38-278.722 2543.68   0
  -2   3 -39 1848.41 2533.19   0
   2  -3  39 672.558 2431.97   1
   2  -3  40 541.432 2824.57   1
  -2   3 -40 2456.84 2670.21   0
   2  -3  41 222.618 2921.53   1
  -2   3 -41 1529.99 2602.34   0
   2  -3  42 988.534 2893.61   1
  -2   3 -42 969.483 2906.79   0
  -2   3 -43 2280.31 2797.72   0
   2  -3  43 3397.20 2998.27   1
   2  -3  44 183.358 3235.03   1
  -2   3 -44-1264.33 2917.08   0
   2  -3  45 2184.66 3324.20   1
  -2   3 -45 698.746 3160.73   0
   2  -3  46-2.90602 3397.17   1
  -2  -4  44 634.745 2686.34   1
   2   4 -43 1330.44 2531.57   0
   2   4 -42 2745.35 2672.59   0
  -2  -4  42 654.079 2948.91   1
  -2  -4  41-51.0331 2637.82   1
   2   4 -41 1820.26 2868.36   0
  -2  -4  40 1311.79 2251.75   1
   2   4 -40 1834.50 2702.12   0
  -2  -4  39 2275.84 2647.53   1
   2   4 -39 682.903 2432.77   0
  -2  -4  38-872.045 2603.82   1
   2   4 -38 643.482 2395.68   0
   2   4 -37 1082.73 2512.55   0
  -2  -4  37 458.595 2199.02   1
   2   4 -36 503.721 2103.75   0
  -2  -4  36-284.805 2288.52   1
   2   4 -35 1367.54 2178.87   0
  -2  -4  35 1491.01 2189.48   1
   2   4 -34 556.246 2275.45   0
  -2  -4  34 2003.04 2109.82   1
  -2  -4  33 960.479 2159.30   1
   2   4 -33 1086.14 1957.15   0
  -2   4  33-186.532 2469.55   1
   2   4 -32 587.038 2152.68   0
  -2   4  32-487.592 2487.58   1
  -2  -4  32 449.966 1846.40   1
  -2   4  31 4558.14 2169.04   1
   2   4 -31 4074.97 2020.26   0
  -2  -4  31 4427.24 2216.66   1
  -2   4  30 2260.85 2350.76   1
   2   4 -30 1634.32 1999.84   0
  -2  -4  30 2218.96 2014.57   1
   2   4 -29 1021.04 1858.45   0
  -2  -4  29 290.298 1887.06   1
  -2   4  29 992.746 2063.72   1
  -2  -4  28 556.173 1626.74   1
   2   4 -28 43.9845 1863.65   0
  -2   4  28 1075.40 1725.95   1
   2   4 -27 2601.84 1560.80   0
  -2  -4  27 1421.21 1841.86   1
  -2   4  27 2687.69 1878.96   1
  -2  -4  26 2851.86 1511.55   1
   2   4 -26 1949.91 1817.76   0
  -2   4  26 1185.34 2030.97   1
   2   4 -25 6963.86 1818.52   0
  -2   4  25 6710.12 2186.49   1
  -2  -4  25 5765.05 1785.31   1
   2   4 -24 2676.89 1544.91   0
  -2  -4  24 1035.59 1634.08   1
  -2   4  24 658.657 1788.95   1
  -2  -4  23 1378.38 1460.60   1
  -2   4  23 1102.66 1748.14   1
   2   4 -23 772.233 1546.56   0
  -2   4  22 6623.62 1984.07   1
   2   4 -22 3984.90 1709.48   0
  -2  -4  22 3863.98 1509.00   1
   2   4 -21 3677.24 1654.69   0
  -2   4  21 3773.39 1878.44   1
  -2  -4  21 3995.41 1389.18   1
  -2   4  20 2767.79 1724.54   1
  -2  -4  20 4064.23 1366.40   1
   2  -4 -20 3849.91 1828.10   2
   2   4 -20 4270.69 1665.79   0
   2  -4 -19 485.521 1506.14   2
  -2   4  19-171.164 1466.74   1
   2   4 -19 83.3375 1542.89   0
  -2  -4  19 125.537 1206.45   1
   2   4 -18 29925.6 2326.58   0
  -2   4  18 26240.5 2448.76   1
  -2  -4  18 24995.0 2145.83   1
   2  -4 -18 25174.1 2425.45   2
   2   4 -17 25082.7 2042.96   0
  -2  -4  17 25885.3 2095.58   1
  -2   4  17 27416.6 2489.02   1
   2  -4 -17 28873.1 2463.41   2
   2  -4 -16 9235.70 1644.73   2
  -2  -4  16 8804.00 1380.48   1
  -2   4  16 11637.7 1737.46   1
   2   4 -16 7660.98 1529.52   0
  -2   4  15 516.516 1362.92   1
   2  -4 -15 1783.71 1465.48   2
   2   4 -15 606.915 1241.50   0
  -2  -4  15 1236.61 1201.86   1
  -2  -4  14 12214.5 1540.47   1
   2  -4 -14 11321.8 1873.66   2
   2   4 -14 10522.8 1569.18   0
   2   4 -13 83865.9 2948.25   0
   2  -4 -13 89523.9 3407.69   2
  -2  -4  13 83821.0 2857.48   1
  -2  -4  12 8984.29 1229.60   1
   2   4 -12 9016.63 1329.56   0
   2  -4 -12 9896.89 1424.80   2
   2   4 -11 400.795 936.945   0
   2  -4 -11-197.165 979.221   2
  -2  -4  11 1318.11 852.213   1
   2   4 -10 15381.0 1393.27   0
   2  -4 -10 16560.3 1624.49   2
  -2  -4  10 15841.9 1449.08   1
   2  -4  -9 25033.8 1922.58   2
  -2  -4   9 27717.3 1729.13   1
   2   4  -9 24146.9 1721.10   0
  -2  -4   8 18926.0 1460.04   1
   2   4  -8 20470.8 1503.19   0
   2  -4  -8 22683.2 1650.21   2
   2   4  -7 595.367 951.413   0
  -2  -4   7 282.646 732.551   1
  -2  -4   7 49.6900 1163.77   2
   2  -4  -7 161.233 880.652   2
   2  -4  -6 1152.15 854.896   2
  -2  -4   6 2003.50 1113.87   2
  -2  -4   6 958.000 842.624   1
   2   4  -6 1157.41 1027.54   0
   2   4  -5 147609. 3495.70   0
  -2  -4   5 140997. 3328.68   1
   2  -4  -5 147626. 3507.11   2
  -2  -4   4 6498.64 1060.89   2
   2   4  -4 7220.43 1231.28   0
  -2  -4   4 6508.31 1019.10   1
   2  -4  -4 5997.20 1148.51   2
  -2  -4   3 6009.57 966.159   2
   2   4  -3 6050.64 1197.78   0
  -2  -4   3 6635.53 1131.78   1
   2  -4  -3 5268.89 1084.93   2
   2  -4  -2 23406.2 1536.35   2
   2   4  -2 21755.9 1649.47   0
  -2  -4   2 24499.0 1669.68   1
  -2  -4   2 20638.4 1279.51   2
   2   4  -1 45921.8 2171.75   0
  -2  -4   1 42871.4 1633.30   2
  -2  -4   1 48743.5 2157.21   1
  -2   4   1 45704.7 1738.14   0
   2  -4  -1 45451.4 1957.97   2
   2  -4   0 38774.8 1443.61   1
  -2   4   0 41069.3 1573.19   0
  -2  -4   0 40315.6 2023.04   1
  -2  -4   0 38429.9 1556.54   2
   2   4   0 40900.0 2048.21   0
   2  -4   0 42756.6 1925.09   2
  -2  -4  -1 26356.5 1322.76   2
   2  -4   1 26704.5 1159.22   1
  -2   4  -1 24361.6 1177.59   0
   2  -4   1 26444.2 1652.30   2
  -2  -4  -1 24658.0 1802.49   1
   2   4   1 26140.0 1795.23   0
  -2  -4  -2 17999.1 1187.12   2
   2  -4   2 20659.1 1590.93   2
  -2   4  -2 19959.7 1072.29   0
   2  -4   2 20624.0 999.331   1
  -2  -4  -2 18239.8 1677.26   1
   2   4   2 19356.2 1616.35   0
   2  -4   3 158793. 2367.95   1
  -2  -4  -3 157633. 4063.42   1
   2   4   3 159667. 4161.47   0
  -2   4  -3 159121. 2550.47   0
  -2  -4  -3 158932. 3014.81   2
   2  -4   3 164539. 3725.18   2
  -2  -4  -4 11571.0 1581.88   1
   2  -4   4 7386.43 1334.17   2
  -2   4  -4 9144.49 782.799   0
  -2  -4  -4 9088.26 1024.87   2
   2  -4   4 8921.48 719.024   1
   2   4   4 7408.92 1576.06   0
  -2  -4  -5 1189.25 828.278   2
   2  -4   5 1399.44 1082.35   2
   2  -4   5 1034.61 442.763   1
  -2   4  -5 501.608 497.722   0
   2   4   5 878.253 1199.89   0
   2  -4   6 10684.2 745.602   1
  -2   4  -6 9784.06 791.817   0
   2  -4   6 10701.9 1524.04   2
  -2  -4  -6 9070.03 1132.17   2
   2  -4   7 3575.31 1156.41   2
  -2  -4  -7 3162.12 961.942   2
   2  -4   7 3153.93 586.289   1
  -2   4  -7 2784.18 606.019   0
   2  -4   8 30647.6 2356.13   2
  -2   4  -8 30478.3 1301.03   0
   2  -4   8 30246.9 1205.12   1
  -2  -4  -8 30598.4 1799.86   2
  -2   4  -9 1709.15 673.157   0
   2  -4   9 1586.67 621.244   1
   2  -4   9 782.822 1146.82   2
  -2  -4  -9 553.473 1074.50   2
   2  -4  10 839.273 1550.77   2
   2  -4  10 49.1611 642.633   1
  -2   4 -10-116.495 647.556   0
  -2  -4 -10 101.002 1048.88   2
   2  -4  11 32830.9 1474.48   1
  -2  -4 -11 31448.9 2084.82   2
  -2   4 -12 1708.37 840.822   0
   2  -4  12 2447.27 826.131   1
  -2   4 -13 7754.61 1088.48   0
   2  -4  13 8721.23 1057.03   1
   2  -4  14 5950.51 1000.37   1
  -2   4 -14 4843.48 1033.99   0
   2  -4  15 1735.36 944.799   1
  -2   4 -15 2285.32 959.178   0
   2  -4  16 12352.3 1368.29   1
  -2   4 -16 11398.5 1356.86   0
   2  -4  17 44908.2 2155.73   1
  -2   4 -17 43279.9 2147.78   0
   2  -4  18 706.644 1035.84   1
  -2   4 -18 735.872 1060.28   0
   2  -4  19-80.9128 1021.96   1
  -2   4 -19-308.962 1142.15   0
   2  -4  20 443.773 1137.24   1
  -2   4 -20-446.583 1188.67   0
  -2   4 -21 3318.36 1285.29   0
   2  -4  21 4015.41 1278.15   1
   2  -4  22 1100.36 1205.60   1
  -2   4 -22 64.4462 1272.52   0
  -2   4 -23 4203.57 1426.09   0
   2  -4  23 3910.91 1386.97   1
   2  -4  24 1812.45 1434.91   1
  -2   4 -24 1796.35 1566.08   0
   2  -4  25 12427.6 1919.87   1
  -2   4 -25 14129.4 1934.57   0
  -2   4 -26 878.860 1507.01   0
   2  -4  26 1417.70 1385.40   1
  -2   4 -27 914.120 1515.88   0
   2  -4  27 935.017 1459.41   1
   2  -4  28 411.855 1692.70   1
  -2   4 -28-699.374 1552.22   0
  -2   4 -29 8585.47 2066.72   0
   2  -4  29 10930.8 2102.05   1
   2  -4  30 28.5275 1625.76   1
  -2   4 -30 478.104 1775.89   0
  -2   4 -31 902.165 1819.40   0
   2  -4  31 1482.50 1716.32   1
  -2   4 -32 791.038 1800.20   0
   2  -4  32-142.143 1797.89   1
   2  -4  33 107.507 1949.65   1
  -2   4 -33 1081.54 1863.21   0
   2  -4  34 502.150 2069.65   1
  -2   4 -34-1066.39 1933.70   0
   2  -4  35-162.274 2121.79   1
  -2   4 -35 508.794 2092.86   0
   2  -4  36-349.938 2412.38   1
  -2   4 -36-1725.70 2415.19   0
  -2   4 -37 1492.28 2327.43   0
   2  -4  37 2147.77 2272.46   1
   2  -4  38-1501.09 2363.85   1
  -2   4 -38-230.634 2310.03   0
   2  -4  39-1224.14 2557.14   1
  -2   4 -39-64.5893 2282.43   0
  -2   4 -40 1597.57 2452.46   0
   2  -4  40 1450.86 2514.79   1
  -2   4 -41-54.9416 2604.24   0
   2  -4  41 438.238 2517.54   1
   2  -4  42 1658.04 2690.74   1
  -2   4 -42 1150.83 2639.08   0
  -2   4 -43 2663.39 2861.17   0
   2  -4  43 1574.70 3069.39   1
   2  -4  44-1552.21 3408.35   1
  -2   4 -44 353.009 3112.18   0
  -2   4 -45 1750.40 3349.06   0
  -2  -5  43 1087.92 2647.57   1
   2   5 -42 776.557 3056.38   0
   2  -5 -42-153.804 3669.18   2
  -2  -5  42-406.882 2803.27   1
   2   5 -41 928.736 2753.47   0
   2  -5 -41 879.605 3661.90   2
  -2  -5  41 1606.74 2638.74   1
   2   5 -40 5.12927 2180.52   0
  -2  -5  40-126.850 2575.06   1
   2  -5 -40 841.905 3186.10   2
   2   5 -39 672.692 2572.82   0
   2  -5 -39 1889.52 3181.09   2
  -2  -5  39 476.230 2643.03   1
   2   5 -38 2092.51 2405.42   0
   2  -5 -38 745.267 3576.97   2
  -2  -5  38 759.498 2237.60   1
   2  -5 -37-1512.17 3583.95   2
   2   5 -37-447.146 2269.39   0
  -2  -5  37-48.9445 2361.21   1
   2   5 -36-1297.32 2475.75   0
  -2  -5  36 523.119 2480.29   1
   2  -5 -36-851.306 3114.87   2
   2  -5 -35-770.499 2898.71   2
  -2  -5  35-296.674 2092.72   1
   2   5 -35 137.229 2095.26   0
  -2  -5  34 2082.86 2281.23   1
   2  -5 -34 426.745 2671.01   2
   2   5 -34-223.500 2326.46   0
  -2  -5  33 70.7421 2080.27   1
   2   5 -33-69.6170 2167.48   0
   2  -5 -33 908.922 2329.69   2
  -2  -5  32 4409.59 2392.07   1
   2  -5 -32 2911.94 2423.88   2
   2   5 -32 4387.67 2171.17   0
  -2  -5  31 712.352 1812.49   1
   2   5 -31 1290.57 2094.69   0
   2  -5 -31 941.617 2480.36   2
   2   5 -30 5091.89 2259.30   0
  -2  -5  30 9436.18 2429.75   1
   2  -5 -30 7090.84 2825.79   2
   2  -5 -29 433.143 2520.16   2
   2   5 -29 1045.81 1747.73   0
  -2  -5  29 761.768 1641.10   1
   2  -5 -28 3150.10 2629.51   2
   2   5 -28 980.408 1853.81   0
  -2  -5  28 2584.16 1782.49   1
  -2  -5  27 173.502 1701.21   1
   2  -5 -27-1033.62 2171.63   2
   2   5 -27 117.450 1633.13   0
   2   5 -26 2865.34 1682.79   0
   2  -5 -26 4398.02 2175.68   2
  -2  -5  26 3326.39 1680.71   1
   2   5 -25 1100.84 1728.06   0
  -2  -5  25 1127.14 1396.30   1
   2  -5 -25 1508.12 2354.09   2
   2  -5 -24 2455.83 1728.89   2
   2   5 -24 3582.53 1797.36   0
  -2  -5  24 3772.75 1665.12   1
   2  -5 -23 130.750 2186.50   2
  -2  -5  23 342.380 1566.04   1
   2   5 -23 535.211 1536.91   0
  -2  -5  22 18982.2 2284.77   1
   2   5 -22 18907.6 2213.43   0
   2  -5 -22 20686.7 2568.17   2
  -2  -5  21-31.5794 1500.43   1
   2   5 -21 553.992 1379.46   0
   2  -5 -21 817.066 1797.81   2
   2  -5 -20 10349.5 2320.88   2
   2   5 -20 13485.6 1991.45   0
  -2  -5  20 12669.8 1908.63   1
  -2  -5  19-366.448 1265.21   1
   2   5 -19-138.910 1478.05   0
   2  -5 -19-198.275 1876.92   2
   2  -5 -18 10837.5 2205.27   2
  -2  -5  18 7547.10 1485.44   1
   2   5 -18 7719.16 1771.26   0
   2   5 -17 5455.41 1580.61   0
  -2  -5  17 2666.66 1423.13   1
   2  -5 -17 3593.03 1956.50   2
   2   5 -16 20736.1 1932.85   0
   2  -5 -16 25849.4 2524.15   2
  -2  -5  16 22514.7 1973.36   1
  -2  -5  15 319.904 1270.52   1
   2  -5 -15-161.064 1192.38   2
   2   5 -15 526.513 1329.51   0
  -2  -5  14 26976.6 1946.36   1
   2   5 -14 25800.9 2020.44   0
   2  -5 -14 28847.7 2515.22   2
   2  -5 -13 6297.77 1441.27   2
  -2  -5  13 7648.69 1462.11   1
   2   5 -13 6318.90 1416.97   0
   2   5 -12 2145.41 1337.95   0
  -2  -5  12 2364.02 1268.55   1
   2  -5 -12 4092.98 1577.56   2
   2  -5 -11 6701.59 1676.16   2
  -2  -5  11 4614.53 1299.67   1
   2   5 -11 5277.53 1426.67   0
   2   5 -10 850.098 1220.84   0
   2  -5 -10 1846.59 1381.97   2
  -2  -5  10 1816.87 1158.73   1
   2   5  -9 12009.3 1608.92   0
  -2  -5   9 12012.9 1431.77   1
   2  -5  -9 12167.5 1666.94   2
  -2  -5   8 20076.0 2055.98   2
   2   5  -8 22102.4 1821.42   0
  -2  -5   8 20928.5 1621.06   1
   2  -5  -8 19601.4 1823.16   2
   2  -5  -7 3252.51 1299.62   2
   2   5  -7 3243.28 1039.77   0
  -2  -5   7 3602.65 1493.18   2
  -2  -5   7 4345.87 1249.30   1
  -2  -5   6 16700.4 1560.67   1
  -2  -5   6 15875.8 1783.37   2
   2   5  -6 18192.4 1754.83   0
   2  -5  -6 16897.0 1756.30   2
  -2  -5   5 2281.97 1142.33   1
  -2  -5   5 2858.52 1176.16   2
   2  -5  -5 3647.11 1195.43   2
   2   5  -5 3332.37 1180.17   0
  -2  -5   4 17945.6 1562.44   1
   2  -5  -4 19267.1 1652.19   2
   2   5  -4 19020.2 1811.65   0
  -2  -5   4 18122.8 1600.40   2
   2  -5  -3 1863.56 1097.94   2
  -2  -5   3 1718.57 967.563   2
  -2   5   3 2709.58 1125.17   0
  -2  -5   3 2900.12 1176.22   1
   2   5  -3 2826.40 1070.14   0
   2  -5  -2 1256.74 887.548   1
   2  -5  -2 1048.63 1154.23   2
  -2  -5   2 1815.09 1220.61   1
  -2  -5   2 1423.41 870.170   2
  -2   5   2 1952.85 956.888   0
   2   5  -2 642.610 1219.02   0
   2  -5  -1 3159.87 1198.69   2
  -2   5   1 3537.38 952.721   0
  -2  -5   1 2385.93 931.007   2
   2  -5  -1 3300.97 925.244   1
  -2  -5   1 3187.54 1062.82   1
   2   5  -1 2429.74 1020.10   0
  -2   5   0 57422.5 2076.38   0
  -2  -5   0 53313.0 2619.95   1
   2  -5   0 58704.9 2502.92   2
  -2  -5   0 56012.4 2150.38   2
   2   5   0 53202.2 2701.63   0
   2  -5   0 59340.7 1987.47   1
  -2   5  -1 8504.37 1030.26   0
   2  -5   1 9882.81 1491.46   2
   2  -5   1 10815.3 1023.95   1
  -2  -5  -1 11911.9 1454.18   1
  -2  -5  -1 9590.64 1161.03   2
   2   5   1 8527.87 1485.02   0
  -2  -5  -2 6133.08 1087.46   2
  -2  -5  -2 6357.49 1540.88   1
   2  -5   2 6419.46 1197.58   2
   2  -5   2 5342.75 832.885   1
   2   5   2 6120.14 1542.04   0
  -2   5  -2 5852.04 909.548   0
   2  -5   3 8243.88 1448.36   2
  -2   5  -3 6669.84 873.701   0
  -2  -5  -3 7741.74 1612.08   1
   2   5   3 4486.37 1585.87   0
  -2  -5  -3 7262.42 1124.47   2
   2  -5   3 5740.92 811.343   1
  -2  -5  -4 29932.7 1710.19   2
   2  -5   4 25518.7 1934.40   2
   2  -5   4 27092.8 1267.09   1
   2   5   4 27612.3 2361.76   0
  -2   5  -4 23986.5 1296.82   0
  -2  -5  -4 27186.7 2185.26   1
  -2   5  -5 2193.18 755.153   0
  -2  -5  -5 2860.81 990.489   2
  -2  -5  -5 3068.60 1368.09   1
   2  -5   5 2874.11 1237.52   2
   2  -5   5 2340.54 682.824   1
   2   5   5 900.197 1533.94   0
   2  -5   6 7422.38 1694.25   2
   2  -5   6 8821.67 877.252   1
  -2   5  -6 8629.02 945.132   0
   2   5   6 7704.55 1800.13   0
  -2  -5  -6 8666.18 1246.21   2
   2  -5   7 2873.04 1482.39   2
  -2  -5  -7 3225.92 1085.81   2
   2  -5   7 2384.95 681.456   1
  -2   5  -7 2318.70 766.162   0
   2   5   7 2147.85 1457.81   0
   2  -5   8 48671.7 1674.82   1
  -2   5  -8 46735.4 1757.73   0
  -2  -5  -8 45426.1 2221.87   2
   2  -5   8 46241.0 2784.72   2
  -2  -5  -9 15226.7 1560.82   2
   2  -5   9 17269.3 1165.10   1
   2  -5   9 16350.5 1927.07   2
  -2   5  -9 15047.2 1187.35   0
   2  -5  10 1237.46 1417.04   2
   2  -5  10 664.648 679.472   1
  -2   5 -10 1465.82 834.052   0
  -2  -5 -10 1454.35 1251.15   2
  -2   5 -11 1895.06 882.056   0
   2  -5  11 970.548 1817.36   2
   2  -5  11 1180.73 747.584   1
  -2  -5 -11 1951.86 1324.02   2
  -2   5 -12 13492.2 1291.39   0
   2  -5  12 15739.1 2574.55   2
   2  -5  12 16520.3 1318.03   1
  -2  -5 -12 15398.6 1894.52   2
  -2   5 -13-253.724 887.048   0
  -2  -5 -13-201.719 1466.14   2
   2  -5  13 282.893 865.254   1
  -2  -5 -14 5520.19 1587.79   2
  -2   5 -14 6718.48 1155.92   0
   2  -5  14 6912.39 1103.39   1
  -2  -5 -15 1079.50 1732.16   2
  -2   5 -15 2073.53 1033.57   0
   2  -5  15 2478.36 975.491   1
  -2  -5 -16 29717.4 2550.69   2
  -2   5 -16 29644.9 1904.30   0
   2  -5  16 30808.5 1883.29   1
  -2   5 -17 1192.30 1102.09   0
   2  -5  17 831.187 1021.90   1
  -2  -5 -17 2316.98 1547.71   2
   2  -5  18 1521.99 1067.64   1
  -2   5 -18 638.821 1104.22   0
  -2   5 -19 394.205 1152.18   0
   2  -5  19 801.693 1065.68   1
  -2   5 -20 7161.75 1450.97   0
   2  -5  20 7418.87 1457.88   1
  -2   5 -21-100.352 1253.23   0
   2  -5  21 502.997 1147.12   1
   2  -5  22-266.234 1246.52   1
  -2   5 -22 257.511 1223.74   0
   2  -5  23 609.433 1361.24   1
  -2   5 -23 488.440 1255.87   0
  -2   5 -24 1701.42 1493.68   0
   2  -5  24 2437.63 1436.60   1
   2  -5  25 410.490 1428.77   1
  -2   5 -25 699.032 1418.31   0
   2  -5  26 797.099 1420.17   1
  -2   5 -26 767.640 1518.89   0
   2  -5  27 1495.48 1429.48   1
  -2   5 -27 151.196 1508.79   0
   2  -5  28-505.542 1570.00   1
  -2   5 -28 43.2218 1667.13   0
   2  -5  29 827.634 1689.40   1
  -2   5 -29 1842.82 1603.12   0
   2  -5  30 219.661 1791.55   1
  -2   5 -30 393.059 1620.14   0
   2  -5  31 530.028 1712.34   1
  -2   5 -31 522.912 1778.27   0
   2  -5  32-226.463 1995.46   1
  -2   5 -32 48.7662 1873.38   0
   2  -5  33 1429.49 1983.75   1
  -2   5 -33-255.272 1988.45   0
  -2   5 -34 858.135 2221.43   0
   2  -5  34 229.176 2028.86   1
  -2   5 -35 1067.26 2099.04   0
   2  -5  35-1042.55 2111.67   1
   2  -5  36-392.680 2222.59   1
  -2   5 -36 180.374 2393.94   0
   2  -5  37-1322.39 2367.38   1
  -2   5 -37 176.881 2186.12   0
   2  -5  38 1567.01 2370.22   1
  -2   5 -38-141.299 2449.71   0
  -2   5 -39-1444.25 2585.24   0
   2  -5  39-945.610 2511.67   1
  -2   5 -40 1370.19 2505.16   0
  -2   5 -41-853.585 2590.72   0
  -2   5 -42-923.981 2667.91   0
  -2   5 -43 13.4274 3040.36   0
  -2   5 -44 1697.29 3408.55   0
  -2   5 -45-517.917 3481.15   0
  -2  -6  42-419.484 2818.29   1
   2   6 -42 2283.88 2761.20   0
  -2  -6  41 132.611 3010.18   1
   2  -6 -41-261.139 3429.02   2
   2   6 -41 1839.79 2715.05   0
   2  -6 -40 863.653 3446.35   2
  -2  -6  40-72.9799 2693.47   1
   2   6 -40-680.474 2673.68   0
   2   6 -39-827.656 2815.97   0
  -2  -6  39 1756.00 2611.74   1
   2  -6 -39 802.394 3723.01   2
   2  -6 -38-939.524 3408.98   2
  -2  -6  38 577.389 2557.27   1
   2   6 -38 930.187 2454.56   0
   2   6 -37 340.337 2402.98   0
  -2  -6  37 169.976 2099.82   1
   2  -6 -37-1257.06 3066.49   2
   2   6 -36-437.339 2472.67   0
  -2  -6  36 89.8975 2389.68   1
   2  -6 -36-1552.53 2907.45   2
   2  -6 -35-427.214 2754.47   2
   2   6 -35 683.133 2167.68   0
  -2  -6  35 784.279 2056.97   1
   2  -6 -34-469.279 2497.10   2
  -2  -6  34-157.537 2365.53   1
   2   6 -34 2270.43 2256.41   0
   2  -6 -33 1286.38 2444.30   2
   2   6 -33-353.477 2102.92   0
  -2  -6  33-533.394 2059.27   1
   2   6 -32-1338.43 2183.26   0
   2  -6 -32 95.2076 2550.13   2
  -2  -6  32-295.170 2211.32   1
   2  -6 -31 3045.97 2709.97   2
   2   6 -31 1067.60 2057.05   0
  -2  -6  31 1093.14 2032.31   1
  -2  -6  30 1221.38 2013.10   1
   2  -6 -30-377.265 2822.35   2
   2   6 -30-67.3312 2017.39   0
   2   6 -29 1761.11 2023.51   0
  -2  -6  29 939.121 1918.60   1
   2  -6 -29 1839.87 2505.17   2
  -2  -6  28-56.9651 1669.68   1
   2   6 -28-202.053 1580.31   0
   2  -6 -28 480.050 1989.71   2
   2  -6 -27 775.112 2249.37   2
   2   6 -27-517.405 1781.70   0
  -2  -6  27 50.0152 1593.68   1
   2   6 -26 198.747 1826.08   0
   2  -6 -26 341.563 2174.00   2
  -2  -6  26-88.6343 1741.45   1
   2  -6 -25 646.357 1987.93   2
  -2  -6  25-432.896 1826.83   1
   2   6 -25 1040.21 1656.88   0
   2  -6 -24-55.2988 2061.96   2
   2   6 -24-36.4888 1579.11   0
  -2  -6  24 382.704 1533.84   1
   2  -6 -23 6057.53 2228.55   2
  -2  -6  23 7458.15 1885.37   1
   2   6 -23 5788.91 1738.78   0
   2  -6 -22 140.361 1634.32   2
  -2  -6  22-171.223 1523.82   1
   2   6 -22-456.541 1338.77   0
   2   6 -21 3489.68 1536.01   0
  -2  -6  21 4321.49 1611.95   1
   2  -6 -21 3553.76 2027.95   2
   2   6 -20 808.936 1313.35   0
   2  -6 -20-1100.90 1990.70   2
  -2  -6  20 464.577 1491.51   1
  -2  -6  19 271.352 1398.75   1
   2  -6 -19 1587.09 1839.61   2
   2   6 -19 140.802 1321.25   0
   2  -6 -18 8012.02 2151.80   2
   2   6 -18 7272.64 1760.10   0
  -2  -6  18 6265.26 1569.67   1
   2   6 -17 11745.0 1933.69   0
   2  -6 -17 11136.4 2257.28   2
  -2  -6  17 10952.6 1677.28   1
   2  -6 -16 793.483 1677.28   2
   2   6 -16 1082.13 1268.38   0
  -2  -6  16 1888.20 1377.21   1
   2   6 -15 5888.81 1613.89   0
  -2  -6  15 5231.20 1360.02   1
   2  -6 -15 5647.90 1615.44   2
   2  -6 -14 2141.35 1712.44   2
   2   6 -14 136.695 1308.33   0
  -2  -6  14 1267.95 1320.14   1
   2   6 -13 20442.3 2073.74   0
   2  -6 -13 20187.4 2034.24   2
  -2  -6  13 19457.0 1852.87   1
   2   6 -12 241.007 1151.27   0
  -2  -6  12-323.300 1164.31   1
   2  -6 -12-331.053 1545.91   2
   2  -6 -11 3426.38 1666.61   2
   2   6 -11 3174.22 1370.84   0
  -2  -6  11 1781.24 1217.36   1
   2   6 -10 12943.7 1738.19   0
  -2  -6  10 12441.2 1694.00   1
   2  -6 -10 13524.3 1973.58   2
  -2  -6   9 14529.7 2189.68   2
   2  -6  -9 15562.2 2015.59   2
   2   6  -9 13591.7 1758.26   0
  -2  -6   9 14368.8 1736.15   1
   2   6  -8 9641.27 1543.29   0
  -2  -6   8 7179.60 1521.83   1
   2  -6  -8 8838.42 1780.37   2
  -2  -6   8 9174.55 1925.17   2
  -2  -6   7 1623.48 1522.89   2
   2   6  -7 3089.28 1289.59   0
  -2  -6   7 3684.98 1315.02   1
   2  -6  -7 1821.59 1463.64   2
   2   6  -6 831.308 1203.86   0
  -2  -6   6 422.004 1248.15   1
  -2  -6   6 1427.04 1449.61   2
   2  -6  -6 210.986 1179.78   2
   2   6  -5 23097.0 2074.95   0
  -2  -6   5 22123.4 1908.19   1
   2  -6  -5 23657.5 2181.65   2
  -2  -6   5 19526.5 2003.22   2
  -2   6   5 22898.6 2072.23   0
  -2  -6   4 1064.91 1107.33   1
   2   6  -4 1040.17 1359.10   0
  -2   6   4 1086.96 1239.94   0
  -2  -6   4 869.016 1208.72   2
   2  -6  -4 931.021 1168.16   2
   2  -6  -3-195.973 1284.86   2
  -2   6   3 508.342 1162.74   0
  -2  -6   3 598.613 1185.41   1
  -2  -6   3 424.997 1126.16   2
   2   6  -3 475.093 1374.04   0
   2  -6  -3-112.474 1184.68   1
  -2   6   2 11263.0 1458.09   0
   2  -6  -2 12425.5 1447.11   1
   2  -6  -2 12196.0 1784.39   2
  -2  -6   2 13611.9 1793.67   1
   2   6  -2 12444.2 1831.05   0
  -2  -6   2 12554.8 1524.19   2
  -2  -6   1 544.749 1075.43   2
  -2   6   1 227.891 1076.85   0
   2  -6  -1-227.027 978.296   1
  -2  -6   1 1788.40 1390.33   1
   2  -6  -1 608.078 1334.26   2
   2   6  -1 604.892 1486.71   0
   2   6   0 7860.20 1812.93   0
   2  -6   0 9263.04 1604.59   2
  -2  -6   0 10409.2 1794.85   1
  -2   6   0 9642.68 1290.69   0
   2  -6   0 10373.1 1257.88   1
  -2  -6   0 11748.2 1449.15   2
   2   6   1 3111.73 1615.99   0
  -2   6  -1 4921.25 1083.21   0
   2  -6   1 5176.74 1033.08   1
   2  -6   1 4858.87 1350.01   2
  -2  -6  -1 3026.58 1161.57   2
  -2  -6  -1 3206.97 1483.17   1
  -2  -6  -2 1053.48 1038.83   2
   2  -6   2 770.656 1122.30   2
  -2  -6  -2 2222.35 1579.24   1
   2  -6   2 1415.45 852.558   1
  -2   6  -2 1529.41 948.429   0
   2   6   2 1814.06 1626.20   0
   2   6   3 34818.1 2627.32   0
  -2   6  -3 36385.8 1853.47   0
   2  -6   3 39563.7 1757.36   1
  -2  -6  -3 36755.7 2125.92   2
  -2  -6  -3 39579.7 2781.45   1
   2  -6   3 36631.7 2348.50   2
  -2  -6  -4 6186.29 1316.52   2
   2   6   4 3183.34 1623.03   0
  -2  -6  -4 6037.88 1723.16   1
   2  -6   4 4192.69 897.746   1
  -2   6  -4 4244.71 972.959   0
   2  -6   4 5170.12 1264.64   2
  -2  -6  -5-267.160 1170.24   2
   2  -6   5 426.514 758.607   1
   2  -6   5 577.862 1169.31   2
  -2  -6  -5 214.997 1458.13   1
   2   6   5 921.722 1739.08   0
  -2   6  -5 138.585 818.622   0
   2  -6   6 16226.3 1243.40   1
  -2   6  -6 13781.2 1247.70   0
   2  -6   6 17042.0 1980.22   2
  -2  -6  -6 13166.1 2222.57   1
   2   6   6 13931.1 2032.81   0
  -2  -6  -6 16411.4 1708.54   2
  -2  -6  -7-87.4649 1167.03   2
   2   6   7-136.896 1794.33   0
   2  -6   7 213.522 1511.26   2
   2  -6   7 65.1156 750.434   1
  -2   6  -7 246.768 855.083   0
  -2  -6  -7-196.940 1617.35   1
   2  -6   8 3184.38 1887.95   2
  -2   6  -8 2866.14 953.478   0
   2   6   8 2512.23 1972.57   0
   2  -6   8 2594.55 841.891   1
  -2  -6  -8 2295.75 1340.73   2
  -2  -6  -9 7553.03 1425.44   2
   2   6   9 8797.89 2255.01   0
   2  -6   9 7278.21 1028.40   1
  -2   6  -9 6315.50 1084.47   0
   2  -6   9 5973.47 2085.73   2
   2  -6  10 7093.88 1785.52   2
  -2   6 -10 5340.24 1043.42   0
  -2  -6 -10 6658.75 1595.41   2
   2  -6  10 6058.68 1007.88   1
  -2  -6 -11 7405.43 1698.28   2
  -2   6 -11 4608.42 1064.71   0
   2  -6  11 8146.21 1079.80   1
   2  -6  11 8345.57 2232.37   2
   2  -6  12 3192.16 992.549   1
  -2  -6 -12 2161.40 1500.16   2
   2  -6  12 2650.51 2046.02   2
  -2   6 -12 2391.29 1024.18   0
   2  -6  13 3021.21 2183.17   2
  -2   6 -13 3523.26 1113.43   0
  -2  -6 -13 4176.03 1636.37   2
   2  -6  13 3467.50 1020.46   1
  -2  -6 -14 8830.39 1735.46   2
  -2   6 -14 8004.94 1288.99   0
   2  -6  14 9479.10 1329.73   1
   2  -6  15 596.452 1051.23   1
  -2   6 -15 854.389 1086.63   0
  -2  -6 -15 302.794 1685.99   2
  -2  -6 -16 138.986 1460.04   2
  -2   6 -16 34.2649 1074.67   0
   2  -6  16 302.617 1021.56   1
   2  -6  17 3162.23 1202.38   1
  -2  -6 -17 2240.77 1707.26   2
  -2   6 -17 2224.23 1166.86   0
   2  -6  18 4306.39 1214.34   1
  -2   6 -18 3726.39 1309.61   0
  -2  -6 -18 3499.61 1890.83   2
  -2  -6 -19 1308.78 1964.55   2
  -2   6 -19 1943.98 1265.13   0
   2  -6  19 2073.41 1198.38   1
  -2  -6 -20 4038.31 2006.24   2
  -2   6 -20 2541.04 1365.83   0
   2  -6  20 4753.73 1394.92   1
  -2   6 -21 4828.03 1465.37   0
   2  -6  21 5111.32 1424.16   1
  -2  -6 -21 4304.84 1916.17   2
   2  -6  22 1226.28 1327.52   1
  -2   6 -22 2431.31 1352.23   0
  -2  -6 -22 1684.91 2054.12   2
  -2  -6 -23 4186.38 2276.26   2
  -2   6 -23 1608.80 1445.29   0
   2  -6  23 1982.86 1335.42   1
   2  -6  24 281.458 1355.43   1
  -2   6 -24 1052.70 1473.10   0
  -2  -6 -24-701.146 1969.85   2
  -2  -6 -25 1627.35 2258.12   2
  -2   6 -25 2000.74 1522.33   0
   2  -6  25 1697.46 1476.79   1
   2  -6  26 4084.98 1681.51   1
  -2   6 -26 3680.78 1693.28   0
  -2  -6 -26 3581.96 2383.31   2
   2  -6  27 833.224 1559.21   1
  -2  -6 -27 964.086 2097.59   2
  -2   6 -27 622.011 1583.77   0
   2  -6  28-12.7461 1604.09   1
  -2   6 -28 1551.45 1728.36   0
  -2  -6 -28 360.484 2454.54   2
  -2   6 -29 1486.43 1768.88   0
  -2  -6 -29 1674.13 2787.06   2
   2  -6  29 935.842 1711.99   1
  -2  -6 -30 972.581 2781.35   2
   2  -6  30 606.796 1873.58   1
  -2   6 -30-109.656 1932.99   0
  -2   6 -31 309.836 1877.28   0
   2  -6  31 106.141 1873.98   1
  -2  -6 -31 53.8619 2817.64   2
  -2   6 -32 1026.97 2062.28   0
   2  -6  32-362.168 2014.00   1
  -2  -6 -32 448.838 2945.70   2
   2  -6  33-522.121 2172.96   1
  -2   6 -33-1097.63 1937.99   0
  -2  -6 -33-297.351 3128.14   2
  -2   6 -34 1224.80 2091.40   0
   2  -6  34 1747.84 2128.03   1
  -2  -6 -34 1662.83 3130.53   2
  -2  -6 -35 1760.39 3147.85   2
  -2   6 -36 1286.27 2273.52   0
  -2  -6 -36 390.816 3403.95   2
  -2   6 -37 1508.70 2306.60   0
  -2  -6 -37 646.667 3297.33   2
  -2  -6 -38 766.797 3045.72   2
  -2   6 -38 510.749 2544.39   0
  -2   6 -39-708.454 2539.19   0
  -2  -6 -39 172.808 3245.52   2
  -2  -6 -40-206.287 3755.22   2
  -2   6 -41-1477.63 2744.47   0
  -2  -6 -41 1720.92 3534.57   2
   2   7 -41 156.345 2636.42   0
  -2  -7  41-851.749 2921.10   1
   2   7 -40-239.846 2855.57   0
  -2  -7  40-320.283 2794.87   1
  -2  -7  39 1110.43 2838.50   1
   2  -7 -39-291.361 2969.01   2
   2   7 -39-615.940 2523.61   0
   2  -7 -38 1856.43 3140.40   2
  -2  -7  38 132.113 2675.56   1
   2   7 -38-254.037 2820.93   0
   2  -7 -37-851.589 3180.23   2
  -2  -7  37 62.9642 2691.21   1
   2   7 -37-295.739 2390.07   0
  -2  -7  36 1359.44 2339.06   1
   2   7 -36-976.561 2636.95   0
   2  -7 -36-316.733 3072.26   2
   2  -7 -35 477.444 2988.48   2
   2   7 -35 554.218 2328.37   0
  -2  -7  35 576.060 2448.95   1
   2  -7 -34 13.8005 2783.60   2
   2   7 -34-1104.85 2379.34   0
  -2  -7  34-373.405 2198.87   1
   2  -7 -33 812.469 2484.11   2
   2   7 -33 81.0802 2067.14   0
  -2  -7  33-896.500 2153.82   1
   2  -7 -32 984.456 2488.56   2
  -2  -7  32-321.583 2255.73   1
   2   7 -32-16.4140 2421.61   0
   2  -7 -31 411.665 2716.44   2
  -2  -7  31 1405.87 2025.99   1
   2   7 -31-712.309 2080.14   0
   2   7 -30 944.984 2168.81   0
   2  -7 -30 2538.47 2740.81   2
  -2  -7  30-393.583 2141.37   1
  -2  -7  29-111.779 1972.37   1
   2  -7 -29 87.7519 2346.82   2
   2   7 -29-388.577 2191.74   0
   2  -7 -28-427.821 2292.89   2
   2   7 -28-127.708 1761.21   0
  -2  -7  28 1080.04 1703.02   1
   2  -7 -27 49.4604 2458.50   2
  -2  -7  27-598.043 1782.43   1
   2   7 -27 213.520 1730.92   0
   2   7 -26 584.341 1858.61   0
   2  -7 -26 388.484 1996.90   2
  -2  -7  26 678.452 1872.63   1
   2  -7 -25-190.571 2449.26   2
   2   7 -25 74.3330 1903.85   0
  -2  -7  25 1208.29 1782.88   1
   2  -7 -24 350.813 2013.18   2
  -2  -7  24 312.997 1654.98   1
   2   7 -24-395.318 1655.10   0
   2  -7 -23 3474.92 2196.16   2
   2   7 -23 3334.16 1654.39   0
  -2  -7  23 3336.24 1736.42   1
   2  -7 -22 3656.67 2362.74   2
   2   7 -22 2541.04 1508.73   0
  -2  -7  22 1517.19 1546.65   1
   2  -7 -21 105.185 2021.83   2
  -2  -7  21 1251.75 1523.32   1
   2   7 -21 514.191 1387.99   0
   2  -7 -20 1778.00 1884.69   2
  -2  -7  20 2108.66 1495.25   1
   2   7 -20 988.501 1459.50   0
   2   7 -19 3097.49 1504.88   0
  -2  -7  19 3308.42 1591.78   1
   2  -7 -19 4661.86 1846.95   2
   2   7 -18 566.241 1522.91   0
  -2  -7  18 114.360 1397.55   1
   2  -7 -18 801.903 1552.08   2
   2  -7 -17 3143.85 1721.84   2
   2   7 -17 955.008 1545.41   0
  -2  -7  17 3068.98 1363.30   1
  -2  -7  16 24.1190 1349.70   1
   2   7 -16-422.904 1379.37   0
   2  -7 -16-166.063 1914.38   2
   2   7 -15 2296.39 1344.58   0
   2  -7 -15 2801.24 1818.23   2
  -2  -7  15 1441.05 1409.00   1
   2  -7 -14 6633.25 1647.58   2
   2   7 -14 4578.01 1634.59   0
  -2  -7  14 5092.87 1411.15   1
   2  -7 -13-315.644 1819.51   2
   2   7 -13-58.4047 1392.64   0
  -2  -7  13-258.118 1344.18   1
   2  -7 -12 8486.02 1706.34   2
  -2  -7  12 8234.11 1582.02   1
   2   7 -12 6868.67 1620.41   0
   2  -7 -11 230.437 1692.11   2
   2   7 -11 94.1972 1358.83   0
  -2  -7  11-191.412 1270.35   1
   2   7 -10-263.942 1409.68   0
   2  -7 -10-207.488 1656.69   2
  -2  -7  10-34.9507 1322.12   1
  -2  -7  10 923.286 1898.44   2
   2  -7  -9 684.628 1491.74   2
   2   7  -9 414.948 1205.28   0
  -2  -7   9 751.386 1820.16   2
  -2  -7   9-170.142 1185.03   1
   2  -7  -8 624.087 1449.21   2
  -2  -7   8 193.987 1736.58   2
  -2  -7   8 139.887 1191.54   1
   2   7  -8 711.136 1387.98   0
  -2  -7   7 1245.69 1622.48   2
   2  -7  -7-294.154 1483.86   2
  -2  -7   7 1098.21 1353.80   1
  -2   7   7 808.074 1540.10   0
   2   7  -7 11.0687 1434.65   0
  -2  -7   6 6804.97 1640.64   1
   2  -7  -6 8286.99 1838.67   2
  -2  -7   6 5969.91 1833.75   2
   2   7  -6 5611.41 1493.81   0
  -2   7   6 7826.72 1816.92   0
   2  -7  -5 7202.47 1639.69   1
  -2  -7   5 5580.59 1757.84   2
  -2   7   5 8123.33 1676.80   0
   2  -7  -5 6679.07 1817.52   2
  -2  -7   5 7316.84 1648.55   1
   2   7  -5 6787.41 1663.72   0
  -2  -7   4 4921.11 1641.27   2
  -2   7   4 3569.69 1466.89   0
  -2  -7   4 4043.25 1430.42   1
   2  -7  -4 4926.59 1482.93   1
   2   7  -4 3680.76 1659.47   0
   2  -7  -4 4989.31 1622.38   2
  -2   7   3 3061.03 1416.37   0
  -2  -7   3 2924.30 1414.18   2
   2   7  -3 2364.51 1544.36   0
  -2  -7   3 4217.61 1359.52   1
   2  -7  -3 3077.25 1431.57   2
   2  -7  -3 3857.74 1380.02   1
   2   7  -2 568.953 1381.35   0
   2  -7  -2 1457.70 1613.23   2
   2  -7  -2 534.367 1189.92   1
  -2  -7   2 529.603 1356.75   2
  -2   7   2 720.533 1225.16   0
  -2  -7   2 60.9906 1463.54   1
   2  -7  -1 3053.35 1315.12   2
  -2  -7   1 2896.01 1434.05   2
   2  -7  -1 2378.64 1163.69   1
   2   7  -1 2297.57 1656.16   0
  -2  -7   1 2839.59 1684.79   1
  -2   7   1 3536.51 1300.93   0
  -2   7   0 1351.61 1169.73   0
  -2  -7   0 936.776 1243.47   2
  -2  -7   0 1177.60 1582.57   1
   2  -7   0 725.430 1595.23   2
   2  -7   0 2354.51 1079.09   1
   2   7   0 1117.05 1669.92   0
   2  -7   1 1096.69 1330.31   2
   2   7   1 1194.82 1424.40   0
  -2  -7  -1 1464.49 1272.28   2
   2  -7   1 2000.56 1145.53   1
  -2   7  -1 2538.78 1163.74   0
  -2  -7  -1 2450.88 1400.24   1
  -2  -7  -2 6443.95 1839.42   1
   2  -7   2 5751.51 1158.08   1
  -2  -7  -2 4627.63 1393.17   2
  -2   7  -2 5554.30 1239.15   0
   2  -7   2 4822.09 1670.60   2
   2   7   2 3788.51 1874.09   0
  -2  -7  -3 2371.83 1322.75   2
  -2  -7  -3 2036.40 1566.39   1
   2   7   3 2956.59 1522.51   0
   2  -7   3 1928.37 1489.01   2
  -2   7  -3 2078.55 1103.83   0
   2  -7   3 1797.83 943.334   1
  -2  -7  -4 12992.3 1721.06   2
   2  -7   4 14307.6 1343.13   1
   2  -7   4 13999.5 2014.62   2
  -2   7  -4 11931.5 1418.82   0
   2   7   4 13625.0 2336.29   0
  -2  -7  -4 12039.3 2143.29   1
  -2  -7  -5 239.454 1462.71   1
   2  -7   5 108.359 889.570   1
   2   7   5 1020.57 1855.88   0
  -2  -7  -5 223.118 1229.80   2
   2  -7   5 629.943 1668.68   2
  -2   7  -5-500.508 1004.16   0
  -2  -7  -6 924.255 1206.14   2
   2  -7   6 951.543 1473.31   2
   2  -7   6 131.790 889.367   1
  -2   7  -6-299.213 989.268   0
   2   7   6 192.388 1623.46   0
  -2  -7  -6 152.485 1837.16   1
   2   7   7 4056.57 1702.85   0
  -2  -7  -7 7564.50 2159.92   1
   2  -7   7 2880.23 1952.28   2
   2  -7   7 4757.53 1001.70   1
  -2   7  -7 4992.72 1152.01   0
  -2  -7  -7 6070.19 1572.37   2
  -2  -7  -8 481.612 1278.43   2
  -2  -7  -8 506.700 1982.55   1
  -2   7  -8 1063.15 949.462   0
   2   7   8 837.707 1617.47   0
   2  -7   8 317.558 865.729   1
   2  -7   8 354.464 1706.94   2
   2   7   9 2649.83 1702.33   0
   2  -7   9 1244.25 2046.45   2
   2  -7   9 2308.49 952.067   1
  -2  -7  -9 1031.50 2037.44   1
  -2   7  -9 2630.81 1035.18   0
  -2  -7  -9 2634.38 1468.68   2
   2  -7  10-148.501 1766.72   2
   2  -7  10 454.931 939.851   1
   2   7  10 430.385 1870.40   0
  -2   7 -10 306.101 993.281   0
  -2  -7 -10 549.482 1473.61   2
   2  -7  11 5504.77 2415.57   2
  -2   7 -11 4526.07 1204.89   0
   2   7  11 6702.26 2442.89   0
  -2  -7 -11 6357.90 1758.38   2
   2  -7  11 6224.87 1147.22   1
  -2   7 -12 21390.9 1754.58   0
   2  -7  12 22709.9 1714.35   1
   2   7  12 21527.6 2902.51   0
  -2  -7 -12 21578.4 2384.05   2
   2  -7  12 22454.4 2861.81   2
  -2   7 -13 150.687 1034.41   0
  -2  -7 -13 377.551 1530.30   2
   2  -7  13 293.176 1024.19   1
   2  -7  13 345.904 2269.66   2
  -2  -7 -14-538.772 1397.97   2
  -2   7 -14 74.6078 1055.00   0
   2  -7  14-381.101 1047.61   1
  -2  -7 -15 1433.91 1693.63   2
  -2   7 -15 2496.57 1175.84   0
   2  -7  15 2829.50 1137.72   1
  -2   7 -16 1924.37 1198.08   0
   2  -7  16 3182.78 1120.83   1
  -2  -7 -16 2745.50 1673.14   2
  -2  -7 -17 2299.60 1597.16   2
  -2   7 -17 2409.98 1211.97   0
   2  -7  17 2834.63 1197.79   1
  -2  -7 -18 89.2715 1912.10   2
   2  -7  18 1437.27 1122.11   1
  -2   7 -18 557.700 1188.82   0
  -2   7 -19 153.000 1303.00   0
   2  -7  19-452.378 1201.45   1
  -2  -7 -19 15.7312 1973.14   2
   2  -7  20 11683.6 1776.84   1
  -2   7 -20 10833.5 1732.92   0
  -2  -7 -20 11403.6 2446.53   2
  -2   7 -21 904.265 1362.88   0
  -2  -7 -21 892.551 1960.62   2
   2  -7  21-179.805 1345.63   1
   2  -7  22-310.782 1416.92   1
  -2   7 -22 1203.64 1432.18   0
  -2  -7 -22-102.824 1880.53   2
  -2   7 -23 1765.33 1451.55   0
   2  -7  23 3465.88 1569.91   1
  -2  -7 -23 2508.79 2174.95   2
   2  -7  24 2139.71 1549.31   1
  -2  -7 -24 3695.16 2298.73   2
  -2   7 -24 1956.32 1568.89   0
  -2   7 -25-712.952 1544.87   0
   2  -7  25-761.058 1568.76   1
  -2  -7 -25 457.407 2075.42   2
  -2  -7 -26-10.4355 2542.01   2
   2  -7  26 462.568 1524.45   1
  -2   7 -26-10.1062 1549.44   0
   2  -7  27 780.099 1609.67   1
  -2   7 -27-260.741 1696.15   0
  -2  -7 -27-276.082 2387.00   2
   2  -7  28 4856.64 1933.60   1
  -2  -7 -28 1849.40 2640.55   2
  -2   7 -28 3926.91 1948.45   0
  -2  -7 -29 291.958 2980.66   2
  -2   7 -29 305.706 1904.18   0
  -2   7 -30-206.724 1921.17   0
  -2  -7 -30-535.993 2787.22   2
  -2  -7 -31 2337.18 2600.87   2
  -2   7 -31-589.630 2021.70   0
  -2  -7 -32-340.754 2555.36   2
  -2   7 -32 1057.27 2007.71   0
  -2  -7 -33 63.0719 2811.75   2
  -2   7 -33-486.671 1984.94   0
  -2  -7 -34-1368.54 3166.56   2
  -2   7 -34 745.873 2107.43   0
  -2   7 -35-1192.50 2320.89   0
  -2  -7 -35-610.651 3062.41   2
  -2  -7 -36 1659.59 3034.08   2
  -2   7 -36 683.313 2333.67   0
  -2  -7 -37 566.308 2932.92   2
  -2  -7 -38-624.894 3154.04   2
  -2  -7 -39-456.249 3663.45   2
  -2  -7 -40-794.998 3680.23   2
  -2  -8  39-635.401 2956.27   1
   2   8 -39 119.873 2641.60   0
   2   8 -38 416.015 2732.93   0
  -2  -8  38 1061.52 2722.60   1
   2   8 -37 1137.83 2505.29   0
   2  -8 -37-922.326 3632.20   2
  -2  -8  36 303.858 2405.12   1
   2  -8 -36-112.544 3481.05   2
   2   8 -36 500.850 2685.73   0
   2  -8 -35-484.618 3316.07   2
  -2  -8  35 145.381 2557.70   1
   2   8 -35-97.6869 2274.76   0
   2   8 -34-1448.93 2302.85   0
   2  -8 -34 1108.77 3277.49   2
  -2  -8  34 896.328 2356.23   1
  -2  -8  33 87.7585 2185.34   1
   2   8 -33-426.094 2366.20   0
   2  -8 -33 1954.12 3006.87   2
   2   8 -32 546.199 2175.31   0
  -2  -8  32 972.637 2242.49   1
   2  -8 -32 918.207 2615.05   2
   2   8 -31 1302.49 2276.24   0
   2  -8 -31 71.8347 2791.06   2
  -2  -8  31 906.303 2097.84   1
   2  -8 -30 2052.04 2955.41   2
   2   8 -30 896.334 2058.25   0
  -2  -8  30 910.067 2070.21   1
   2   8 -29-973.027 1936.33   0
   2  -8 -29 877.920 2606.11   2
  -2  -8  29 608.643 2132.29   1
   2   8 -28-1290.52 2100.58   0
   2  -8 -28 555.243 2621.89   2
  -2  -8  28 1605.76 1985.24   1
   2  -8 -27-712.289 2689.93   2
  -2  -8  27 115.522 1947.22   1
   2   8 -27 665.008 1939.28   0
  -2  -8  26-207.366 1817.76   1
   2  -8 -26 857.133 2284.09   2
   2   8 -26-101.996 1885.54   0
   2  -8 -25 1326.63 2523.91   2
  -2  -8  25 1370.26 1886.55   1
   2   8 -25-229.100 1838.95   0
   2  -8 -24-118.807 2366.12   2
   2   8 -24 1142.15 1805.23   0
  -2  -8  24 313.339 1956.62   1
   2  -8 -23 22.6127 1864.95   2
  -2  -8  23 1065.10 1820.20   1
   2   8 -23 221.743 1988.98   0
   2  -8 -22 835.458 2240.04   2
   2   8 -22 97.1461 1884.94   0
  -2  -8  22 807.384 1783.96   1
   2  -8 -21 977.363 2185.07   2
   2   8 -21 1589.26 1677.50   0
  -2  -8  21-283.323 1639.54   1
   2   8 -20 312.587 1725.84   0
  -2  -8  20 158.007 1670.84   1
   2  -8 -20 54.5262 2038.12   2
   2  -8 -19-25.6155 2054.00   2
  -2  -8  19 1539.04 1541.47   1
   2   8 -19 805.360 1753.32   0
   2   8 -18-106.090 1615.77   0
   2  -8 -18-741.132 2056.88   2
  -2  -8  18 705.507 1471.70   1
   2   8 -17 549.702 1635.04   0
   2  -8 -17-98.8738 2033.29   2
  -2  -8  17 434.038 1351.39   1
   2   8 -16 2303.32 1594.20   0
  -2  -8  16 2524.27 1465.71   1
   2  -8 -16 2477.26 2037.03   2
   2   8 -15 2280.85 1449.75   0
   2  -8 -15 2611.08 1933.30   2
  -2  -8  15 2451.78 1639.52   1
   2  -8 -14 8525.40 1996.90   2
  -2  -8  14 7267.18 1732.48   1
   2   8 -14 8207.24 1830.66   0
   2  -8 -13 2839.43 1937.67   2
   2   8 -13 2592.40 1594.23   0
  -2  -8  13 391.334 1472.07   1
   2   8 -12 472.510 1463.62   0
  -2  -8  12 151.467 1457.56   1
   2  -8 -12 3320.56 1655.02   2
  -2   8  11 1049.52 1786.70   0
   2  -8 -11 1430.34 1771.01   2
   2   8 -11-313.848 1360.31   0
  -2  -8  11-358.263 1253.63   1
   2   8 -10 618.829 1488.11   0
  -2  -8  10-244.203 2021.92   2
   2  -8 -10-484.792 1471.81   2
  -2   8  10 607.715 1667.73   0
  -2  -8  10 97.4342 1414.48   1
  -2  -8   9 48.5656 1944.83   2
   2   8  -9 478.077 1308.51   0
   2  -8  -9 66.2929 1747.76   2
  -2  -8   9 561.428 1236.20   1
  -2   8   9 665.934 1718.50   0
  -2  -8   8 7232.75 2210.22   2
   2  -8  -8 5731.82 1983.93   2
  -2   8   8 6911.67 2021.31   0
   2   8  -8 6404.07 1810.83   0
  -2  -8   8 8621.74 1785.57   1
   2  -8  -8 7418.77 1868.37   1
  -2  -8   7 2621.49 1873.95   2
   2   8  -7 2044.81 1506.43   0
   2  -8  -7 3690.07 1733.73   1
   2  -8  -7 5095.10 1906.46   2
  -2   8   7 3458.62 1741.98   0
  -2  -8   7 5173.97 1576.86   1
   2  -8  -6 11105.5 2191.19   2
  -2  -8   6 8937.00 2056.92   2
  -2  -8   6 11103.9 1942.88   1
   2   8  -6 13253.6 2084.33   0
   2  -8  -6 11326.7 1970.51   1
  -2   8   6 14229.0 2077.72   0
   2   8  -5 7904.99 1785.12   0
   2  -8  -5 7384.82 1753.43   1
  -2   8   5 7889.14 1849.40   0
  -2  -8   5 7368.81 1784.71   1
   2  -8  -5 7077.14 1943.47   2
  -2  -8   5 5583.22 1829.74   2
   2  -8  -4 6242.87 1861.50   2
  -2  -8   4 2104.96 1647.27   2
  -2  -8   4 3198.20 1574.35   1
  -2   8   4 3973.51 1624.37   0
   2  -8  -4 3854.08 1484.00   1
   2   8  -4 3948.60 1771.69   0
  -2  -8   3 886.215 1614.88   1
   2  -8  -3 657.892 1253.68   1
  -2   8   3 633.819 1414.32   0
   2  -8  -3 831.017 1755.06   2
  -2  -8   3 130.526 1630.33   2
   2   8  -3-471.123 1695.88   0
  -2  -8   2 1958.42 1569.12   2
  -2  -8   2 1044.87 1446.19   1
   2  -8  -2 325.390 1274.99   1
  -2   8   2 1045.35 1310.71   0
   2  -8  -2 577.647 1800.74   2
   2   8  -2 187.900 1596.33   0
   2  -8  -1 124.321 1751.42   2
  -2  -8   1 324.699 1664.08   1
   2  -8  -1 343.701 1235.26   1
   2   8  -1 762.982 1724.02   0
  -2   8   1 28.7496 1270.58   0
  -2  -8   1-501.329 1474.08   2
   2  -8   0 4955.08 1598.89   2
   2  -8   0 4788.70 1264.63   1
  -2  -8   0 5125.21 1685.44   1
  -2  -8   0 3769.06 1515.28   2
   2   8   0 6499.29 1779.52   0
  -2   8   0 6675.73 1420.67   0
  -2  -8  -1 2011.51 1707.30   1
   2  -8   1 3441.79 1742.85   2
   2  -8   1 1676.43 1195.09   1
  -2  -8  -1 1313.70 1389.18   2
   2   8   1 1881.08 1867.51   0
  -2   8  -1 2212.92 1224.17   0
  -2  -8  -2 6983.39 1980.39   1
   2  -8   2 8439.69 2078.59   2
   2   8   2 9109.63 2235.93   0
   2  -8   2 8083.79 1327.70   1
  -2   8  -2 7584.60 1439.81   0
  -2  -8  -2 5821.60 1676.42   2
   2  -8   3 4108.47 1733.43   2
  -2  -8  -3 3698.13 1692.40   1
   2  -8   3 3036.71 1062.77   1
   2   8   3 4631.92 1868.27   0
  -2   8  -3 3059.73 1187.58   0
  -2  -8  -3 3219.59 1493.40   2
   2  -8   4 1735.85 1099.54   1
   2   8   4 1634.51 1616.86   0
  -2  -8  -4 2237.79 1435.98   2
   2  -8   4 2585.95 1687.05   2
  -2   8  -4 1553.23 1114.81   0
  -2  -8  -4 1972.30 1713.36   1
   2   8   5 316.035 1719.24   0
   2  -8   5-158.124 1010.89   1
   2  -8   5-282.995 1888.48   2
  -2  -8  -5 880.448 1825.40   1
  -2   8  -5 527.902 1030.54   0
  -2  -8  -5-148.510 1458.09   2
  -2   8  -6 430.534 998.423   0
  -2  -8  -6 153.418 1835.31   1
   2   8   6 290.205 1686.53   0
   2  -8   6 41.9311 921.729   1
   2  -8   6 174.652 1795.35   2
  -2  -8  -6-6.17737 1470.40   2
  -2   8  -7 150.816 1025.44   0
   2  -8   7 1236.58 1730.82   2
   2  -8   7 512.204 967.282   1
   2   8   7 1406.22 1681.22   0
  -2  -8  -7 25.0346 1354.36   2
  -2  -8  -7 345.220 2003.38   1
  -2  -8  -8-148.582 1518.74   2
   2  -8   8 279.834 2127.97   2
  -2  -8  -8 1203.16 2009.05   1
   2   8   8-248.665 1870.97   0
   2  -8   8 131.438 942.720   1
  -2   8  -8 1070.69 1085.02   0
  -2   8  -9 625.090 1125.28   0
   2  -8   9-1126.78 2200.36   2
   2   8   9 597.590 2105.48   0
  -2  -8  -9 1138.38 1622.13   2
  -2  -8  -9 1611.90 1960.42   1
   2  -8   9 592.031 999.608   1
  -2  -8 -10 7325.70 2147.31   1
  -2  -8 -10 10815.5 2089.49   2
   2   8  10 9828.56 2570.88   0
   2  -8  10 7197.28 2186.63   2
  -2   8 -10 8096.13 1417.17   0
   2  -8  10 6768.16 1242.51   1
  -2   8 -11 2558.07 1223.03   0
  -2  -8 -11 3207.66 2256.93   1
   2   8  11 2865.41 1955.53   0
   2  -8  11 3682.05 1200.85   1
   2  -8  11 5105.50 2345.94   2
  -2  -8 -11 5328.38 1878.15   2
  -2  -8 -12 4327.98 2057.42   1
  -2   8 -12 3083.36 1300.33   0
   2  -8  12 4947.89 1278.05   1
   2  -8  12 5047.82 2574.11   2
  -2  -8 -12 3402.93 1724.25   2
   2   8  12 2709.49 2447.46   0
   2  -8  13 193.674 2557.62   2
   2   8  13-546.937 1980.73   0
  -2   8 -13 346.475 1153.80   0
   2  -8  13 371.645 1085.35   1
  -2  -8 -13 941.597 1526.27   2
   2  -8  14-19.1260 2532.52   2
  -2  -8 -14 297.068 1804.84   2
  -2   8 -14 139.707 1141.38   0
   2  -8  14 242.027 1148.07   1
   2   8  14 13.1553 2288.53   0
  -2   8 -15 1012.23 1155.41   0
  -2  -8 -15 1274.80 1617.97   2
   2  -8  15 1476.77 1150.61   1
   2   8  15 1608.46 2437.54   0
  -2  -8 -16-32.8881 1814.34   2
   2  -8  16 679.644 1106.33   1
   2   8  16 904.939 2429.46   0
  -2   8 -16 404.120 1214.92   0
  -2   8 -17-857.401 1290.73   0
  -2  -8 -17-441.344 1801.30   2
   2  -8  17 938.280 1194.75   1
  -2   8 -18 426.406 1362.44   0
  -2  -8 -18 28.4337 1686.18   2
   2  -8  18 305.244 1227.98   1
  -2  -8 -19 45.0373 1782.55   2
   2  -8  19 904.197 1231.29   1
  -2   8 -19 476.701 1412.58   0
  -2  -8 -20 875.975 1837.51   2
  -2   8 -20 2333.29 1433.34   0
   2  -8  20 1972.45 1400.07   1
  -2  -8 -21 1523.90 1913.11   2
  -2   8 -21 1235.75 1394.49   0
  -2   8 -22-712.589 1450.55   0
  -2  -8 -22-369.820 2160.39   2
  -2  -8 -23 718.448 2214.26   2
  -2   8 -23 1560.72 1492.17   0
  -2   8 -24 517.004 1574.22   0
  -2  -8 -24 1429.35 2068.76   2
  -2   8 -25-13.1220 1709.66   0
  -2  -8 -25 542.090 2272.97   2
  -2   8 -26 754.809 1591.22   0
  -2  -8 -26-453.101 2600.57   2
  -2   8 -27 712.853 1731.97   0
  -2  -8 -27 73.6560 2304.69   2
  -2   8 -28 2604.48 1835.78   0
  -2  -8 -28 2352.32 2585.07   2
  -2  -8 -29 1813.27 2762.42   2
  -2   8 -29 332.481 1889.57   0
  -2  -8 -30 1169.70 2483.64   2
  -2   8 -30 409.479 1881.24   0
  -2  -8 -31 87.4839 2886.55   2
  -2  -8 -32 1031.60 3106.17   2
  -2  -8 -33-1425.31 3201.33   2
  -2  -8 -34-637.237 3019.86   2
  -2  -8 -35-203.356 3033.33   2
  -2  -8 -36 1322.82 3173.75   2
  -2  -8 -37-1672.23 3243.98   2
  -2  -8 -38 1463.69 3441.42   2
   2   9 -37 1337.67 2763.78   0
   2   9 -36 953.210 2776.58   0
  -2  -9  35 515.947 2623.93   1
   2  -9 -35 390.740 2795.90   2
   2   9 -35 568.433 2460.74   0
  -2  -9  34-302.876 2442.41   1
   2  -9 -34 1565.54 3226.82   2
   2   9 -34-873.220 2580.81   0
   2   9 -33 434.587 2295.96   0
   2  -9 -33 2007.56 3357.46   2
   2  -9 -32 1491.44 2998.06   2
   2   9 -32-22.5817 2449.89   0
  -2  -9  32 1127.97 2381.13   1
   2  -9 -31 433.318 2745.99   2
   2   9 -31 891.560 2499.61   0
  -2  -9  31-266.693 2210.76   1
   2  -9 -30-567.432 2980.91   2
   2   9 -30-245.559 2231.36   0
  -2  -9  30 219.662 2438.67   1
   2  -9 -29 279.594 2832.95   2
   2   9 -29-436.179 2241.76   0
  -2  -9  29-814.610 2305.94   1
   2  -9 -28 1976.31 2404.96   2
  -2  -9  28 418.265 2000.93   1
   2   9 -28 985.838 2349.66   0
   2  -9 -27-940.779 2779.60   2
   2   9 -27-379.569 2100.31   0
  -2  -9  27-657.149 1958.13   1
   2  -9 -26 601.897 2305.77   2
   2   9 -26 858.520 2015.83   0
  -2  -9  26 1175.24 1995.37   1
   2  -9 -25-540.050 2626.39   2
  -2  -9  25 636.855 2179.36   1
   2   9 -25 185.483 1983.53   0
   2   9 -24 343.800 2173.58   0
   2  -9 -24 658.134 2557.25   2
  -2  -9  24 1575.81 2032.89   1
   2  -9 -23-179.404 2192.02   2
  -2  -9  23 751.009 1893.04   1
   2   9 -23-281.417 2143.84   0
   2   9 -22 837.590 1951.69   0
   2  -9 -22 1425.29 2678.26   2
  -2  -9  22 335.791 1722.07   1
   2  -9 -21 769.519 2552.68   2
   2   9 -21 614.656 1742.77   0
  -2  -9  21 340.150 1627.16   1
   2   9 -20 790.015 1669.53   0
   2  -9 -20 575.052 2399.32   2
  -2  -9  20 718.514 1746.89   1
   2   9 -19 6.48453 1675.52   0
   2  -9 -19-380.708 2321.12   2
  -2  -9  19 607.829 1663.22   1
   2  -9 -18 597.037 2244.82   2
  -2  -9  18 150.085 1717.69   1
   2   9 -18-233.330 1640.95   0
  -2  -9  17 788.143 1639.07   1
   2  -9 -17-1244.34 2184.84   2
   2   9 -17-473.724 1636.59   0
   2  -9 -16 3741.91 2317.01   2
   2   9 -16 3428.47 1829.65   0
  -2  -9  16 1336.72 1775.65   1
   2  -9 -15 610.285 2227.39   2
   2   9 -15 404.573 1642.73   0
  -2  -9  15-695.691 1661.56   1
  -2   9  14 1073.90 2358.21   0
   2   9 -14 2735.78 1860.98   0
  -2  -9  14 2493.94 1596.20   1
   2  -9 -14 4096.60 2080.55   2
  -2   9  13 386.077 2045.05   0
   2   9 -13 911.290 1685.20   0
   2  -9 -13 653.824 1738.27   2
  -2  -9  13 1092.39 1496.94   1
   2  -9 -12 2630.21 2052.24   2
   2   9 -12 2554.25 1725.73   0
  -2  -9  12 2413.20 1570.95   1
  -2   9  12 2876.20 2243.07   0
   2  -9 -11 188.612 1765.35   2
   2  -9 -11 1834.96 1868.46   1
  -2   9  11 694.005 1882.49   0
  -2  -9  11 889.227 1420.93   1
   2   9 -11 1142.03 1503.19   0
   2   9 -10 1455.36 1532.64   0
   2  -9 -10 2017.05 1825.94   1
  -2   9  10 1420.98 1931.12   0
   2  -9 -10 1916.89 2120.99   2
  -2  -9  10 2047.62 1475.06   1
  -2  -9  10 1417.21 2304.37   2
  -2  -9   9-150.616 2184.72   2
  -2   9   9 515.317 1804.87   0
   2  -9  -9 928.977 1722.05   2
   2  -9  -9-424.462 1739.30   1
  -2  -9   9-123.736 1561.04   1
   2   9  -9 81.9196 1697.35   0
   2  -9  -8 5092.62 2247.43   2
  -2  -9   8 4031.27 2207.47   2
  -2  -9   8 4681.14 1694.32   1
   2   9  -8 4672.17 1828.65   0
  -2   9   8 4675.86 2008.00   0
   2  -9  -8 4051.72 1993.22   1
   2  -9  -7-540.872 1936.59   2
  -2   9   7 631.102 1693.98   0
  -2  -9   7 466.348 1509.86   1
   2   9  -7 483.322 1493.11   0
  -2  -9   7-547.261 2187.67   2
   2  -9  -7 159.947 1754.91   1
   2  -9  -6 3133.75 1704.57   1
   2   9  -6 3285.79 1701.39   0
  -2  -9   6 3660.90 1740.18   1
  -2   9   6 3031.33 1680.63   0
   2  -9  -6 4208.26 1677.35   2
  -2  -9   6 2658.05 1935.53   2
  -2  -9   5 1443.33 1676.97   1
  -2  -9   5 385.112 2007.52   2
   2  -9  -5 1668.69 1580.27   1
   2   9  -5 695.562 1773.25   0
  -2   9   5 2108.33 1659.30   0
   2  -9  -5 1016.70 1805.15   2
   2   9  -4 1673.92 1763.73   0
  -2   9   4 2252.13 1541.13   0
   2  -9  -4 537.556 1436.40   1
  -2  -9   4 2019.62 1527.89   1
   2  -9  -4 1643.10 1976.44   2
  -2  -9   4 2628.00 1865.99   2
  -2   9   3 162.197 1466.70   0
   2  -9  -3-618.604 1925.21   2
  -2  -9   3 156.503 1749.00   1
   2  -9  -3-248.107 1323.06   1
   2   9  -3 815.700 1580.86   0
  -2  -9   3-302.480 1875.82   2
   2  -9  -2 1132.64 1310.06   1
  -2  -9   2 944.174 1689.80   1
   2  -9  -2 862.063 1968.19   2
  -2  -9   2 501.728 1740.29   2
  -2   9   2 1164.41 1394.72   0
   2   9  -2 1921.65 1727.93   0
   2  -9  -1-194.880 1233.61   1
  -2   9   1 916.992 1372.34   0
   2  -9  -1 313.350 1859.59   2
   2   9  -1-11.2431 1810.07   0
  -2  -9   1-266.320 1749.34   2
  -2  -9   1 208.008 1595.12   1
   2  -9   0 2706.49 1213.12   1
  -2  -9   0 1491.26 1583.57   2
   2   9   0 2243.39 1898.55   0
  -2  -9   0 2425.63 1772.15   1
  -2   9   0 1192.26 1406.46   0
   2  -9   0 1687.89 1973.90   2
   2   9   1-485.305 1950.09   0
  -2  -9  -1 57.0609 1904.32   1
  -2   9  -1 319.748 1288.38   0
   2  -9   1 880.554 1224.20   1
   2  -9   1 655.669 1902.54   2
  -2  -9  -1-660.119 1710.87   2
   2  -9   2 3685.06 2031.90   2
  -2  -9  -2 3395.81 1901.18   1
   2  -9   2 2998.61 1296.49   1
  -2  -9  -2 2776.16 1624.24   2
  -2   9  -2 3661.25 1437.41   0
   2   9   2 1731.85 2041.85   0
  -2  -9  -3 2202.17 1846.53   1
  -2  -9  -3 1687.88 1688.24   2
   2  -9   3 3083.98 2043.95   2
   2   9   3 3046.82 2090.03   0
   2  -9   3 2541.58 1267.96   1
  -2   9  -3 1326.76 1285.71   0
  -2  -9  -4 436.729 1582.93   2
   2  -9   4 13.5456 1159.79   1
   2   9   4 549.336 2037.82   0
  -2   9  -4-61.2843 1226.99   0
   2  -9   4 3564.51 2043.29   2
  -2  -9  -4 1400.12 1769.85   1
  -2   9  -5-681.230 1222.01   0
   2   9   5 2109.21 2176.88   0
  -2  -9  -5-369.298 1544.57   2
  -2  -9  -5-576.580 1812.10   1
   2  -9   5 299.925 1095.74   1
   2  -9   5-192.994 1852.47   2
  -2  -9  -6 2081.96 1646.41   2
  -2   9  -6 1833.34 1187.81   0
   2  -9   6 1159.56 1772.23   2
   2   9   6-165.172 2122.34   0
   2  -9   6 1442.79 1109.34   1
  -2  -9  -6 1473.64 1933.17   1
  -2  -9  -7-385.188 2052.75   1
  -2   9  -7 597.833 1114.85   0
   2  -9   7-196.763 1916.66   2
   2  -9   7 351.843 1109.24   1
  -2  -9  -7 1315.85 1785.97   2
   2   9   7 594.473 1898.99   0
  -2  -9  -8 1147.62 1648.18   2
   2  -9   8 391.526 1085.21   1
  -2   9  -8 1042.18 1146.73   0
   2  -9   8 839.624 2179.70   2
  -2  -9  -8-633.735 1948.90   1
   2   9   8 647.794 1952.49   0
   2  -9   9 233.845 1093.85   1
  -2  -9  -9 481.829 1626.13   2
  -2   9  -9 735.009 1147.50   0
   2  -9   9 2028.85 2288.75   2
  -2  -9  -9 1701.68 1975.54   1
   2   9   9-844.916 2392.79   0
  -2  -9 -10 2560.41 2400.05   1
   2   9  10 2877.13 2090.92   0
   2  -9  10 2815.14 1183.62   1
  -2  -9 -10 2732.31 1610.94   2
  -2   9 -10 3383.08 1366.41   0
   2  -9  10 4002.34 2587.99   2
  -2  -9 -11 966.652 2128.83   1
  -2  -9 -11 770.000 1673.74   2
   2   9  11-209.498 2448.80   0
  -2   9 -11 1489.69 1265.04   0
   2  -9  11 1273.34 1103.32   1
   2  -9  11 1799.44 2626.97   2
   2   9  12-969.689 2163.12   0
  -2  -9 -12 334.446 2338.91   1
  -2  -9 -12 313.445 1790.20   2
   2  -9  12 660.122 2656.57   2
  -2   9 -12 820.495 1215.83   0
   2  -9  13 859.314 2705.12   2
  -2   9 -13-278.577 1286.16   0
  -2  -9 -13-260.647 1798.57   2
   2   9  13-480.599 2632.53   0
  -2  -9 -13 38.4749 2119.95   1
   2   9  14-218.728 2643.86   0
   2  -9  14 1269.33 2964.25   2
  -2  -9 -14-933.558 2549.71   1
  -2   9 -14-957.778 1274.54   0
  -2  -9 -14 55.2335 1963.19   2
  -2  -9 -15 1445.37 1844.96   2
   2   9  15 1906.03 2336.95   0
  -2  -9 -15 3071.64 2744.50   1
  -2   9 -15 1597.95 1295.04   0
  -2  -9 -16-812.542 2672.27   1
   2   9  16 413.228 2153.17   0
  -2   9 -16 6.97012 1316.15   0
  -2  -9 -16 688.356 1970.49   2
  -2  -9 -17-170.227 2106.52   2
   2   9  17 427.244 2366.31   0
  -2   9 -17 110.019 1342.10   0
   2   9  18 1157.32 2458.62   0
  -2  -9 -18 1509.61 2040.18   2
  -2   9 -18 1804.18 1381.52   0
  -2  -9 -19 1622.28 2063.62   2
   2   9  19 231.396 2607.30   0
  -2   9 -19-1314.30 1415.42   0
   2   9  20 31.1477 2353.52   0
  -2   9 -20-22.3557 1520.23   0
  -2  -9 -20 854.670 1986.47   2
  -2   9 -21 842.436 1473.65   0
  -2  -9 -21 819.271 1982.95   2
   2   9  21 846.504 2744.60   0
  -2  -9 -22 29.4002 2159.82   2
  -2   9 -22-538.055 1594.04   0
  -2   9 -23 632.237 1638.77   0
  -2  -9 -24-1360.02 2504.05   2
  -2  -9 -25-1295.91 2257.16   2
  -2  -9 -26-601.524 2696.85   2
  -2  -9 -27-446.176 2501.94   2
  -2  -9 -28 957.881 2898.49   2
  -2  -9 -29-89.4402 2624.42   2
  -2  -9 -30 184.812 3041.92   2
  -2  -9 -31-992.922 2920.91   2
  -2  -9 -32 1096.71 2710.84   2
  -2  -9 -33-164.114 3149.91   2
  -2  -9 -34-623.672 3642.47   2
  -2  -9 -35-1230.79 3532.83   2
  -2  -9 -36-1679.99 3709.85   2
   2  10 -33-921.453 2725.68   0
   2 -10 -32-1320.15 3419.16   2
   2  10 -32-995.016 2609.03   0
   2  10 -31 446.081 2294.36   0
  -2 -10  31 63.9310 2421.59   1
   2 -10 -31 614.888 3304.63   2
   2  10 -30-1317.99 2543.49   0
  -2 -10  30 1052.55 2268.77   1
   2 -10 -30 620.145 2770.31   2
  -2 -10  29-68.9115 2465.61   1
   2  10 -29 650.848 2223.47   0
   2 -10 -29 210.187 3174.29   2
   2 -10 -28 832.728 2667.81   2
  -2 -10  28 1250.86 2302.09   1
   2  10 -28-19.5273 2120.70   0
   2  10 -27 3004.57 2358.53   0
   2 -10 -27 1279.78 3003.68   2
  -2 -10  27 1183.84 2170.65   1
   2  10 -26 629.848 2184.48   0
  -2 -10  26 437.840 2132.73   1
   2 -10 -26 240.340 2603.58   2
  -2 -10  25-159.529 2201.08   1
   2 -10 -25 1806.67 2823.32   2
   2  10 -25 492.171 1998.88   0
   2 -10 -24 1802.75 2344.30   2
   2  10 -24 755.825 2016.42   0
  -2 -10  24 546.751 2030.08   1
  -2 -10  23 898.332 2060.13   1
   2  10 -23 1041.23 1920.06   0
   2 -10 -23 1056.76 2560.90   2
   2 -10 -22-284.387 2791.69   2
   2  10 -22 300.109 2071.44   0
  -2 -10  22-165.482 2000.24   1
  -2 -10  21-46.5244 1971.36   1
   2  10 -21 191.762 2085.41   0
   2 -10 -21-751.375 2662.97   2
   2  10 -20-766.672 2041.95   0
  -2  10  20 378.742 2872.85   0
   2 -10 -20-303.512 2374.78   2
  -2 -10  20 596.612 1903.28   1
   2  10 -19-686.990 1969.30   0
  -2  10  19 798.862 2802.36   0
  -2 -10  19 1639.72 1744.41   1
  -2  10  18-142.334 2673.88   0
   2 -10 -18 183.705 2112.89   2
   2  10 -18 8.78767 1781.99   0
  -2 -10  18-264.020 1770.94   1
  -2 -10  17-297.631 1801.35   1
  -2  10  17 276.528 2550.17   0
   2 -10 -17 527.159 2065.64   2
   2  10 -17-444.898 1862.12   0
   2  10 -16-10.2257 1764.75   0
   2 -10 -16 1065.96 2078.17   2
  -2  10  16-1227.37 2562.01   0
  -2 -10  16-315.182 1789.19   1
   2 -10 -15 2683.85 2446.38   1
   2  10 -15 3.35032 1695.88   0
   2 -10 -15 1518.20 2094.99   2
  -2  10  15 739.624 2249.53   0
  -2 -10  15 232.817 1877.08   1
   2 -10 -14 775.027 2138.35   2
   2 -10 -14-1238.43 2390.90   1
  -2  10  14-150.865 2147.73   0
   2  10 -14-153.792 1726.07   0
  -2 -10  14-940.157 1903.07   1
   2  10 -13-705.894 1682.40   0
   2 -10 -13 299.745 2301.29   1
  -2  10  13 1778.78 2248.90   0
  -2 -10  13-100.083 1838.44   1
   2 -10 -13 747.507 2287.25   2
  -2 -10  12 376.045 1677.62   1
   2 -10 -12 119.632 2115.84   2
   2 -10 -12-344.657 2114.08   1
  -2  10  12-810.717 2079.77   0
   2  10 -12 278.153 1638.24   0
  -2  10  11-214.751 1925.95   0
   2  10 -11-445.945 1691.53   0
   2 -10 -11 189.058 2080.81   1
  -2 -10  11 239.809 1590.14   1
   2 -10 -11 156.415 2024.84   2
   2  10 -10 2817.59 1856.53   0
   2 -10 -10 2042.82 2073.91   1
  -2 -10  10 3343.35 2343.47   2
  -2  10  10 753.867 2136.44   0
  -2 -10  10 1833.49 1578.99   1
   2 -10 -10 2593.82 2251.02   2
  -2  10   9 236.184 1966.55   0
  -2 -10   9 842.393 2356.00   2
   2 -10  -9 695.379 1915.18   1
  -2 -10   9-376.725 1672.32   1
   2 -10  -9 638.658 1825.36   2
   2  10  -9 1270.44 1854.58   0
   2  10  -8-285.339 1950.15   0
   2 -10  -8 1076.05 1734.73   1
  -2 -10   8-550.105 2444.76   2
   2 -10  -8-1332.92 2276.79   2
  -2  10   8 1188.59 1972.57   0
  -2 -10   8-19.7382 1814.32   1
   2 -10  -7 1291.91 1796.76   2
   2  10  -7 1516.37 1900.24   0
  -2 -10   7 393.140 1849.65   1
  -2  10   7 1320.61 1831.29   0
  -2 -10   7 1745.74 2268.20   2
   2 -10  -7 723.764 1686.42   1
   2  10  -6-238.231 1904.25   0
  -2 -10   6-1147.87 1925.65   1
  -2 -10   6-54.2615 2134.80   2
   2 -10  -6 1320.61 2223.14   2
  -2  10   6-370.545 1811.76   0
   2 -10  -6 650.971 1670.65   1
  -2 -10   5-562.516 2127.23   2
   2  10  -5-1645.19 1967.50   0
  -2 -10   5-194.841 1666.46   1
  -2  10   5 987.691 1685.93   0
   2 -10  -5-21.0973 2081.94   2
   2 -10  -5 651.141 1572.79   1
   2  10  -4 268.221 1818.96   0
  -2  10   4 967.386 1599.88   0
  -2 -10   4 167.218 2050.84   2
  -2 -10   4 998.132 1726.31   1
   2 -10  -4 59.4302 1547.00   1
   2 -10  -4-335.976 1939.85   2
   2  10  -3-170.907 1844.85   0
  -2  10   3 139.070 1544.55   0
   2 -10  -3-514.073 1580.15   1
  -2 -10   3 499.304 1793.28   1
  -2 -10   3 459.863 2019.72   2
   2 -10  -3 314.292 2236.81   2
  -2 -10   2 2880.67 2022.82   2
   2 -10  -2 1856.64 2183.72   2
   2 -10  -2 2710.13 1588.30   1
  -2 -10   2 4562.46 2030.37   1
  -2  10   2 3576.44 1597.26   0
   2  10  -2 5314.71 2037.54   0
  -2 -10   1-130.618 1982.26   2
   2 -10  -1 1609.78 2132.75   2
  -2 -10   1 1836.51 1918.65   1
   2 -10  -1 1057.75 1338.73   1
  -2  10   1 640.468 1423.91   0
   2  10  -1 176.106 1868.52   0
   2 -10   0 325.696 1895.77   2
  -2 -10   0-268.181 1901.34   1
   2 -10   0-288.195 1382.65   1
   2  10   0-61.0654 1961.63   0
  -2 -10   0-1171.23 1809.31   2
  -2  10   0 995.007 1342.00   0
   2 -10   1 1201.45 1847.76   2
  -2 -10  -1 1162.41 2006.75   1
   2 -10   1 664.134 1339.44   1
   2  10   1 1754.10 2147.76   0
  -2  10  -1 21.5424 1448.42   0
  -2 -10  -1-51.3374 1987.55   2
   2 -10   2-287.799 2168.85   2
  -2 -10  -2-235.823 1807.38   2
  -2 -10  -2 165.465 1955.59   1
   2 -10   2-102.803 1257.79   1
   2  10   2 289.839 2073.11   0
  -2  10  -2-45.6226 1393.03   0
   2 -10   3 597.666 2231.84   2
  -2 -10  -3 14.8887 2140.68   1
  -2 -10  -3 978.091 1737.13   2
   2  10   3-599.979 2321.63   0
  -2  10  -3 720.425 1373.47   0
  -2  10  -4 650.648 1332.89   0
  -2 -10  -4 93.5081 2001.63   1
  -2 -10  -4-88.1377 1674.59   2
   2  10   4-332.764 2035.39   0
   2 -10   4-152.071 2405.04   2
  -2 -10  -5 203.280 1955.61   1
  -2  10  -5 268.366 1288.64   0
  -2 -10  -5 166.879 1699.65   2
   2  10   5 844.029 1863.08   0
   2 -10   5 21.6444 2432.45   2
  -2 -10  -6 950.465 1954.01   1
  -2 -10  -6 2497.07 1781.03   2
   2 -10   6 3248.29 2629.38   2
  -2  10  -6 1590.16 1387.47   0
   2  10   6 2510.99 2185.14   0
  -2 -10  -7 2124.76 2248.39   1
  -2  10  -7 2010.56 1388.64   0
   2 -10   7 1244.88 2673.30   2
   2  10   7-32.7585 2344.83   0
  -2 -10  -7 2064.03 1913.46   2
  -2 -10  -8-392.050 2217.23   1
  -2 -10  -8 31.5128 1903.96   2
  -2  10  -8-809.464 1377.68   0
   2  10   8 96.6835 2081.54   0
   2 -10   8 555.461 2571.82   2
   2  10   9 430.795 2481.53   0
  -2  10  -9 809.348 1362.53   0
  -2 -10  -9-1297.73 1929.46   2
   2 -10   9 494.273 2719.60   2
  -2 -10  -9-461.733 2045.12   1
  -2 -10 -10 41.3869 1828.66   2
   2 -10  10-333.167 2605.65   2
  -2 -10 -10 873.611 2416.03   1
   2  10  10 570.672 2186.81   0
  -2  10 -10 135.790 1446.35   0
  -2 -10 -11-454.149 2305.38   1
  -2  10 -11 824.057 1370.95   0
   2 -10  11 1057.27 2484.45   2
   2  10  11 518.907 2832.11   0
  -2 -10 -11 666.692 1912.19   2
  -2  10 -12 1055.47 1351.82   0
  -2 -10 -12 689.014 2496.34   1
  -2 -10 -12 1046.70 1918.62   2
   2 -10  12 20.6589 2534.29   2
   2  10  12-444.739 2514.05   0
  -2 -10 -13-194.631 1919.33   2
  -2  10 -13 500.705 1382.55   0
   2  10  13 2.57860 2309.89   0
   2 -10  13 690.433 2580.95   2
  -2 -10 -13-1909.04 2774.41   1
   2 -10  14 1720.00 2886.54   2
   2  10  14 1625.90 2454.19   0
  -2  10 -14 1387.11 1355.49   0
  -2 -10 -14 2099.69 2410.04   1
  -2 -10 -14 905.245 2084.86   2
   2  10  15-222.362 2775.33   0
  -2  10 -15 130.292 1455.21   0
  -2 -10 -15-943.506 2348.81   1
  -2 -10 -15-407.694 2187.94   2
   2  10  16 1420.62 2763.03   0
  -2 -10 -16 803.064 2502.81   1
  -2 -10 -16 180.293 1882.19   2
  -2 -10 -17 147.084 2119.63   2
  -2 -10 -17 199.890 2706.35   1
   2  10  17 2442.99 2862.63   0
  -2 -10 -18 1161.02 2722.48   1
   2  10  18 560.389 3073.82   0
  -2 -10 -18 449.146 2332.97   2
  -2 -10 -19 1129.70 2618.01   1
   2  10  19 2057.07 3289.44   0
  -2 -10 -19 1130.64 2302.39   2
   2  10  20-352.954 3160.94   0
  -2 -10 -20 762.832 2624.81   1
  -2 -10 -20 1168.81 2359.53   2
  -2 -10 -21-677.225 2692.70   1
   2  10  21 477.089 3109.21   0
  -2 -10 -21-145.879 2499.68   2
  -2 -10 -22 445.217 2328.08   2
   2  10  22 981.905 2886.93   0
  -2 -10 -23-820.355 2317.69   2
   2  10  23 282.346 3328.55   0
  -2 -10 -24-1578.63 2648.87   2
   2  10  24 2055.84 3358.20   0
  -2 -10 -25 1091.44 2828.33   2
   2  10  25 406.143 2932.08   0
  -2 -10 -26 226.808 2580.49   2
   2  10  26 3866.46 3536.43   0
   2  10  27 1355.63 3159.57   0
  -2 -10 -27 604.284 2960.12   2
   2  10  28 629.770 3730.20   0
  -2 -10 -28 935.056 2607.27   2
  -2 -10 -29 658.146 2916.04   2
   2  10  29 2383.12 3556.60   0
  -2 -10 -30-89.2712 2695.43   2
  -2 -10 -31-1184.10 3007.45   2
  -2 -10 -32 610.641 3060.71   2
   2  11 -31-2.44766 2840.68   0
   2  11 -30 471.114 2848.05   0
   2  11 -29 1902.10 2554.50   0
   2 -11 -29 60.0638 2739.64   2
  -2  11  28 1424.18 3801.39   0
   2 -11 -28 578.281 3424.53   2
   2  11 -28 1374.15 2413.35   0
   2  11 -27-204.379 2408.25   0
   2 -11 -27-515.433 2955.30   2
  -2  11  27-1058.03 3367.72   0
   2 -11 -26 204.716 3354.77   2
  -2  11  26-1383.78 3613.24   0
   2  11 -26-706.216 2420.52   0
   2 -11 -25-651.655 2931.44   2
  -2  11  25-76.0357 3212.93   0
   2  11 -25-1642.38 2245.42   0
  -2  11  24 813.141 3073.19   0
   2 -11 -24-1443.78 2954.96   2
   2  11 -24 6.44056 2121.92   0
  -2 -11  24-390.400 2293.56   1
   2 -11 -23-364.086 3031.46   2
   2  11 -23 280.057 2295.98   0
  -2 -11  23-58.0783 2205.77   1
   2 -11 -22-543.684 2701.93   2
  -2 -11  22 253.228 2133.65   1
  -2  11  22 2500.99 2999.90   0
   2  11 -22 1559.80 2229.85   0
  -2  11  21-292.108 2754.95   0
  -2 -11  21-1273.73 2103.97   1
   2  11 -21-569.840 2122.18   0
   2 -11 -21-223.658 2301.20   2
   2  11 -20-809.090 1950.48   0
   2 -11 -20 314.703 2920.95   1
   2 -11 -20 1913.21 2431.47   2
  -2 -11  20-66.0932 2044.87   1
  -2  11  20-421.004 2712.93   0
   2 -11 -19-1761.98 2766.09   2
  -2  11  19 967.769 2697.74   0
   2  11 -19 137.839 2012.75   0
   2 -11 -19-466.833 2764.77   1
  -2 -11  19-131.370 2047.18   1
  -2 -11  18 1437.21 2027.11   1
   2 -11 -18-177.967 2666.21   1
  -2  11  18-68.8972 2692.92   0
   2  11 -18 811.126 2046.84   0
   2 -11 -18-635.144 2920.17   2
   2 -11 -17-824.972 2914.05   2
   2  11 -17-659.509 2151.62   0
  -2 -11  17-257.441 2070.75   1
  -2  11  17-667.279 2763.89   0
   2 -11 -17-900.644 2609.58   1
   2  11 -16-1233.88 2058.94   0
  -2  11  16 908.989 2425.23   0
  -2 -11  16-1292.95 2030.14   1
   2 -11 -16 653.251 2596.86   1
   2 -11 -16-352.929 2795.12   2
   2 -11 -15-781.841 2574.50   1
  -2 -11  15 697.640 2072.94   1
   2  11 -15 160.585 1986.97   0
  -2  11  15 536.482 2355.68   0
   2 -11 -15 1099.07 2773.35   2
   2 -11 -14-581.909 2728.25   2
  -2  11  14 1322.45 2547.13   0
   2 -11 -14 70.5121 2465.77   1
   2  11 -14-72.0716 2016.93   0
  -2 -11  14 840.840 1940.43   1
  -2  11  13-519.015 2266.78   0
   2 -11 -13-445.563 2575.48   2
   2  11 -13-3.66366 1912.79   0
  -2 -11  13 190.720 1994.14   1
   2 -11 -13 1037.19 2331.60   1
   2 -11 -12 235.220 2218.32   2
   2  11 -12-831.974 1910.01   0
  -2 -11  12 601.412 1971.16   1
   2 -11 -12-1640.50 2251.56   1
  -2  11  12-1446.41 2399.97   0
   2 -11 -11-90.6388 2361.09   2
  -2  11  11 240.127 2384.80   0
   2 -11 -11 738.216 2058.34   1
   2  11 -11-393.866 1981.21   0
  -2 -11  11 506.607 1924.44   1
   2 -11 -10 1972.79 2501.63   2
   2  11 -10 38.4664 1910.64   0
   2 -11 -10-785.301 2220.28   1
  -2 -11  10 692.097 2616.51   2
  -2  11  10 910.591 2226.95   0
  -2 -11  10 390.337 1896.78   1
   2  11  -9-964.420 1969.47   0
   2 -11  -9 551.718 2067.24   1
   2 -11  -9 1195.29 2158.31   2
  -2 -11   9-404.043 1938.52   1
  -2 -11   9 304.428 2723.81   2
  -2  11   9-620.410 2050.31   0
   2  11  -8 406.117 1995.70   0
  -2 -11   8-847.826 2632.28   2
   2 -11  -8 1093.30 1952.35   1
   2 -11  -8 176.285 2433.44   2
  -2 -11   8 1110.96 1922.48   1
  -2  11   8 1414.55 2012.82   0
   2 -11  -7 148.500 1862.16   1
   2 -11  -7 540.187 2490.03   2
  -2 -11   7 539.555 2540.36   2
  -2 -11   7-264.934 1876.97   1
   2  11  -7 1549.63 2101.64   0
  -2  11   7-148.145 1891.67   0
  -2 -11   6 1061.71 2592.80   2
  -2 -11   6 1134.80 2061.58   1
  -2  11   6 1034.31 1837.66   0
   2  11  -6-460.036 2029.06   0
   2 -11  -6 1251.34 2108.94   2
  -2 -11   5 503.267 2440.74   2
   2 -11  -5-1441.23 2343.59   2
  -2 -11   5 14.0623 1921.44   1
  -2  11   5 144.757 1885.25   0
  -2 -11   4 953.000 2470.51   2
  -2  11   4 1713.14 1768.79   0
   2 -11  -4-453.075 2442.36   2
   2  11  -4 1194.90 2062.76   0
  -2 -11   4 1881.47 1931.32   1
  -2  11   3 572.318 1768.54   0
  -2 -11   3 906.263 2229.03   2
   2 -11  -3-352.357 2286.91   2
   2  11  -3 1485.36 2137.13   0
  -2 -11   3 750.235 2031.49   1
   2 -11  -2 1442.01 2326.27   2
   2  11  -2 1158.02 2168.54   0
  -2 -11   2 500.158 2285.77   2
  -2 -11   2 1536.22 2063.28   1
  -2  11   2-249.716 1615.91   0
  -2 -11   1-1218.57 2350.19   2
  -2 -11   1 876.510 2089.64   1
  -2  11   1-76.9575 1707.18   0
   2  11  -1 415.124 2044.68   0
   2 -11  -1 49.4016 2124.25   2
  -2 -11   0 633.581 2311.37   2
   2 -11   0-323.530 2379.78   2
  -2 -11   0 1586.01 2180.28   1
   2  11   0 1113.27 1983.00   0
  -2  11   0 516.681 1689.30   0
  -2 -11  -1-272.595 2247.59   2
   2 -11   1 85.5761 2440.62   2
  -2  11  -1 732.461 1611.69   0
  -2 -11  -1 693.501 2330.25   1
   2  11   1-223.521 2150.53   0
  -2  11  -2 1780.32 1558.82   0
   2 -11   2 1353.19 2527.38   2
  -2 -11  -2 1512.51 2220.10   1
   2  11   2 3158.36 2437.39   0
  -2 -11  -2 40.2893 2065.44   2
   2 -11   3-114.171 2328.81   2
  -2 -11  -3 493.971 2106.92   2
  -2 -11  -3 504.687 2150.97   1
  -2  11  -3 218.851 1524.65   0
   2  11   3 1921.45 2180.21   0
  -2 -11  -4-337.237 2072.89   2
  -2  11  -4 21.4123 1464.62   0
  -2 -11  -4-762.363 2192.76   1
   2 -11   4-854.695 2657.78   2
   2  11   4 577.075 2160.02   0
   2 -11   5 1317.63 2707.49   2
  -2 -11  -5 163.172 2078.51   2
  -2 -11  -5 354.298 2610.98   1
   2  11   5 589.241 2465.16   0
  -2  11  -5 213.200 1494.91   0
  -2  11  -6 212.141 1533.93   0
   2 -11   6 822.766 2762.76   2
  -2 -11  -6 444.878 2218.15   1
  -2 -11  -6 39.9287 2279.35   2
   2  11   6 2638.89 2468.01   0
  -2 -11  -7-72.3830 2222.36   2
   2  11   7 791.825 2578.66   0
   2 -11   7 1871.22 2480.68   2
  -2 -11  -7-400.790 2300.95   1
  -2 -11  -8 809.006 2052.34   2
   2  11   8-518.532 2530.60   0
  -2 -11  -8 519.404 2549.13   1
   2 -11   8-282.862 2872.40   2
   2 -11   9-740.038 3238.37   2
  -2 -11  -9 1221.73 1998.96   2
   2  11   9 694.968 2758.93   0
  -2 -11  -9-126.021 2426.91   1
  -2 -11 -10 46.2974 2436.96   1
   2 -11  10 954.148 3372.47   2
   2  11  10-417.049 2607.44   0
  -2 -11 -10 1265.63 2165.28   2
   2 -11  11 57.6994 3040.81   2
  -2 -11 -11 748.164 2119.63   2
  -2 -11 -11 603.094 2525.96   1
   2  11  11-15.9328 2951.27   0
  -2 -11 -12 1336.42 2406.18   1
   2 -11  12 354.134 2744.96   2
   2  11  12 128.358 2882.35   0
  -2 -11 -12 308.262 2214.46   2
  -2 -11 -13 367.982 2652.25   1
   2 -11  13-271.145 3059.36   2
  -2 -11 -13-380.191 2180.17   2
   2  11  13 302.291 2548.42   0
  -2 -11 -14-259.781 2880.43   1
  -2 -11 -14 662.602 2216.31   2
   2  11  14 298.339 2615.08   0
   2  11  15-531.899 2661.00   0
  -2 -11 -15 593.495 3053.98   1
  -2 -11 -15 1082.93 2450.88   2
  -2 -11 -16 1176.49 2475.76   2
  -2 -11 -16 8.67985 3062.12   1
   2  11  16 2899.33 2778.01   0
  -2 -11 -17-607.753 2255.51   2
  -2 -11 -17-1874.06 2957.68   1
   2  11  17-397.762 2662.32   0
  -2 -11 -18 1939.87 3002.72   1
  -2 -11 -18-1029.51 2251.52   2
   2  11  18-53.6314 2738.72   0
  -2 -11 -19-783.993 2409.04   2
  -2 -11 -19-1559.37 3273.07   1
   2  11  19 1016.09 2752.38   0
  -2 -11 -20 1993.39 3398.81   1
   2  11  20 1450.34 2724.71   0
  -2 -11 -20-420.946 2606.19   2
   2  11  21 373.518 3439.15   0
  -2 -11 -21-660.160 3332.33   1
  -2 -11 -21 180.056 2438.50   2
   2  11  22-1325.21 3482.73   0
  -2 -11 -22-546.710 3103.36   1
  -2 -11 -22 160.542 2602.60   2
  -2 -11 -23-1258.74 3528.36   1
   2  11  23 598.853 3251.02   0
  -2 -11 -23-1199.90 2831.53   2
  -2 -11 -24 740.631 2780.73   2
  -2 -11 -24-1284.27 3673.80   1
   2  11  24 2101.79 3605.91   0
  -2 -11 -25 1954.28 2739.68   2
  -2 -11 -25-88.5035 3005.95   1
   2  11  25 382.657 3520.20   0
  -2 -11 -26-1799.95 3057.90   2
   2  11  26-1177.26 3160.13   0
  -2 -11 -26 2634.09 3757.63   1
   2  11  27-616.705 3781.94   0
  -2 -11 -27 338.366 3199.75   1
  -2 -11 -27 823.390 2930.78   2
  -2 -11 -28-2090.68 3878.83   1
  -2 -11 -28-748.881 3087.42   2
   2  11  28 1744.92 3270.02   0
   2  11  29 635.650 3772.42   0
  -2 -11 -29 149.195 2996.81   2
  -2 -11 -30 2289.41 3355.77   2
   2  12 -27 417.428 2857.13   0
  -2  12  27-469.167 4161.84   0
   2  12 -26 475.266 2773.06   0
  -2  12  26-1043.71 3922.42   0
   2 -12 -25-227.968 3026.68   2
  -2  12  25-1406.84 4085.52   0
   2  12 -25 198.793 2756.80   0
   2 -12 -24-290.340 3270.47   2
  -2  12  24 857.090 3618.79   0
   2  12 -24-343.766 2404.73   0
  -2  12  23-841.514 3473.10   0
   2  12 -23-701.740 2354.96   0
   2 -12 -23 211.289 2890.88   2
  -2  12  22-991.917 3562.90   0
   2 -12 -22 1819.51 2970.16   2
   2  12 -22-1155.92 2388.65   0
  -2  12  21-1183.39 3380.96   0
   2  12 -21 90.6698 2289.98   0
   2 -12 -21 917.974 2992.08   2
   2 -12 -20 106.854 2826.24   2
   2  12 -20 895.330 2070.37   0
  -2  12  20 1623.32 3108.03   0
   2  12 -19 787.239 2090.89   0
  -2  12  19-203.166 2928.46   0
   2 -12 -19 822.729 2817.70   2
   2 -12 -18 908.669 2653.28   2
  -2  12  18-1320.17 2825.10   0
   2  12 -18 744.867 2182.49   0
  -2  12  17 33.6193 2700.09   0
   2 -12 -17-204.248 2737.63   2
   2  12 -16 530.640 2103.01   0
  -2  12  16-1056.80 2825.24   0
   2 -12 -16-223.752 2685.65   2
  -2 -12  16-90.8737 2183.22   1
   2 -12 -15 1136.67 2795.72   2
  -2 -12  15 514.799 2084.51   1
  -2  12  15-1904.70 2748.96   0
   2  12 -15 875.864 2159.28   0
   2  12 -14 1255.65 2146.59   0
  -2 -12  14-67.4214 2156.18   1
  -2  12  14-1118.81 2634.88   0
   2 -12 -14 114.803 2772.90   2
   2  12 -13 1938.93 2125.08   0
  -2  12  13 244.052 2502.05   0
   2 -12 -13-946.047 2605.54   2
  -2 -12  13 154.585 2051.00   1
  -2 -12  12-522.815 2082.26   1
   2 -12 -12-1222.26 2664.72   2
   2  12 -12-920.156 2226.51   0
  -2  12  12-1524.43 2368.31   0
   2 -12 -11-674.629 2820.00   2
   2  12 -11-160.833 2125.02   0
  -2  12  11-308.638 2348.69   0
  -2 -12  11 108.964 1904.42   1
  -2 -12  10-212.728 1835.79   1
  -2  12  10-314.688 2251.36   0
   2 -12 -10-186.233 3014.49   2
   2  12 -10 1056.00 2139.48   0
   2  12  -9-697.096 2116.08   0
   2 -12  -9 311.991 2826.12   2
  -2 -12   9 1192.26 1947.84   1
  -2 -12   9-715.119 2810.04   2
  -2  12   9-431.136 2205.30   0
  -2  12   8-322.703 2108.12   0
   2 -12  -8 783.728 2368.63   2
  -2 -12   8-98.2367 3028.58   2
  -2 -12   8 267.626 2040.65   1
   2  12  -8-1155.09 1973.20   0
  -2 -12   7 1710.04 3035.94   2
   2 -12  -7 889.194 2691.45   2
  -2  12   7-1079.29 2041.03   0
  -2 -12   7 1398.01 2080.41   1
   2  12  -7 1110.98 2127.34   0
   2  12  -6 1473.75 2237.87   0
   2 -12  -6-228.808 2667.78   2
  -2 -12   6-1059.38 2853.53   2
  -2 -12   6-814.635 2134.35   1
  -2  12   6 1372.78 2050.05   0
  -2 -12   5-1143.65 2193.24   1
   2 -12  -5-189.641 2364.17   2
  -2 -12   5-1502.62 2865.45   2
   2  12  -5 646.334 2250.34   0
  -2  12   5-1017.94 2090.10   0
   2  12  -4 646.856 2154.05   0
  -2 -12   4-719.034 2653.25   2
   2 -12  -4 379.987 2880.90   2
  -2 -12   4-360.629 2167.95   1
  -2 -12   3 501.708 2153.25   1
  -2 -12   3-1380.61 2738.32   2
   2  12  -3 17.2736 2112.21   0
   2 -12  -3 754.524 2411.29   2
  -2 -12   2 28.4284 2762.65   2
   2 -12  -2-695.512 2886.96   2
   2  12  -2-311.312 2463.72   0
  -2 -12   2 239.796 2131.33   1
   2 -12  -1 605.758 2444.16   2
  -2 -12   1 1991.02 2308.88   1
  -2 -12   1 43.2151 2704.34   2
   2  12  -1 961.339 2295.33   0
   2  12   0 164.015 2265.16   0
  -2 -12   0 457.695 2392.09   1
   2 -12   0 724.055 2962.46   2
  -2 -12   0 660.318 2696.90   2
   2 -12   1 383.750 2545.25   2
  -2 -12  -1-509.355 2666.33   2
  -2 -12  -1 272.376 2373.64   1
   2  12   1 263.405 2479.38   0
  -2 -12  -2 1555.53 2290.05   1
  -2 -12  -2 305.614 2475.29   2
   2 -12   2-465.788 2855.36   2
   2  12   2 1527.10 2505.43   0
  -2 -12  -3-136.284 2480.41   1
   2 -12   3-28.5176 2986.40   2
  -2 -12  -3 199.499 2629.47   2
   2  12   3 1302.79 2380.13   0
  -2 -12  -4-330.450 2383.42   2
   2 -12   4-1700.98 2880.97   2
  -2 -12  -4 256.333 2449.80   1
   2  12   4 613.249 2724.84   0
   2 -12   5-1962.66 3403.27   2
  -2 -12  -5 597.901 2362.88   2
  -2 -12  -5 618.677 2361.38   1
   2  12   5-93.3034 2424.88   0
  -2 -12  -6-1057.40 2663.50   1
   2 -12   6-124.409 3176.77   2
   2  12   6-324.707 2683.62   0
  -2 -12  -6-41.5032 2538.71   2
  -2 -12  -7-226.949 2284.85   2
   2 -12   7-1755.72 3004.18   2
  -2 -12  -7-294.546 2448.45   1
   2  12   7 615.027 2393.80   0
  -2 -12  -8-469.688 2298.65   2
   2  12   8-1509.57 2721.54   0
  -2 -12  -8 1599.30 2558.36   1
   2 -12   8-1651.69 3428.92   2
  -2 -12  -9 112.204 2653.11   2
   2 -12   9 1136.84 3102.44   2
  -2 -12  -9 931.340 2461.46   1
   2  12   9-986.829 2812.71   0
   2 -12  10 1795.37 2930.49   2
   2  12  10 411.845 2695.69   0
  -2 -12 -10-671.796 2777.29   1
  -2 -12 -10 439.199 2523.29   2
   2 -12  11 3573.94 3658.02   2
  -2 -12 -11 2114.24 2410.53   2
  -2 -12 -11-789.818 2919.06   1
   2  12  11-633.292 3030.65   0
   2 -12  12 406.893 3570.23   2
  -2 -12 -12 736.237 2650.50   1
   2  12  12 762.108 3121.19   0
  -2 -12 -12-1029.81 2665.17   2
  -2 -12 -13-159.502 2462.56   2
   2  12  13-234.862 2917.64   0
  -2 -12 -13 1191.79 2717.77   1
  -2 -12 -14-505.029 2811.52   1
   2  12  14-622.455 3011.47   0
  -2 -12 -14 2282.78 2377.32   2
  -2 -12 -15-893.389 3134.33   1
   2  12  15 2180.16 3188.60   0
  -2 -12 -15-276.387 2703.86   2
  -2 -12 -16 239.819 2673.33   2
  -2 -12 -16-173.846 3163.95   1
  -2 -12 -17 280.957 3150.03   1
   2  12  17-1042.79 3123.21   0
  -2 -12 -17 1807.29 2512.70   2
  -2 -12 -18 1215.19 3081.72   1
   2  12  18-580.410 3300.54   0
  -2 -12 -18-323.561 2624.32   2
  -2 -12 -19-1466.05 2910.75   2
   2  12  19-1538.22 3449.06   0
  -2 -12 -19 1247.43 2895.61   1
   2  12  20 1423.99 3573.68   0
  -2 -12 -20 228.954 3110.46   1
   2  12  21-585.375 3482.76   0
  -2 -12 -21-17.2638 3314.54   1
  -2 -12 -21 193.789 2759.72   2
   2  12  22-1500.05 3616.69   0
  -2 -12 -22 118.226 2934.93   2
  -2 -12 -22 1546.37 3293.84   1
  -2 -12 -23 1152.17 3163.67   1
  -2 -12 -23-1275.95 3042.82   2
   2  12  23-1051.36 3839.72   0
  -2 -12 -24 10.9513 3320.11   1
   2  12  24-483.643 3826.80   0
  -2 -12 -24 40.7966 3132.75   2
  -2 -12 -25-1059.61 3261.77   2
  -2 -12 -25-1534.44 3842.38   1
   2  12  25-1358.09 3414.34   0
  -2 -12 -26 2287.27 3279.23   2
  -2 -12 -27 1245.19 3190.68   2
   2  13 -20-339.005 2587.08   0
   2  13 -19-861.114 2726.48   0
   2 -13 -19-19.3896 3480.63   2
   2 -13 -17-612.281 3074.73   2
   2  13 -17-1047.55 2470.48   0
   2 -13 -16-1357.13 3133.09   2
   2  13 -16-690.991 2399.72   0
   2 -13 -15-12.3566 2892.65   2
   2  13 -15-1166.13 2466.07   0
   2  13 -14 392.270 2287.89   0
   2 -13 -14 1700.04 2828.27   2
   2  13 -13-572.835 2262.41   0
   2 -13 -13 1747.20 2619.13   2
   2  13 -12-693.408 2401.47   0
   2 -13 -12 475.340 2817.76   2
   2  13 -11 650.493 2347.45   0
   2 -13 -11-774.138 2984.44   2
   2 -13 -10-240.845 3083.44   2
   2  13 -10 690.886 2123.86   0
   2  13  -9 461.818 2182.85   0
   2 -13  -9 844.456 3058.61   2
   2  13  -8 389.462 2260.61   0
  -2 -13   8 1470.90 3277.12   2
   2 -13  -8-250.241 3001.44   2
   2 -13  -7 547.196 2831.66   2
   2  13  -7-102.350 2400.16   0
  -2 -13   7-1021.28 3272.95   2
  -2 -13   7 81.6317 2207.84   1
  -2 -13   6 1597.18 3321.13   2
   2 -13  -6 262.230 3089.02   2
   2  13  -6 375.568 2331.17   0
  -2 -13   6-178.037 2284.79   1
  -2 -13   5-1378.38 3639.35   2
  -2 -13   5 178.934 2423.61   1
   2 -13  -5 378.782 3212.90   2
   2  13  -5-117.677 2423.76   0
   2 -13  -4 194.219 2919.04   2
  -2 -13   4 773.967 2434.39   1
   2  13  -4 1628.56 2371.38   0
  -2 -13   4 18.3733 3490.45   2
   2  13  -3-651.068 2506.27   0
  -2 -13   3-33.4391 3241.62   2
  -2 -13   3-255.761 2320.10   1
   2 -13  -3 760.246 3044.63   2
  -2 -13   2-1283.56 2393.35   1
   2  13  -2 959.414 2543.74   0
   2 -13  -2-1333.62 3442.72   2
  -2 -13   2 349.860 3300.51   2
  -2 -13   1 413.054 2913.93   2
   2 -13  -1-538.044 2908.30   2
   2  13  -1 1272.33 2394.12   0
  -2 -13   1-1677.43 2457.38   1
   2  13   0 1484.70 2216.56   0
   2 -13   0 1043.91 3451.77   2
  -2 -13   0 618.690 2544.53   1
  -2 -13   0-284.716 2966.32   2
   2 -13   1-1740.03 3131.30   2
   2  13   1-473.564 2403.10   0
  -2 -13  -1 910.828 2439.69   1
  -2 -13  -2 2251.55 2666.12   1
   2  13   2 812.797 2505.63   0
  -2 -13  -2-1969.31 3077.38   2
   2 -13   2-1951.22 3809.86   2
  -2 -13  -3-675.567 2819.22   2
   2 -13   3-1820.76 3228.42   2
  -2 -13  -3 116.389 2643.22   1
   2  13   3 475.462 2643.15   0
   2 -13   4 647.734 3816.55   2
  -2 -13  -4 4315.19 2786.03   2
   2  13   4-839.788 2612.36   0
  -2 -13  -5 105.126 2669.11   2
   2  13   5 1766.87 2874.30   0
  -2 -13  -5-118.587 2652.72   1
   2 -13   5-871.153 3317.86   2
  -2 -13  -6 71.9728 2834.34   2
   2 -13   6 1362.45 3728.28   2
  -2 -13  -6 1667.63 2894.86   1
   2  13   6 880.348 2772.53   0
  -2 -13  -7 23.8959 2656.36   2
   2 -13   7 430.507 3365.93   2
  -2 -13  -7-402.486 2604.67   1
   2  13   7-643.874 2970.60   0
  -2 -13  -8 92.7010 2907.54   2
   2 -13   8-619.253 3827.73   2
  -2 -13  -8 1003.06 2945.85   1
   2  13   8 1093.88 3052.98   0
   2  13   9-507.271 2865.87   0
  -2 -13  -9 2316.78 2725.64   2
   2 -13   9-995.881 3423.63   2
  -2 -13  -9-802.340 2948.74   1
  -2 -13 -10 128.389 2798.62   2
  -2 -13 -10-338.685 2952.50   1
   2  13  10 3394.13 2631.73   0
   2 -13  10-854.707 3659.53   2
  -2 -13 -11-496.624 3149.85   1
   2 -13  11 447.112 3886.29   2
  -2 -13 -11 96.7817 2775.92   2
   2  13  11-49.2727 2748.12   0
  -2 -13 -12 124.528 3149.84   1
   2  13  12 1666.44 2913.97   0
  -2 -13 -12 1139.64 2634.14   2
  -2 -13 -13 656.515 3082.92   1
   2  13  13 975.066 3138.09   0
  -2 -13 -13 1135.53 2750.98   2
  -2 -13 -14-1101.91 3143.25   1
  -2 -13 -14 1828.45 2963.65   2
   2  13  14-1991.20 3326.84   0
  -2 -13 -15-13.9667 3033.28   2
  -2 -13 -15 1320.46 3000.14   1
   2  13  15 1749.85 3351.07   0
  -2 -13 -16-659.339 3118.00   1
   2  13  16-861.135 3510.16   0
  -2 -13 -17 868.488 3089.48   2
   2  13  17 1688.48 3500.07   0
  -2 -13 -17-879.201 3208.64   1
  -2 -13 -18-133.642 3125.67   2
  -2 -13 -18-87.2035 3436.12   1
   2  13  18 690.867 3525.44   0
  -2 -13 -19 1983.06 3673.01   1
  -2 -13 -19 287.822 3242.26   2
   2  13  19 380.456 3566.11   0
  -2 -13 -20-1278.80 3490.95   2
  -2 -13 -20-199.655 3711.26   1
   2  13  20 1157.72 3667.37   0
  -2 -13 -21 726.220 3687.27   2
  -2 -13 -21-1241.18 3475.65   1
  -2 -13 -22 1843.11 3746.54   2
   2  14 -11 604.846 2697.73   0
   2 -14 -11-150.666 3248.06   2
   2  14 -10-851.878 2697.68   0
   2 -14 -10 93.5637 3313.79   2
   2 -14  -9-1236.38 3412.85   2
   2 -14  -8-1859.33 3743.71   2
   2  14  -8-495.302 2665.91   0
   2  14  -7-393.438 2751.63   0
   2 -14  -7-1190.83 3669.24   2
   2 -14  -6-925.000 3342.44   2
   2  14  -6-438.159 2772.22   0
   2  14  -5 396.670 2644.24   0
   2 -14  -5 432.255 3171.36   2
   2  14  -4-1319.78 2810.44   0
   2 -14  -4 1026.84 3365.61   2
   2 -14  -3 329.459 3682.76   2
   2  14  -3 102.222 2640.40   0
   2 -14  -2-1278.00 3649.39   2
   2  14  -2-701.054 2834.02   0
   2 -14  -1-147.955 3274.26   2
   2  14  -1-602.530 2693.95   0
   2 -14   0-1066.39 3644.29   2
   2  14   0 1246.85 2890.20   0
   2 -14   1-1010.73 3388.71   2
   2  14   1 999.025 2717.81   0
   2 -14   2-153.998 3881.44   2
   2  14   2 2309.24 3021.66   0
   2 -14   3 1181.19 3845.49   2
   2  14   3-1389.91 2840.61   0
   2 -14   4 1825.27 3651.59   2
   2  14   4-675.558 3105.27   0
  -2 -14  -5 72.4127 2871.32   1
   2 -14   5-175.417 4123.22   2
   2  14   5-1489.85 3364.85   0
   2 -14   6-305.838 3708.96   2
  -2 -14  -6 1347.06 3056.77   1
   2  14   6 2324.81 3085.38   0
   2 -14   7 719.651 4227.02   2
   2  14   7 2627.45 3209.14   0
  -2 -14  -7-564.954 3138.84   1
   2 -14   8-39.7092 3912.54   2
  -2 -14  -8 2685.77 3092.84   1
   2  14   8-980.218 3352.94   0
   2 -14   9-2199.53 4081.86   2
   2  14   9 887.241 3217.06   0
  -2 -14  -9 1053.75 3241.07   1
   2  14  10 115.752 3258.49   0
  -2 -14 -10-23.8871 3110.37   1
   2 -14  10-1019.54 3729.59   2
  -2 -14 -11 2334.72 3221.46   1
   2  14  11 788.931 3301.58   0
  -2 -14 -12 1641.03 3296.46   1
   2  14  12 509.915 3467.93   0
  -2 -14 -13 880.719 3585.87   1
   2  14  13 1598.10 3505.51   0
  -2 -14 -14-1112.40 3704.16   1
  -3   0  45 1502.55 3445.42   1
   3   0 -45 810.948 3156.92   0
  -3   0  44-1401.19 3329.97   1
   3   0 -44 1428.30 3014.25   0
  -3   0  43 3205.23 3214.24   1
   3   0 -43-102.008 2939.26   0
  -3   0  42-1188.12 3159.79   1
   3   0 -42-863.691 2822.00   0
  -3   0  41 1624.14 2934.25   1
   3   0 -41 2532.37 2534.50   0
  -3   0  40-508.562 2967.39   1
   3   0 -40-1362.16 2563.17   0
   3   0 -39 543.627 2439.68   0
  -3   0  39-1028.17 2980.70   1
  -3   0  38-713.258 2689.81   1
   3   0 -38-443.726 2419.49   0
  -3   0  37 2486.84 2700.77   1
   3   0 -37 1340.24 2462.15   0
  -3   0  36 1328.59 2577.56   1
   3   0 -36-977.152 2599.96   0
  -3   0  35 11278.2 2974.10   1
   3   0 -35 9800.02 2958.83   0
  -3   0  34-592.338 2422.12   1
   3   0 -34 4.24942 2392.96   0
  -3   0  33 1509.25 2268.05   1
   3   0 -33 4719.34 2336.60   0
  -3   0  32 16.8857 2128.55   1
   3   0 -32 392.974 2149.48   0
   3   0 -31 4229.18 2366.61   0
  -3   0  31 2289.22 2125.28   1
   3   0 -30 103.813 2088.00   0
  -3   0  30 176.962 2087.17   1
  -3   0  29 5844.83 2199.83   1
   3   0 -29 6586.62 2213.48   0
  -3   0  28 20.3255 1940.38   1
   3   0 -28 886.238 2092.31   0
   3   0 -27 40981.8 3383.10   0
  -3   0  27 48986.1 3445.76   1
  -3   0  26-32.6367 1764.16   1
   3   0 -26-76.9268 1926.51   0
   3   0 -25 392.981 1677.12   0
  -3   0  25 1288.49 1467.68   1
   3   0 -24-357.979 1636.20   0
  -3   0  24 32.0827 1312.81   1
   3   0 -23 8059.66 1805.60   0
  -3   0  23 8589.72 1701.67   1
  -3   0  22-475.565 1525.74   1
   3   0 -22-37.5115 1231.57   0
   3   0 -21 12711.9 1865.46   0
  -3   0  21 15257.3 2040.48   1
  -3   0  20 51.2044 1374.56   1
   3   0 -20 1170.78 1578.42   0
  -3   0  19 87349.7 3341.54   1
   3   0 -19 86651.7 3551.29   0
   3   0 -18 206.558 1302.55   0
  -3   0  18 793.544 1384.89   1
  -3   0  17 9380.87 1495.58   1
   3   0 -17 8551.50 1478.13   0
   3   0 -16 602.356 1212.01   0
  -3   0  16-175.015 1114.27   1
  -3   0  15 17309.6 1614.91   1
   3   0 -15 17053.0 1544.17   0
   3   0 -14-551.087 1134.63   0
  -3   0  14 193.340 1069.41   1
  -3   0  13 122130. 3203.84   1
   3   0 -13 122493. 3271.92   0
   3   0 -12 137.057 830.253   0
  -3   0  12 72.2597 687.964   1
  -3   0  11 82911.5 2447.08   1
   3   0 -11 82676.8 2516.90   0
  -3   0  10 150.153 743.502   1
   3   0 -10 196.354 790.241   0
  -3   0   9 92141.9 2417.07   1
   3   0  -9 96669.1 2472.42   0
  -3   0   8-125.886 699.740   1
   3   0  -8-77.2825 683.913   0
  -3   0   7 18079.3 1156.36   1
   3   0  -7 16258.7 1128.19   0
   3   0  -6 32.3289 551.384   0
  -3   0   6-143.243 529.069   1
  -3   0   5 117871. 2236.48   1
   3   0  -5 127137. 2335.91   0
   3   0  -4 110.662 454.489   2
   3   0  -4-142.437 595.034   0
  -3   0   4 231.978 505.677   1
  -3   0   3 120085. 2055.17   1
   3   0  -3 118288. 1615.48   2
   3   0  -3 125691. 2075.67   0
   3   0  -2 298.199 353.951   2
  -3   0   2 419.765 507.885   1
   3   0  -2 332.870 504.797   0
  -3   0   1 966853. 5323.71   1
  -3   0   1 929550. 16299.3   2
   3   0  -1 958473. 16072.1   2
  -3   0   0 125.413 293.653   2
  -3   0   0 486.233 473.045   1
   3   0   0-78.1637 319.504   2
   3   0   0 858.282 442.624   0
   3   0   1 31253.3 1019.56   0
   3   0   1 31505.2 980.657   2
  -3   0  -1 29599.4 1032.03   1
  -3   0  -2-80.2303 470.790   1
   3   0   2 169.897 478.141   0
   3   0   2 15.5674 549.007   2
  -3   0  -3 134922. 2260.73   1
   3   0   3 138401. 2214.86   0
   3   0  13 4847.51 892.543   1
   3   0  14-293.606 833.370   1
   3   0  15 81898.4 2627.53   1
   3   0  16-216.875 942.743   1
   3   0  17 12205.4 1427.48   1
   3   0  18 398.281 1072.01   1
  -3   0 -18-113.181 1167.18   0
  -3   0 -19 27008.9 2050.98   0
   3   0  19 27637.3 1948.49   1
   3   0  20-216.320 1125.09   1
  -3   0 -20-188.259 1298.91   0
   3   0  21 7094.34 1464.66   1
  -3   0 -21 7922.44 1561.74   0
  -3   0 -22-255.901 1357.99   0
   3   0  22-53.3268 1308.86   1
   3   0  23 1674.17 1380.87   1
  -3   0 -23 2096.04 1467.23   0
  -3   0 -24 336.990 1468.68   0
   3   0  24-561.863 1350.01   1
  -3   0 -25 18482.1 2063.61   0
   3   0  25 18574.5 2138.27   1
   3   0  26-372.801 1538.76   1
   3   0  27-292.500 1601.93   1
   3   0  28 286.744 1463.52   1
   3   0  29 7210.65 1960.33   1
   3   0  30 54.5952 1652.67   1
   3   0  31 407.903 1705.10   1
   3   0  32-879.527 2068.58   1
   3   0  33 9107.17 2310.78   1
   3   0  34-314.957 2124.22   1
   3   0  35-1056.33 2125.22   1
   3   0  36 464.274 2331.45   1
  -3   1  45-517.735 3278.63   1
  -3  -1  45 49.2420 3240.60   1
   3   1 -45-1763.56 3212.18   0
  -3   1  44-160.508 3084.14   1
   3  -1 -44 910.617 3389.86   0
  -3  -1  44 3778.09 3206.37   1
   3   1 -44 3448.14 3034.47   0
   3  -1 -43 170.062 3272.04   0
  -3  -1  43 80.4944 3016.04   1
  -3   1  43 991.140 2909.06   1
   3   1 -43-585.178 3178.12   0
  -3  -1  42-449.085 2831.82   1
   3   1 -42 673.385 3227.60   0
  -3   1  42-995.912 2869.12   1
  -3   1  41-938.970 2454.49   1
   3  -1 -41-187.572 2823.81   0
   3   1 -41-513.583 2931.18   0
  -3  -1  41-258.405 2543.01   1
   3  -1 -40 183.664 2548.45   0
  -3  -1  40 107.499 2472.30   1
  -3   1  40 24.4546 2462.80   1
   3   1 -40-245.101 2920.95   0
  -3  -1  39 346.514 2458.95   1
  -3   1  39-357.004 2502.50   1
   3  -1 -39-1009.52 2536.84   0
   3   1 -39 416.605 2936.77   0
  -3   1  38 2666.84 2643.68   1
   3  -1 -38 2955.74 2646.24   0
  -3  -1  38 1821.93 2168.65   1
   3   1 -38 298.437 2942.08   0
  -3  -1  37 210.840 2262.47   1
   3   1 -37-475.618 2593.57   0
   3  -1 -37-529.958 2874.28   0
  -3   1  36 7242.29 2900.81   1
   3   1 -36 6165.77 2669.96   0
  -3  -1  36 3223.48 2357.15   1
   3  -1 -36 6497.11 2831.64   0
  -3  -1  35 3034.22 2366.16   1
   3   1 -35 2113.01 2188.32   0
   3  -1 -35 1461.25 2658.68   0
  -3   1  35-122.572 2551.66   1
   3  -1 -34 2257.23 2180.34   0
  -3   1  34 953.763 2250.48   1
  -3  -1  34 921.018 2328.94   1
   3   1 -34 1587.95 1878.99   0
   3  -1 -33 1403.97 1877.80   0
  -3   1  33 1171.11 1871.49   1
  -3  -1  33-1148.57 2241.14   1
   3   1 -33 923.179 1827.04   0
   3   1 -32 433.918 2091.56   0
   3  -1 -32-193.088 2099.46   0
  -3  -1  32 3180.63 2161.72   1
  -3   1  32 972.196 1904.20   1
  -3  -1  31 1129.13 1756.94   1
   3   1 -31 1376.79 2232.25   0
  -3   1  31 2447.42 1998.17   1
   3  -1 -31 4408.30 2409.66   0
   3  -1 -30 5197.53 2328.96   0
   3   1 -30 4012.84 2216.46   0
  -3   1  30 4059.76 2120.90   1
  -3  -1  30 3090.89 1738.75   1
   3   1 -29-1151.89 1981.50   0
  -3   1  29-109.951 1969.95   1
  -3  -1  29 522.879 1765.10   1
   3  -1 -29 543.305 1945.11   0
   3   1 -28 6475.33 2079.70   0
  -3   1  28 5658.43 2180.06   1
  -3  -1  28 6467.58 2100.96   1
   3  -1 -28 6054.39 1953.69   0
  -3   1  27 735.975 1766.45   1
   3  -1 -27 1644.49 1740.73   0
  -3  -1  27 1163.54 1773.57   1
   3   1 -27 840.662 1530.49   0
  -3   1  26 11721.6 2047.13   1
   3  -1 -26 15520.7 2418.08   0
  -3  -1  26 15810.2 2064.18   1
   3   1 -26 16596.9 2399.95   0
  -3   1  25 1661.95 1431.84   1
   3  -1 -25 2843.63 1931.37   0
   3   1 -25 1574.36 1787.13   0
  -3  -1  25 2801.67 1592.70   1
  -3  -1  24 782.372 1610.39   1
   3  -1 -24 691.647 1712.13   0
   3   1 -24-406.728 1552.75   0
  -3   1  24 393.993 1482.06   1
   3  -1 -23 1106.09 1623.62   0
  -3  -1  23 1472.58 1309.25   1
  -3   1  23 517.256 1542.89   1
   3   1 -23 1280.32 1453.94   0
   3  -1 -22 21758.0 2199.00   0
  -3   1  22 24715.5 2389.07   1
  -3  -1  22 19928.8 2271.93   1
   3   1 -22 21989.3 2347.05   0
  -3   1  21 259.448 1585.04   1
   3  -1 -21 566.709 1366.59   0
   3   1 -21 411.631 1278.00   0
  -3  -1  21-70.1877 1268.75   1
  -3  -1  20 6968.02 1630.59   1
  -3   1  20 6183.77 1693.20   1
   3   1 -20 7685.63 1740.64   0
   3  -1 -20 7931.19 1733.37   0
  -3   1  19 769.950 1481.58   1
  -3  -1  19 864.115 1038.71   1
   3   1 -19 661.431 1205.66   0
   3  -1 -19 614.575 1591.07   0
  -3  -1  18 111201. 3687.48   1
  -3   1  18 112879. 3784.67   1
   3  -1 -18 116540. 3957.37   0
   3   1 -18 112930. 3783.03   0
   3   1 -17 8110.66 1507.22   0
  -3   1  17 7633.92 1587.08   1
  -3  -1  17 7584.71 1549.77   1
   3  -1 -17 8580.17 1628.32   0
  -3   1  16 901.345 1189.17   1
   3  -1 -16 363.106 1185.80   0
   3   1 -16 587.821 886.807   0
  -3  -1  16 365.512 1090.12   1
  -3  -1  15 22736.1 1746.79   1
  -3   1  15 22287.6 1816.20   1
   3   1 -15 22503.4 1720.34   0
   3  -1 -15 20275.0 1666.25   0
  -3  -1  14 60162.1 2462.34   1
   3  -1 -14 59919.6 2465.05   0
  -3   1  14 62495.7 2553.12   1
   3   1 -14 59459.9 2444.14   0
  -3   1  13 2708.73 1087.50   1
   3   1 -13 2159.40 913.452   0
   3  -1 -13 1915.52 945.220   0
  -3  -1  13 2035.11 1039.82   1
  -3   1  12 134.575 940.898   1
   3  -1 -12 700.945 863.493   0
  -3  -1  12 409.115 823.122   1
   3   1 -12 447.111 949.996   0
  -3   1  11 20294.1 1422.57   1
   3  -1 -11 19815.4 1470.36   0
  -3  -1  11 19606.9 1468.65   1
   3   1 -11 18423.2 1371.15   0
  -3   1  10 223366. 3831.42   1
   3  -1 -10 233802. 4001.75   0
   3   1 -10 236546. 4091.73   0
  -3  -1  10 228095. 3947.38   1
   3  -1  -9 15601.8 1178.38   0
  -3   1   9 14074.9 1183.09   1
   3   1  -9 16866.7 1289.76   0
  -3  -1   9 14519.4 1208.81   1
   3  -1  -8 666.880 627.332   0
  -3  -1   8 1138.38 713.151   1
   3   1  -8 516.805 564.391   0
  -3   1   8 1232.78 614.170   1
  -3  -1   7 35092.6 1555.10   1
   3   1  -7 34921.5 1556.59   0
  -3   1   7 34384.6 1418.57   1
   3  -1  -7 32177.5 1404.77   2
   3  -1  -7 34341.1 1439.34   0
  -3   1   6 8580.53 854.136   1
   3  -1  -6 9438.04 864.808   0
   3   1  -6 8587.21 923.893   0
  -3  -1   6 10154.1 972.194   1
   3  -1  -6 9378.37 925.679   2
   3   1  -5 3657.44 816.659   0
   3  -1  -5 2979.47 648.624   0
  -3  -1   5 2585.80 781.293   1
   3  -1  -5 3541.77 746.460   2
  -3   1   5 3210.42 629.912   1
  -3   1   4 15437.9 863.970   1
  -3  -1   4 16669.6 1116.50   1
   3   1  -4 16383.2 1107.13   0
   3  -1  -4 16826.2 885.449   0
   3  -1  -4 17245.9 973.088   2
   3  -1  -3 22832.8 1007.20   2
  -3  -1   3 23867.2 1216.77   1
  -3   1   3 22605.1 904.972   1
   3   1  -3 23804.3 1233.90   0
   3  -1  -3 24306.9 909.108   0
  -3  -1   2 444072. 4431.52   1
  -3   1   2 443591. 3205.34   1
   3   1  -2 455637. 4460.01   0
   3  -1  -2 449359. 3806.17   2
   3  -1  -2 459671. 3180.91   0
   3   1  -1 8393.29 853.176   0
   3  -1  -1 7023.52 686.566   2
  -3   1   1 8275.11 457.401   0
   3  -1  -1 8670.31 501.217   0
  -3  -1   1 8601.35 868.918   1
  -3   1   1 8962.65 524.365   1
   3   1   0 43689.7 1523.67   0
  -3  -1   0 41708.4 1525.20   1
   3  -1   0 43101.0 827.982   1
   3  -1   0 45890.6 795.372   0
   3  -1   0 44385.7 1277.00   2
  -3   1   0 45255.2 850.263   1
  -3   1   0 41736.2 743.582   0
   3  -1   1 1987.15 294.977   1
  -3   1  -1 2244.93 277.478   1
  -3  -1  -1 2056.05 715.840   1
   3   1   1 2196.86 686.322   0
   3  -1   1 2256.28 551.689   2
  -3  -1  -2-144.685 615.202   1
  -3   1  -2 97.3652 225.279   1
   3   1   2 614.743 754.514   0
   3  -1   2 180.473 563.712   2
   3  -1   3 460.637 750.747   2
  -3  -1  -3-343.790 666.005   1
   3   1   3 235.565 732.875   0
  -3   1  -3 77.3243 285.625   1
  -3   1  -4 29418.0 810.223   1
   3  -1   4 29215.9 738.437   0
   3  -1   4 31627.8 1560.57   2
   3  -1   5 1067.24 1006.91   2
  -3   1  -8 109120. 1968.86   0
   3  -1   8 109525. 1954.15   1
  -3   1  -9 16114.2 945.081   0
   3  -1   9 18457.7 982.053   1
  -3   1 -10 9510.67 857.782   0
   3  -1  10 10719.3 852.555   1
  -3   1 -11 31347.2 1408.74   0
   3  -1  11 31838.4 1379.20   1
   3  -1  12 69821.5 2008.08   1
  -3   1 -12 73903.9 2112.23   0
   3  -1  13 4038.03 831.194   1
  -3   1 -13 4811.80 907.372   0
  -3   1 -14 12486.1 1161.48   0
   3  -1  14 14697.7 1204.02   1
   3  -1  15 1203.21 866.815   1
  -3   1 -15 1697.51 911.114   0
  -3   1 -16 133389. 3300.99   0
   3  -1  16 133742. 3284.96   1
   3  -1  17 1478.09 1013.77   1
  -3   1 -17 1688.07 960.841   0
   3  -1  18 4480.50 1190.95   1
  -3   1 -18 5465.27 1194.75   0
   3  -1  19 9517.77 1478.39   1
  -3   1 -19 9533.39 1475.03   0
  -3   1 -20 32249.5 2182.26   0
   3  -1  20 35721.7 2218.12   1
   3  -1  21 30944.2 2109.88   1
  -3   1 -21 29306.6 2131.78   0
   3  -1  22 164.820 1167.24   1
  -3   1 -22 15.9916 1209.52   0
   3  -1  23 388.856 1473.28   1
  -3   1 -23 373.450 1509.18   0
  -3   1 -24 66965.4 3268.63   0
   3  -1  24 70263.0 3279.77   1
  -3   1 -25 15.4800 1546.79   0
   3  -1  25-546.948 1474.38   1
  -3   1 -26 658.315 1299.08   0
   3  -1  26 223.064 1420.01   1
   3  -1  27 3007.71 1527.88   1
  -3   1 -27 2938.40 1662.96   0
   3  -1  28 10372.3 2071.50   1
  -3   1 -28 10221.9 1960.13   0
   3  -1  29 907.908 1682.76   1
  -3   1 -29 1289.18 1698.63   0
   3  -1  30 1003.61 1657.34   1
  -3   1 -30 52.8140 1541.16   0
  -3   1 -31 641.536 1713.61   0
   3  -1  31 226.480 1825.29   1
   3  -1  32 11842.8 2322.13   1
  -3   1 -32 13669.5 2512.15   0
  -3   1 -33-19.7766 1858.83   0
   3  -1  33 456.301 2069.36   1
   3  -1  34 2001.57 1963.71   1
  -3   1 -34-671.308 2087.06   0
   3  -1  35 597.030 1990.79   1
   3  -1  36 367.884 2283.46   1
   3  -1  37 138.650 2240.22   1
   3  -1  38-506.816 2116.00   1
   3  -1  39-996.420 2542.05   1
   3  -1  40 2442.08 2547.43   1
   3   2 -45-950.593 3322.99   0
  -3  -2  45 926.003 2855.92   1
  -3   2  44 1881.31 3196.98   1
   3   2 -44 158.173 3197.60   0
  -3  -2  44 468.421 3098.76   1
  -3   2  43-362.783 3264.92   1
  -3  -2  43 936.131 3019.21   1
   3   2 -43-1286.35 3145.62   0
  -3   2  42-1192.09 3062.46   1
   3   2 -42-1621.99 3189.29   0
  -3  -2  42 585.214 2796.64   1
  -3   2  41-403.038 2634.77   1
  -3  -2  41 1543.00 2476.20   1
   3   2 -41 618.820 2684.17   0
  -3  -2  40-5.03237 2253.34   1
  -3   2  40 986.195 2538.75   1
   3   2 -40 83.5037 2548.54   0
   3   2 -39-503.623 2407.54   0
   3  -2 -39 618.956 3062.04   0
  -3  -2  39 203.678 2359.04   1
   3  -2 -38-582.759 2883.26   0
  -3   2  38-788.255 2873.87   1
   3   2 -38 494.446 2411.96   0
  -3  -2  38 506.993 2407.15   1
  -3  -2  37-1085.12 2622.18   1
  -3   2  37 450.554 2754.57   1
   3  -2 -37 1755.12 2459.50   0
   3   2 -37 359.297 2483.78   0
   3  -2 -36-765.656 2385.10   0
  -3   2  36 1518.38 2148.13   1
   3   2 -36-335.232 2507.17   0
  -3  -2  36-636.111 2450.67   1
  -3  -2  35 4273.24 2297.60   1
  -3   2  35 2719.85 2289.22   1
   3   2 -35 2022.58 2409.83   0
   3  -2 -35 4624.23 2886.35   0
  -3  -2  34 1609.36 2028.95   1
   3  -2 -34 105.514 2412.97   0
   3   2 -34 1932.01 2120.64   0
  -3   2  34 2453.07 2298.33   1
  -3  -2  33 906.301 2161.73   1
  -3   2  33 1176.72 2353.53   1
   3  -2 -33 743.004 2031.37   0
   3   2 -33 1481.91 1887.99   0
   3  -2 -32 739.666 2313.41   0
   3   2 -32 696.491 2115.52   0
  -3  -2  32 1462.40 1996.94   1
  -3   2  32 928.398 1863.25   1
  -3  -2  31 2703.89 1897.31   1
  -3   2  31 4644.96 2308.90   1
   3  -2 -31 5137.66 2548.15   0
   3   2 -31 5165.60 2313.34   0
   3   2 -30-50.3659 1886.85   0
   3  -2 -30 1686.86 1809.44   0
  -3   2  30-259.080 2201.39   1
  -3  -2  30 1486.22 1894.28   1
  -3  -2  29 35.1289 1766.35   1
   3  -2 -29 267.801 2105.76   0
   3   2 -29-139.900 1785.56   0
  -3   2  29 495.793 1684.55   1
   3   2 -28 1151.27 1963.41   0
   3  -2 -28-353.243 2000.62   0
  -3  -2  28-420.460 1597.63   1
  -3   2  28 892.853 1746.60   1
  -3  -2  27 12299.4 2230.03   1
   3   2 -27 13893.0 2277.36   0
  -3   2  27 13511.8 2498.84   1
   3  -2 -27 14217.0 2358.29   0
  -3   2  26 1333.55 1759.58   1
  -3  -2  26 1461.18 1694.44   1
   3   2 -26 2573.48 1729.93   0
   3  -2 -26 1496.60 2054.18   0
   3  -2 -25 3079.65 1675.81   0
  -3   2  25 4822.08 1736.50   1
   3   2 -25 3527.34 1796.53   0
  -3  -2  25 4726.05 1608.52   1
  -3  -2  24 1814.44 1593.36   1
   3  -2 -24 2096.80 1891.43   0
  -3   2  24 2992.53 1766.39   1
   3   2 -24 1533.89 1589.17   0
  -3   2  23 7655.82 1773.00   1
   3   2 -23 5245.36 1788.55   0
   3  -2 -23 5909.89 1878.32   0
  -3  -2  23 5902.23 1737.34   1
   3   2 -22 157.688 1579.25   0
  -3   2  22 1090.78 1612.53   1
   3  -2 -22 727.575 1686.95   0
  -3  -2  22-280.924 1332.34   1
   3  -2 -21-49.0977 1587.90   0
  -3   2  21-146.993 1539.67   1
   3   2 -21-166.718 1271.46   0
  -3  -2  21 98.8009 1479.14   1
  -3   2  20 5143.99 1467.42   1
   3   2 -20 3783.13 1572.78   0
   3  -2 -20 5483.94 1795.63   0
  -3  -2  20 4806.05 1555.30   1
   3  -2 -19 30754.7 2432.68   0
  -3  -2  19 33087.6 2250.61   1
   3   2 -19 31012.4 2409.36   0
  -3   2  19 35043.1 2564.66   1
  -3   2  18 4136.20 1400.29   1
   3   2 -18 3322.33 1531.32   0
   3  -2 -18 6090.86 1703.87   0
  -3  -2  18 5291.36 1250.82   1
  -3  -2  17 32235.2 2054.13   1
   3  -2 -17 34315.3 2290.62   0
   3   2 -17 34313.3 2287.67   0
  -3   2  17 32140.7 2326.35   1
  -3   2  16 1255.60 1011.70   1
   3   2 -16 1250.29 1263.84   0
   3  -2 -16 1104.39 1340.19   0
  -3  -2  16 1537.15 1062.70   1
  -3   2  15 3471.78 1277.17   1
  -3  -2  15 3583.06 1215.97   1
   3  -2 -15 4158.70 1357.80   0
   3   2 -15 2369.03 1320.64   0
   3  -2 -14 1159.51 1040.97   0
  -3   2  14 1185.63 951.153   1
   3   2 -14 1110.86 1015.76   0
  -3  -2  14 1071.55 1026.48   1
  -3  -2  13 867.191 974.636   1
  -3   2  13 720.488 980.732   1
   3  -2 -13 358.414 931.863   0
   3   2 -13 1065.89 1100.19   0
  -3   2  12-165.384 970.435   1
   3  -2 -12 245.452 941.266   0
   3   2 -12 265.334 735.311   0
  -3  -2  12-99.8572 710.644   1
   3  -2 -11 29378.6 1846.70   2
  -3  -2  11 33012.5 1779.92   1
   3  -2 -11 31289.5 1830.30   0
   3   2 -11 32342.0 1839.66   0
  -3   2  11 30261.3 1707.01   1
  -3   2  10 3230.11 890.349   1
   3   2 -10 2879.68 943.273   0
   3  -2 -10 3077.46 1076.48   2
   3  -2 -10 2290.00 917.716   0
  -3  -2  10 2762.29 853.081   1
   3  -2  -9 199193. 3813.07   2
   3  -2  -9 202370. 3725.11   0
   3   2  -9 201574. 3853.46   0
  -3  -2   9 193318. 3735.65   1
  -3   2   9 198276. 3594.72   1
  -3  -2   8 6666.50 963.953   1
   3  -2  -8 6941.42 1085.46   2
  -3   2   8 7045.75 913.566   1
   3   2  -8 6391.53 1079.04   0
   3  -2  -8 7817.78 1027.44   0
   3   2  -7 1866.70 871.809   0
   3  -2  -7 1193.50 702.429   2
  -3  -2   7 1537.82 775.647   1
   3  -2  -7 1206.30 694.387   0
  -3   2   7 1247.91 650.979   1
   3  -2  -6 20960.4 1178.69   0
  -3  -2   6 20161.2 1273.73   1
   3  -2  -6 20988.1 1286.09   2
   3   2  -6 19101.2 1330.75   0
  -3   2   6 19812.7 1120.53   1
  -3  -2   5 18677.7 1287.52   1
  -3   2   5 18331.9 999.576   1
   3   2  -5 19837.8 1245.53   0
   3  -2  -5 18526.2 1063.28   0
   3  -2  -5 19344.6 1186.46   2
   3   2  -4 5808.49 879.000   0
   3  -2  -4 5643.20 688.197   0
  -3  -2   4 5221.37 819.449   1
  -3   2   4 5182.75 642.222   1
   3  -2  -4 5305.18 725.789   2
  -3   2   3 12911.2 739.263   1
  -3  -2   3 12887.9 1057.75   1
   3   2  -3 14527.1 1115.20   0
   3  -2  -3 11894.7 775.937   0
   3  -2  -3 12768.2 998.634   2
   3   2  -3 12574.0 491.857   2
   3   2  -2 23149.5 1409.94   0
   3  -2  -2 21745.0 1160.91   2
  -3  -2   2 24254.1 1461.55   1
  -3   2   2 22152.4 837.956   1
   3   2  -2 21298.0 513.801   2
   3  -2  -1 321929. 3918.19   2
   3   2  -1 319020. 4428.47   0
  -3   2   1 316113. 2479.24   1
  -3   2   1 327517. 2196.62   0
   3  -2  -1 331815. 2196.54   1
  -3  -2   1 311700. 4377.59   1
   3   2   0 7960.62 1117.50   0
  -3  -2   0 6407.26 1083.11   1
  -3  -2   0 6986.25 360.346   2
   3  -2   0 7168.47 830.599   2
   3  -2   1 1708.10 608.650   2
  -3  -2  -1 1458.94 794.545   1
   3   2   1 1306.27 721.840   0
  -3  -2  -1 1693.48 303.011   2
  -3  -2  -2 28125.7 828.798   2
   3  -2   2 30614.6 1372.15   2
   3   2   2 26354.4 1633.92   0
  -3  -2  -2 29842.5 1685.75   1
   3   2   3 8830.41 1171.45   0
  -3  -2  -3 8089.25 1250.49   1
   3  -2   3 9763.48 1037.46   2
   3  -2   4 8493.80 990.702   2
   3   2   4 7472.41 1139.48   0
  -3   2  -5 2642.21 279.996   0
   3  -2   5 2119.30 926.035   2
  -3   2  -5 2497.17 239.760   1
   3  -2   5 2243.14 287.141   0
   3  -2   6 43948.1 2109.95   2
  -3   2  -6 41482.2 918.537   0
   3  -2   6 40786.3 851.938   1
  -3   2  -6 40961.1 870.264   1
   3  -2   7 415159. 6122.72   2
   3  -2   7 408982. 2953.79   1
  -3   2  -7 412053. 3112.04   0
   3  -2   8 70245.8 1401.61   1
  -3   2  -8 70623.8 1481.07   0
  -3   2  -9 2943.22 572.649   0
   3  -2   9 3407.81 542.962   1
  -3   2 -10 22899.6 1082.90   0
   3  -2  10 23231.3 1026.75   1
   3  -2  11 224.945 541.133   1
  -3   2 -11 343.964 572.027   0
  -3   2 -12 1511.81 656.712   0
   3  -2  12 1600.68 627.223   1
  -3   2 -13-14.9217 665.866   0
   3  -2  13 132.163 646.556   1
  -3   2 -14 16892.6 1272.71   0
   3  -2  14 17099.7 1262.66   1
  -3   2 -15 131376. 3059.59   0
   3  -2  15 133725. 2994.96   1
   3  -2  16 1141.93 907.582   1
  -3   2 -16 1152.62 932.272   0
  -3   2 -17 11574.7 1366.77   0
   3  -2  17 9729.78 1255.76   1
  -3   2 -18 5927.76 1222.92   0
   3  -2  18 5556.29 1173.82   1
   3  -2  19-4.56394 1034.71   1
  -3   2 -19 159.552 1088.45   0
   3  -2  20-74.2798 1105.82   1
  -3   2 -20-438.507 1140.73   0
   3  -2  21-142.048 1135.62   1
  -3   2 -21 31.7726 1167.30   0
   3  -2  22 2760.70 1345.06   1
  -3   2 -22 2511.13 1306.12   0
   3  -2  23 40093.5 2518.52   1
  -3   2 -23 39566.3 2568.59   0
   3  -2  24 4286.73 1529.95   1
  -3   2 -24 2909.49 1588.82   0
  -3   2 -25 14189.8 1900.27   0
   3  -2  25 16490.3 2025.53   1
  -3   2 -26 1434.26 1335.37   0
   3  -2  26 125.058 1412.94   1
   3  -2  27 259.952 1530.19   1
  -3   2 -27 604.851 1570.71   0
   3  -2  28 2699.79 1717.59   1
  -3   2 -28 2057.96 1719.69   0
   3  -2  29-145.283 1606.95   1
  -3   2 -29 1136.16 1527.89   0
   3  -2  30 179.645 1537.64   1
  -3   2 -30 95.6239 1615.27   0
   3  -2  31 5982.37 2027.50   1
  -3   2 -31 4395.31 2006.56   0
   3  -2  32 1442.45 2098.75   1
  -3   2 -32 5440.04 2206.89   0
   3  -2  33 10060.8 2353.70   1
  -3   2 -33 9303.16 2317.74   0
   3  -2  34 337.171 2010.75   1
  -3   2 -34 823.380 1959.52   0
   3  -2  35 2134.94 2232.37   1
  -3   2 -35 2888.38 2158.01   0
  -3   2 -36 198.805 2206.41   0
   3  -2  36 1616.88 2258.17   1
   3  -2  37 603.103 2170.29   1
  -3   2 -37 909.788 2354.89   0
   3  -2  38-518.606 2315.04   1
  -3   2 -38 1089.76 2328.11   0
   3  -2  39-213.803 2369.50   1
   3  -2  40-431.421 2682.63   1
   3  -2  41 2523.00 2736.01   1
   3  -2  42-454.467 2835.34   1
   3  -2  43 71.1579 3017.07   1
   3   3 -44 459.927 2571.65   0
  -3  -3  43 50.0681 2576.04   1
  -3   3  43-484.635 3110.54   1
   3   3 -43 690.500 2880.65   0
  -3  -3  42 209.773 2819.93   1
  -3   3  42 2878.56 2970.95   1
   3   3 -42 337.472 2985.91   0
  -3  -3  41 1237.36 2873.94   1
  -3   3  41 3108.69 2886.39   1
   3   3 -41 803.016 2938.06   0
   3   3 -40-1689.49 2541.11   0
  -3  -3  40-866.483 2815.20   1
  -3   3  40 559.927 2614.46   1
  -3  -3  39 937.293 2107.11   1
  -3   3  39 1583.53 2940.83   1
   3   3 -39-1452.26 2379.91   0
  -3  -3  38 876.308 2473.31   1
  -3   3  38 618.110 2677.02   1
   3   3 -37 595.747 2505.32   0
  -3   3  37 1092.57 2436.79   1
  -3  -3  37-1220.01 2581.24   1
  -3  -3  36 1194.48 2199.82   1
  -3   3  36 1670.36 2717.52   1
   3   3 -36 2707.06 2286.91   0
   3   3 -35 218.799 2271.85   0
  -3   3  35 999.461 2271.86   1
  -3  -3  35 134.153 2056.68   1
  -3   3  34 970.378 2317.36   1
  -3  -3  34 203.935 2322.28   1
   3   3 -34-336.094 2424.68   0
  -3   3  33 559.611 2431.43   1
  -3  -3  33-176.707 2037.79   1
   3   3 -33-239.578 2127.33   0
  -3  -3  32 1466.51 1724.22   1
  -3   3  32-25.7465 1920.23   1
   3   3 -32 76.1751 1843.51   0
   3  -3 -32-875.395 2435.92   0
  -3  -3  31 1418.65 2071.19   1
  -3   3  31 1996.91 2376.64   1
   3   3 -31 2918.81 2170.27   0
   3  -3 -31 1573.68 2108.47   0
   3   3 -30 424.605 1828.48   0
  -3   3  30 2149.74 1873.45   1
   3  -3 -30 229.960 2246.51   0
  -3  -3  30 815.049 1613.01   1
   3   3 -29 656.369 1913.82   0
  -3  -3  29 1089.62 1862.30   1
   3  -3 -29-724.036 2017.15   0
  -3   3  29-93.2092 2155.42   1
   3  -3 -28 5666.27 2327.20   0
   3   3 -28 4815.70 1973.14   0
  -3   3  28 3908.07 2007.94   1
  -3  -3  28 5361.19 1825.56   1
  -3   3  27 885.465 2092.72   1
   3   3 -27 1144.60 1736.27   0
  -3  -3  27 2272.50 1889.31   1
   3  -3 -27 1340.00 2098.46   0
  -3   3  26 11525.1 2164.31   1
   3   3 -26 9454.53 2232.19   0
   3  -3 -26 10898.3 2198.75   0
  -3  -3  26 11494.6 1991.80   1
   3   3 -25 1007.81 1619.72   0
  -3   3  25 430.382 1895.33   1
   3  -3 -25 3574.26 2053.24   0
  -3  -3  25 2293.22 1745.38   1
  -3  -3  24 501.853 1368.36   1
  -3   3  24 957.637 1439.01   1
   3   3 -24 1203.94 1419.49   0
   3  -3 -24-448.647 1717.24   0
   3   3 -23 1213.99 1599.39   0
  -3   3  23 726.966 1641.21   1
  -3  -3  23 1307.09 1370.05   1
   3  -3 -23 1164.17 1513.98   0
  -3  -3  22 1190.40 1507.71   1
  -3   3  22 308.884 1687.16   1
   3  -3 -22 776.212 1737.65   0
   3   3 -22 1673.23 1631.01   0
   3   3 -21 2213.29 1445.12   0
  -3   3  21 3797.95 1564.04   1
   3  -3 -21 2488.72 1885.03   0
  -3  -3  21 1452.51 1562.08   1
  -3   3  20 3132.81 1613.07   1
   3  -3 -20 4082.63 1855.07   0
   3   3 -20 3339.62 1291.25   0
  -3  -3  20 3671.59 1533.02   1
  -3  -3  19 25140.3 2213.61   1
   3   3 -19 24405.0 2126.26   0
  -3   3  19 22454.2 2406.66   1
   3  -3 -19 25887.7 2491.40   0
   3   3 -18 21508.1 1921.27   0
  -3  -3  18 22833.4 2136.96   1
   3  -3 -18 23416.8 2328.20   0
  -3   3  18 20938.7 2261.49   1
   3  -3 -17 4324.14 1634.02   0
   3   3 -17 4259.41 1329.90   0
  -3   3  17 3942.65 1546.29   1
  -3  -3  17 4235.40 1404.02   1
  -3   3  16 204.168 1369.95   1
   3  -3 -16 725.053 1467.33   2
   3   3 -16 0.93745 1277.21   0
  -3  -3  16 738.296 1104.23   1
   3  -3 -16 248.566 1497.39   0
   3  -3 -15 413.781 1350.89   0
  -3   3  15 249.030 1301.78   1
   3   3 -15 133.618 1272.07   0
  -3  -3  15-252.535 1145.47   1
   3  -3 -15 500.672 1377.48   2
  -3   3  14 7993.02 1543.95   1
  -3  -3  14 10315.4 1497.89   1
   3  -3 -14 10033.3 1597.33   2
   3   3 -14 10918.6 1525.75   0
   3  -3 -14 11105.8 1584.10   0
   3   3 -13 40661.2 2263.44   0
  -3  -3  13 41961.3 2239.97   1
   3  -3 -13 42845.7 2455.75   0
   3  -3 -13 39673.6 2326.75   2
  -3   3  13 41811.9 2312.46   1
  -3   3  12 14339.5 1572.58   1
  -3  -3  12 15061.2 1515.38   1
   3   3 -12 14427.8 1658.76   0
   3  -3 -12 11982.0 1671.36   2
   3  -3 -12 13000.9 1576.44   0
   3   3 -11 107572. 3256.31   0
  -3   3  11 114230. 3265.74   1
   3  -3 -11 112194. 3342.01   0
  -3  -3  11 112668. 3195.26   1
   3  -3 -11 113232. 3357.25   2
   3   3 -10 59701.7 2450.77   0
   3  -3 -10 60170.3 2434.59   0
  -3  -3  10 58486.3 2355.28   1
   3  -3 -10 60104.5 2441.73   2
  -3   3  10 59572.8 2362.88   1
   3   3  -9 722.385 940.788   0
  -3   3   9 365.593 893.881   1
   3  -3  -9 560.113 1047.43   2
  -3  -3   9-152.360 944.547   1
   3   3  -8 569.079 916.239   0
  -3   3   8 253.897 794.073   1
  -3  -3   8 399.802 698.286   1
   3  -3  -8 404.694 917.960   2
   3  -3  -7-17.1922 876.528   2
   3   3  -7 13.8086 852.397   0
  -3   3   7 332.317 750.619   1
  -3  -3   7 46.9459 842.908   1
   3   3  -6 6623.21 1153.18   0
  -3   3   6 6702.90 928.567   1
  -3  -3   6 6609.84 1076.00   1
   3  -3  -6 7775.91 1124.49   2
   3   3  -5 9575.05 1194.43   0
   3  -3  -5 10655.5 1168.85   2
  -3  -3   5 9247.97 1196.38   1
  -3   3   5 8444.31 909.073   1
  -3  -3   4 874.766 843.582   1
   3  -3  -4 515.708 749.407   2
   3   3  -4 230.868 801.078   0
  -3  -3   3 78489.8 2496.74   1
   3   3  -3 80017.8 2570.72   0
   3  -3  -3 82199.0 2415.21   2
  -3  -3   2 77923.3 1772.42   2
  -3  -3   2 80997.7 2604.12   1
   3   3  -2 85227.2 2716.60   0
   3  -3  -2 80393.2 2370.38   2
   3  -3  -1 262.920 771.589   2
   3   3  -1-38.6046 784.347   0
  -3  -3   1 231.767 707.866   1
  -3  -3   1-8.23845 410.554   2
  -3   3   0 35745.7 1044.16   0
  -3  -3   0 32683.6 1835.12   1
   3  -3   0 37022.3 1665.48   2
  -3  -3   0 34878.3 1084.48   2
   3   3   0 32611.0 1896.94   0
  -3  -3  -1 67336.8 2422.97   1
  -3   3  -1 73614.9 1220.38   0
   3   3   1 71737.7 2543.41   0
   3  -3   1 70641.8 1057.72   1
  -3  -3  -1 72674.2 1516.08   2
   3  -3   1 77291.9 2355.73   2
   3  -3   1 70662.3 986.577   1
   3  -3   2 12287.6 390.720   1
  -3   3  -2 13011.6 523.090   0
  -3  -3  -2 12232.4 1427.04   1
  -3  -3  -2 12843.5 773.382   2
   3  -3   2 12509.2 404.934   1
   3   3   2 13158.5 1465.31   0
   3  -3   2 13801.8 1182.41   2
  -3  -3  -3 585.839 500.127   2
  -3   3  -3 902.590 253.847   0
  -3  -3  -3 502.169 1067.96   1
   3  -3   3 1453.27 851.030   2
   3   3   3 1325.43 1139.09   0
  -3  -3  -4 4759.91 1275.30   1
  -3   3  -4 5570.47 393.216   0
   3  -3   4 5544.61 288.566   1
   3   3   4 5891.54 1347.81   0
   3  -3   4 5432.08 1062.97   2
  -3  -3  -4 5172.32 696.914   2
   3   3   5 35173.8 2196.34   0
  -3   3  -5 34888.9 869.759   1
  -3   3  -5 39665.4 917.098   0
   3  -3   5 38506.2 741.139   1
   3  -3   5 39854.5 2086.39   2
  -3  -3  -5 36095.5 1423.10   2
   3  -3   6 42156.4 2268.11   2
  -3   3  -6 41518.6 1024.11   1
   3  -3   6 47173.0 923.805   1
  -3   3  -6 46425.8 1073.96   0
  -3  -3  -6 42427.0 1646.77   2
   3  -3   7 18995.8 722.372   1
   3  -3   7 17251.5 1802.59   2
  -3   3  -7 18973.6 806.086   0
   3  -3   8 37381.2 1044.40   1
  -3   3  -8 37290.7 1140.75   0
   3  -3   8 36519.9 2359.46   2
   3  -3   9 17210.0 1963.42   2
   3  -3   9 16928.5 846.029   1
  -3   3  -9 18766.2 941.454   0
  -3   3 -10 2076.42 593.247   0
   3  -3  10 2256.39 559.935   1
  -3   3 -11 14854.1 982.037   0
   3  -3  11 16649.0 996.609   1
   3  -3  12 7994.77 843.581   1
  -3   3 -12 7715.41 902.454   0
   3  -3  13 1875.87 702.576   1
  -3   3 -13 1992.90 767.012   0
  -3   3 -14 11657.0 1138.55   0
   3  -3  14 9504.47 1023.62   1
   3  -3  15 27421.1 1525.15   1
  -3   3 -15 28138.3 1626.09   0
  -3   3 -16 42874.9 1961.29   0
   3  -3  16 44422.8 1955.59   1
  -3   3 -17 40426.4 2025.36   0
   3  -3  17 43048.7 2000.57   1
   3  -3  18 891.737 982.223   1
  -3   3 -18 866.838 1022.65   0
  -3   3 -19 12216.2 1495.74   0
   3  -3  19 12183.6 1427.68   1
   3  -3  20 931.856 1061.27   1
  -3   3 -20 1297.82 1154.11   0
  -3   3 -21 2924.74 1252.94   0
   3  -3  21 3086.71 1192.40   1
  -3   3 -22 921.394 1238.98   0
   3  -3  22 1497.40 1216.07   1
  -3   3 -23 22460.0 2092.31   0
   3  -3  23 23434.7 2018.87   1
  -3   3 -24 15625.4 1952.55   0
   3  -3  24 15718.9 1869.81   1
   3  -3  25 10478.2 1708.59   1
  -3   3 -25 9279.44 1744.25   0
   3  -3  26 212.568 1310.71   1
  -3   3 -26-625.874 1442.78   0
   3  -3  27 4899.68 1684.50   1
  -3   3 -27 5954.64 1693.13   0
   3  -3  28-162.865 1627.73   1
  -3   3 -28-51.6271 1561.89   0
  -3   3 -29-100.189 1517.56   0
   3  -3  29-1464.45 1591.16   1
   3  -3  30 1545.69 1629.55   1
  -3   3 -30 445.828 1554.72   0
   3  -3  31 3082.71 1994.81   1
  -3   3 -31 2779.14 1850.32   0
   3  -3  32 5119.65 2112.07   1
  -3   3 -32 3755.51 1944.93   0
   3  -3  33 891.722 1932.29   1
  -3   3 -33 4334.04 2054.32   0
   3  -3  34-417.753 1884.20   1
  -3   3 -34-525.737 2044.40   0
   3  -3  35-35.9407 2060.41   1
  -3   3 -35 524.324 2100.17   0
   3  -3  36-689.268 2411.23   1
  -3   3 -36-361.985 2358.40   0
   3  -3  37 2378.17 2426.59   1
  -3   3 -37 1772.28 2212.46   0
   3  -3  38-1273.87 2459.02   1
   3  -3  39 557.771 2441.12   1
  -3   3 -39 146.683 2484.99   0
   3  -3  40 51.2183 2618.85   1
  -3   3 -40 1453.70 2438.90   0
   3  -3  41 652.654 2689.67   1
  -3   3 -41-52.1461 2463.87   0
   3  -3  43-343.015 2873.16   1
   3  -3  44 957.955 2883.47   1
  -3  -4  43-1234.65 2915.74   1
   3   4 -43-720.737 3037.46   0
   3  -4 -43 1468.09 3347.18   2
   3   4 -42 1361.27 2628.17   0
  -3  -4  42-1679.98 3025.18   1
   3  -4 -42 1149.54 3752.34   2
  -3  -4  41-380.961 2677.94   1
   3   4 -41 594.529 2839.27   0
   3  -4 -41 593.193 3265.96   2
  -3  -4  40 717.934 2353.06   1
   3  -4 -40-1259.89 3157.00   2
   3   4 -40-171.857 3124.06   0
  -3  -4  39 1446.26 2648.64   1
   3   4 -39-630.848 2456.18   0
   3  -4 -39-1224.27 3555.86   2
  -3  -4  38 1478.66 2353.41   1
   3  -4 -38 781.874 3185.12   2
   3   4 -38-215.799 2277.36   0
  -3   4  37-1089.00 2794.43   1
  -3  -4  37-693.115 2297.90   1
   3  -4 -37 2103.69 2504.18   2
   3   4 -37 373.832 2427.25   0
  -3   4  36 971.633 2384.94   1
  -3  -4  36 36.7044 2432.60   1
   3   4 -36-1181.88 2433.84   0
  -3  -4  35 404.056 2130.22   1
  -3   4  35 2619.85 2672.91   1
   3   4 -35 1389.26 2209.87   0
  -3  -4  34 477.672 2190.97   1
   3   4 -34 255.599 2443.86   0
  -3   4  34 1658.66 2334.20   1
  -3  -4  33 2113.62 2211.77   1
   3   4 -33 1086.36 1954.29   0
  -3   4  33 1962.07 2594.50   1
  -3   4  32 169.546 2305.33   1
   3   4 -32 566.129 2133.43   0
  -3  -4  32 280.868 1865.13   1
  -3  -4  31 327.602 2015.68   1
   3   4 -31 1719.23 2029.22   0
  -3   4  31 364.903 2241.88   1
  -3  -4  30 285.578 1673.42   1
  -3   4  30 741.299 2351.02   1
   3   4 -30-305.572 2013.45   0
  -3   4  29 2423.08 1905.24   1
   3   4 -29 2928.10 1947.94   0
  -3  -4  29 2141.60 1927.21   1
  -3   4  28 1966.82 2127.69   1
   3   4 -28 3975.39 2021.89   0
  -3  -4  28 1511.83 1790.55   1
   3   4 -27 5445.56 1801.01   0
  -3   4  27 9198.44 2481.85   1
  -3  -4  27 5174.07 1900.89   1
  -3  -4  26 4505.01 1977.55   1
   3   4 -26 5821.76 2098.50   0
  -3   4  26 5961.39 2214.47   1
   3  -4 -26 4330.47 2153.20   2
   3  -4 -25 1252.14 2162.11   2
   3   4 -25-11.5089 1628.85   0
  -3   4  25 882.032 1616.70   1
  -3  -4  25 2152.27 1542.71   1
   3   4 -24 178.172 1399.05   0
  -3  -4  24 757.968 1315.44   1
   3  -4 -24 411.042 1697.59   2
  -3   4  24-136.383 1765.70   1
  -3   4  23 3569.19 1956.43   1
   3   4 -23 2329.44 1659.59   0
  -3  -4  23 1964.13 1561.70   1
   3  -4 -23 3108.35 2065.54   2
   3   4 -22 129.258 1625.71   0
  -3   4  22 390.518 1846.20   1
   3  -4 -22-267.033 1622.87   2
  -3  -4  22-993.209 1565.60   1
   3  -4 -21 8247.77 2193.38   2
  -3   4  21 7214.43 2062.59   1
  -3  -4  21 6934.56 1817.59   1
   3   4 -21 6868.08 1840.06   0
  -3   4  20 10636.9 2093.08   1
   3  -4 -20 7922.07 2091.79   2
  -3  -4  20 8047.79 1796.58   1
   3   4 -20 8231.42 1858.38   0
  -3   4  19 12540.0 2101.97   1
  -3  -4  19 13085.0 1889.01   1
   3  -4 -19 17578.0 2240.40   2
   3   4 -19 13178.4 2042.78   0
  -3   4  18 2311.54 1448.47   1
  -3  -4  18 2889.80 1429.39   1
   3   4 -18 2569.04 1569.93   0
   3  -4 -18 1818.90 1516.52   2
   3   4 -17 499.173 1352.70   0
  -3  -4  17 174.509 1099.20   1
   3  -4 -17 95.7306 1471.05   2
  -3   4  17 56.2956 1412.17   1
  -3   4  16 968.589 1436.88   1
   3  -4 -16 537.403 1608.29   2
   3   4 -16 637.652 1095.87   0
  -3  -4  16 579.725 1284.14   1
   3   4 -15 4209.18 1511.85   0
  -3  -4  15 3132.52 1286.90   1
  -3   4  15 2764.18 1288.22   1
   3  -4 -15 2686.13 1510.95   2
  -3   4  14-265.859 1384.12   1
   3   4 -14 497.544 1046.81   0
  -3  -4  14-15.9596 1166.36   1
   3  -4 -14-36.0877 1343.84   2
  -3   4  13 15337.4 1796.93   1
   3   4 -13 12882.0 1751.98   0
  -3  -4  13 13179.7 1472.20   1
   3  -4 -13 12683.1 1729.58   2
   3   4 -12-230.721 1229.41   0
  -3   4  12-155.772 1205.45   1
  -3  -4  12-363.056 1149.98   1
   3  -4 -12-19.3789 1386.98   2
  -3  -4  11 23915.4 1846.98   1
   3   4 -11 23172.3 1810.89   0
  -3   4  11 20598.8 1802.01   1
   3  -4 -11 26142.9 2092.86   2
   3   4 -10 807.232 994.649   0
   3  -4 -10 114.632 1258.63   2
  -3  -4  10 25.8129 1122.59   1
   3  -4  -9 1626.46 943.171   2
   3   4  -9 221.651 1034.72   0
  -3  -4   9 639.017 957.725   1
  -3  -4   8 9806.69 1266.22   1
   3  -4  -8 9376.69 1479.83   2
   3   4  -8 8149.47 1402.49   0
   3  -4  -7 3562.47 1139.80   2
   3   4  -7 4165.20 1164.91   0
  -3  -4   7 4099.01 1246.90   1
  -3  -4   6 30951.9 1812.99   1
   3   4  -6 33869.0 2012.29   0
   3  -4  -6 30391.7 1858.97   2
  -3  -4   5 740.883 891.778   2
   3  -4  -5 372.608 944.293   2
  -3  -4   5 89.8725 1033.47   1
   3   4  -5 351.581 1058.23   0
  -3  -4   4 2153.76 906.207   2
   3  -4  -4 1723.25 1064.32   2
  -3  -4   4 2243.01 1058.26   1
   3   4  -4 1214.56 1083.01   0
  -3  -4   3 24732.0 1654.47   1
   3   4  -3 23057.4 1715.00   0
   3  -4  -3 24037.0 1583.59   2
  -3  -4   3 22043.3 1339.29   2
  -3  -4   2 15146.5 1076.05   2
   3   4  -2 14358.5 1527.23   0
  -3  -4   2 18830.8 1644.99   1
   3  -4  -2 13743.3 1458.00   2
   3  -4  -1 720.342 831.840   2
  -3  -4   1 392.554 601.817   2
  -3  -4   1 1125.58 1165.68   1
  -3   4   1 1238.14 651.359   0
   3   4  -1 1557.98 1176.34   0
  -3   4   0 59834.2 1644.44   0
   3   4   0 63572.2 2737.18   0
  -3  -4   0 62039.4 1804.27   2
  -3  -4   0 59868.4 2602.56   1
   3  -4   0 61300.8 2378.01   2
   3  -4   0 63994.1 1584.52   1
  -3   4  -1 13784.3 848.736   0
   3   4   1 13655.4 1465.05   0
  -3  -4  -1 12593.5 1392.64   1
   3  -4   1 14000.4 766.606   1
  -3  -4  -1 13358.2 999.313   2
   3  -4   1 13857.9 1448.25   2
  -3   4  -2 73355.9 1555.51   0
  -3  -4  -2 76393.8 3018.01   1
   3   4   2 73190.9 3044.88   0
   3  -4   2 77453.7 2700.85   2
   3  -4   2 75884.9 1414.21   1
  -3  -4  -2 75759.3 1993.91   2
   3  -4   3 29023.2 1844.41   2
  -3  -4  -3 28722.7 1349.34   2
  -3  -4  -3 29733.2 2099.92   1
   3  -4   3 30575.5 891.958   1
  -3   4  -3 29200.2 1013.10   0
   3   4   3 29672.0 2054.79   0
  -3  -4  -4 2042.76 1424.43   1
   3   4   4 2865.09 1464.99   0
  -3   4  -4 2037.54 474.181   0
   3  -4   4 2208.70 877.370   2
   3  -4   4 2093.64 381.884   1
  -3  -4  -4 2347.36 755.759   2
  -3   4  -5 14661.4 774.993   0
  -3  -4  -5 11389.1 1702.46   1
   3   4   5 12502.6 1829.98   0
   3  -4   5 14916.0 684.863   1
  -3  -4  -5 13095.4 1119.13   2
   3  -4   5 14029.1 1603.16   2
  -3   4  -6 20381.9 913.345   0
   3   4   6 18885.3 2057.18   0
   3  -4   6 18996.6 782.299   1
   3  -4   6 19947.8 1837.80   2
  -3  -4  -6 19465.9 1334.00   2
   3  -4   7 7345.72 611.816   1
  -3  -4  -7 6659.98 1074.46   2
   3   4   7 7580.59 1751.11   0
   3  -4   7 7090.47 1553.85   2
  -3   4  -7 7308.77 675.036   0
   3  -4   8 73.1128 1116.76   2
  -3   4  -8 77.5863 509.585   0
   3  -4   8 8.53705 472.527   1
  -3  -4  -8 44.0086 891.353   2
  -3  -4  -9 522.016 997.617   2
   3  -4   9 841.193 1478.88   2
  -3   4  -9-11.2315 559.299   0
   3  -4   9 275.469 519.305   1
   3  -4  10 51068.2 1516.04   1
  -3   4 -10 46781.9 1586.13   0
   3  -4  10 47169.8 2978.32   2
  -3  -4 -10 48106.8 2304.59   2
  -3   4 -11 317.430 645.196   0
   3  -4  11 711.907 1786.37   2
   3  -4  11-33.9745 630.811   1
  -3   4 -12 3287.51 758.747   0
   3  -4  12 2339.29 714.904   1
   3  -4  13 2843.76 784.222   1
  -3   4 -13 2831.10 871.361   0
   3  -4  14 32522.8 1583.81   1
  -3   4 -14 32875.6 1637.52   0
  -3   4 -15 1530.88 897.699   0
   3  -4  15 1390.63 824.145   1
  -3   4 -16 1082.49 928.619   0
   3  -4  16 927.740 857.213   1
   3  -4  17 683.494 952.069   1
  -3   4 -17 748.626 935.440   0
   3  -4  18 866.349 968.438   1
  -3   4 -18 402.683 1060.59   0
  -3   4 -19-547.429 1082.07   0
   3  -4  19 466.150 983.186   1
  -3   4 -20 1178.08 1148.53   0
   3  -4  20 802.442 1072.41   1
   3  -4  21-717.963 1135.51   1
  -3   4 -21-242.348 1228.35   0
   3  -4  22 16777.6 1801.19   1
  -3   4 -22 16550.3 1828.07   0
   3  -4  23 164.128 1260.02   1
  -3   4 -23 457.269 1321.40   0
  -3   4 -24 2041.37 1378.67   0
   3  -4  24 2063.73 1290.24   1
   3  -4  25 846.815 1363.77   1
  -3   4 -25 2212.89 1468.59   0
  -3   4 -26 170.350 1472.01   0
   3  -4  26 636.042 1421.44   1
  -3   4 -27 121.316 1505.09   0
   3  -4  27 40.8773 1431.92   1
   3  -4  28 1480.95 1553.97   1
  -3   4 -28 1341.62 1529.77   0
   3  -4  29 426.254 1614.05   1
  -3   4 -29-89.7757 1597.35   0
   3  -4  30 279.329 1647.99   1
  -3   4 -30 926.414 1503.26   0
   3  -4  31 665.505 1826.50   1
  -3   4 -31 237.909 1685.34   0
   3  -4  32 827.966 1924.62   1
  -3   4 -32 2256.17 1846.47   0
  -3   4 -33-229.934 2113.22   0
   3  -4  33 456.081 1970.91   1
  -3   4 -34 784.621 2057.21   0
   3  -4  34-93.6842 1868.73   1
  -3   4 -35 670.809 2047.33   0
   3  -4  35 1222.82 2212.58   1
  -3   4 -36 4961.18 2341.81   0
   3  -4  36 4178.44 2222.33   1
   3  -4  37-175.567 2250.31   1
  -3   4 -37-109.188 2400.40   0
   3  -4  38 1159.40 2291.16   1
  -3   4 -38 10.9716 2414.25   0
   3  -4  39-634.922 2551.68   1
  -3   4 -39-733.916 2239.29   0
   3  -4  40 2783.70 2715.44   1
  -3   4 -40 2472.15 2616.04   0
  -3   4 -41-569.189 2621.00   0
  -3   4 -42 3712.46 2583.82   0
  -3   4 -43-920.258 2802.94   0
  -3  -5  43 708.456 2790.09   1
   3  -5 -42-1518.09 3673.65   2
   3   5 -42 16.8668 2726.26   0
  -3  -5  42 911.053 3096.01   1
  -3  -5  41-580.256 2719.48   1
   3  -5 -41-430.883 3638.21   2
   3   5 -40-750.176 2605.93   0
  -3  -5  40 1104.30 2509.21   1
   3  -5 -40 598.967 3077.17   2
   3  -5 -39-1394.48 2902.24   2
  -3  -5  39-1408.28 2770.87   1
   3   5 -39 726.174 2556.68   0
   3  -5 -38 392.096 3339.74   2
  -3  -5  38-1103.80 2435.28   1
   3   5 -38-966.847 2718.95   0
  -3  -5  37-962.401 2462.09   1
   3   5 -37-525.919 2250.77   0
  -3  -5  36-319.707 2197.41   1
   3   5 -36-506.393 2460.78   0
   3  -5 -36-821.344 3401.11   2
   3   5 -35 1758.13 2332.73   0
  -3  -5  35 2166.45 2194.55   1
   3  -5 -35 46.3152 3113.65   2
   3  -5 -34 336.425 2953.74   2
   3   5 -34-130.791 2243.84   0
  -3  -5  34 826.120 2286.61   1
  -3  -5  33 2302.65 2099.05   1
   3   5 -33 202.219 2323.94   0
   3  -5 -33 615.769 2842.88   2
   3  -5 -32 925.231 2709.35   2
  -3  -5  32 1632.03 2159.06   1
   3   5 -32-528.594 2082.62   0
  -3  -5  31 222.991 2140.49   1
   3   5 -31 723.911 2289.87   0
   3  -5 -31 4007.88 2931.51   2
   3  -5 -30-1018.48 2645.08   2
   3   5 -30-21.9702 1911.76   0
  -3  -5  30 1157.49 1952.66   1
   3   5 -29 1096.25 1799.45   0
   3  -5 -29 550.084 2321.24   2
  -3  -5  29 113.644 1991.47   1
  -3  -5  28 58.7151 1645.15   1
   3   5 -28 1449.70 2067.75   0
   3  -5 -28 1742.89 1803.26   2
   3  -5 -27 1807.28 2229.23   2
  -3  -5  27 1969.72 1823.33   1
   3   5 -27 665.268 1587.42   0
   3   5 -26-165.632 1858.62   0
  -3  -5  26 678.540 1817.08   1
   3  -5 -26 73.4294 2271.96   2
   3   5 -25 5278.46 1993.27   0
  -3  -5  25 4252.95 1796.64   1
   3  -5 -25 3920.08 1972.55   2
   3   5 -24 2401.99 1637.57   0
  -3  -5  24 837.400 1428.31   1
   3  -5 -24 1546.74 2159.51   2
   3   5 -23 3163.47 1611.79   0
  -3  -5  23 3748.13 1583.33   1
   3  -5 -23 5472.39 1957.34   2
  -3  -5  22 1643.89 1512.38   1
   3  -5 -22 569.537 1861.57   2
   3   5 -22 1500.70 1328.12   0
  -3  -5  21 755.659 1463.62   1
   3   5 -21 159.467 1385.10   0
   3  -5 -21-485.004 1951.82   2
   3  -5 -20 2399.89 1903.63   2
   3   5 -20 1449.89 1306.11   0
  -3  -5  20 2083.34 1445.27   1
   3  -5 -19 366.733 1647.84   2
   3   5 -19-42.5779 1211.67   0
  -3  -5  19-43.8689 1215.73   1
   3  -5 -18 697.448 1590.35   2
   3   5 -18 96.3889 1287.97   0
  -3  -5  18-244.774 1249.48   1
   3  -5 -17 10365.0 2104.37   2
   3   5 -17 9883.92 1821.27   0
  -3  -5  17 9183.54 1765.18   1
   3  -5 -16 305.832 1760.18   2
   3   5 -16-68.0246 1549.67   0
  -3  -5  16 8.30988 1332.73   1
   3   5 -15 9558.51 1500.93   0
   3  -5 -15 9309.28 1766.37   2
  -3  -5  15 10802.8 1637.91   1
   3  -5 -14 11690.7 1955.58   2
   3   5 -14 10543.4 1838.81   0
  -3  -5  14 10800.9 1694.33   1
   3   5 -13-30.9437 1101.64   0
  -3  -5  13 65.6279 1240.47   1
   3  -5 -13 540.072 1293.71   2
   3  -5 -12 2135.44 1566.23   2
   3   5 -12 1697.89 1395.19   0
  -3  -5  12 936.604 1065.08   1
  -3  -5  11 4182.72 1365.76   1
   3   5 -11 3705.12 1416.40   0
   3  -5 -11 5449.92 1592.49   2
  -3  -5  10 6661.12 1448.20   1
   3  -5 -10 7482.82 1663.81   2
   3   5 -10 6091.82 1375.84   0
   3  -5  -9 8556.91 1668.78   2
   3   5  -9 7437.11 1312.78   0
  -3  -5   9 8589.79 1508.17   1
  -3  -5   8 282.904 1214.64   1
   3  -5  -8 839.886 1119.14   2
   3   5  -8-22.8776 1053.41   0
   3   5  -7 2161.75 1042.67   0
  -3  -5   7 2193.67 1349.11   2
  -3  -5   7 4167.71 1361.96   1
   3  -5  -7 4892.09 1402.55   2
  -3  -5   6 8171.13 1451.23   2
  -3  -5   6 9848.87 1578.21   1
   3   5  -6 7501.50 1408.09   0
   3  -5  -6 10185.1 1528.01   2
  -3  -5   5 458.756 951.228   1
  -3  -5   5 751.208 1150.15   2
   3  -5  -5 9.68033 1343.46   2
   3   5  -5 354.958 1294.26   0
   3  -5  -4 5314.00 1374.07   2
  -3  -5   4 4367.21 1310.98   1
  -3  -5   4 4494.55 1142.71   2
   3   5  -4 5247.87 1499.45   0
  -3  -5   3 11837.8 1678.79   1
   3   5  -3 13521.8 1764.64   0
  -3   5   3 12753.2 1360.53   0
  -3  -5   3 12560.4 1324.53   2
   3  -5  -3 13942.2 1576.61   2
   3  -5  -2 4897.65 1254.21   2
  -3  -5   2 4896.77 1031.35   2
  -3  -5   2 5159.80 1396.81   1
   3   5  -2 4453.04 1293.39   0
  -3   5   2 5306.51 1043.48   0
   3  -5  -1 6986.00 942.468   1
  -3   5   1 6437.30 999.949   0
  -3  -5   1 6448.69 982.959   2
   3   5  -1 6290.13 1388.96   0
  -3  -5   1 9024.74 1454.87   1
   3  -5  -1 6132.16 1333.31   2
   3   5   0 1112.36 1354.00   0
   3  -5   0 173.712 1181.47   2
   3  -5   0 6.57629 637.529   1
  -3  -5   0 424.619 1322.82   1
  -3  -5   0 79.3441 752.889   2
  -3   5   0-38.8411 764.875   0
  -3  -5  -1 24676.0 2195.88   1
   3  -5   1 26748.9 1215.86   1
   3   5   1 28969.5 2379.71   0
   3  -5   1 31029.9 2097.26   2
  -3  -5  -1 27484.4 1572.02   2
  -3   5  -1 26905.5 1321.15   0
   3  -5   2 656.347 564.609   1
   3  -5   2 787.093 1105.08   2
   3   5   2 266.176 1604.01   0
  -3   5  -2 983.016 614.127   0
  -3  -5  -2 254.748 1447.28   1
  -3  -5  -2 678.105 833.433   2
   3  -5   3 9882.78 780.182   1
  -3   5  -3 10759.2 894.225   0
  -3  -5  -3 10775.9 1853.19   1
   3  -5   3 10947.3 1366.57   2
  -3  -5  -3 11582.0 1218.47   2
   3   5   3 11161.2 1955.52   0
  -3  -5  -4 865.431 866.352   2
  -3   5  -4 612.564 603.549   0
   3   5   4 751.318 1501.92   0
   3  -5   4 893.629 527.935   1
  -3  -5  -4 367.474 1520.08   1
   3  -5   4 28.5588 1173.13   2
  -3   5  -5 734.492 590.344   0
   3  -5   5 376.256 1315.65   2
   3   5   5 733.493 1326.72   0
   3  -5   5 368.134 502.437   1
  -3  -5  -5 755.358 889.151   2
  -3  -5  -5 1010.85 1561.05   1
   3   5   6 665.632 1619.61   0
  -3   5  -6 851.384 608.140   0
   3  -5   6 1706.39 1484.57   2
  -3  -5  -6 230.784 1284.34   1
  -3  -5  -6 994.232 923.178   2
   3  -5   6 806.377 515.898   1
  -3  -5  -7 883.463 999.375   2
  -3   5  -7 1266.15 636.335   0
   3  -5   7 1687.50 1560.84   2
   3   5   7 543.190 1655.67   0
   3  -5   7 750.752 544.474   1
  -3  -5  -7 605.520 1603.84   1
   3  -5   8 514.458 1731.10   2
   3   5   8 2308.60 1824.13   0
  -3   5  -8 1961.58 664.261   0
   3  -5   8 2070.18 618.571   1
  -3  -5  -8 2518.20 1118.65   2
  -3  -5  -9 1153.14 1128.70   2
   3  -5   9 919.572 1790.09   2
   3   5   9 2398.85 1718.85   0
  -3   5  -9 1584.19 751.069   0
   3  -5   9 961.628 624.231   1
  -3  -5 -10 491.206 1182.73   2
   3  -5  10 714.530 1756.26   2
  -3   5 -10 141.069 703.849   0
   3  -5  10 520.305 652.734   1
   3  -5  11 11238.8 1020.88   1
   3  -5  11 10735.6 1933.63   2
  -3   5 -11 11449.2 1116.65   0
  -3  -5 -11 12998.3 1720.67   2
  -3  -5 -12 6148.42 1477.76   2
   3  -5  12 6762.26 2134.54   2
  -3   5 -12 5234.10 967.640   0
   3  -5  12 6099.03 942.455   1
  -3  -5 -13 121.915 1408.28   2
  -3   5 -13 126.201 819.264   0
   3  -5  13-79.1710 752.318   1
   3  -5  14 626.535 813.065   1
  -3   5 -14 1166.37 940.384   0
  -3  -5 -14 606.553 1546.58   2
   3  -5  15 9496.61 1179.69   1
  -3   5 -15 8940.82 1215.14   0
  -3  -5 -15 9697.35 1847.69   2
  -3   5 -16 3078.31 1084.22   0
   3  -5  16 1754.98 983.213   1
  -3  -5 -16 1752.00 1528.77   2
   3  -5  17 1156.35 1005.95   1
  -3   5 -17 1482.47 1029.25   0
   3  -5  18-572.838 1006.49   1
  -3   5 -18 53.5828 1063.89   0
   3  -5  19 9473.75 1337.22   1
  -3   5 -19 8381.63 1440.38   0
  -3   5 -20 2347.83 1232.57   0
   3  -5  20 4225.01 1248.96   1
  -3   5 -21 898.086 1196.24   0
   3  -5  21 1271.61 1081.65   1
   3  -5  22 3330.04 1358.31   1
  -3   5 -22 2121.31 1355.16   0
   3  -5  23 7425.29 1489.58   1
  -3   5 -23 8546.74 1640.90   0
   3  -5  24 802.355 1312.03   1
  -3   5 -24 345.017 1357.31   0
   3  -5  25-190.080 1313.94   1
  -3   5 -25-43.1111 1368.00   0
   3  -5  26-462.912 1375.86   1
  -3   5 -26 212.204 1367.18   0
  -3   5 -27 4836.31 1736.10   0
   3  -5  27 4961.15 1655.19   1
   3  -5  28 728.083 1556.31   1
  -3   5 -28 1625.89 1650.31   0
   3  -5  29 1675.53 1645.65   1
  -3   5 -29-224.456 1767.19   0
   3  -5  30 1250.00 1643.87   1
  -3   5 -30 68.2957 1648.65   0
   3  -5  31 1916.07 1810.79   1
  -3   5 -31 1581.75 1824.21   0
  -3   5 -32 155.236 1892.64   0
   3  -5  32 587.221 1854.78   1
   3  -5  33-546.162 2027.64   1
  -3   5 -33 1341.13 1787.65   0
   3  -5  34-970.335 2099.83   1
  -3   5 -34 702.334 1935.05   0
  -3   5 -35 803.253 2095.75   0
   3  -5  35 711.232 2200.85   1
  -3   5 -36 1079.20 2145.17   0
  -3   5 -37-372.045 2282.25   0
  -3   5 -38 530.052 2317.95   0
  -3   5 -39-1665.45 2695.88   0
  -3   5 -40-333.431 2631.23   0
  -3  -6  41 222.959 2823.64   1
   3   6 -41-1152.19 3068.86   0
   3  -6 -41 1499.51 3610.38   2
  -3  -6  40-1431.40 2530.29   1
   3   6 -40-294.856 2697.18   0
   3  -6 -40 407.753 3629.98   2
  -3  -6  39-324.031 2803.83   1
   3  -6 -39 921.761 3166.98   2
   3   6 -39 1089.16 2491.22   0
  -3  -6  38-1117.27 2438.64   1
   3  -6 -38 56.9547 3066.05   2
   3   6 -38 368.361 2736.65   0
  -3  -6  37 673.694 2339.03   1
   3   6 -37 137.125 2385.21   0
   3  -6 -37-436.886 2865.51   2
   3  -6 -36 1816.94 2545.35   2
  -3  -6  36-1073.50 2415.41   1
   3  -6 -35 239.509 2561.23   2
   3   6 -35 125.914 2169.40   0
  -3  -6  35-436.307 2423.65   1
  -3  -6  34 358.564 2300.56   1
   3   6 -34 1428.68 2414.74   0
   3  -6 -34 749.634 2566.31   2
  -3  -6  33 832.235 2137.95   1
   3   6 -33 102.179 1992.88   0
   3  -6 -33-1557.22 2665.68   2
   3   6 -32 421.294 2362.03   0
  -3  -6  32 478.649 2104.40   1
   3  -6 -32-1182.45 2669.93   2
   3   6 -31 561.605 2032.42   0
  -3  -6  31 343.502 2289.03   1
   3  -6 -31-849.162 2846.79   2
   3   6 -30-995.334 2215.63   0
  -3  -6  30-188.875 1805.99   1
   3  -6 -30 1370.18 2771.05   2
   3   6 -29-675.643 2020.03   0
  -3  -6  29 490.167 1910.71   1
   3  -6 -29 307.211 2318.98   2
   3  -6 -28 1262.79 2088.58   2
  -3  -6  28 1380.10 1979.23   1
   3   6 -28 470.473 1814.50   0
   3  -6 -27 1308.87 2383.52   2
   3   6 -27 779.410 1831.60   0
  -3  -6  27 1295.32 1635.10   1
   3  -6 -26 3014.88 1921.68   2
   3   6 -26 1625.24 1864.10   0
  -3  -6  26 3694.23 1850.70   1
   3  -6 -25 2483.64 2350.30   2
   3   6 -25 312.259 1584.19   0
  -3  -6  25 659.140 1717.88   1
   3  -6 -24 220.882 1819.00   2
  -3  -6  24-349.295 1715.32   1
   3   6 -24 1407.80 1609.49   0
   3  -6 -23 1506.60 2105.91   2
  -3  -6  23 1628.10 1726.76   1
   3   6 -23 1472.29 1763.01   0
   3  -6 -22 34.8729 1988.77   2
   3   6 -22-42.1165 1834.82   0
  -3  -6  22 346.701 1622.83   1
   3  -6 -21 1735.44 1722.57   2
   3   6 -21 1137.22 1700.27   0
  -3  -6  21 1287.00 1539.56   1
   3   6 -20 885.009 1654.98   0
  -3  -6  20 88.7211 1546.18   1
   3  -6 -20-549.422 1632.66   2
   3   6 -19 528.651 1561.60   0
   3  -6 -19 154.702 1672.05   2
  -3  -6  19-809.591 1530.65   1
   3   6 -18-302.737 1540.42   0
   3  -6 -18 828.567 1532.32   2
  -3  -6  18 1403.30 1491.86   1
   3   6 -17 1482.42 1322.59   0
  -3  -6  17 955.888 1352.60   1
   3  -6 -17 964.980 1460.45   2
   3   6 -16-7.24742 1441.28   0
   3  -6 -16 590.525 1513.02   2
  -3  -6  16-169.137 1251.76   1
  -3  -6  15 2840.98 1504.73   1
   3   6 -15 1374.33 1528.51   0
   3  -6 -15 2962.25 1885.28   2
   3   6 -14 100.558 1414.72   0
   3  -6 -14 1296.40 1575.56   2
  -3  -6  14 1104.78 1230.35   1
   3   6 -13 5808.79 1652.93   0
   3  -6 -13 5894.41 1848.45   2
  -3  -6  13 6660.74 1594.67   1
   3   6 -12 5962.06 1638.12   0
   3  -6 -12 6337.10 1507.69   2
  -3  -6  12 6224.55 1395.74   1
   3  -6 -11 583.688 1502.27   2
   3   6 -11 178.236 1402.28   0
  -3  -6  11-242.992 1350.51   1
   3  -6 -10 313.960 1573.66   2
  -3  -6  10-274.887 1276.40   1
   3   6 -10-41.8619 1254.65   0
   3   6  -9 366.544 1447.74   0
   3  -6  -9 1115.99 1517.91   2
  -3  -6   9 461.622 1090.96   1
   3   6  -8 6680.90 1614.25   0
  -3  -6   8 5790.01 1662.69   2
  -3  -6   8 6103.31 1520.80   1
   3  -6  -8 7831.70 1763.35   2
  -3  -6   7 2099.82 1455.36   2
   3  -6  -7 2011.40 1463.47   2
   3   6  -7 1563.83 1198.39   0
  -3  -6   7 1092.81 1371.29   1
   3   6  -6 1050.75 1321.74   0
   3  -6  -6 1804.77 1131.57   2
  -3  -6   6 1135.75 1390.46   2
  -3  -6   6 1005.51 1419.51   1
  -3   6   5 18081.3 1873.98   0
  -3  -6   5 15461.8 1870.51   1
   3   6  -5 14785.1 1997.43   0
  -3  -6   5 15472.3 1808.26   2
   3  -6  -5 17746.6 2033.86   2
  -3  -6   4 530.357 1162.02   2
  -3   6   4 68.5164 1149.49   0
  -3  -6   4 55.1497 1347.18   1
   3   6  -4-309.758 1510.56   0
   3  -6  -4 435.639 1310.55   2
   3  -6  -3 2391.87 1051.19   1
  -3   6   3 1620.67 1080.75   0
   3  -6  -3 2783.36 1435.93   2
  -3  -6   3 2999.64 1404.60   1
   3   6  -3 2277.91 1584.85   0
  -3  -6   3 1132.24 1083.55   2
  -3  -6   2 6429.80 1259.13   2
   3  -6  -2 8356.26 1529.85   2
  -3   6   2 7736.91 1283.53   0
  -3  -6   2 7434.07 1476.95   1
   3  -6  -2 7947.03 1200.48   1
   3   6  -2 6274.71 1600.09   0
   3  -6  -1 3737.12 1559.85   2
  -3  -6   1 1173.05 1012.68   2
   3  -6  -1 2920.74 910.542   1
  -3   6   1 2225.25 961.496   0
  -3  -6   1 2366.86 1212.03   1
   3   6  -1 1893.50 1254.30   0
   3  -6   0 10500.0 1113.80   1
  -3   6   0 9804.39 1195.56   0
  -3  -6   0 8720.87 1292.27   2
   3   6   0 10377.2 1888.68   0
   3  -6   0 11917.5 1757.01   2
  -3  -6   0 9327.06 1720.50   1
  -3  -6  -1-94.5042 1016.50   2
   3  -6   1 477.622 1038.77   2
   3  -6   1 423.644 773.518   1
  -3  -6  -1 1853.03 1567.19   1
   3   6   1 726.939 1713.12   0
  -3   6  -1 657.922 742.084   0
  -3  -6  -2 5434.18 1755.59   1
   3  -6   2 5282.00 866.489   1
   3   6   2 5844.44 1774.42   0
  -3  -6  -2 4960.20 1148.11   2
  -3   6  -2 4282.13 938.252   0
   3  -6   2 3750.78 1443.44   2
   3  -6   3 57699.5 3038.34   2
  -3  -6  -3 59858.8 2516.57   2
  -3  -6  -3 52088.7 3007.29   1
   3  -6   3 58264.1 1820.55   1
  -3   6  -3 54775.7 1970.69   0
   3   6   3 61838.7 3436.70   0
   3   6   4-108.366 1862.26   0
  -3  -6  -4 1320.66 1078.14   2
   3  -6   4 97.7097 1516.54   2
  -3  -6  -4 906.916 1740.94   1
   3  -6   4 596.744 677.333   1
  -3   6  -4 1314.35 745.904   0
  -3  -6  -5 127.621 1477.75   1
   3  -6   5 399.851 1380.11   2
  -3   6  -5 508.889 721.972   0
   3   6   5 1701.51 1732.26   0
   3  -6   5 584.874 624.078   1
  -3  -6  -5 559.628 1059.92   2
   3  -6   6 14003.0 1031.67   1
  -3   6  -6 13363.3 1128.19   0
   3  -6   6 13536.3 1880.31   2
   3   6   6 12068.6 2113.47   0
  -3  -6  -6 14412.0 1571.16   2
  -3  -6  -6 13750.8 2294.95   1
  -3  -6  -7 616.309 1160.30   2
   3  -6   7 235.511 1728.13   2
  -3   6  -7 694.418 722.505   0
  -3  -6  -7 797.530 1804.10   1
   3   6   7 701.078 1843.71   0
   3  -6   7 589.851 643.246   1
   3  -6   8 10620.5 2115.19   2
   3  -6   8 9421.33 950.331   1
  -3   6  -8 10873.6 1139.17   0
  -3  -6  -8 10326.5 1554.85   2
   3   6   8 10766.5 2345.08   0
  -3  -6  -8 9697.34 2190.07   1
  -3  -6  -9-115.010 1751.98   1
  -3  -6  -9 708.623 1161.38   2
  -3   6  -9-74.6690 761.435   0
   3   6   9 1512.86 2005.62   0
   3  -6   9-558.061 1479.08   2
   3  -6   9-5.01974 708.189   1
   3   6  10 3541.55 2194.84   0
   3  -6  10 1286.85 2059.30   2
  -3   6 -10 2666.02 929.562   0
   3  -6  10 3209.94 847.562   1
  -3  -6 -10 2947.87 1368.87   2
   3  -6  11 21968.5 2551.04   2
   3   6  11 22154.1 2805.43   0
   3  -6  11 26034.4 1489.97   1
  -3   6 -11 23896.3 1558.04   0
  -3  -6 -11 22193.3 2080.16   2
  -3  -6 -12 942.803 1347.62   2
   3  -6  12 1111.67 2163.81   2
  -3   6 -12 951.092 907.288   0
   3  -6  12 1194.09 848.741   1
   3  -6  13-262.615 813.871   1
  -3  -6 -13-85.4227 1416.72   2
  -3   6 -13 79.6917 920.426   0
   3  -6  13 216.314 1764.71   2
  -3  -6 -14 10174.7 1874.70   2
  -3   6 -14 9566.41 1321.90   0
   3  -6  14 10129.3 1252.04   1
  -3  -6 -15 4064.77 1774.01   2
   3  -6  15 5077.25 1151.82   1
  -3   6 -15 4226.89 1188.97   0
  -3  -6 -16-48.8074 1585.68   2
  -3   6 -16 203.640 979.178   0
   3  -6  16-148.343 944.691   1
  -3   6 -17 730.440 1068.43   0
  -3  -6 -17 367.503 1523.57   2
   3  -6  17 762.786 1024.93   1
  -3   6 -18 1190.22 1115.78   0
   3  -6  18 373.811 1135.03   1
  -3  -6 -18 1083.30 1729.26   2
  -3  -6 -19 13286.8 2350.36   2
   3  -6  19 14160.6 1619.34   1
  -3   6 -19 11388.8 1636.60   0
  -3   6 -20 2874.96 1365.83   0
   3  -6  20 2250.02 1266.73   1
  -3  -6 -20 3129.70 1841.55   2
   3  -6  21 1084.30 1266.11   1
  -3   6 -21 529.510 1277.12   0
  -3  -6 -21 650.257 1805.07   2
   3  -6  22 1489.62 1206.85   1
  -3   6 -22 955.947 1336.81   0
  -3  -6 -22 1185.16 2063.93   2
   3  -6  23 2049.45 1345.85   1
  -3   6 -23 3699.06 1417.06   0
  -3  -6 -23 3185.63 2092.40   2
  -3   6 -24 877.209 1419.24   0
   3  -6  24 681.854 1253.39   1
  -3  -6 -24 763.784 2146.00   2
   3  -6  25 267.866 1419.95   1
  -3   6 -25-617.942 1488.46   0
  -3  -6 -25 720.125 2196.93   2
  -3   6 -26-273.299 1488.16   0
   3  -6  26 349.245 1380.27   1
  -3  -6 -26-687.176 2409.67   2
   3  -6  27 3318.86 1712.93   1
  -3  -6 -27 1745.88 2322.09   2
  -3   6 -27 2230.26 1633.00   0
   3  -6  28 2536.67 1644.98   1
  -3   6 -28 691.280 1674.61   0
  -3  -6 -28 2304.48 2340.36   2
  -3   6 -29 1527.97 1664.66   0
  -3  -6 -29 1916.22 2621.81   2
  -3  -6 -30-885.073 2863.24   2
  -3   6 -30 392.654 1844.83   0
  -3   6 -31 1075.37 1863.99   0
  -3  -6 -31 2523.81 2981.45   2
  -3   6 -32 1763.86 1847.06   0
  -3  -6 -32 2050.88 3056.23   2
  -3   6 -33-938.859 1934.16   0
  -3  -6 -33-1849.80 3069.11   2
  -3  -6 -34-1072.31 3175.34   2
  -3   6 -34-11.4170 2066.30   0
  -3  -6 -35 1527.08 3221.92   2
  -3   6 -35 174.225 2094.54   0
  -3  -6 -36 435.052 3044.46   2
  -3  -6 -37 899.280 2984.25   2
  -3  -6 -38-957.245 3346.34   2
  -3  -6 -39 2955.01 3545.14   2
  -3  -6 -40 1984.12 3371.80   2
  -3  -6 -41 2061.70 3096.45   2
  -3  -7  40 146.833 2840.49   1
   3   7 -40-364.805 2856.51   0
  -3  -7  39-884.139 2844.23   1
   3  -7 -39 1778.88 3551.85   2
   3   7 -39 582.526 2686.27   0
  -3  -7  38-233.001 2444.64   1
   3  -7 -38-1024.93 3409.45   2
   3   7 -38 1066.99 2566.58   0
   3  -7 -37 1427.61 3422.16   2
   3   7 -37-1312.10 2813.50   0
  -3  -7  37-250.427 2593.43   1
   3   7 -36 982.105 2215.44   0
  -3  -7  36-558.975 2446.75   1
   3   7 -35-592.021 2566.91   0
   3  -7 -35-698.795 3140.28   2
  -3  -7  35 1548.43 2360.48   1
   3  -7 -34 615.753 2950.75   2
   3   7 -34 270.382 2151.75   0
  -3  -7  34 215.625 2385.80   1
   3  -7 -33 827.755 2598.39   2
   3   7 -33-463.644 2445.42   0
  -3  -7  33-988.008 2353.91   1
   3   7 -32 89.6102 2332.86   0
  -3  -7  32 1569.26 2344.21   1
   3  -7 -32-76.6564 2311.01   2
  -3  -7  31 696.929 2088.84   1
   3   7 -31 1976.21 2057.17   0
   3  -7 -31 1794.77 2661.29   2
   3   7 -30 1136.50 2206.64   0
   3  -7 -30 954.096 2838.98   2
  -3  -7  30 218.261 2226.31   1
   3  -7 -29 198.264 2598.26   2
   3   7 -29-321.348 1924.42   0
  -3  -7  29 496.614 2047.11   1
   3   7 -28-690.725 2053.67   0
   3  -7 -28 585.984 2163.23   2
  -3  -7  28 358.090 1776.61   1
   3  -7 -27 1294.49 2544.94   2
   3   7 -27 645.611 2078.54   0
  -3  -7  27 997.476 1861.96   1
   3  -7 -26 266.787 1954.14   2
   3   7 -26 1299.92 1960.31   0
  -3  -7  26 336.675 2056.59   1
   3  -7 -25 24.1949 2466.29   2
  -3  -7  25-154.854 1980.54   1
   3   7 -25 17.0901 1717.53   0
  -3  -7  24 265.480 1810.22   1
   3   7 -24-192.503 1633.67   0
   3  -7 -24-257.618 2056.54   2
   3   7 -23 466.463 1802.33   0
   3  -7 -23-529.587 2148.67   2
  -3  -7  23 97.1595 1664.24   1
   3  -7 -22-628.459 2327.47   2
   3   7 -22 604.970 1914.00   0
  -3  -7  22 1446.31 1531.71   1
   3  -7 -21-28.3932 2023.60   2
   3   7 -21 986.673 1666.70   0
  -3  -7  21-768.168 1533.82   1
  -3  -7  20 333.735 1444.45   1
   3   7 -20 445.180 1772.30   0
   3  -7 -20-12.0386 1790.45   2
   3  -7 -19 713.905 1700.90   2
   3   7 -19 2339.10 1765.10   0
  -3  -7  19 2719.21 1565.17   1
   3   7 -18-309.564 1690.08   0
  -3  -7  18 777.238 1490.58   1
   3  -7 -18 1402.68 1639.07   2
   3   7 -17 957.832 1531.31   0
  -3  -7  17-295.961 1556.68   1
   3  -7 -17 273.982 1679.22   2
   3   7 -16 1767.44 1461.88   0
  -3  -7  16 1320.46 1462.31   1
   3  -7 -16 426.306 1864.87   2
   3  -7 -15 736.976 1754.52   2
   3   7 -15 347.728 1378.84   0
  -3  -7  15 455.535 1232.82   1
  -3  -7  14 7000.80 1806.59   1
   3   7 -14 7001.37 1896.13   0
   3  -7 -14 8943.28 1843.68   2
   3   7 -13 36.4954 1613.85   0
   3  -7 -13 451.943 1809.51   2
  -3  -7  13-70.9746 1549.83   1
  -3  -7  12 1473.06 1237.62   1
   3  -7 -12 699.013 1417.99   2
   3   7 -12 1191.78 1298.25   0
   3   7 -11 4334.51 1795.01   0
   3  -7 -11 7214.80 1940.93   2
  -3  -7  11 5762.15 1614.34   1
   3   7 -10 3393.70 1590.50   0
  -3  -7  10 2401.73 1339.69   1
   3  -7 -10 2665.01 1523.87   2
   3  -7  -9-125.086 1317.31   2
  -3  -7   9 834.303 1683.73   2
  -3  -7   9 848.444 1477.17   1
   3   7  -9 1335.01 1469.53   0
  -3  -7   8-179.171 1285.02   1
   3  -7  -8-305.654 1417.99   2
   3   7  -8-364.820 1502.55   0
  -3  -7   8 240.000 1668.92   2
  -3   7   7 2369.56 1512.28   0
  -3  -7   7 2905.06 1664.44   2
   3   7  -7 3109.51 1641.08   0
  -3  -7   7 2064.01 1438.07   1
   3  -7  -7 3882.42 1613.59   2
   3   7  -6 5206.95 1644.48   0
  -3  -7   6 5286.26 1712.92   2
  -3  -7   6 6940.71 1733.58   1
   3  -7  -6 5747.87 1672.04   2
  -3   7   6 5544.95 1589.19   0
  -3  -7   5 440.908 1493.30   2
   3  -7  -5 182.850 1268.78   1
   3  -7  -5 560.479 1347.31   2
   3   7  -5-178.527 1561.83   0
  -3   7   5-3.09384 1349.49   0
  -3  -7   5 63.7391 1263.76   1
  -3  -7   4 306.472 1424.58   2
  -3  -7   4-141.659 1560.45   1
  -3   7   4-517.890 1359.03   0
   3  -7  -4 102.971 1310.33   2
   3  -7  -4 435.013 1180.84   1
   3   7  -4-749.067 1521.12   0
   3   7  -3 20012.8 2473.99   0
  -3  -7   3 22947.5 2346.88   1
   3  -7  -3 21356.5 1854.28   1
  -3   7   3 22125.0 1871.85   0
   3  -7  -3 20666.7 2304.93   2
  -3  -7   3 19369.5 2100.05   2
   3  -7  -2 6660.57 1835.13   2
   3  -7  -2 8435.92 1347.38   1
  -3  -7   2 6947.02 1533.08   2
  -3  -7   2 8641.55 1873.86   1
  -3   7   2 7356.30 1434.35   0
   3   7  -2 9152.30 1769.66   0
   3  -7  -1-446.708 1262.11   2
  -3  -7   1 193.934 1291.22   2
   3  -7  -1 860.686 939.060   1
  -3  -7   1 466.317 1639.81   1
  -3   7   1 450.039 1120.94   0
   3   7  -1 1614.56 1768.63   0
  -3  -7   0 52.6017 1198.72   2
   3  -7   0 495.613 920.963   1
  -3  -7   0-188.499 1391.20   1
   3  -7   0-80.7663 1567.11   2
  -3   7   0 117.737 986.907   0
   3   7   0 1034.97 1405.18   0
   3  -7   1 16149.5 1402.28   1
   3   7   1 20317.9 2563.60   0
  -3   7  -1 16840.4 1489.70   0
  -3  -7  -1 16173.1 2354.87   1
   3  -7   1 18715.1 2200.93   2
  -3  -7  -1 15458.5 1776.36   2
  -3  -7  -2 720.050 1569.97   1
   3   7   2 3302.82 1788.10   0
   3  -7   2 1630.60 895.607   1
  -3  -7  -2 1296.25 1250.12   2
  -3   7  -2 1820.44 937.047   0
   3  -7   2 1595.42 1498.41   2
  -3  -7  -3 568.119 1162.19   2
   3  -7   3 809.103 1577.50   2
   3  -7   3-16.8616 818.755   1
   3   7   3 436.363 1596.03   0
  -3   7  -3-142.648 929.353   0
  -3  -7  -3-301.296 1656.88   1
   3  -7   4 3353.86 1589.18   2
  -3  -7  -4 920.239 1868.64   1
   3  -7   4 2259.59 865.847   1
  -3   7  -4 1966.37 892.672   0
   3   7   4 1972.28 1956.49   0
  -3  -7  -4 2207.09 1261.55   2
  -3  -7  -5 22073.2 2681.49   1
   3  -7   5 21824.8 2522.70   2
   3  -7   5 19310.1 1333.94   1
   3   7   5 20466.8 2849.31   0
  -3   7  -5 20351.8 1489.71   0
  -3  -7  -5 20762.7 1935.03   2
  -3  -7  -6-177.376 1224.85   2
   3  -7   6-87.9500 756.423   1
   3  -7   6-395.936 1515.57   2
  -3  -7  -6-887.948 1694.36   1
   3   7   6 541.688 1972.39   0
  -3   7  -6-59.4429 905.045   0
   3   7   7 1330.86 2066.43   0
   3  -7   7 2013.33 1876.18   2
  -3   7  -7 702.443 892.976   0
  -3  -7  -7 3.22923 1611.93   1
  -3  -7  -7 838.561 1217.16   2
   3  -7   7 1530.76 821.811   1
  -3  -7  -8-558.457 1303.95   2
  -3   7  -8-204.163 888.447   0
  -3  -7  -8 72.9208 1683.70   1
   3   7   8 1113.51 2027.15   0
   3  -7   8 571.566 1583.24   2
   3  -7   8 366.507 784.975   1
   3  -7   9 10565.3 2498.80   2
   3  -7   9 12163.7 1197.34   1
  -3   7  -9 11869.5 1296.41   0
   3   7   9 12727.8 2601.14   0
  -3  -7  -9 11520.7 1683.63   2
  -3  -7  -9 11442.4 2414.27   1
   3  -7  10 1598.82 2190.21   2
  -3  -7 -10 1978.18 2204.72   1
  -3  -7 -10 2383.41 1487.71   2
  -3   7 -10 2253.56 982.095   0
   3   7  10 463.414 2017.02   0
   3  -7  10 1769.32 923.175   1
  -3  -7 -11 1027.53 1437.53   2
  -3  -7 -11 1588.45 2132.57   1
   3   7  11 722.553 1960.88   0
  -3   7 -11 1348.76 1020.84   0
   3  -7  11 1872.17 1796.12   2
   3  -7  11 2274.12 925.629   1
  -3   7 -12 9068.69 1284.57   0
   3   7  12 9225.03 2690.83   0
   3  -7  12 11360.2 2646.63   2
  -3  -7 -12 7903.20 1793.90   2
   3  -7  12 9350.44 1228.45   1
  -3  -7 -13 6936.82 1857.10   2
   3  -7  13 9309.81 2740.12   2
   3   7  13 6181.42 2270.91   0
   3  -7  13 9728.94 1228.35   1
  -3   7 -13 8104.93 1239.26   0
  -3  -7 -14 3590.78 1645.53   2
   3  -7  14 3933.86 2257.15   2
   3   7  14 1689.77 2371.23   0
  -3   7 -14 1862.71 1121.56   0
   3  -7  14 2437.41 1025.98   1
  -3   7 -15 2420.61 1138.47   0
  -3  -7 -15 2222.88 1598.84   2
   3  -7  15 1829.87 1106.74   1
  -3  -7 -16 148.854 1678.22   2
   3  -7  16 396.923 999.918   1
  -3   7 -16 404.342 1086.12   0
  -3   7 -17 5963.82 1380.12   0
   3  -7  17 5836.02 1341.48   1
  -3  -7 -17 5232.24 1920.70   2
  -3  -7 -18-38.8345 1776.28   2
   3  -7  18-107.105 1085.53   1
  -3   7 -18-366.691 1124.38   0
  -3  -7 -19-167.904 1781.00   2
  -3   7 -19-155.445 1154.56   0
   3  -7  19-152.658 1170.74   1
  -3   7 -20 6561.21 1513.91   0
  -3  -7 -20 6242.39 2012.77   2
  -3   7 -21 3564.32 1497.93   0
  -3  -7 -21 4267.80 2072.83   2
  -3  -7 -22-790.532 2168.08   2
  -3   7 -22 504.620 1403.87   0
  -3   7 -23 2096.07 1312.62   0
  -3  -7 -23 3252.83 2194.79   2
  -3  -7 -24-377.913 2051.33   2
  -3   7 -24 107.231 1442.68   0
  -3   7 -25 2053.72 1509.47   0
  -3  -7 -25 2137.86 2373.86   2
  -3   7 -26 455.707 1498.48   0
  -3  -7 -26 1026.23 2064.93   2
  -3   7 -27-437.698 1623.87   0
  -3  -7 -27-754.997 2654.53   2
  -3   7 -28 2591.86 1782.60   0
  -3  -7 -28 1839.40 2492.74   2
  -3  -7 -29 2706.09 2483.28   2
  -3   7 -29 1501.28 1883.17   0
  -3  -7 -30 65.8702 2765.20   2
  -3  -7 -31-446.886 2861.34   2
  -3  -7 -32 287.395 2962.79   2
  -3  -7 -33 599.235 3060.48   2
  -3  -7 -34 1725.26 3039.44   2
  -3  -7 -35 2181.81 3115.23   2
  -3  -7 -36 2602.91 3061.42   2
  -3  -7 -37 3227.58 3431.37   2
  -3  -7 -38 2931.35 3519.73   2
  -3  -7 -39 1230.06 3648.43   2
  -3  -7 -40-335.066 3461.18   2
  -3  -8  38 793.300 2715.02   1
   3   8 -38 781.490 2710.12   0
   3  -8 -37-719.468 2960.73   2
  -3  -8  37-1531.00 2733.44   1
   3   8 -37 196.006 2483.05   0
   3   8 -36-371.108 2790.49   0
   3  -8 -36-648.539 2793.89   2
   3  -8 -35-818.653 2854.84   2
   3   8 -35 1915.99 2253.47   0
  -3  -8  35-98.9299 2572.90   1
  -3  -8  34-57.3035 2480.06   1
   3   8 -34-850.045 2787.40   0
   3  -8 -34-72.9534 2953.22   2
   3  -8 -33-944.735 3305.50   2
   3   8 -33-39.2441 2341.44   0
  -3  -8  33 1212.59 2190.69   1
   3  -8 -32-739.566 3091.92   2
   3   8 -32-446.901 2443.17   0
  -3  -8  32-8.58822 2379.16   1
   3  -8 -31 700.765 2766.53   2
  -3  -8  31 560.163 2284.99   1
   3   8 -31 1508.77 2339.60   0
   3   8 -30 502.256 2117.31   0
  -3  -8  30 298.423 2052.11   1
   3  -8 -30-162.060 2723.60   2
   3  -8 -29 363.998 2808.25   2
  -3  -8  29-148.514 2283.08   1
   3   8 -29 200.935 2260.63   0
   3  -8 -28-144.899 2291.42   2
   3   8 -28-583.095 2108.30   0
  -3  -8  28-313.224 2161.45   1
   3  -8 -27 629.906 2549.00   2
  -3  -8  27 613.320 2023.28   1
   3   8 -27-122.433 1929.55   0
   3  -8 -26 324.594 2134.67   2
  -3  -8  26 801.001 1971.10   1
   3   8 -26-564.669 2127.94   0
   3  -8 -25 1574.83 2636.27   2
  -3  -8  25 2654.08 2075.85   1
   3   8 -25-910.338 2162.69   0
  -3  -8  24 208.468 1998.27   1
   3   8 -24-614.420 1906.32   0
   3  -8 -24-885.118 2100.58   2
   3  -8 -23 772.694 2400.55   2
   3   8 -23 2453.73 1832.75   0
  -3  -8  23 2319.85 2029.71   1
   3  -8 -22-270.495 2349.11   2
   3   8 -22 732.344 1675.26   0
  -3  -8  22-408.539 1857.48   1
   3  -8 -21-919.818 2214.96   2
   3   8 -21-726.179 1736.38   0
  -3  -8  21 850.022 1561.64   1
   3  -8 -20 1462.80 1961.77   2
  -3  -8  20 2330.21 1680.41   1
   3   8 -20 1326.89 1802.16   0
   3  -8 -19 775.817 1720.86   2
  -3  -8  19 121.105 1643.07   1
   3   8 -19-424.515 1756.71   0
   3   8 -18-111.335 1805.53   0
   3  -8 -18 676.949 1663.86   2
  -3  -8  18-206.570 1722.79   1
   3   8 -17 2732.53 1772.06   0
  -3  -8  17 1975.31 1664.67   1
   3  -8 -17 1005.38 1741.57   2
   3   8 -16 4062.04 1791.41   0
  -3  -8  16 4060.98 1755.86   1
   3  -8 -16 3610.60 2093.53   2
   3   8 -15 6700.29 1847.71   0
   3  -8 -15 9332.46 2428.97   2
  -3  -8  15 7973.36 1933.52   1
   3   8 -14 51.4195 1479.12   0
   3  -8 -14-182.481 2008.17   2
  -3  -8  14 467.840 1412.50   1
   3   8 -13-1042.43 1628.68   0
   3  -8 -13 615.431 1500.51   2
  -3  -8  13 154.870 1502.08   1
   3   8 -12 2102.46 1716.72   0
   3  -8 -12 686.096 1971.55   2
  -3  -8  12 978.664 1620.18   1
   3  -8 -11 435.117 1546.25   2
   3   8 -11 773.054 1633.97   0
  -3  -8  11 2028.01 1537.16   1
   3   8 -10 560.035 1467.32   0
   3  -8 -10 127.204 1922.53   2
  -3   8  10 556.031 1738.61   0
  -3  -8  10 496.391 1332.18   1
  -3   8   9 7659.08 1904.57   0
   3  -8  -9 8552.62 1951.20   2
   3   8  -9 7177.60 1856.37   0
  -3  -8   9 6625.94 2188.00   2
  -3  -8   9 6613.51 1825.15   1
  -3   8   8 1952.64 1531.70   0
   3  -8  -8 912.308 1582.26   2
   3   8  -8 685.778 1758.82   0
  -3  -8   8 1307.50 1506.96   1
  -3  -8   8 1259.97 1841.80   2
   3  -8  -7 2394.74 1515.83   1
   3  -8  -7 1909.60 1884.52   2
  -3  -8   7 4054.39 1878.31   2
  -3   8   7 2599.96 1600.57   0
   3   8  -7 2489.79 1675.24   0
  -3  -8   7 3001.39 1649.02   1
   3   8  -6-104.479 1527.88   0
   3  -8  -6 367.553 1716.02   2
  -3  -8   6-342.129 1775.62   2
   3  -8  -6-55.0856 1347.61   1
  -3   8   6 7.38019 1378.21   0
  -3  -8   6-123.305 1660.14   1
   3  -8  -5 692.346 1286.25   1
   3   8  -5 346.937 1835.35   0
  -3  -8   5 371.173 1610.02   2
  -3   8   5 893.079 1323.03   0
   3  -8  -5 1343.53 1719.82   2
  -3  -8   5 611.755 1429.52   1
   3  -8  -4 3330.31 1355.10   1
  -3  -8   4 4134.42 1770.94   1
  -3  -8   4 3229.52 1586.51   2
  -3   8   4 2223.60 1406.24   0
   3   8  -4 3019.96 1765.92   0
   3  -8  -4 3076.18 1740.61   2
   3  -8  -3 123.762 1210.17   1
  -3  -8   3 531.123 1476.55   2
  -3  -8   3 215.604 1560.26   1
  -3   8   3-146.034 1229.05   0
   3  -8  -3 1292.84 1724.14   2
   3   8  -3 157.205 1511.23   0
  -3  -8   2-231.954 1623.75   1
  -3  -8   2 605.446 1377.93   2
  -3   8   2 282.084 1221.39   0
   3  -8  -2 1534.45 1134.18   1
   3   8  -2 1748.03 1850.97   0
   3  -8  -2-56.2722 1794.73   2
   3  -8  -1 15300.7 2417.41   2
  -3  -8   1 18581.5 2506.69   1
   3  -8  -1 14927.0 1577.13   1
  -3   8   1 16954.6 1704.40   0
   3   8  -1 16975.6 2496.76   0
  -3  -8   1 13133.3 1950.69   2
   3   8   0 2022.80 1800.84   0
  -3  -8   0 1284.59 1471.41   2
   3  -8   0 1338.54 1043.97   1
  -3  -8   0 1756.20 1735.12   1
  -3   8   0 1887.29 1153.53   0
   3  -8   0 2415.62 1832.05   2
  -3  -8  -1-198.039 1348.54   2
   3  -8   1 174.340 1804.91   2
  -3  -8  -1 1055.93 1581.84   1
   3  -8   1-356.731 925.100   1
   3   8   1 919.014 1483.65   0
  -3   8  -1 307.111 1071.22   0
  -3  -8  -2-361.561 1749.47   1
  -3  -8  -2-200.733 1267.52   2
   3  -8   2-363.858 895.883   1
   3  -8   2-63.2936 1487.37   2
   3   8   2-704.324 1757.75   0
  -3   8  -2 154.012 1040.62   0
  -3  -8  -3 2496.28 1409.32   2
  -3  -8  -3 1603.44 2028.33   1
   3  -8   3 2355.67 974.165   1
   3   8   3 3034.96 1936.98   0
   3  -8   3 2421.96 1559.50   2
  -3   8  -3 2729.68 1097.44   0
  -3   8  -4 2767.86 1029.34   0
  -3  -8  -4 2074.44 1975.84   1
   3  -8   4 4600.13 1980.49   2
  -3  -8  -4 2400.68 1433.76   2
   3  -8   4 3438.44 1001.39   1
   3   8   4 2116.82 1964.37   0
  -3   8  -5 283.844 987.946   0
   3  -8   5 54.4043 2002.06   2
  -3  -8  -5 909.278 1969.01   1
   3  -8   5 416.992 864.434   1
  -3  -8  -5 84.0467 1304.13   2
   3   8   5 966.512 1938.62   0
  -3   8  -6 1196.69 1015.20   0
   3  -8   6 2775.80 1919.56   2
  -3  -8  -6 1061.51 1970.27   1
   3   8   6 2476.95 1973.82   0
   3  -8   6 1359.48 866.038   1
  -3  -8  -6 2982.29 1465.53   2
  -3  -8  -7 5260.88 1550.89   2
   3  -8   7 4049.22 1788.63   2
   3   8   7 4473.85 1901.34   0
   3  -8   7 3803.55 965.527   1
  -3   8  -7 2643.28 1022.08   0
  -3  -8  -7 4680.16 2111.25   1
  -3  -8  -8-127.777 1847.63   1
  -3  -8  -8-44.0730 1417.85   2
   3  -8   8-242.448 1959.98   2
  -3   8  -8 151.033 965.496   0
   3   8   8 155.929 1963.83   0
   3  -8   8-116.105 849.047   1
   3   8   9 995.371 2333.98   0
   3  -8   9-1467.27 2211.87   2
  -3   8  -9 358.449 935.599   0
  -3  -8  -9 904.917 1845.41   1
   3  -8   9 919.845 925.712   1
  -3  -8  -9 651.895 1433.25   2
   3  -8  10 305.378 2389.28   2
  -3  -8 -10-522.294 2294.71   1
  -3   8 -10-250.955 1042.67   0
  -3  -8 -10 271.111 1452.15   2
   3   8  10 277.792 2024.56   0
   3  -8  11 2177.77 2272.18   2
  -3   8 -11 3698.44 1168.46   0
   3   8  11 2885.40 2394.64   0
  -3  -8 -11 3519.61 2155.31   1
  -3  -8 -11 3242.20 1600.66   2
  -3  -8 -12 2685.35 1617.17   2
  -3  -8 -12 2904.08 2282.46   1
   3  -8  12 515.736 2313.38   2
   3   8  12 1876.09 2210.00   0
  -3   8 -12 2042.65 1157.88   0
  -3  -8 -13 93.0866 1592.32   2
   3  -8  13-196.655 2030.55   2
  -3  -8 -13 243.799 1948.66   1
   3   8  13-486.385 2569.48   0
  -3   8 -13 74.2086 1128.97   0
  -3  -8 -14 1624.98 2413.01   1
   3  -8  14 1490.89 2113.30   2
   3   8  14 1764.59 2123.31   0
  -3  -8 -14 1525.57 1737.97   2
  -3   8 -14 993.340 1093.40   0
  -3  -8 -15 568.360 1613.39   2
  -3   8 -15 2020.47 1189.40   0
   3   8  15 2830.11 2269.25   0
  -3  -8 -16 1163.05 1705.91   2
   3   8  16-775.645 2408.91   0
  -3   8 -16-344.401 1206.34   0
   3   8  17 1075.22 2576.79   0
  -3  -8 -17-93.6063 1683.01   2
  -3   8 -17 123.831 1129.66   0
  -3  -8 -18-419.267 1761.15   2
   3   8  18 301.105 2671.48   0
  -3   8 -18 62.3521 1269.47   0
  -3  -8 -19-683.846 1858.71   2
  -3   8 -19-75.4943 1252.20   0
  -3  -8 -20-132.720 2108.69   2
  -3   8 -20 390.263 1257.91   0
  -3   8 -21 78.3100 1325.27   0
  -3  -8 -21-369.143 2042.31   2
  -3  -8 -22 1044.85 1994.25   2
  -3   8 -22 1570.18 1410.05   0
  -3  -8 -23 521.075 2024.08   2
  -3  -8 -24-274.156 2336.80   2
  -3  -8 -25 488.082 2343.76   2
  -3  -8 -26 1775.68 2546.50   2
  -3  -8 -27-130.056 2591.92   2
  -3  -8 -28 1342.55 2588.71   2
  -3  -8 -29 2542.88 2431.74   2
  -3  -8 -30 1570.49 2616.27   2
  -3  -8 -31 1171.90 2742.47   2
  -3  -8 -32 495.013 2667.52   2
  -3  -8 -33-827.227 2899.66   2
  -3  -8 -34-1143.16 3018.28   2
  -3  -8 -35 874.389 3156.01   2
  -3  -8 -36-694.664 3248.09   2
  -3  -8 -37-764.200 3188.81   2
  -3  -8 -38 2660.85 3241.69   2
   3   9 -36-343.318 2578.78   0
  -3  -9  36-285.892 2675.80   1
  -3  -9  35 1455.93 2701.05   1
   3   9 -35 1831.26 2694.05   0
  -3  -9  34 1760.55 2593.50   1
   3   9 -34-983.594 2641.71   0
   3  -9 -34-431.332 3289.56   2
   3   9 -33 1552.13 2345.96   0
   3  -9 -33-129.770 2927.58   2
  -3  -9  33-832.842 2748.75   1
   3   9 -32-1097.74 2437.80   0
  -3  -9  32-1136.31 2467.24   1
   3  -9 -32 962.482 2750.43   2
   3   9 -31 599.000 2106.12   0
   3  -9 -31 713.222 3072.22   2
  -3  -9  31-295.427 2343.48   1
   3  -9 -30-1563.49 2816.42   2
   3   9 -30 445.087 2437.53   0
  -3  -9  30-102.142 2390.47   1
   3   9 -29 973.805 2470.24   0
   3  -9 -29 988.244 2564.37   2
  -3  -9  29 646.588 2410.80   1
   3   9 -28 739.239 2056.00   0
[truncated: 752,696 more chars]
