# Supplementary material for: Cobaloximes as Building Blocks in Halogen-Bonded Cocrystals
Source: Materials (Basel). 2020 May 21;13(10):2370. doi: 10.3390/ma13102370 (PMC7287722; doi:10.3390/ma13102370)
Supplement: Supplementary file 1 [file materials-13-02370-s001.zip › materials_804374- supplement-final.docx/II_14tfib.cif]

 
data_II14tfib

_vrf_PLAT910_II14tfib
;
PROBLEM: Missing # of FCF Reflection(s) Below Theta(Min).         26 Note  
RESPONSE: These reflections either have masked by the beamstop or have 
too high intensity (overflow), hence they have not been measured.
;
 
_audit_creation_method            'SHELXL-2018/3'
_shelx_SHELXL_version_number      '2018/3'
_chemical_name_systematic         ?
_chemical_name_common             ?
_chemical_melting_point           ?
_chemical_formula_moiety          'C13 H19 Br Co N5 O5, 0.5(C6 F4 I2)'
_chemical_formula_sum
 'C16 H19 Br Co F2 I N5 O5' 
_chemical_formula_weight          665.10

loop_
 _atom_type_symbol
 _atom_type_description
 _atom_type_scat_dispersion_real
 _atom_type_scat_dispersion_imag
 _atom_type_scat_source
 'C'  'C'   0.0033   0.0016
 'International Tables Vol C Tables 4.2.6.8 and 6.1.1.4'
 'H'  'H'   0.0000   0.0000
 'International Tables Vol C Tables 4.2.6.8 and 6.1.1.4'
 'N'  'N'   0.0061   0.0033
 'International Tables Vol C Tables 4.2.6.8 and 6.1.1.4'
 'O'  'O'   0.0106   0.0060
 'International Tables Vol C Tables 4.2.6.8 and 6.1.1.4'
 'F'  'F'   0.0171   0.0103
 'International Tables Vol C Tables 4.2.6.8 and 6.1.1.4'
 'Co'  'Co'   0.3494   0.9721
 'International Tables Vol C Tables 4.2.6.8 and 6.1.1.4'
 'I'  'I'  -0.4742   1.8119
 'International Tables Vol C Tables 4.2.6.8 and 6.1.1.4'
 'Br'  'Br'  -0.2901   2.4595
 'International Tables Vol C Tables 4.2.6.8 and 6.1.1.4'
 
_space_group_crystal_system       monoclinic
_space_group_IT_number            14
_space_group_name_H-M_alt         'P 21/n'
_space_group_name_Hall            '-P 2yn'
 
_shelx_space_group_comment
;
The symmetry employed for this shelxl refinement is uniquely defined
by the following loop, which should always be used as a source of
symmetry information in preference to the above space-group names.
They are only intended as comments.
;
 
loop_
 _space_group_symop_operation_xyz
 'x, y, z'
 '-x+1/2, y+1/2, -z+1/2'
 '-x, -y, -z'
 'x-1/2, -y-1/2, z-1/2'
 
_cell_length_a                    8.3528(8)
_cell_length_b                    22.5657(18)
_cell_length_c                    11.9617(8)
_cell_angle_alpha                 90
_cell_angle_beta                  91.460(7)
_cell_angle_gamma                 90
_cell_volume                      2253.9(3)
_cell_formula_units_Z             4
_cell_measurement_temperature     295(2)
_cell_measurement_reflns_used   1904
_cell_measurement_theta_min     4.6250
_cell_measurement_theta_max     26.6360
 
_exptl_crystal_description        block
_exptl_crystal_colour             brown
_exptl_crystal_density_meas       ?
_exptl_crystal_density_method     ?
_exptl_crystal_density_diffrn     1.960          
_exptl_crystal_F_000              1292
_exptl_transmission_factor_min    ?
_exptl_transmission_factor_max    ?
_exptl_crystal_size_max           0.39
_exptl_crystal_size_mid           0.35
_exptl_crystal_size_min           0.29
_exptl_absorpt_coefficient_mu     3.957
_shelx_estimated_absorpt_T_min    ?
_shelx_estimated_absorpt_T_max    ?
_exptl_absorpt_correction_T_min                   0.65331
_exptl_absorpt_correction_T_max                   1.00000
_exptl_absorpt_correction_type            'multi-scan'
_exptl_absorpt_process_details
;
CrysAlisPro, Agilent Technologies,
Version 1.171.37.35 (release 13-08-2014 CrysAlis171 .NET)
(compiled Aug 13 2014,18:06:01)
Empirical absorption correction using spherical harmonics,
 implemented in SCALE3 ABSPACK scaling algorithm.
;
_exptl_absorpt_special_details    ?
_diffrn_ambient_temperature       295(2)
_diffrn_radiation_wavelength      0.71073
_diffrn_radiation_type            MoK\a
_diffrn_source                    'Enhance (Mo) X-ray Source'
_diffrn_measurement_device_type   
;
Oxford Diffraction Xcalibur CCD
diffractometer
;
_diffrn_measurement_method        'omega scan'
_diffrn_detector_area_resol_mean  ?
_diffrn_reflns_number             12857
_diffrn_reflns_av_unetI/netI      0.0821
_diffrn_reflns_av_R_equivalents   0.0741
_diffrn_reflns_limit_h_min        -9
_diffrn_reflns_limit_h_max        9
_diffrn_reflns_limit_k_min        -26
_diffrn_reflns_limit_k_max        26
_diffrn_reflns_limit_l_min        -14
_diffrn_reflns_limit_l_max        14
_diffrn_reflns_theta_min          4.659
_diffrn_reflns_theta_max          25.000
_diffrn_reflns_theta_full         25.000
_diffrn_measured_fraction_theta_max   0.993
_diffrn_measured_fraction_theta_full  0.993
_diffrn_reflns_Laue_measured_fraction_max    0.993
_diffrn_reflns_Laue_measured_fraction_full   0.993
_diffrn_reflns_point_group_measured_fraction_max   0.993
_diffrn_reflns_point_group_measured_fraction_full  0.993
_reflns_number_total              3937
_reflns_number_gt                 2561
_reflns_threshold_expression      'I > 2\s(I)'
_reflns_Friedel_coverage          0.000
_reflns_Friedel_fraction_max      .
_reflns_Friedel_fraction_full     .
 
_reflns_special_details
;
 Reflections were merged by SHELXL according to the crystal
 class for the calculation of statistics and refinement.
 
 _reflns_Friedel_fraction is defined as the number of unique
 Friedel pairs measured divided by the number that would be
 possible theoretically, ignoring centric projections and
 systematic absences.

Due to the conjunction of a 
strong hydrogen bond in which hydrogen is stretched along the bond 
and close proximity of two heavy atoms, we have not found single 
significant maximum in electron difference maps ascribable to this 
hydrogen atom in any of the refinements. Consequently, hydrogen atoms 
are placed at calculated positions.
;
 
_computing_data_collection        
;
        CrysAlis CCD, Oxford Diffraction Ltd.,
        Version 1.171.32.29 (release 10-06-2008 CrysAlis171 .NET)
        (compiled Jun 10 2008,16:49:55)
;
_computing_cell_refinement        
;
        CrysAlis RED, Oxford Diffraction Ltd.,
        Version 1.171.32.29 (release 10-06-2008 CrysAlis171 .NET)
        (compiled Jun 10 2008,16:49:55)
;
_computing_data_reduction         
;
        CrysAlis RED, Oxford Diffraction Ltd.,
        Version 1.171.32.29 (release 10-06-2008 CrysAlis171 .NET)
        (compiled Jun 10 2008,16:49:55)
;
_computing_structure_solution   'SHELXS-97 (Sheldrick, 1990)'
_computing_structure_refinement 'SHELXL-2014/7 (Sheldrick, 2014)'
_computing_molecular_graphics   'MERCURY (C.F. Macrae et al , 2008)' 
_computing_publication_material 'SHELXL-2014/7 (Sheldrick, 2014)'
_refine_special_details           ?
_refine_ls_structure_factor_coef  Fsqd
_refine_ls_matrix_type            full
_refine_ls_weighting_scheme       calc
_refine_ls_weighting_details
'w=1/[\s^2^(Fo^2^)+(0.0489P)^2^] where P=(Fo^2^+2Fc^2^)/3'
_atom_sites_solution_primary      ?
_atom_sites_solution_secondary    ?
_atom_sites_solution_hydrogens    geom
_refine_ls_hydrogen_treatment     constr
_refine_ls_extinction_method      none
_refine_ls_extinction_coef        .
_refine_ls_number_reflns          3937
_refine_ls_number_parameters      280
_refine_ls_number_restraints      0
_refine_ls_R_factor_all           0.0892
_refine_ls_R_factor_gt            0.0506
_refine_ls_wR_factor_ref          0.1231
_refine_ls_wR_factor_gt           0.1047
_refine_ls_goodness_of_fit_ref    0.969
_refine_ls_restrained_S_all       0.969
_refine_ls_shift/su_max           0.001
_refine_ls_shift/su_mean          0.000
 
loop_
 _atom_site_label
 _atom_site_type_symbol
 _atom_site_fract_x
 _atom_site_fract_y
 _atom_site_fract_z
 _atom_site_U_iso_or_equiv
 _atom_site_adp_type
 _atom_site_occupancy
 _atom_site_site_symmetry_order  
 _atom_site_calc_flag
 _atom_site_refinement_flags_posn
 _atom_site_refinement_flags_adp
 _atom_site_refinement_flags_occupancy
 _atom_site_disorder_assembly
 _atom_site_disorder_group
I1 I 1.12167(8) 0.13020(3) 0.37110(5) 0.0685(2) Uani 1 1 d . . . . .
Br1 Br 1.04047(8) 0.15075(3) 0.67911(6) 0.0411(2) Uani 1 1 d . . . . .
Co1 Co 0.91492(10) 0.14789(4) 0.85450(7) 0.0286(2) Uani 1 1 d . . . . .
O2 O 1.0289(6) 0.26518(19) 0.9011(4) 0.0438(12) Uani 1 1 d . . . . .
H2 H 0.941137 0.270400 0.870305 0.066 Uiso 1 1 calc R U . . .
O1 O 1.0726(5) 0.03888(19) 0.8965(4) 0.0428(12) Uani 1 1 d . . . . .
O3 O 0.7930(6) 0.03103(19) 0.8009(4) 0.0493(13) Uani 1 1 d . . . . .
H3 H 0.880547 0.024451 0.830834 0.074 Uiso 1 1 calc R U . . .
F1 F 0.7806(6) 0.0850(2) 0.4515(4) 0.0699(14) Uani 1 1 d . . . . .
O5 O 0.7388(6) 0.0341(2) 1.2160(4) 0.0551(14) Uani 1 1 d . . . . .
H5 H 0.781981 0.008523 1.178619 0.083 Uiso 1 1 calc R U . . .
O4 O 0.7697(6) 0.2585(2) 0.7998(4) 0.0451(12) Uani 1 1 d . . . . .
F2 F 0.6886(5) -0.0160(2) 0.5445(4) 0.0739(14) Uani 1 1 d . . . . .
N5 N 0.8122(6) 0.1440(2) 1.0020(4) 0.0290(12) Uani 1 1 d . . . . .
N4 N 0.7529(6) 0.1998(3) 0.7957(5) 0.0354(13) Uani 1 1 d . . . . .
N3 N 0.7679(6) 0.0904(2) 0.7957(5) 0.0369(13) Uani 1 1 d . . . . .
N2 N 1.0578(6) 0.2066(2) 0.9101(4) 0.0316(13) Uani 1 1 d . . . . .
C13 C 0.7500(7) 0.1913(3) 1.0496(6) 0.0341(16) Uani 1 1 d . . . . .
H13 H 0.753885 0.227423 1.012449 0.041 Uiso 1 1 calc R U . . .
C7 C 0.6280(8) 0.1754(3) 0.7504(6) 0.0402(17) Uani 1 1 d . . . . .
C6 C 0.6364(8) 0.1102(3) 0.7509(6) 0.0377(17) Uani 1 1 d . . . . .
C10 C 0.7413(8) 0.0861(3) 1.1606(6) 0.0359(16) Uani 1 1 d . . . . .
C8 C 0.4934(8) 0.2090(4) 0.6969(7) 0.055(2) Uani 1 1 d . . . . .
H8A H 0.413799 0.181714 0.668883 0.082 Uiso 1 1 calc R U . . .
H8B H 0.446790 0.234693 0.751058 0.082 Uiso 1 1 calc R U . . .
H8C H 0.532861 0.232164 0.636214 0.082 Uiso 1 1 calc R U . . .
N1 N 1.0829(6) 0.0972(2) 0.9068(5) 0.0364(14) Uani 1 1 d . . . . .
C12 C 0.6797(7) 0.1887(3) 1.1523(6) 0.0376(17) Uani 1 1 d . . . . .
H12 H 0.635415 0.222538 1.183256 0.045 Uiso 1 1 calc R U . . .
C9 C 0.8079(7) 0.0915(3) 1.0578(5) 0.0331(16) Uani 1 1 d . . . . .
H9 H 0.851806 0.058063 1.024861 0.040 Uiso 1 1 calc R U . . .
C2 C 1.2020(8) 0.1231(3) 0.9562(6) 0.0386(17) Uani 1 1 d . . . . .
C5 C 0.5082(9) 0.0715(4) 0.7022(8) 0.066(3) Uani 1 1 d . . . . .
H5A H 0.421779 0.095643 0.673627 0.099 Uiso 1 1 calc R U . . .
H5B H 0.550842 0.048414 0.642448 0.099 Uiso 1 1 calc R U . . .
H5C H 0.469436 0.045552 0.758972 0.099 Uiso 1 1 calc R U . . .
C3 C 1.1911(7) 0.1880(3) 0.9566(6) 0.0378(17) Uani 1 1 d . . . . .
C4 C 1.3138(8) 0.2289(4) 1.0029(7) 0.058(2) Uani 1 1 d . . . . .
H4A H 1.402403 0.206515 1.033269 0.086 Uiso 1 1 calc R U . . .
H4B H 1.350362 0.254437 0.944687 0.086 Uiso 1 1 calc R U . . .
H4C H 1.268233 0.252409 1.061016 0.086 Uiso 1 1 calc R U . . .
C11 C 0.6753(8) 0.1362(3) 1.2083(6) 0.0381(17) Uani 1 1 d . . . . .
H11 H 0.628449 0.133922 1.277862 0.046 Uiso 1 1 calc R U . . .
C16 C 0.8432(9) -0.0079(4) 0.5227(6) 0.051(2) Uani 1 1 d . . . . .
C15 C 0.8916(10) 0.0431(4) 0.4730(7) 0.053(2) Uani 1 1 d . . . . .
C1 C 1.3413(9) 0.0897(4) 1.0073(7) 0.069(3) Uani 1 1 d . . . . .
H1A H 1.416746 0.117274 1.039771 0.103 Uiso 1 1 calc R U . . .
H1B H 1.303836 0.063583 1.064304 0.103 Uiso 1 1 calc R U . . .
H1C H 1.392449 0.066988 0.950518 0.103 Uiso 1 1 calc R U . . .
C14 C 1.0469(10) 0.0523(3) 0.4471(6) 0.050(2) Uani 1 1 d . . . . .
 
loop_
 _atom_site_aniso_label
 _atom_site_aniso_U_11
 _atom_site_aniso_U_22
 _atom_site_aniso_U_33
 _atom_site_aniso_U_23
 _atom_site_aniso_U_13
 _atom_site_aniso_U_12
I1 0.0927(5) 0.0535(4) 0.0595(4) 0.0069(3) 0.0088(3) -0.0119(3)
Br1 0.0431(4) 0.0454(5) 0.0349(4) -0.0030(3) 0.0040(3) -0.0035(3)
Co1 0.0279(4) 0.0272(5) 0.0304(5) -0.0007(4) -0.0020(4) 0.0012(4)
O2 0.050(3) 0.028(3) 0.053(3) -0.005(2) -0.001(3) -0.006(2)
O1 0.045(3) 0.025(3) 0.058(3) 0.001(2) 0.001(2) 0.011(2)
O3 0.058(3) 0.023(3) 0.067(4) -0.009(2) -0.003(3) -0.003(2)
F1 0.077(3) 0.063(3) 0.069(3) 0.001(3) -0.007(3) 0.020(3)
O5 0.075(4) 0.043(3) 0.048(3) 0.011(3) 0.017(3) 0.009(3)
O4 0.053(3) 0.025(3) 0.057(3) -0.001(2) -0.007(3) 0.008(2)
F2 0.061(3) 0.080(4) 0.081(4) -0.003(3) 0.007(3) -0.010(3)
N5 0.026(3) 0.027(3) 0.034(3) 0.001(2) -0.002(2) 0.000(2)
N4 0.033(3) 0.041(4) 0.032(3) 0.001(3) -0.001(3) 0.005(3)
N3 0.039(3) 0.029(3) 0.042(3) -0.003(3) 0.000(3) -0.006(3)
N2 0.038(3) 0.025(3) 0.032(3) -0.004(2) 0.001(3) 0.002(3)
C13 0.032(3) 0.031(4) 0.039(4) 0.000(3) -0.003(3) 0.004(3)
C7 0.035(4) 0.053(5) 0.033(4) 0.007(3) 0.003(3) 0.003(4)
C6 0.029(3) 0.046(4) 0.038(4) -0.012(3) 0.001(3) -0.009(3)
C10 0.041(4) 0.031(4) 0.035(4) -0.001(3) -0.002(3) 0.000(3)
C8 0.035(4) 0.068(6) 0.061(6) 0.011(4) -0.014(4) 0.004(4)
N1 0.036(3) 0.038(4) 0.035(3) -0.002(3) 0.003(3) 0.009(3)
C12 0.036(4) 0.038(4) 0.039(4) -0.009(3) -0.005(3) 0.009(3)
C9 0.040(4) 0.022(3) 0.037(4) 0.001(3) 0.003(3) 0.005(3)
C2 0.025(4) 0.052(5) 0.038(4) 0.003(4) -0.008(3) 0.005(3)
C5 0.041(5) 0.073(6) 0.084(7) -0.016(5) -0.003(5) -0.012(4)
C3 0.025(3) 0.052(5) 0.036(4) -0.007(3) -0.008(3) -0.001(3)
C4 0.041(5) 0.065(6) 0.065(6) -0.009(4) -0.015(4) -0.006(4)
C11 0.040(4) 0.046(5) 0.028(4) 0.001(3) 0.005(3) 0.011(3)
C16 0.053(5) 0.057(5) 0.044(5) -0.013(4) -0.001(4) -0.005(4)
C15 0.065(5) 0.048(5) 0.047(5) 0.001(4) -0.007(4) -0.001(4)
C1 0.049(5) 0.088(7) 0.068(6) 0.003(5) -0.017(5) 0.011(5)
C14 0.064(5) 0.045(5) 0.040(5) 0.001(4) 0.003(4) -0.007(4)
 
_geom_special_details
;
 All esds (except the esd in the dihedral angle between two l.s. planes)
 are estimated using the full covariance matrix.  The cell esds are taken
 into account individually in the estimation of esds in distances, angles
 and torsion angles; correlations between esds in cell parameters are only
 used when they are defined by crystal symmetry.  An approximate (isotropic)
 treatment of cell esds is used for estimating esds involving l.s. planes.
;
 
loop_
 _geom_bond_atom_site_label_1
 _geom_bond_atom_site_label_2
 _geom_bond_distance
 _geom_bond_site_symmetry_2
 _geom_bond_publ_flag
I1 C14 2.082(7) . ?
Br1 Co1 2.3701(10) . ?
Co1 N2 1.892(5) . ?
Co1 N1 1.903(5) . ?
Co1 N3 1.908(5) . ?
Co1 N4 1.910(6) . ?
Co1 N5 1.984(5) . ?
O2 N2 1.349(6) . ?
O2 H2 0.8200 . ?
O1 N1 1.325(7) . ?
O3 N3 1.357(6) . ?
O3 H3 0.8200 . ?
F1 C15 1.345(9) . ?
O5 C10 1.347(8) . ?
O5 H5 0.8200 . ?
O4 N4 1.334(7) . ?
F2 C16 1.336(8) . ?
N5 C13 1.321(8) . ?
N5 C9 1.361(8) . ?
N4 C7 1.287(9) . ?
N3 C6 1.291(9) . ?
N2 C3 1.301(8) . ?
C13 C12 1.377(9) . ?
C13 H13 0.9300 . ?
C7 C6 1.472(10) . ?
C7 C8 1.487(10) . ?
C6 C5 1.488(10) . ?
C10 C9 1.368(8) . ?
C10 C11 1.386(9) . ?
C8 H8A 0.9600 . ?
C8 H8B 0.9600 . ?
C8 H8C 0.9600 . ?
N1 C2 1.284(8) . ?
C12 C11 1.362(9) . ?
C12 H12 0.9300 . ?
C9 H9 0.9300 . ?
C2 C3 1.467(10) . ?
C2 C1 1.503(10) . ?
C5 H5A 0.9600 . ?
C5 H5B 0.9600 . ?
C5 H5C 0.9600 . ?
C3 C4 1.477(10) . ?
C4 H4A 0.9600 . ?
C4 H4B 0.9600 . ?
C4 H4C 0.9600 . ?
C11 H11 0.9300 . ?
C16 C15 1.363(10) . ?
C16 C14 1.400(11) 3_756 ?
C15 C14 1.357(10) . ?
C1 H1A 0.9600 . ?
C1 H1B 0.9600 . ?
C1 H1C 0.9600 . ?
 
loop_
 _geom_angle_atom_site_label_1
 _geom_angle_atom_site_label_2
 _geom_angle_atom_site_label_3
 _geom_angle
 _geom_angle_site_symmetry_1
 _geom_angle_site_symmetry_3
 _geom_angle_publ_flag
N2 Co1 N1 81.5(2) . . ?
N2 Co1 N3 178.4(3) . . ?
N1 Co1 N3 100.1(3) . . ?
N2 Co1 N4 97.8(2) . . ?
N1 Co1 N4 177.1(2) . . ?
N3 Co1 N4 80.7(3) . . ?
N2 Co1 N5 90.1(2) . . ?
N1 Co1 N5 90.7(2) . . ?
N3 Co1 N5 90.5(2) . . ?
N4 Co1 N5 92.1(2) . . ?
N2 Co1 Br1 90.14(15) . . ?
N1 Co1 Br1 88.17(16) . . ?
N3 Co1 Br1 89.28(16) . . ?
N4 Co1 Br1 89.02(15) . . ?
N5 Co1 Br1 178.84(16) . . ?
N2 O2 H2 109.5 . . ?
N3 O3 H3 109.5 . . ?
C10 O5 H5 109.5 . . ?
C13 N5 C9 118.5(5) . . ?
C13 N5 Co1 122.0(4) . . ?
C9 N5 Co1 119.5(4) . . ?
C7 N4 O4 121.6(6) . . ?
C7 N4 Co1 116.8(5) . . ?
O4 N4 Co1 121.6(4) . . ?
C6 N3 O3 119.3(6) . . ?
C6 N3 Co1 116.8(5) . . ?
O3 N3 Co1 123.9(4) . . ?
C3 N2 O2 120.0(5) . . ?
C3 N2 Co1 116.7(4) . . ?
O2 N2 Co1 123.2(4) . . ?
N5 C13 C12 122.1(6) . . ?
N5 C13 H13 119.0 . . ?
C12 C13 H13 119.0 . . ?
N4 C7 C6 112.8(6) . . ?
N4 C7 C8 124.0(7) . . ?
C6 C7 C8 123.1(7) . . ?
N3 C6 C7 112.8(6) . . ?
N3 C6 C5 123.7(7) . . ?
C7 C6 C5 123.4(7) . . ?
O5 C10 C9 122.0(6) . . ?
O5 C10 C11 119.7(6) . . ?
C9 C10 C11 118.2(6) . . ?
C7 C8 H8A 109.5 . . ?
C7 C8 H8B 109.5 . . ?
H8A C8 H8B 109.5 . . ?
C7 C8 H8C 109.5 . . ?
H8A C8 H8C 109.5 . . ?
H8B C8 H8C 109.5 . . ?
C2 N1 O1 122.8(6) . . ?
C2 N1 Co1 115.7(5) . . ?
O1 N1 Co1 121.4(4) . . ?
C11 C12 C13 119.6(6) . . ?
C11 C12 H12 120.2 . . ?
C13 C12 H12 120.2 . . ?
N5 C9 C10 122.3(6) . . ?
N5 C9 H9 118.9 . . ?
C10 C9 H9 118.9 . . ?
N1 C2 C3 114.0(6) . . ?
N1 C2 C1 122.9(7) . . ?
C3 C2 C1 123.1(7) . . ?
C6 C5 H5A 109.5 . . ?
C6 C5 H5B 109.5 . . ?
H5A C5 H5B 109.5 . . ?
C6 C5 H5C 109.5 . . ?
H5A C5 H5C 109.5 . . ?
H5B C5 H5C 109.5 . . ?
N2 C3 C2 111.9(6) . . ?
N2 C3 C4 122.4(7) . . ?
C2 C3 C4 125.7(7) . . ?
C3 C4 H4A 109.5 . . ?
C3 C4 H4B 109.5 . . ?
H4A C4 H4B 109.5 . . ?
C3 C4 H4C 109.5 . . ?
H4A C4 H4C 109.5 . . ?
H4B C4 H4C 109.5 . . ?
C12 C11 C10 119.4(6) . . ?
C12 C11 H11 120.3 . . ?
C10 C11 H11 120.3 . . ?
F2 C16 C15 120.0(8) . . ?
F2 C16 C14 118.9(7) . 3_756 ?
C15 C16 C14 121.1(7) . 3_756 ?
F1 C15 C14 120.5(7) . . ?
F1 C15 C16 117.8(7) . . ?
C14 C15 C16 121.7(8) . . ?
C2 C1 H1A 109.5 . . ?
C2 C1 H1B 109.5 . . ?
H1A C1 H1B 109.5 . . ?
C2 C1 H1C 109.5 . . ?
H1A C1 H1C 109.5 . . ?
H1B C1 H1C 109.5 . . ?
C15 C14 C16 117.1(7) . 3_756 ?
C15 C14 I1 121.9(6) . . ?
C16 C14 I1 121.0(6) 3_756 . ?
 
loop_
 _geom_torsion_atom_site_label_1
 _geom_torsion_atom_site_label_2
 _geom_torsion_atom_site_label_3
 _geom_torsion_atom_site_label_4
 _geom_torsion
 _geom_torsion_site_symmetry_1
 _geom_torsion_site_symmetry_2
 _geom_torsion_site_symmetry_3
 _geom_torsion_site_symmetry_4
 _geom_torsion_publ_flag
N1 Co1 N2 C3 -1.4(5) . . . . ?
N4 Co1 N2 C3 -178.6(5) . . . . ?
N5 Co1 N2 C3 89.3(5) . . . . ?
Br1 Co1 N2 C3 -89.6(4) . . . . ?
N1 Co1 N2 O2 177.0(5) . . . . ?
N4 Co1 N2 O2 -0.1(5) . . . . ?
N5 Co1 N2 O2 -92.2(4) . . . . ?
Br1 Co1 N2 O2 88.9(4) . . . . ?
C9 N5 C13 C12 -0.9(9) . . . . ?
Co1 N5 C13 C12 -179.6(5) . . . . ?
O4 N4 C7 C6 177.7(5) . . . . ?
Co1 N4 C7 C6 -1.1(7) . . . . ?
O4 N4 C7 C8 1.2(10) . . . . ?
Co1 N4 C7 C8 -177.7(5) . . . . ?
O3 N3 C6 C7 -179.3(5) . . . . ?
Co1 N3 C6 C7 2.1(7) . . . . ?
O3 N3 C6 C5 -0.7(10) . . . . ?
Co1 N3 C6 C5 -179.4(5) . . . . ?
N4 C7 C6 N3 -0.6(8) . . . . ?
C8 C7 C6 N3 176.0(6) . . . . ?
N4 C7 C6 C5 -179.2(6) . . . . ?
C8 C7 C6 C5 -2.6(10) . . . . ?
N5 C13 C12 C11 1.0(10) . . . . ?
C13 N5 C9 C10 0.2(9) . . . . ?
Co1 N5 C9 C10 178.9(5) . . . . ?
O5 C10 C9 N5 -179.3(6) . . . . ?
C11 C10 C9 N5 0.5(10) . . . . ?
O1 N1 C2 C3 179.0(5) . . . . ?
Co1 N1 C2 C3 -3.9(7) . . . . ?
O1 N1 C2 C1 0.0(10) . . . . ?
Co1 N1 C2 C1 177.1(5) . . . . ?
O2 N2 C3 C2 -178.7(5) . . . . ?
Co1 N2 C3 C2 -0.2(7) . . . . ?
O2 N2 C3 C4 1.2(9) . . . . ?
Co1 N2 C3 C4 179.7(5) . . . . ?
N1 C2 C3 N2 2.6(8) . . . . ?
C1 C2 C3 N2 -178.3(6) . . . . ?
N1 C2 C3 C4 -177.2(6) . . . . ?
C1 C2 C3 C4 1.8(11) . . . . ?
C13 C12 C11 C10 -0.2(10) . . . . ?
O5 C10 C11 C12 179.4(6) . . . . ?
C9 C10 C11 C12 -0.4(10) . . . . ?
F2 C16 C15 F1 2.6(11) . . . . ?
C14 C16 C15 F1 -176.7(7) 3_756 . . . ?
F2 C16 C15 C14 -178.4(7) . . . . ?
C14 C16 C15 C14 2.4(14) 3_756 . . . ?
F1 C15 C14 C16 176.7(7) . . . 3_756 ?
C16 C15 C14 C16 -2.3(13) . . . 3_756 ?
F1 C15 C14 I1 -1.0(11) . . . . ?
C16 C15 C14 I1 180.0(6) . . . . ?
 
_refine_diff_density_max    0.896
_refine_diff_density_min   -0.979
_refine_diff_density_rms    0.121

_shelx_res_file
;
TITL SIR92 run in space group P 21/n
    shelx.res
    created by SHELXL-2018/3 at 23:56:55 on 03-Apr-2020
CELL  0.71073   8.3528  22.5657  11.9617   90.000   91.460   90.000
ZERR     4.00   0.0008   0.0018   0.0008    0.000    0.007    0.000
LATT   1
SYMM  1/2 - X, 1/2 + Y, 1/2 - Z
SFAC  C    H    N    O    F    CO   I    BR
UNIT  64 76 20 20 8 4 4 4
MERG   2
OMIT    -4.00  50.00
OMIT    -1   2   2
OMIT     1   1   2
OMIT    -1   1   2
OMIT     1   2   2
OMIT     1   4  15
OMIT     1   4   0
OMIT     0   3   2
FMAP   2
PLAN   25
ACTA
BOND   $H
CONF
L.S.  20
TEMP    25.00
WGHT    0.048900
FVAR       2.96605
I1    7    1.121674    0.130202    0.371102    11.00000    0.09270    0.05351 =
         0.05953    0.00692    0.00882   -0.01189
BR1   8    1.040474    0.150755    0.679112    11.00000    0.04314    0.04544 =
         0.03490   -0.00297    0.00401   -0.00349
CO1   6    0.914916    0.147895    0.854495    11.00000    0.02794    0.02722 =
         0.03044   -0.00074   -0.00203    0.00118
O2    4    1.028854    0.265180    0.901071    11.00000    0.05021    0.02808 =
         0.05294   -0.00525   -0.00122   -0.00562
AFIX  83
H2    2    0.941137    0.270400    0.870305    11.00000   -1.50000
AFIX   0
O1    4    1.072572    0.038881    0.896543    11.00000    0.04496    0.02502 =
         0.05824    0.00126    0.00054    0.01134
O3    4    0.792963    0.031034    0.800866    11.00000    0.05762    0.02337 =
         0.06681   -0.00921   -0.00321   -0.00309
AFIX  83
H3    2    0.880547    0.024451    0.830834    11.00000   -1.50000
AFIX   0
F1    5    0.780566    0.085011    0.451473    11.00000    0.07669    0.06330 =
         0.06939    0.00134   -0.00705    0.02032
O5    4    0.738786    0.034145    1.215978    11.00000    0.07511    0.04284 =
         0.04816    0.01111    0.01706    0.00925
AFIX  83
H5    2    0.781981    0.008523    1.178619    11.00000   -1.50000
AFIX   0
O4    4    0.769710    0.258548    0.799752    11.00000    0.05289    0.02526 =
         0.05666   -0.00102   -0.00716    0.00796
F2    5    0.688628   -0.016026    0.544493    11.00000    0.06063    0.08024 =
         0.08125   -0.00299    0.00742   -0.01026
N5    3    0.812223    0.143997    1.002048    11.00000    0.02590    0.02691 =
         0.03400    0.00063   -0.00229   -0.00040
N4    3    0.752912    0.199788    0.795738    11.00000    0.03256    0.04145 =
         0.03222    0.00059   -0.00122    0.00519
N3    3    0.767937    0.090387    0.795730    11.00000    0.03937    0.02917 =
         0.04194   -0.00349   -0.00034   -0.00570
N2    3    1.057848    0.206562    0.910073    11.00000    0.03775    0.02522 =
         0.03178   -0.00355    0.00147    0.00224
C13   1    0.750023    0.191258    1.049566    11.00000    0.03184    0.03096 =
         0.03914    0.00040   -0.00335    0.00380
AFIX  43
H13   2    0.753885    0.227423    1.012449    11.00000   -1.20000
AFIX   0
C7    1    0.628017    0.175377    0.750391    11.00000    0.03543    0.05253 =
         0.03263    0.00740    0.00333    0.00250
C6    1    0.636357    0.110218    0.750856    11.00000    0.02867    0.04642 =
         0.03807   -0.01160    0.00098   -0.00939
C10   1    0.741307    0.086101    1.160637    11.00000    0.04073    0.03148 =
         0.03526   -0.00085   -0.00165    0.00008
C8    1    0.493446    0.208962    0.696898    11.00000    0.03491    0.06779 =
         0.06096    0.01080   -0.01367    0.00447
AFIX  33
H8A   2    0.413799    0.181714    0.668883    11.00000   -1.50000
H8B   2    0.446790    0.234693    0.751058    11.00000   -1.50000
H8C   2    0.532861    0.232164    0.636214    11.00000   -1.50000
AFIX   0
N1    3    1.082871    0.097243    0.906756    11.00000    0.03600    0.03828 =
         0.03498   -0.00207    0.00255    0.00871
C12   1    0.679661    0.188665    1.152304    11.00000    0.03586    0.03769 =
         0.03901   -0.00936   -0.00520    0.00884
AFIX  43
H12   2    0.635415    0.222538    1.183256    11.00000   -1.20000
AFIX   0
C9    1    0.807939    0.091464    1.057796    11.00000    0.04030    0.02222 =
         0.03693    0.00126    0.00285    0.00529
AFIX  43
H9    2    0.851806    0.058063    1.024861    11.00000   -1.20000
AFIX   0
C2    1    1.201979    0.123089    0.956172    11.00000    0.02532    0.05200 =
         0.03812    0.00280   -0.00785    0.00537
C5    1    0.508232    0.071522    0.702153    11.00000    0.04086    0.07306 =
         0.08397   -0.01646   -0.00285   -0.01187
AFIX  33
H5A   2    0.421779    0.095643    0.673627    11.00000   -1.50000
H5B   2    0.550842    0.048414    0.642448    11.00000   -1.50000
H5C   2    0.469436    0.045552    0.758972    11.00000   -1.50000
AFIX   0
C3    1    1.191105    0.187970    0.956581    11.00000    0.02464    0.05187 =
         0.03634   -0.00740   -0.00776   -0.00050
C4    1    1.313762    0.228917    1.002946    11.00000    0.04139    0.06516 =
         0.06540   -0.00936   -0.01515   -0.00590
AFIX  33
H4A   2    1.402403    0.206515    1.033269    11.00000   -1.50000
H4B   2    1.350362    0.254437    0.944687    11.00000   -1.50000
H4C   2    1.268233    0.252409    1.061016    11.00000   -1.50000
AFIX   0
C11   1    0.675297    0.136164    1.208287    11.00000    0.04030    0.04645 =
         0.02781    0.00114    0.00513    0.01111
AFIX  43
H11   2    0.628449    0.133922    1.277862    11.00000   -1.20000
AFIX   0
C16   1    0.843153   -0.007941    0.522680    11.00000    0.05263    0.05661 =
         0.04427   -0.01277   -0.00112   -0.00469
C15   1    0.891632    0.043116    0.472954    11.00000    0.06522    0.04772 =
         0.04655    0.00098   -0.00660   -0.00051
C1    1    1.341345    0.089718    1.007312    11.00000    0.04862    0.08834 =
         0.06811    0.00335   -0.01689    0.01072
AFIX  33
H1A   2    1.416746    0.117274    1.039771    11.00000   -1.50000
H1B   2    1.303836    0.063583    1.064304    11.00000   -1.50000
H1C   2    1.392449    0.066988    0.950518    11.00000   -1.50000
AFIX   0
C14   1    1.046895    0.052307    0.447074    11.00000    0.06371    0.04549 =
         0.03980    0.00128    0.00289   -0.00652
HKLF    4


REM  SIR92 run in space group P 21/n
REM wR2 = 0.1231, GooF = S = 0.969, Restrained GooF = 0.969 for all data
REM R1 = 0.0506 for 2561 Fo > 4sig(Fo) and 0.0892 for all 3937 data
REM 280 parameters refined using 0 restraints

END

WGHT      0.0489      0.0000

REM Highest difference peak  0.896,  deepest hole -0.979,  1-sigma level  0.121
Q1    1   1.2466  0.1169  0.4015  11.00000  0.05    0.82
Q2    1   1.1839  0.1004  0.3202  11.00000  0.05    0.70
Q3    1   1.0832  0.1815  0.6393  11.00000  0.05    0.61
Q4    1   0.9909  0.1438  0.7774  11.00000  0.05    0.58
Q5    1   0.9959  0.1151  0.7106  11.00000  0.05    0.57
Q6    1   0.9872  0.1777  0.7209  11.00000  0.05    0.56
Q7    1   1.0674  0.1132  0.6652  11.00000  0.05    0.52
Q8    1   0.9384  0.1172  0.8341  11.00000  0.05    0.50
Q9    1   1.1186  0.1704  0.3631  11.00000  0.05    0.50
Q10   1   0.9580  0.1763  0.8183  11.00000  0.05    0.50
Q11   1   0.8631  0.1846  0.9029  11.00000  0.05    0.48
Q12   1   0.7440  0.0580  0.8369  11.00000  0.05    0.47
Q13   1   0.9823  0.1332  0.5521  11.00000  0.05    0.47
Q14   1   0.3978  0.0762  0.7353  11.00000  0.05    0.46
Q15   1   0.5540  0.0306  0.7125  11.00000  0.05    0.44
Q16   1   0.9007  0.1166  0.8763  11.00000  0.05    0.44
Q17   1   0.5031  0.1943  0.6212  11.00000  0.05    0.43
Q18   1   1.3103  0.1473  0.8806  11.00000  0.05    0.41
Q19   1   1.0320  0.1345  0.9434  11.00000  0.05    0.40
Q20   1   0.9343  0.1387  1.0934  11.00000  0.05    0.40
Q21   1   0.9937  0.1288  1.1812  11.00000  0.05    0.39
Q22   1   0.4575  0.0824  0.8233  11.00000  0.05    0.39
Q23   1   1.3913  0.0702  1.1283  11.00000  0.05    0.38
Q24   1   0.8190  0.2404  0.7433  11.00000  0.05    0.38
Q25   1   1.3444  0.0410  0.9952  11.00000  0.05    0.37
;
_shelx_res_checksum   58244

_shelx_hkl_file
;
   0 -29   7 64.5126 1228.90   3
   0 -29   8 1215.92 2387.75   3
   0 -29   9-1322.95 2172.83   3
   0 -28   2-566.768 1677.42   3
   0 -28   3-723.420 1362.66   3
   0 -28   4-1520.21 1571.04   3
   0 -28   5 7786.19 3331.25   3
   0 -28   6 479.450 1354.15   3
   0 -28   7 1443.17 1567.57   3
   0 -28   8 651.684 1683.96   3
   0 -28   9-324.662 1317.16   3
   0 -28  10 1571.35 2108.02   3
   0 -28  11-131.241 1789.65   3
   0 -28  12-174.891 2944.95   3
   0 -28  13 3211.45 3372.93   3
   0 -27   0-657.856 1428.69   3
   0 -27   1 5275.85 1904.95   3
   0 -27   2 558.224 1512.13   3
   0 -27   3 3857.42 2204.80   3
   0 -27   4 1772.29 1797.28   3
   0 -27   5 2129.60 1707.42   3
   0 -27   6-783.117 1341.11   3
   0 -27   7 8300.47 3359.61   3
   0 -27   8 530.827 1454.38   3
   0 -27   9 360.350 2006.03   3
   0 -27  10 620.194 2534.97   3
   0 -27  11 1283.38 2368.53   3
   0 -27  12-2918.93 2291.98   3
   0 -27  13 3536.77 3343.06   3
   0 -26   0 1194.26 1031.93   3
   0 -26   1 13769.8 3135.67   3
   0 -26   2 1347.53 1741.80   3
   0 -26   3 1833.82 1645.23   3
   0 -26   4-449.254 1142.57   3
   0 -26   5 4144.22 2246.62   3
   0 -26   6 3242.82 2203.81   3
   0 -26   7 76110.3 9056.11   3
   0 -26   8-1098.62 1949.44   3
   0 -26   9 4915.36 3125.08   3
   0 -26  10 2176.15 1582.39   3
   0 -26  11 845.014 2166.13   3
   0 -26  12 286.976 2389.02   3
   0 -26  13 1166.52 2716.23   3
   0 -26  14 311.473 1770.31   3
   0 -25   0 59.6372 680.171   3
   0 -25   1 2528.81 1354.34   3
   0 -25   2 5540.23 1976.38   3
   0 -25   3 236.319 1232.15   3
   0 -25   4 1447.97 1551.26   3
   0 -25   5 3204.94 2256.69   3
   0 -25   6 1289.83 1381.78   3
   0 -25   7 1081.38 1596.86   3
   0 -25   8 2230.09 2448.19   3
   0 -25   9 1176.86 1911.35   3
   0 -25  10 639.069 2322.69   3
   0 -25  11 1789.36 1336.14   3
   0 -25  12 243.603 1226.28   3
   0 -25  13-386.449 2467.19   3
   0 -25  14-42.4305 1428.62   3
   0 -24   0 2170.77 1284.09   3
   0 -24   1 13231.6 3101.85   3
   0 -24   2 788.058 1045.21   3
   0 -24   3 5522.57 1925.75   3
   0 -24   4-125.413 836.830   3
   0 -24   5 5288.02 2492.30   3
   0 -24   6 3685.19 2246.20   3
   0 -24   7 3929.60 2399.52   3
   0 -24   8-673.318 1316.07   3
   0 -24   9-1035.55 2171.73   3
   0 -24  10-291.291 1714.34   3
   0 -24  11 1845.16 1110.33   3
   0 -24  12 796.207 2171.99   3
   0 -24  13-9649.58 3791.71   3
   0 -24  14-2687.93 3742.19   3
   0 -24  15 828.343 1822.08   3
   0 -23   0 504.424 1225.90   3
   0 -23   1 3325.87 1403.36   3
   0 -23  -1 5031.85 1806.58   3
   0 -23   2 1337.92 1299.46   3
   0 -23   3 1991.70 1167.16   3
   0 -23   4-2318.54 1266.61   3
   0 -23   5 12577.8 3142.96   3
   0 -23   6-140.394 884.932   3
   0 -23   7 14487.4 3971.20   3
   0 -23   8-1012.69 1362.26   3
   0 -23   9 3200.57 2221.52   3
   0 -23  10 3244.80 1884.76   3
   0 -23  11 11072.0 4027.98   3
   0 -23  12-784.050 1324.91   3
   0 -23  13-930.451 1599.36   3
   0 -23  14 417.659 2068.55   3
   0 -23  15 2015.35 1814.13   3
   0 -22   0 10779.2 2301.90   3
   0 -22  -1 31236.1 3871.91   3
   0 -22   1 40101.6 4710.91   3
   0 -22   2 5499.22 1791.20   3
   0 -22   3 1737.75 1187.31   3
   0 -22   4 4393.15 1983.23   3
   0 -22   5 31870.0 4926.58   3
   0 -22  -6 113.807 636.619   1
   0 -22   6-838.604 1055.77   3
   0 -22   7 3509.34 1924.62   3
   0 -22   8 9066.71 3230.41   3
   0 -22   9 4455.46 2613.74   3
   0 -22  10-1112.83 1369.64   3
   0 -22  11 2372.39 2326.15   3
   0 -22  12-723.808 2121.30   3
   0 -22  13 2193.95 2495.55   3
   0 -22  14-1898.96 3031.91   3
   0 -22  15 2794.48 2434.05   3
   0 -21   0 742.562 1041.42   3
   0 -21   1 2924.08 1287.02   3
   0 -21  -1 2708.68 1081.79   3
   0 -21   2 21797.2 3536.68   3
   0 -21   3-804.881 1012.63   3
   0 -21   4 3462.66 1766.09   3
   0 -21   5 656.878 788.382   3
   0 -21  -6 547.055 681.580   1
   0 -21   6 378.832 1167.93   3
   0 -21   7 6526.94 2402.96   3
   0 -21   8 258.283 1809.09   3
   0 -21   9-1082.04 1507.93   3
   0 -21  10-111.398 1465.02   3
   0 -21  11 5370.62 2561.59   3
   0 -21  12 2987.43 2302.49   3
   0 -21  13 2707.16 1649.14   3
   0 -21  14 3971.39 2469.16   3
   0 -21  15 3072.96 2753.16   3
   0 -21  16 1448.91 2292.28   3
   0 -20   0 15477.0 2800.17   3
   0 -20   1 9759.21 2317.59   3
   0 -20  -1 14149.3 2497.67   3
   0 -20   2 1746.48 1138.83   3
   0 -20   3 4362.92 1909.74   3
   0 -20   4 581.781 1005.35   3
   0 -20   5 793.861 975.015   3
   0 -20  -6 34.1488 609.598   1
   0 -20   6 10807.9 2700.33   3
   0 -20  -7-57.7091 536.192   1
   0 -20   7 1224.80 1119.25   3
   0 -20   8 10320.5 2941.97   3
   0 -20   9-1003.04 1611.79   3
   0 -20  10-520.136 1673.76   3
   0 -20  11-831.548 1224.77   3
   0 -20  12-2364.12 2162.10   3
   0 -20  13 2807.83 1973.54   3
   0 -20  14 762.478 1653.96   3
   0 -20  15-672.588 1583.34   3
   0 -20  16-763.729 1795.01   3
   0 -19   0 1864.98 1118.72   3
   0 -19   1 9670.09 2344.86   3
   0 -19  -1 8591.03 1984.99   3
   0 -19   2 902.198 861.282   3
   0 -19   3 4479.76 1295.74   3
   0 -19   4 481.419 1097.30   3
   0 -19   5 46358.4 5359.44   3
   0 -19   6 2716.97 1395.49   3
   0 -19  -6 3817.80 1380.93   1
   0 -19  -7 6640.40 2059.27   1
   0 -19   7 9866.30 2668.99   3
   0 -19   8 2027.70 1593.23   3
   0 -19   9 9882.52 3073.29   3
   0 -19  10 2449.80 1536.14   3
   0 -19  11 5187.12 2900.68   3
   0 -19  12 3253.02 2896.12   3
   0 -19  13 591.124 1864.09   3
   0 -19  14-1261.78 2011.23   3
   0 -19  15 947.632 1723.41   3
   0 -19  16 1360.12 1707.65   3
   0 -18   0 146382. 7861.61   3
   0 -18  -1 180566. 8552.11   3
   0 -18   1 173334. 8804.74   3
   0 -18   2 3335.86 1257.68   3
   0 -18   3 23023.6 3594.14   3
   0 -18   4 18519.4 3332.03   3
   0 -18   5 91209.9 7381.27   3
   0 -18  -6 4443.72 1459.33   1
   0 -18   6 4834.70 1902.65   3
   0 -18   7-152.428 1196.14   3
   0 -18  -7-706.250 531.920   1
   0 -18  -8 332.389 729.088   1
   0 -18   8 3173.74 1834.64   3
   0 -18   9-330.813 1180.95   3
   0 -18  10 157.484 1195.05   3
   0 -18  11-1069.53 1076.96   3
   0 -18  12 1741.39 1734.04   3
   0 -18  13-1738.54 2593.96   3
   0 -18  14-104.039 2350.24   3
   0 -18  15 2095.83 2250.51   3
   0 -18  16 1059.95 1513.30   3
   0 -18  17-1280.40 1660.29   3
   0 -17   0 2024.47 1093.35   3
   0 -17   1 28119.6 3438.29   3
   0 -17  -1 29429.0 3475.59   3
   0 -17   2 36900.6 4114.61   3
   0 -17   3 15892.1 2926.13   3
   0 -17   4 3576.45 1773.08   3
   0 -17   5 8748.17 2272.31   3
   0 -17  -6 1545.89 1514.20   1
   0 -17   6 4603.80 2039.68   3
   0 -17   7 7876.94 2499.09   3
   0 -17  -7 2069.56 1261.64   1
   0 -17  -8 1076.71 669.428   1
   0 -17   8 1425.83 966.334   3
   0 -17   9 7377.79 2739.35   3
   0 -17  10 5521.20 2161.00   3
   0 -17  11 14610.3 4054.37   3
   0 -17  12-177.505 1233.46   3
   0 -17  13 4166.24 2444.47   3
   0 -17  14-1499.47 2132.13   3
   0 -17  15 112.374 1774.67   3
   0 -17  16-578.526 1577.98   3
   0 -17  17 1090.96 1394.05   3
   0 -16   0 16649.7 2487.75   3
   0 -16  -1 10579.2 2081.45   3
   0 -16   1 12644.4 2321.58   3
   0 -16   2 13780.4 2503.58   3
   0 -16   3 5975.15 1942.43   3
   0 -16   4 4016.28 1770.24   3
   0 -16   5 9732.18 2576.18   3
   0 -16  -6 2372.30 1404.20   1
   0 -16   6 17619.6 3491.26   3
   0 -16   7 16037.9 3464.04   3
   0 -16  -7 11071.9 2296.20   1
   0 -16  -8 18033.7 2846.88   1
   0 -16   8 25308.8 4300.92   3
   0 -16   9 5353.78 2416.80   3
   0 -16  10 3419.16 2093.94   3
   0 -16  11-1106.57 1442.26   3
   0 -16  12 9952.00 3456.02   3
   0 -16  13 3549.07 2628.63   3
   0 -16  14 581.090 1824.93   3
   0 -16  15-343.889 1248.77   3
   0 -16  16-4506.13 3236.53   3
   0 -16  17-77.9061 2289.50   3
   0 -15   0-215.990 609.703   3
   0 -15  -1 19277.4 2550.08   3
   0 -15   1 19202.8 2708.65   3
   0 -15   2 5692.00 1764.25   3
   0 -15   3 21858.0 3099.52   3
   0 -15   4 16743.3 2944.78   3
   0 -15   5 10812.4 2480.38   3
   0 -15   6 15306.5 3333.70   3
   0 -15  -6 5152.47 1905.28   1
   0 -15   7 8726.98 2406.86   3
   0 -15  -7 4614.77 1531.78   1
   0 -15  -8 33.3128 489.273   1
   0 -15   8 118.683 1139.57   3
   0 -15  -9 4948.51 1463.17   1
   0 -15   9 10026.8 3218.45   3
   0 -15  10 6287.42 2336.10   3
   0 -15  11 1525.88 1623.91   3
   0 -15  12 12322.9 3821.95   3
   0 -15  13 3654.28 2751.40   3
   0 -15  14-2186.58 2675.57   3
   0 -15  15-2103.32 2338.47   3
   0 -15  16 530.392 2823.10   3
   0 -15  17-1731.62 2740.24   3
   0 -14   0 94523.9 5557.16   3
   0 -14   1 87108.4 5464.80   3
   0 -14  -1 84256.2 5106.56   3
   0 -14   2 331.190 537.834   3
   0 -14   3 2384.77 856.888   3
   0 -14   4 59076.9 5088.34   3
   0 -14   5 106408. 7223.10   3
   0 -14  -6 18758.5 3149.80   1
   0 -14   6 57788.9 5726.48   3
   0 -14  -7 475.765 930.091   1
   0 -14   7 299.641 814.642   3
   0 -14  -8 955.495 753.125   1
   0 -14   8 1607.56 1283.96   3
   0 -14  -9 8546.99 1777.98   1
   0 -14   9 5493.98 2231.42   3
   0 -14  10-161.579 1484.66   3
   0 -14  11 759.401 972.230   3
   0 -14  12 1856.50 1843.09   3
   0 -14  13-2328.87 1272.39   3
   0 -14  14 2233.23 2435.74   3
   0 -14  15 1358.78 2092.16   3
   0 -14  16 1196.65 1908.71   3
   0 -14  17-323.070 1545.43   3
   0 -13   0 4.42620 578.775   3
   0 -13  -1 2586.08 892.786   3
   0 -13   1 3589.93 1129.70   3
   0 -13   2 69742.1 4904.07   3
   0 -13   3 5984.98 1571.42   3
   0 -13   4 3618.21 1332.96   3
   0 -13  -5 23476.3 2977.86   1
   0 -13   5 29341.0 3696.27   3
   0 -13  -6 102964. 5927.70   1
   0 -13   6 105923. 7429.58   3
   0 -13   7 77275.4 6939.75   3
   0 -13  -7 73108.7 5133.62   1
   0 -13   8 7436.79 2014.84   3
   0 -13  -8 6306.78 1616.05   1
   0 -13   9 5114.84 2115.48   3
   0 -13  -9 2679.10 1076.87   1
   0 -13  10 11528.8 2940.70   3
   0 -13  11 16920.7 3841.18   3
   0 -13  12 8982.18 2825.29   3
   0 -13  13 9548.19 3410.46   3
   0 -13  14-541.299 1530.09   3
   0 -13  15-1169.30 2424.03   3
   0 -13  16 2263.26 2564.36   3
   0 -13  17-1251.01 1551.46   3
   0 -13  18-1147.38 2223.51   3
   0 -12   0 54569.8 3875.29   3
   0 -12  -1 14727.7 1945.31   3
   0 -12   1 13820.2 1987.03   3
   0 -12   2 699.974 662.463   3
   0 -12   3-594.730 544.722   3
   0 -12   4 46600.4 4260.68   3
   0 -12  -5 4205.23 1308.47   1
   0 -12   5 45735.8 4505.64   3
   0 -12  -6 4946.64 1391.96   1
   0 -12   6 4173.55 1463.39   3
   0 -12  -7 68845.6 4747.93   1
   0 -12   7 74497.3 6703.26   3
   0 -12  -8 28741.7 3144.60   1
   0 -12   8 30140.2 4532.50   3
   0 -12   9-611.501 1486.99   3
   0 -12  -9 373.696 418.358   1
   0 -12 -10-25.9494 496.385   1
   0 -12  10 1010.01 1681.21   3
   0 -12  11 13485.5 3625.15   3
   0 -12  12 14568.1 3874.28   3
   0 -12  13 449.027 2032.50   3
   0 -12  14 1712.68 1383.43   3
   0 -12  15 317.664 1781.76   3
   0 -12  16 1250.26 1650.85   3
   0 -12  17-1399.93 2415.50   3
   0 -12  18-2629.04 2456.06   3
   0 -11   0-466.372 683.813   3
   0 -11   1 56221.1 3863.49   3
   0 -11  -1 55352.2 3665.94   3
   0 -11   2 50280.0 3880.96   3
   0 -11   3 89370.7 5413.60   3
   0 -11   4 6400.81 1578.66   3
   0 -11   5 14113.1 2697.12   3
   0 -11  -5 1549.62 947.486   1
   0 -11   6 2695.01 1180.26   3
   0 -11  -6 4605.71 1197.68   1
   0 -11   7-628.766 1058.11   3
   0 -11  -7-200.441 700.244   1
   0 -11   8 1292.75 1293.79   3
   0 -11  -8-473.075 682.737   1
   0 -11  -9 174.485 451.084   1
   0 -11   9 392.968 1550.48   3
   0 -11  10 8536.05 3059.03   3
   0 -11 -10 2475.45 1126.74   1
   0 -11  11-2128.31 2324.87   3
   0 -11  12 8157.26 3023.88   3
   0 -11  13 7430.52 2791.27   3
   0 -11  14 1373.65 2375.21   3
   0 -11  15-485.278 1937.43   3
   0 -11  16 2999.25 2173.76   3
   0 -11  17-1453.52 2885.78   3
   0 -11  18-681.439 1560.95   3
   0 -10   0 205804. 6853.67   3
   0 -10  -1 98831.9 4650.72   3
   0 -10   1 101675. 4980.27   3
   0 -10   2 69105.4 4263.18   3
   0 -10   3 10621.1 1849.51   3
   0 -10   4 81228.9 5344.42   3
   0 -10   5 23361.7 3158.69   3
   0 -10  -5 22255.9 2600.74   1
   0 -10  -6 95131.8 5153.85   1
   0 -10   6 90500.9 6577.35   3
   0 -10   7 15545.0 3024.36   3
   0 -10  -7 14513.2 2034.00   1
   0 -10  -8 1806.36 761.938   1
   0 -10   8 461.096 903.036   3
   0 -10   9 7315.21 2596.34   3
   0 -10  -9 8664.79 1870.82   1
   0 -10 -10-307.403 571.880   1
   0 -10  10-2708.23 1941.78   3
   0 -10 -11 4892.85 1784.27   1
   0 -10  11 10197.5 3284.98   3
   0 -10  12 971.496 1242.92   3
   0 -10  13 3284.24 2180.14   3
   0 -10  14-953.535 2149.40   3
   0 -10  15 133.782 2258.99   3
   0 -10  16 2570.26 2527.73   3
   0 -10  17 4779.83 3010.13   3
   0 -10  18 1614.18 1411.73   3
   0  -9   0 440.529 656.677   3
   0  -9  -1 10101.9 1419.08   3
   0  -9   1 10601.4 1551.60   3
   0  -9   2 277732. 8282.99   3
   0  -9   3 17180.0 2343.48   3
   0  -9  -4 7261.25 1373.21   1
   0  -9   4 10247.3 2017.87   3
   0  -9   5 44227.3 4231.68   3
   0  -9  -5 27229.2 3030.28   1
   0  -9   6 181520. 9234.99   3
   0  -9  -6 185880. 6957.79   1
   0  -9   7 31765.3 4253.55   3
   0  -9  -7 30213.3 2884.15   1
   0  -9   8 25875.9 4105.83   3
   0  -9  -8 20086.7 2586.93   1
   0  -9  -9 5562.67 1456.69   1
   0  -9   9 8613.17 2774.26   3
   0  -9 -10 39327.5 4068.46   1
   0  -9  10 50558.9 6278.16   3
   0  -9  11 23049.6 4608.22   3
   0  -9 -11 14172.6 2704.68   1
   0  -9  12 19867.3 4666.28   3
   0  -9  13 3411.65 2758.10   3
   0  -9  14 958.820 1459.56   3
   0  -9  15 5225.72 3198.52   3
   0  -9  16-1928.08 2625.35   3
   0  -9  17 1957.19 1933.24   3
   0  -9  18 1450.53 2478.72   3
   0  -8   0 323110. 7641.00   3
   0  -8  -1 99971.2 4169.75   3
   0  -8   1 97851.2 4395.41   3
   0  -8   2 3623.58 877.206   3
   0  -8   3 3564.20 931.078   3
   0  -8   4 139939. 6746.64   3
   0  -8  -4 57567.0 3535.08   1
   0  -8  -5 104963. 5070.30   1
   0  -8   5 104828. 6435.77   3
   0  -8   6 31183.3 3919.04   3
   0  -8  -6 25559.4 2480.92   1
   0  -8  -7 50120.5 3663.49   1
   0  -8   7 61591.9 5807.17   3
   0  -8  -8 46814.7 3878.11   1
   0  -8   8 51286.3 5876.08   3
   0  -8   9 2468.31 2389.10   3
   0  -8  -9 326.567 659.890   1
   0  -8 -10-82.1728 633.150   1
   0  -8  10 1865.49 1799.58   3
   0  -8  11 20627.5 4367.67   3
   0  -8 -11 12386.8 2476.44   1
   0  -8  12 5249.55 2771.30   3
   0  -8  13 2235.74 1333.03   3
   0  -8  14-1332.59 2008.02   3
   0  -8  15-777.513 1266.88   3
   0  -8  16-808.627 1752.92   3
   0  -8  17-1481.89 2340.56   3
   0  -8  18 3210.31 2923.17   3
   0  -7   0-211.755 466.405   3
   0  -7   1 127127. 4705.36   3
   0  -7  -1 123692. 4369.58   3
   0  -7   2 83856.8 4115.73   3
   0  -7   3 65971.7 4068.03   3
   0  -7   4 33923.9 3342.38   3
   0  -7  -4 27621.0 2552.66   1
   0  -7   5 1214.13 567.131   3
   0  -7  -5-326.549 518.420   1
   0  -7  -6 13704.1 1735.57   1
   0  -7   6 12811.5 2378.27   3
   0  -7  -7 190.503 354.221   1
   0  -7  -8 1083.91 688.724   1
   0  -7  -9 199.779 690.425   1
   0  -7 -10 1452.34 1047.12   1
   0  -7 -11 8617.68 2216.17   1
   0  -7 -12-809.704 877.546   1
   0  -7  13 11626.3 3535.91   3
   0  -7  14-256.287 1690.02   3
   0  -7  15 2324.57 1950.65   3
   0  -7  16-1129.21 1916.70   3
   0  -7  17 1349.88 1898.13   3
   0  -7  18-4822.72 3217.44   3
   0  -7  19 5635.05 3593.93   3
   0  -6   0 99695.5 3771.00   3
   0  -6   1 16290.4 1622.41   3
   0  -6  -1 18438.1 1558.52   3
   0  -6   2 53234.9 3155.50   3
   0  -6  -3 22076.8 1857.97   1
   0  -6   3 22536.3 2353.58   3
   0  -6   4 41603.5 3572.96   3
   0  -6  -4 41505.9 2788.10   1
   0  -6  -5 24329.6 2206.42   1
   0  -6  -6 86742.2 4397.66   1
   0  -6  -7 98723.5 5063.58   1
   0  -6  -8 236.983 425.846   1
   0  -6  -9 332.000 603.362   1
   0  -6 -10 4140.71 1389.65   1
   0  -6 -11 12365.5 2664.40   1
   0  -6 -12 1114.72 1090.31   1
   0  -6  15-3093.92 2492.71   3
   0  -6  16 406.211 1252.73   3
   0  -6  17 570.950 2026.18   3
   0  -6  18 232.851 1018.52   3
   0  -6  19-1053.82 2041.65   3
   0  -5   0-64.7670 247.927   3
   0  -5   1 18563.2 1633.04   3
   0  -5  -1 15986.3 1348.60   3
   0  -5   2 18308.1 1788.80   3
   0  -5   3 75732.8 4209.92   3
   0  -5  -3 76367.4 3264.87   1
   0  -5  -4 2799.38 795.347   1
   0  -5  -5 19699.2 1935.12   1
   0  -5  -6 304095. 8244.49   1
   0  -5  -7 5935.36 1299.14   1
   0  -5  -8 9761.14 1943.80   1
   0  -5  -9 2371.16 1223.65   1
   0  -5 -10 69362.0 5772.44   1
   0  -5 -11 5641.80 1782.05   1
   0  -5 -12 43037.3 4715.60   1
   0  -5 -13-103.194 794.325   1
   0  -5  16 6718.18 3079.40   3
   0  -5  17 2159.38 1689.99   3
   0  -5  18-388.938 1931.04   3
   0  -5  19 2641.84 3189.60   3
   0  -4   2 79908.7 3542.87   3
   0  -4  -3 1879.70 641.421   1
   0  -4  -4 335087. 7085.05   1
   0  -4  -5 235.900 406.470   1
   0  -4  -6 95896.0 4647.26   1
   0  -4  -7 70332.3 4349.96   1
   0  -4  -8 28652.7 3297.63   1
   0  -4  -9 2152.27 1095.14   1
   0  -4 -10 22014.2 3115.14   1
   0  -4 -11 5237.70 1672.49   1
   0  -4 -12-249.295 933.349   1
   0  -4 -13-995.330 1094.45   1
   0  -4  17-7877.17 3507.21   3
   0  -4  18 1137.52 2004.96   3
   0  -4  19-1727.97 2404.18   3
   0  -3  -2 1268.57 753.764   1
   0  -3  -3 535620. 7695.68   1
   0  -3  -4 43349.1 2546.80   1
   0  -3  -5 1242.91 716.320   1
   0  -3  -6 61321.9 3805.38   1
   0  -3  -7 174.056 429.082   1
   0  -3  -8 14484.2 2268.96   1
   0  -3  -9 4291.94 1552.52   1
   0  -3 -10 23642.8 3275.54   1
   0  -3 -11 14295.7 2805.07   1
   0  -3 -12 5991.95 1885.89   1
   0  -3 -13 15966.8 3230.09   1
   0  -3  18 750.392 1349.05   3
   0  -3  19 8272.78 3945.27   3
   0  -2  -3 249755. 5302.15   1
   0  -2  -4 38275.8 2412.06   1
   0  -2  -5 3000.02 752.620   1
   0  -2  -6 11333.0 1773.18   1
   0  -2  -7 72162.4 4681.63   1
   0  -2  -8-18.1401 508.538   1
   0  -2   8 98.7404 298.438   4
   0  -2  -9 39401.2 4111.61   1
   0  -2   9 26119.1 1602.86   4
   0  -2 -10-365.271 860.286   1
   0  -2 -11 12753.4 2736.40   1
   0  -2 -12 2086.73 1220.57   1
   0  -2 -13 21990.0 3901.14   1
   0  -2 -14-272.477 641.641   1
   0  -2  19-166.505 1713.00   3
   0  -1  -3 1930.39 721.692   2
   0  -1  -3 1954.43 432.753   1
   0  -1  -4 85406.9 4654.79   2
   0  -1  -4 89787.2 3899.47   1
   0  -1  -5 4858.20 1191.10   2
   0  -1  -5 5780.37 1327.38   1
   0  -1  -6 164929. 7900.42   2
   0  -1  -6 174518. 6962.68   1
   0  -1  -7 11931.8 2094.44   1
   0  -1  -7 10623.6 2326.79   2
   0  -1  -8 2849.09 1666.77   2
   0  -1  -8 354.148 467.105   1
   0  -1  -9 3085.50 1282.88   1
   0  -1 -10 68232.4 5779.72   1
   0  -1 -11 687.021 978.465   1
   0  -1 -12 10577.1 2604.78   1
   0  -1 -13 7966.58 2366.56   1
   0  -1 -14 896.686 1376.30   1
   0  -1  19 2774.39 2382.66   3
   0   0  -3 656.326 616.371   2
   0   0  -3 231.025 441.195   1
   0   0  -4 134437. 5102.76   1
   0   0  -4 124265. 5563.18   2
   0   0  -5 583.661 497.771   2
   0   0  -5 430.561 481.935   1
   0   0  -6 157784. 6829.68   1
   0   0  -6 160186. 7826.33   2
   0   0  -7 519.146 766.182   1
   0   0  -7-533.844 939.948   2
   0   0  -8 1360.04 1206.47   1
   0   0  -8 1464.02 1066.19   2
   0   0  -9 20.0565 1408.19   2
   0   0  -9 972.311 953.186   1
   0   0 -10 3597.62 1535.47   1
   0   0 -11-1434.29 1191.68   1
   0   0 -12 6084.04 2269.80   1
   0   0 -13-1890.88 1487.10   1
   0   0 -14-188.494 737.415   1
   0   1  -3 1324.19 424.747   2
   0   1  -3 1848.80 698.238   1
   0   1  -4 90685.5 4415.11   1
   0   1  -4 85273.4 4656.38   2
   0   1  -5 5816.95 1429.67   2
   0   1  -5 4855.58 1105.19   1
   0   1  -6 169023. 8056.75   2
   0   1  -6 175874. 7464.36   1
   0   1  -7 10626.4 1929.14   1
   0   1  -7 10891.9 2334.82   2
   0   1  -8-137.255 808.740   1
   0   1  -8-817.449 1288.97   2
   0   1  -9 3513.71 1568.62   1
   0   1  -9 3902.80 1626.20   2
   0   1 -10 69728.7 6189.78   1
   0   1 -10 65202.1 6754.03   2
   0   1 -11-13.4480 980.404   1
   0   1 -12 11425.9 2706.75   1
   0   1 -13 12103.5 3059.76   1
   0   1 -14-521.430 1237.51   1
   0   1 -15 793.244 1078.95   1
   0   2  -3 242642. 6889.96   2
   0   2  -3 246368. 6875.54   1
   0   2  -4 37592.4 3132.34   2
   0   2  -4 40865.4 3195.90   1
   0   2  -5 3153.22 903.039   2
   0   2  -5 4672.53 1243.82   1
   0   2  -6 10120.9 1851.50   1
   0   2  -6 10836.5 2101.18   2
   0   2  -7 69308.5 5613.47   2
   0   2  -7 79625.3 5565.14   1
   0   2  -8 720.109 794.770   2
   0   2  -8-490.456 659.696   1
   0   2  -9 43821.0 4623.75   1
   0   2  -9 42915.9 5140.17   2
   0   2 -10-757.007 1073.44   1
   0   2 -10-1619.37 1148.65   2
   0   2 -11 12649.6 3073.50   2
   0   2 -11 15846.7 3212.88   1
   0   2 -12 1387.03 1380.57   1
   0   2 -13 16988.8 3784.71   1
   0   2 -14 588.381 1208.87   1
   0   2 -15 521.555 1295.29   1
   0   3  -2 47.2549 898.960   1
   0   3  -2 24191.6 1705.06   2
   0   3  -3 506873. 10289.1   2
   0   3  -3 503379. 10652.1   1
   0   3  -4 46004.1 3441.71   2
   0   3  -4 46468.2 3569.92   1
   0   3  -5 2123.36 952.221   2
   0   3  -5 1248.34 787.892   1
   0   3  -6 59608.5 4804.72   2
   0   3  -6 66263.1 4954.97   1
   0   3  -7-65.1117 1000.80   2
   0   3  -7 698.617 785.988   1
   0   3  -8 16077.6 3202.62   2
   0   3  -8 12352.0 2261.03   1
   0   3  -9 2386.01 1547.62   2
   0   3  -9 2505.21 1094.16   1
   0   3 -10 30495.3 4341.24   1
   0   3 -10 25289.7 4237.51   2
   0   3 -11 21301.3 3751.69   1
   0   3 -11 16664.6 3919.65   2
   0   3 -12 3973.56 1480.66   1
   0   3 -12 7878.73 3232.79   2
   0   3 -13 12707.2 3524.31   1
   0   3 -14-163.402 1214.70   1
   0   3 -15-434.194 1169.44   1
   0   4  -2 80765.8 3587.31   2
   0   4  -2 78938.3 4041.93   1
   0   4  -3 1331.45 649.015   1
   0   4  -3 2009.73 638.981   2
   0   4  -4 340181. 10133.9   1
   0   4  -4 340422. 9701.93   2
   0   4  -5 540.911 812.141   2
   0   4  -5 2003.46 843.128   1
   0   4  -6 104749. 6465.37   1
   0   4  -6 100949. 6359.33   2
   0   4  -7 76513.0 5982.04   2
   0   4  -7 72804.0 5674.67   1
   0   4  -8 41424.2 4738.19   2
   0   4  -8 32423.1 4016.10   1
   0   4  -9 459.246 1059.16   1
   0   4  -9 2368.71 1551.88   2
   0   4 -10 26805.1 4376.01   2
   0   4 -10 25454.4 3953.43   1
   0   4 -11 4469.63 2051.87   2
   0   4 -11 5834.14 1975.01   1
   0   4 -12 104.273 729.984   1
   0   4 -12 2480.26 1177.99   2
   0   4 -13 976.870 1446.11   1
   0   4 -14 1682.21 1552.16   1
   0   4 -15 517.866 795.567   1
   0   5   0 508.908 638.713   1
   0   5  -1 16191.4 1510.85   2
   0   5  -1 17179.1 1898.29   1
   0   5  -2 18053.3 2145.13   1
   0   5  -2 17544.9 1716.05   2
   0   5  -3 77087.9 4662.69   1
   0   5  -3 74444.9 4134.53   2
   0   5  -4 2820.57 910.184   2
   0   5  -4 2557.08 1168.80   1
   0   5  -5 18995.6 2481.46   2
   0   5  -5 22423.3 2908.47   1
   0   5  -6 303908. 11108.5   2
   0   5  -6 311958. 11577.1   1
   0   5  -7 6199.15 1634.63   1
   0   5  -7 6171.90 1796.21   2
   0   5  -8 12439.7 2741.82   1
   0   5  -8 10273.6 2288.17   2
   0   5  -9 2516.03 1219.33   1
   0   5  -9 2989.30 1544.59   2
   0   5 -10 87589.8 7875.19   2
   0   5 -10 88020.1 7501.48   1
   0   5 -11 5907.95 2359.28   2
   0   5 -11 6471.05 2219.72   1
   0   5 -12 46424.8 6413.36   2
   0   5 -12 45698.4 5924.99   1
   0   5 -13 247.441 1146.80   2
   0   5 -13-211.948 1435.36   1
   0   5 -14 711.053 1529.11   1
   0   5 -15-970.135 1273.78   1
   0   5 -16 4901.01 3085.81   1
   0   6   0 92408.7 4560.79   1
   0   6  -1 16862.3 1561.00   2
   0   6  -1 14580.3 1876.82   1
   0   6  -2 56303.6 3220.89   2
   0   6  -2 51264.9 3786.78   1
   0   6  -3 23019.5 2384.02   2
   0   6  -3 24497.0 2835.78   1
   0   6  -4 38952.9 3397.58   2
   0   6  -4 42828.3 4021.20   1
   0   6  -5 26624.2 3168.27   2
   0   6  -5 24491.9 3315.25   1
   0   6  -6 90754.2 6222.86   2
   0   6  -6 99161.3 6721.13   1
   0   6  -7 103070. 7137.27   2
   0   6  -7 107482. 7394.85   1
   0   6  -8-1453.76 1352.09   2
   0   6  -8 1186.65 930.365   1
   0   6  -9 1872.38 864.995   2
   0   6  -9 1499.41 906.729   1
   0   6 -10 8909.47 2775.65   2
   0   6 -10 7620.86 2342.01   1
   0   6 -11 19176.2 3909.50   2
   0   6 -11 21134.2 3847.58   1
   0   6 -12 822.342 1374.92   2
   0   6 -12-139.514 1092.55   1
   0   6 -13 7831.88 2586.25   2
   0   6 -13 3834.89 2224.23   1
   0   6 -14 1015.73 1048.31   1
   0   6 -15 214.581 1148.56   1
   0   6 -16 1407.96 1918.02   1
   0   7   0 803.506 668.524   1
   0   7  -1 127280. 5868.80   1
   0   7  -1 123060. 4458.00   2
   0   7  -2 78997.1 4917.92   1
   0   7  -2 77708.4 4001.21   2
   0   7  -3 69546.1 5000.61   1
   0   7  -3 67414.2 4085.14   2
   0   7  -4 35504.0 3342.40   2
   0   7  -4 32253.8 3691.27   1
   0   7  -5 322.210 212.372   4
   0   7  -5 559.473 826.366   2
   0   7  -6 10989.6 2227.41   2
   0   7  -6 11549.3 2376.57   1
   0   7  -7 3260.35 1830.65   1
   0   7  -7 884.955 1146.24   2
   0   7  -8-610.739 1318.70   1
   0   7  -8-846.778 1475.68   2
   0   7  -9 442.781 917.206   2
   0   7  -9 414.484 758.035   1
   0   7 -10 2340.28 1118.63   2
   0   7 -10-794.404 1729.60   1
   0   7 -11 7763.77 2674.83   2
   0   7 -11 11449.3 2998.00   1
   0   7 -12 261.343 755.292   1
   0   7 -12-45.1068 1942.74   2
   0   7 -13 6573.54 3232.66   1
   0   7 -13 14225.3 3588.41   2
   0   7 -14 1086.83 1723.71   1
   0   7 -14 2870.60 2180.40   2
   0   7 -15-1503.80 2243.77   1
   0   7 -16 507.486 1140.66   1
   0   8   0 307429. 9069.05   1
   0   8  -1 93177.0 4149.04   2
   0   8  -1 97213.2 5442.38   1
   0   8  -2 5293.07 1104.02   2
   0   8  -2 4984.12 1516.15   1
   0   8  -3 4763.60 1647.03   1
   0   8  -3 5603.50 1251.92   2
   0   8  -4 143371. 7947.09   1
   0   8  -4 140633. 6694.90   2
   0   8  -5 100329. 6231.60   2
   0   8  -5 108844. 7197.08   1
   0   8  -6 30077.4 3751.30   2
   0   8  -6 27443.9 3769.85   1
   0   8  -7 57388.3 5542.55   2
   0   8  -7 54566.9 5682.76   1
   0   8  -8 46106.5 5382.59   1
   0   8  -8 48200.7 5285.49   2
   0   8  -9-748.076 827.727   1
   0   8  -9 2499.80 2028.05   2
   0   8 -10-1100.91 1093.39   1
   0   8 -10 230.800 1253.53   2
   0   8 -11 18129.5 3963.62   1
   0   8 -11 18251.2 4170.04   2
   0   8 -12 3102.44 1592.18   1
   0   8 -12 4522.13 2219.58   2
   0   8 -13 2323.48 1858.37   1
   0   8 -13 5249.05 2347.33   2
   0   8 -14 485.844 1637.53   2
   0   8 -14-2719.20 1872.80   1
   0   8 -15-439.843 1897.09   1
   0   8 -16 852.505 1919.03   1
   0   9   0 444.111 507.838   1
   0   9  -1 9607.65 1783.09   1
   0   9  -2 279427. 8110.17   2
   0   9  -2 275147. 10193.3   1
   0   9  -3 18841.4 2292.60   2
   0   9  -3 16918.4 2660.94   1
   0   9  -4 10406.6 2564.43   1
   0   9  -4 10271.0 1989.81   2
   0   9  -5 40587.6 3986.88   2
   0   9  -5 42346.2 4725.86   1
   0   9  -6 176588. 9101.45   2
   0   9  -6 183939. 10149.5   1
   0   9  -7 37715.1 4883.08   1
   0   9  -7 31870.5 4229.50   2
   0   9  -8 28758.8 4462.18   1
   0   9  -8 28165.3 3996.67   2
   0   9  -9 11525.0 3056.97   2
   0   9  -9 11704.7 2929.75   1
   0   9 -10 53548.8 6180.16   2
   0   9 -10 57619.5 6701.58   1
   0   9 -11 22255.2 4649.66   2
   0   9 -11 24729.5 4761.72   1
   0   9 -12 18152.7 4306.74   2
   0   9 -12 20430.4 4477.17   1
   0   9 -13 853.111 1888.29   1
   0   9 -13-451.169 1798.65   2
   0   9 -14-979.358 1203.19   2
   0   9 -14-86.3823 975.335   1
   0   9 -15 215.707 1026.11   1
   0   9 -16 1884.51 1665.91   1
   0   9 -17 2038.66 2152.67   1
   0  10   0 216580. 8397.57   1
   0  10  -1 101254. 6164.74   1
   0  10  -2 74482.6 4408.40   2
   0  10  -2 67993.6 5384.03   1
   0  10  -3 9258.84 2037.16   1
   0  10  -3 7938.06 1628.81   2
   0  10  -4 90887.4 6699.84   1
   0  10  -4 83373.5 5432.19   2
   0  10  -5 21784.2 3579.36   1
   0  10  -5 20637.5 2958.53   2
   0  10  -6 89095.9 6535.80   2
   0  10  -6 90020.0 7378.17   1
   0  10  -7 16033.0 3006.71   2
   0  10  -7 15796.5 3241.14   1
   0  10  -8 1516.32 1621.40   1
   0  10  -8 1740.69 1468.84   2
   0  10  -9 12331.0 3094.34   2
   0  10  -9 7376.93 2691.35   1
   0  10 -10-1032.00 1767.40   1
   0  10 -10 4975.21 2195.04   2
   0  10 -11 7656.13 2707.63   1
   0  10 -11 7302.77 2992.92   2
   0  10 -12 1863.85 2032.98   2
   0  10 -12-1474.21 1284.10   1
   0  10 -13 3118.56 2146.57   2
   0  10 -13 851.612 1407.26   1
   0  10 -14 961.437 1428.14   1
   0  10 -14 2451.03 1801.76   2
   0  10 -15 4570.81 2845.50   2
   0  10 -15 370.942 1802.25   1
   0  10 -16-872.554 2381.38   1
   0  10 -17-596.688 1001.82   1
   0  11   0-62.2257 575.198   1
   0  11  -1 57284.4 4861.45   1
   0  11  -2 50735.7 3754.33   2
   0  11  -2 56093.1 5240.30   1
   0  11  -3 87046.9 6756.95   1
   0  11  -3 85706.9 5260.74   2
   0  11  -4 8266.76 2152.68   1
   0  11  -4 7282.70 1808.26   2
   0  11  -5 8460.02 2129.09   2
   0  11  -5 11460.5 3114.12   1
   0  11  -6 4114.36 1473.11   1
   0  11  -6 3704.56 1682.23   2
   0  11  -7-326.467 1218.31   2
   0  11  -7 2160.47 1495.44   1
   0  11  -8 422.719 879.666   1
   0  11  -8-956.781 1410.66   2
   0  11  -9 235.549 1108.15   2
   0  11  -9 803.702 1397.40   1
   0  11 -10 4338.39 1629.93   1
   0  11 -10 7228.55 2586.67   2
   0  11 -11-1028.89 1217.07   2
   0  11 -11 1274.38 1241.00   1
   0  11 -12 12993.9 3909.98   2
   0  11 -12 12053.3 3847.87   1
   0  11 -13 10447.0 3355.26   2
   0  11 -13 4853.39 2772.80   1
   0  11 -14 2531.41 1355.56   2
   0  11 -14-896.433 1728.89   1
   0  11 -15 789.294 1905.89   1
   0  11 -15-3557.64 3171.26   2
   0  11 -16-574.131 1174.73   1
   0  11 -17 26.5353 1627.87   1
   0  12   0 54479.9 4568.52   1
   0  12  -1 11801.8 2332.27   1
   0  12  -2-155.213 1146.58   1
   0  12  -2-466.728 653.097   2
   0  12  -3-313.763 874.721   1
   0  12  -3 428.892 1038.34   2
   0  12  -4 47680.6 5266.48   1
   0  12  -4 47111.9 4318.56   2
   0  12  -5 49861.8 5420.82   1
   0  12  -5 46749.3 4628.29   2
   0  12  -6 6168.72 1992.09   1
   0  12  -6 3809.96 1420.57   2
   0  12  -7 71719.8 6502.56   2
   0  12  -7 63119.6 2820.05   4
   0  12  -7 75106.7 7372.98   1
   0  12  -8 36037.3 4736.88   2
   0  12  -8 36459.6 5517.79   1
   0  12  -9 203.965 1185.35   1
   0  12  -9 2449.26 1843.73   2
   0  12 -10-853.224 1706.20   2
   0  12 -10-859.528 1227.94   1
   0  12 -11 15955.8 3623.98   2
   0  12 -11 12800.9 3437.75   1
   0  12 -12 13015.5 3707.02   1
   0  12 -12 12143.2 3606.41   2
   0  12 -13 4084.64 2254.51   2
   0  12 -13-630.675 1076.27   1
   0  12 -14-2424.82 2281.63   2
   0  12 -14 680.220 1485.36   1
   0  12 -15-117.187 1267.71   1
   0  12 -15-3009.71 2219.55   2
   0  12 -16 175.772 1106.04   1
   0  12 -17-2692.53 2514.60   1
   0  13   0 158.675 726.044   1
   0  13  -1 3575.61 1169.74   1
   0  13  -1 2230.90 970.067   2
   0  13  -2 70487.7 4777.92   2
   0  13  -2 71155.0 6210.13   1
   0  13  -3 3194.00 1188.33   2
   0  13  -3 6416.04 1917.54   1
   0  13  -4 1862.14 1097.34   2
   0  13  -4 2063.85 1581.19   1
   0  13  -5 28616.2 3703.46   2
   0  13  -5 27693.2 4205.57   1
   0  13  -6 96877.2 7189.07   2
   0  13  -6 104113. 8673.66   1
   0  13  -7 75863.0 7542.62   1
   0  13  -7 75486.7 6727.78   2
   0  13  -8 7493.25 2144.73   2
   0  13  -8 7128.42 2454.47   1
   0  13  -9 3468.68 1216.83   2
   0  13  -9 1028.68 1447.05   1
   0  13 -10 10689.1 3041.61   1
   0  13 -10 11641.4 2900.28   2
   0  13 -11 24316.5 5087.74   1
   0  13 -11 24551.0 4644.62   2
   0  13 -12 9638.89 3190.78   1
   0  13 -12 8173.29 2987.62   2
   0  13 -13 4397.37 2545.02   1
   0  13 -13 6507.20 2710.46   2
   0  13 -14-33.1253 1227.67   1
   0  13 -14-1365.10 1430.57   2
   0  13 -15 3923.86 2580.29   2
   0  13 -15 1505.77 2389.91   1
   0  13 -16-404.528 1476.75   1
   0  13 -17 2420.79 1892.11   1
   0  14   0 96217.4 6512.48   1
   0  14  -1 87921.1 6557.89   1
   0  14  -1 92271.9 5455.66   2
   0  14  -2 2250.30 1090.59   2
   0  14  -2 1071.59 853.844   1
   0  14  -3 1733.45 927.817   2
   0  14  -3 2906.12 1646.62   1
   0  14  -4 55929.9 4913.24   2
   0  14  -4 59957.0 6162.80   1
   0  14  -5 111965. 8855.33   1
   0  14  -5 103657. 7135.31   2
   0  14  -6 55994.6 5621.96   2
   0  14  -6 61440.6 6796.44   1
   0  14  -7-1178.07 1532.28   2
   0  14  -7-1264.24 2102.75   1
   0  14  -8-474.262 1121.32   2
   0  14  -8 1008.71 1131.06   1
   0  14  -9 7898.77 2830.82   2
   0  14  -9 8190.34 2810.44   1
   0  14 -10 150.232 999.815   2
   0  14 -10-294.869 1501.79   1
   0  14 -11-1316.20 1114.89   2
   0  14 -11-287.046 1736.30   1
   0  14 -12-1094.28 1979.01   1
   0  14 -12 2133.42 1637.18   2
   0  14 -13 411.001 1803.95   1
   0  14 -13-200.990 1457.88   2
   0  14 -14-787.629 1395.65   2
   0  14 -14 2937.38 2957.96   1
   0  14 -15-562.320 1179.92   1
   0  14 -15 1162.44 1287.02   2
   0  14 -16 1500.96 1863.43   1
   0  14 -16-246.372 1703.77   2
   0  14 -17 507.959 1619.30   1
   0  14 -18-586.394 1329.27   1
   0  15   0 1117.16 921.392   1
   0  15  -1 18656.8 2698.32   2
   0  15  -1 21552.9 3329.73   1
   0  15  -2 6055.94 1722.60   1
   0  15  -2 4895.71 1250.93   2
   0  15  -3 24667.5 4097.37   1
   0  15  -3 22229.8 3151.10   2
   0  15  -4 18027.0 3600.77   1
   0  15  -4 14149.8 2556.11   2
   0  15  -5 6875.71 1781.36   2
   0  15  -5 7740.13 2330.41   1
   0  15  -6 11060.6 2525.01   2
   0  15  -6 15820.7 3794.43   1
   0  15  -7 8714.35 2448.45   2
   0  15  -7 5611.39 2391.75   1
   0  15  -8 1419.92 1303.73   1
   0  15  -8 673.270 1458.00   2
   0  15  -9 12217.6 3976.43   1
   0  15  -9 11355.9 3129.87   2
   0  15 -10 6423.48 2553.18   2
   0  15 -10 4642.31 2432.27   1
   0  15 -11 2782.26 2126.07   2
   0  15 -11 2901.96 1852.53   1
   0  15 -12 9034.98 2941.43   2
   0  15 -12 8766.52 3118.69   1
   0  15 -13-526.169 1754.99   2
   0  15 -13 2153.11 3012.58   1
   0  15 -14 941.753 1477.14   1
   0  15 -14 1295.53 2180.54   2
   0  15 -15 580.425 1297.02   1
   0  15 -15-4233.26 2730.03   2
   0  15 -16-2683.69 2803.59   1
   0  15 -16 5914.73 3369.94   2
   0  15 -17 284.367 1220.84   1
   0  16  -1 7668.26 2244.07   1
   0  16  -1 11617.5 2126.76   2
   0  16  -2 11149.6 2137.83   2
   0  16  -2 14317.0 3034.72   1
   0  16  -3 4473.41 1443.08   2
   0  16  -3 2080.63 1399.70   1
   0  16  -4 3595.02 1425.85   2
   0  16  -4 1936.15 1362.39   1
   0  16  -5 11079.3 2914.68   1
   0  16  -5 7397.30 1974.87   2
   0  16  -6 16712.7 3352.34   2
   0  16  -6 11716.3 3276.53   1
   0  16  -7 17112.9 3440.83   2
   0  16  -7 20636.6 4498.00   1
   0  16  -8 26035.5 4878.10   1
   0  16  -8 19297.3 3579.86   2
   0  16  -9 6968.70 2435.09   2
   0  16  -9 7446.29 2586.07   1
   0  16 -10 3547.07 2406.50   1
   0  16 -10 1570.74 1373.88   2
   0  16 -11 3416.89 1761.41   2
   0  16 -11 3282.11 2142.32   1
   0  16 -12 8619.48 3523.18   1
   0  16 -12 10861.3 3276.93   2
   0  16 -13-1472.06 1625.27   2
   0  16 -13 673.512 1971.05   1
   0  16 -14-1858.82 1812.38   1
   0  16 -14-215.342 973.655   2
   0  16 -15-55.7957 1558.37   2
   0  16 -15 764.032 1464.32   1
   0  16 -16-1613.76 1321.19   1
   0  16 -16-321.306 1445.55   2
   0  16 -17-621.943 1139.82   1
   0  17  -1 27929.0 4125.88   1
   0  17  -1 31824.0 3596.34   2
   0  17  -2 34187.6 4054.35   2
   0  17  -2 38108.2 5171.81   1
   0  17  -3 15781.9 3492.50   1
   0  17  -3 12047.7 2532.01   2
   0  17  -4 5053.50 1817.18   2
   0  17  -4 3905.48 1600.80   1
   0  17  -5 8033.77 2888.05   1
   0  17  -5 6329.59 1783.71   2
   0  17  -6 7319.18 2414.36   1
   0  17  -6 8565.14 2352.87   2
   0  17  -7 4146.98 2370.97   1
   0  17  -7 5778.62 2298.64   2
   0  17  -8 3927.53 2264.40   1
   0  17  -8 2313.21 1274.87   2
   0  17  -9 9655.53 2957.53   2
   0  17  -9 9382.75 3212.85   1
   0  17 -10 2340.87 2261.66   1
   0  17 -10 2138.14 2090.09   2
   0  17 -11 5407.92 2218.06   1
   0  17 -11 10224.7 3079.54   2
   0  17 -12 24.8247 1072.90   2
   0  17 -12-455.482 1600.02   1
   0  17 -13 885.715 1401.44   2
   0  17 -13 2577.73 2340.79   1
   0  17 -14 220.638 2101.33   1
   0  17 -14 1317.05 1820.27   2
   0  17 -15 2158.55 2385.42   1
   0  17 -15 3879.55 2624.84   2
   0  17 -16 4131.07 2932.10   2
   0  17 -16 1078.21 2523.78   1
   0  17 -17 436.182 2780.24   1
   0  18  -1 185216. 8877.38   2
   0  18  -1 178194. 10669.0   1
   0  18  -2 5051.49 1921.08   2
   0  18  -2 3933.24 2003.49   1
   0  18  -3 20776.4 4329.24   1
   0  18  -3 22753.8 3337.07   2
   0  18  -4 17898.7 3909.81   1
   0  18  -4 20210.2 3329.91   2
   0  18  -5 88090.2 7269.83   2
   0  18  -5 95517.9 9101.33   1
   0  18  -6 6348.90 2817.60   1
   0  18  -6 8178.29 2171.37   2
   0  18  -7-1380.81 2218.29   1
   0  18  -7 172.121 1144.00   2
   0  18  -8-649.371 904.524   2
   0  18  -8 1630.11 1664.97   1
   0  18  -9-1543.31 1914.35   2
   0  18  -9 485.633 1864.65   1
   0  18 -10 1040.85 1236.67   2
   0  18 -10 3391.08 3177.86   1
   0  18 -11 1482.83 1866.16   1
   0  18 -11-794.877 1285.30   2
   0  18 -12 3369.00 1304.99   1
   0  18 -12 1931.72 1033.88   2
   0  18 -13-2173.43 1533.66   2
   0  18 -13 712.185 1709.81   1
   0  18 -14-583.582 1275.40   1
   0  18 -14-1960.76 2535.98   2
   0  18 -15-83.9988 1610.87   2
   0  18 -15 1876.09 2930.30   1
   0  18 -16-1002.22 2013.53   2
   0  18 -16 1388.08 2447.62   1
   0  19  -1 11130.3 3062.84   1
   0  19  -1 8347.68 2026.76   2
   0  19  -2 922.705 1270.16   2
   0  19  -2 313.155 1392.78   1
   0  19  -3 5718.40 2147.77   1
   0  19  -3 4745.80 1693.70   2
   0  19  -4-765.933 663.062   2
   0  19  -4 1108.26 1320.38   1
   0  19  -5 52091.2 5527.81   2
   0  19  -5 47011.2 6785.92   1
   0  19  -6 6815.76 2734.89   1
   0  19  -6 3624.02 1768.59   2
   0  19  -7 11020.8 3221.01   1
   0  19  -7 11164.4 2843.72   2
   0  19  -8 1633.40 1959.50   1
   0  19  -8 3398.31 2122.45   2
   0  19  -9 11431.8 3737.35   1
   0  19  -9 11356.8 3148.28   2
   0  19 -10 2430.07 1496.75   2
   0  19 -10 3518.86 2561.27   1
   0  19 -11 10459.0 4257.46   1
   0  19 -11 6834.89 2568.95   2
   0  19 -12-2410.00 1622.89   1
   0  19 -12 4236.44 2655.07   2
   0  19 -13 4144.25 2765.32   2
   0  19 -13-1385.77 2265.37   1
   0  19 -14 4666.45 2917.98   1
   0  19 -14-709.304 1152.42   2
   0  19 -15 840.291 1500.45   2
   0  19 -15 791.545 2429.50   1
   0  19 -16-35.9271 1027.13   1
   0  19 -16 5683.30 3156.58   2
   0  20  -1 12318.6 2552.22   2
   0  20  -2 2261.68 865.831   1
   0  20  -2 2666.53 1409.95   2
   0  20  -3 4378.24 2032.12   1
   0  20  -3 3111.59 1466.27   2
   0  20  -4-1182.33 1360.68   2
   0  20  -4 315.062 1744.88   1
   0  20  -5-328.395 1008.20   2
   0  20  -5-1285.32 1703.69   1
   0  20  -6 10881.5 2888.60   2
   0  20  -6 12240.5 3441.68   1
   0  20  -7 12.3117 1120.45   2
   0  20  -7-310.140 1612.35   1
   0  20  -8 15095.6 3685.92   2
   0  20  -8 12738.9 3622.18   1
   0  20  -9 1876.24 1623.03   2
   0  20  -9 1954.80 1640.97   1
   0  20 -10 1290.44 1160.05   2
   0  20 -10-2300.52 2601.84   1
   0  20 -11 1276.93 1926.34   1
   0  20 -11-684.403 882.769   2
   0  20 -12 8901.37 3364.59   2
   0  20 -12 6511.39 3705.29   1
   0  20 -13-378.057 968.595   2
   0  20 -13 529.663 2565.45   1
   0  20 -14-184.553 1391.69   1
   0  20 -14-2553.22 1783.62   2
   0  20 -15 115.969 1666.79   1
   0  20 -15 2873.75 2269.05   2
   0  20 -16-104.740 2572.78   1
   0  20 -16 3522.57 1997.35   2
   0  21  -1 4744.55 1691.04   2
   0  21  -2 16135.3 2891.85   2
   0  21  -2 19251.4 4211.45   1
   0  21  -3 1218.55 726.498   2
   0  21  -3 361.162 1616.78   1
   0  21  -4 3027.27 2074.38   1
   0  21  -4 1695.47 1023.71   2
   0  21  -5-618.455 1221.18   2
   0  21  -5 604.672 1167.80   1
   0  21  -6 2848.22 2444.78   1
   0  21  -6 2685.52 1782.68   2
   0  21  -7 9028.14 2884.62   2
   0  21  -7 6292.45 2639.91   1
   0  21  -8 1438.48 1425.27   1
   0  21  -8-1366.70 1599.30   2
   0  21  -9-1375.32 1834.71   2
   0  21  -9 1280.57 1700.67   1
   0  21 -10-439.151 1283.66   1
   0  21 -10 4041.98 2457.07   2
   0  21 -11 8179.54 3806.75   1
   0  21 -11 2523.39 1796.42   2
   0  21 -12 4543.57 2616.49   2
   0  21 -12-124.110 1332.87   1
   0  21 -13 395.531 3147.97   1
   0  21 -13 1909.68 1531.76   2
   0  21 -14-327.391 1541.73   1
   0  21 -14 2564.35 2193.02   2
   0  21 -15 1694.06 1724.17   2
   0  21 -15-104.182 2042.81   1
   0  21 -16 1306.34 1715.82   2
   0  22   0 11767.5 2484.98   2
   0  22  -1 35688.0 4511.35   2
   0  22  -2 5857.73 2170.88   1
   0  22  -2 4697.26 1898.84   2
   0  22  -3 602.567 1250.53   1
   0  22  -3 1408.78 1281.65   2
   0  22  -4-730.807 1441.86   2
   0  22  -4-21.0795 1782.44   1
   0  22  -5 43433.1 5410.68   2
   0  22  -5 35292.9 5859.14   1
   0  22  -6 2173.12 1406.64   2
   0  22  -6 3526.24 2233.99   1
   0  22  -7-483.007 1088.31   2
   0  22  -7-25.8850 1304.68   1
   0  22  -8 5030.23 2643.46   1
   0  22  -8 6058.78 2181.90   2
   0  22  -9 7301.66 3299.27   1
   0  22  -9 3815.59 1948.28   2
   0  22 -10 2361.80 2516.70   1
   0  22 -10 2268.02 1902.85   2
   0  22 -11-1748.97 1640.21   2
   0  22 -11 908.564 1399.03   1
   0  22 -12 55.8786 2093.12   1
   0  22 -12 3282.18 2133.59   2
   0  22 -13-408.900 2782.59   1
   0  22 -13-2977.58 1776.63   2
   0  22 -14-1063.40 1082.93   2
   0  22 -14-4576.36 2877.48   1
   0  22 -15-5001.83 3151.45   2
   0  22 -15-4749.89 3080.29   1
   0  23   0-1515.15 1336.58   2
   0  23  -1 4949.56 1685.95   2
   0  23  -2-327.144 948.385   2
   0  23  -3 1091.02 1270.12   2
   0  23  -3-336.141 1598.07   1
   0  23  -4 67.8303 1730.37   1
   0  23  -4 551.876 1185.64   2
   0  23  -5 13644.4 3217.56   2
   0  23  -5 15878.8 4181.71   1
   0  23  -6 875.576 1250.31   2
   0  23  -6 3893.36 2355.07   1
   0  23  -7 17673.4 4579.74   1
   0  23  -7 17814.0 3917.02   2
   0  23  -8-90.5978 1885.77   1
   0  23  -8-564.990 876.723   2
   0  23  -9 6495.36 3930.87   1
   0  23  -9 7567.39 2893.79   2
   0  23 -10 659.595 2256.04   1
   0  23 -10 261.210 1295.73   2
   0  23 -11 12674.1 3655.61   2
   0  23 -11 18593.6 5387.58   1
   0  23 -12 1026.98 3140.24   1
   0  23 -12 1120.15 1846.47   2
   0  23 -13-27.2362 1933.88   1
   0  23 -13 780.058 1475.51   2
   0  23 -14 3039.43 1587.23   2
   0  23 -14-66.0633 1948.32   1
   0  24   0 1376.22 1137.84   2
   0  24  -1 17969.5 3304.69   2
   0  24  -2 912.554 1201.12   2
   0  24  -3 3630.68 2072.20   1
   0  24  -3 2216.85 1264.31   2
   0  24  -4 707.179 1254.27   2
   0  24  -4 1170.12 1838.73   1
   0  24  -5 2932.39 1429.39   1
   0  24  -5 6599.88 2137.89   2
   0  24  -6 6609.22 2450.17   2
   0  24  -6 4208.72 2179.54   1
   0  24  -7 2860.00 2627.74   1
   0  24  -7 3613.77 2026.59   2
   0  24  -8 3093.16 2086.55   2
   0  24  -8 492.479 2021.21   1
   0  24  -9-1360.69 2037.76   2
   0  24  -9 25.9373 1291.82   1
   0  24 -10 234.207 1257.37   2
   0  24 -10 1238.07 2014.58   1
   0  24 -11-732.078 1777.62   2
   0  24 -11 572.641 1247.58   1
   0  24 -12 2580.24 2454.73   2
   0  24 -12-3786.70 2641.87   1
   0  24 -13 43.8631 1574.42   1
   0  24 -14-429.253 1300.25   1
   0  25   0-475.910 980.263   2
   0  25  -1 1792.89 905.895   2
   0  25  -2 7000.45 2188.89   2
   0  25  -3 1309.67 1141.33   2
   0  25  -4 2296.44 1527.30   2
   0  25  -4 697.242 1381.03   1
   0  25  -5 1418.76 1195.71   2
   0  25  -5-46.5988 1362.40   1
   0  25  -6-676.614 1568.88   2
   0  25  -6 683.784 1601.71   1
   0  25  -7 2096.68 1520.38   2
   0  25  -7-1858.46 2091.50   1
   0  25  -8 3331.54 2759.10   1
   0  25  -8 210.245 916.551   2
   0  25  -9-1784.27 1492.63   2
   0  25  -9-858.025 2197.84   1
   0  25 -10-373.046 1695.36   1
   0  25 -11-1330.69 3214.32   1
   0  25 -12-37.0260 2358.67   1
   0  25 -13-417.046 3216.98   1
   0  26   0 3324.62 1564.45   2
   0  26   1 15166.4 3231.06   2
   0  26  -1 17774.5 3477.50   2
   0  26  -2 411.195 795.755   2
   0  26  -3 2887.57 1682.86   2
   0  26  -4-168.192 1295.65   1
   0  26  -5 4117.79 2605.01   1
   0  26  -6 5186.51 3103.77   1
   0  26  -7-2392.86 2278.50   1
   0  26  -8 4479.88 3054.30   1
   0  26  -9 2327.60 2509.50   1
   0  26 -10 507.877 1695.02   1
   0  26 -11 973.879 1839.73   1
   0  26 -12 135.037 2487.21   1
   0  27  -5 5854.76 2784.79   1
   0  27  -6 142.698 1408.28   1
   0  27  -7 2277.75 2176.46   1
   0  27  -8 1168.64 1994.57   1
   0  27  -9-2159.60 2507.26   1
   0  27 -10-35.8510 1758.42   1
   0  27 -11 2776.53 2300.85   1
   0  27 -12 12.9581 2292.52   1
   0  28  -6 1809.62 2586.24   1
   0  28  -7 2082.38 2389.18   1
   0  28  -8 2414.03 2335.49   1
   0  28  -9 3114.06 2607.08   1
   0  28 -10-116.355 1763.86   1
   0  28 -11 1001.02 3132.37   1
   0  29  -7-1375.19 2220.61   1
   0  29  -8 1587.88 2188.24   1
   0  29  -9 767.129 1482.24   1
   0  29 -10-3136.99 3399.62   1
   0  29 -11 2136.03 3271.50   1
   0  30  -8-552.905 1905.91   1
   0  30  -9-8299.16 3908.88   1
   0  30 -10 4510.98 3306.46   1
   0  31  -9 3130.34 2740.44   1
  -1 -31   9-279.809 1588.05   3
  -1 -31   8-5071.77 2655.09   3
  -1 -31   7-876.004 2002.71   3
  -1 -31   6 1515.95 1995.28   3
  -1 -30  12-567.266 1187.23   3
  -1 -30  11 192.721 1341.22   3
  -1 -30  10 209.504 1472.55   3
  -1 -30   9-1280.71 1665.98   3
  -1 -30   8 839.961 1060.61   3
  -1 -30   7 2057.80 2205.50   3
  -1 -30   6 1010.55 2451.83   3
  -1 -30   5 2216.47 2207.96   3
  -1 -30   4-676.646 1404.70   3
  -1 -30   3-527.125 1235.49   3
  -1 -30   2-877.722 1724.39   3
  -1 -30   1 1178.37 1266.25   3
  -1 -29  12 1524.03 1279.28   3
  -1 -29  11 741.088 1555.19   3
  -1 -29  10 66.1885 1057.75   3
  -1 -29   9-607.807 1920.72   3
  -1 -29   8 1292.18 2229.12   3
  -1 -29   7-2479.63 2560.73   3
  -1 -29   6 2686.29 2572.65   3
  -1 -29   5 7687.93 3004.04   3
  -1 -29   4-1158.30 1678.92   3
  -1 -29   3 2054.03 1810.19   3
  -1 -29   2 42.9050 1275.33   3
  -1 -29   1 2520.72 1718.21   3
  -1 -29   0-762.511 1177.68   3
  -1 -28  13 26.4429 1551.72   3
  -1 -28  12 336.820 1404.65   3
  -1 -28  11 1177.92 2777.12   3
  -1 -28  10 436.563 1914.50   3
  -1 -28   9-1884.06 3001.17   3
  -1 -28   8-300.040 1369.47   3
  -1 -28   7 2717.58 1635.51   3
  -1 -28   6-1655.32 2325.44   3
  -1 -28   5 388122. 19292.8   3
  -1 -28   4 5320.82 2559.01   3
  -1 -28   3 2411.68 2086.87   3
  -1 -28   2 733.964 1621.28   3
  -1 -28   1-704.917 1229.73   3
  -1 -28   0 2096.38 1553.58   3
  -1 -27  13 2705.93 2365.45   3
  -1 -27  12-1201.40 1810.42   3
  -1 -27  11 74.5543 2648.98   3
  -1 -27  10-1742.48 2185.35   3
  -1 -27   9-541.553 1595.34   3
  -1 -27   8-880.892 1503.93   3
  -1 -27   7-2809.17 2163.98   3
  -1 -27   6 2702.83 2023.92   3
  -1 -27   5 429.989 1227.80   3
  -1 -27   4-311.873 1410.94   3
  -1 -27   3-1006.85 1832.69   3
  -1 -27   2 2782.42 1778.96   3
  -1 -27   1 1099.77 1180.02   3
  -1 -27   0 3290.28 1827.29   3
  -1 -26  14 2282.34 3055.22   3
  -1 -26  13-3303.18 2478.72   3
  -1 -26  12-641.603 2099.27   3
  -1 -26  11 4747.04 2820.00   3
  -1 -26  10-1368.52 1326.61   3
  -1 -26   9-429.964 1877.74   3
  -1 -26   8-2360.61 2752.92   3
  -1 -26   7 488.418 1247.09   3
  -1 -26   6 1048.84 1671.46   3
  -1 -26   5 1462.33 1662.01   3
  -1 -26   4 976.582 1255.95   3
  -1 -26   3 442.068 1367.46   3
  -1 -26   2-496.739 1405.37   3
  -1 -26   1-1366.65 1658.02   3
  -1 -26   0 3803.99 1821.67   3
   1 -26   3 1119.32 1100.83   3
   1 -26   4 887.277 1047.24   3
   1 -26   5 1752.24 2036.30   3
   1 -26   6 1269.04 1967.94   3
   1 -26   7 22.2168 1391.55   3
   1 -26   8 2694.31 2568.27   3
   1 -26   9 108.647 1521.25   3
   1 -26  10 3056.35 2001.91   3
   1 -26  11 750.381 1616.81   3
   1 -26  12 2404.27 2430.86   3
   1 -26  13 60.9131 1371.14   3
   1 -26  14 1475.09 2383.78   3
  -1 -25  14-5875.22 3282.89   3
  -1 -25  13-2357.18 2952.98   3
  -1 -25  12-1185.10 1866.31   3
  -1 -25  11 3377.06 2930.99   3
  -1 -25  10-50.3289 1534.04   3
  -1 -25   9 5469.88 3103.67   3
  -1 -25   8 1743.82 1664.63   3
  -1 -25   7 2280.32 2589.49   3
  -1 -25   6 75.0628 1148.15   3
  -1 -25   5 24945.0 4912.54   3
  -1 -25   4 2626.61 1771.67   3
  -1 -25   3 3024.81 2264.78   3
  -1 -25   2 837.534 1267.05   3
  -1 -25   1 26566.6 4554.03   3
  -1 -25   0-377.695 953.082   3
   1 -25   0-581.388 1048.69   3
  -1 -25  -1 17997.7 3389.03   3
   1 -25   1 21743.5 3494.66   3
   1 -25   2 382.884 763.833   3
   1 -25   3 2203.39 1226.85   3
   1 -25   4 1008.25 1486.23   3
   1 -25   5 3025.00 2156.32   3
  -1 -25  -6 640.455 1451.44   1
   1 -25   6 1864.27 1653.25   3
   1 -25   7 680.255 1067.41   3
   1 -25   8-1287.34 2308.16   3
   1 -25   9-1633.81 1590.51   3
   1 -25  10 1562.01 2262.94   3
   1 -25  11-838.623 2073.60   3
   1 -25  12-1356.48 2621.83   3
   1 -25  13-38.7858 1351.01   3
   1 -25  14-2099.43 1979.29   3
  -1 -24  14-629.316 2567.79   3
  -1 -24  13 2793.69 2255.62   3
  -1 -24  12 584.578 1832.65   3
  -1 -24  11 8380.91 3428.45   3
  -1 -24  10-1020.98 1102.64   3
  -1 -24   9-128.556 1247.16   3
  -1 -24   8 4013.69 2968.85   3
  -1 -24   7 4819.73 2266.60   3
  -1 -24   6-90.5053 1311.50   3
  -1 -24   5 1397.82 1202.49   3
  -1 -24   4 3670.79 2046.24   3
  -1 -24   3 1133.03 1068.69   3
  -1 -24   2 6590.18 2341.57   3
  -1 -24   1 4629.16 2217.14   3
   1 -24   0 3304.40 1389.79   3
  -1 -24   0 1396.13 1213.34   3
   1 -24   1 4157.93 1432.35   3
  -1 -24  -1 5937.95 2207.44   3
   1 -24   2 4983.13 1832.15   3
   1 -24   3 205.535 638.336   3
   1 -24   4 1783.97 1346.43   3
   1 -24   5 5876.55 2390.53   3
   1 -24   6 852.085 1091.91   3
  -1 -24  -6-410.335 1430.18   1
   1 -24   7 1118.63 1346.73   3
   1 -24   8 1597.22 1540.82   3
   1 -24   9 363170. 20350.4   3
   1 -24  10 2089.82 2231.32   3
   1 -24  11 1492.28 2447.54   3
   1 -24  12-259.475 1614.67   3
   1 -24  13-512.729 1769.46   3
   1 -24  14 1679.43 2551.83   3
   1 -24  15 1311.52 2025.54   3
  -1 -23  15-1103.38 3308.44   3
  -1 -23  14 1926.20 2752.16   3
  -1 -23  13 567.694 2251.33   3
  -1 -23  12 262.080 1896.96   3
  -1 -23  11 3339.72 2775.29   3
  -1 -23  10 2052.72 1705.36   3
  -1 -23   9-98.3514 1813.56   3
  -1 -23   8 4277.60 2796.65   3
  -1 -23   7-738.092 1422.65   3
  -1 -23   6 728.188 1793.30   3
  -1 -23   5 3227.13 2217.94   3
  -1 -23   4 520.074 765.774   3
  -1 -23   3 745.490 1082.26   3
  -1 -23   2 1107.24 900.601   3
  -1 -23   1-1276.34 843.026   3
   1 -23   0 2177.57 1279.69   3
  -1 -23   0 2498.12 1356.22   3
   1 -23   1 10192.2 2410.92   3
  -1 -23  -1 9125.18 2384.40   3
   1 -23   2 41789.9 4698.34   3
   1 -23   3-403.655 889.510   3
   1 -23   4 5623.95 2143.14   3
   1 -23   5 6068.50 2400.46   3
  -1 -23  -6 10122.7 3326.75   1
   1 -23   6 25864.2 5097.23   3
   1 -23   7 2009.04 1652.58   3
  -1 -23  -7-48.2001 1014.65   1
   1 -23   8 4580.56 2262.91   3
   1 -23   9 404.337 1107.25   3
   1 -23  10 1091.35 1113.21   3
   1 -23  11-157.662 1313.78   3
   1 -23  12 2241.04 2104.04   3
   1 -23  13-1441.14 2166.56   3
   1 -23  14-58.3096 2062.66   3
   1 -23  15 2046.74 2488.52   3
  -1 -22  15 3564.08 3023.75   3
  -1 -22  14 1429.95 2133.25   3
  -1 -22  13 3245.75 2694.82   3
  -1 -22  12 2990.92 2742.99   3
  -1 -22  11 2306.28 2145.89   3
  -1 -22  10 7555.02 3912.43   3
  -1 -22   9 3812.01 2248.67   3
  -1 -22   8 3682.53 2020.60   3
  -1 -22   7 1710.04 1671.91   3
  -1 -22   6 3544.96 2053.74   3
  -1 -22   5 697.177 1473.80   3
  -1 -22   4 25882.9 4373.52   3
  -1 -22   3-215.610 871.222   3
  -1 -22   2 9625.43 2664.08   3
  -1 -22   1 459.765 834.576   3
  -1 -22   0 4027.79 1618.74   3
   1 -22   0 3691.74 1388.68   3
   1 -22   1 1711.38 941.162   3
  -1 -22  -1-747.044 1002.08   3
   1 -22   2 1456.24 1064.93   3
   1 -22   3 108.391 838.390   3
   1 -22   4 2204.33 1420.80   3
   1 -22   5 7043.96 2374.69   3
   1 -22   6 121.724 870.281   3
  -1 -22  -6 2109.25 1411.35   1
   1 -22   7-14.9767 961.673   3
  -1 -22  -7-1415.98 1319.78   1
   1 -22   8 6431.82 2950.60   3
   1 -22   9 2837.36 2261.22   3
   1 -22  10 2808.53 2452.63   3
   1 -22  11-405.473 1871.60   3
   1 -22  12 1621.31 1576.41   3
   1 -22  13-1540.55 1778.83   3
   1 -22  14 924.290 2245.70   3
   1 -22  15-812.382 2770.99   3
  -1 -21  16-264.079 1450.49   3
  -1 -21  15-659.276 1969.18   3
  -1 -21  14-2105.95 2092.96   3
  -1 -21  13-732.654 2322.36   3
  -1 -21  12-2374.92 2053.37   3
  -1 -21  11 3543.82 2000.62   3
  -1 -21  10 3673.66 2514.80   3
  -1 -21   9 4759.02 1609.44   3
  -1 -21   8 347.308 1489.22   3
  -1 -21   7 1519.88 816.454   3
  -1 -21   6-99.6219 890.351   3
  -1 -21   5 46206.3 5881.75   3
  -1 -21   4 6481.85 2293.41   3
  -1 -21   3 1057.33 1504.00   3
  -1 -21   2 870.281 772.257   3
  -1 -21   1 32652.4 4446.65   3
   1 -21   0 18494.5 2813.02   3
  -1 -21   0 18130.6 3394.46   3
  -1 -21  -1 26591.7 3776.72   3
   1 -21   1 25133.1 3401.19   3
   1 -21   2 2397.11 1139.01   3
   1 -21   3 17856.9 3243.83   3
   1 -21   4 761.904 1235.57   3
   1 -21   5 8213.18 2337.06   3
   1 -21   6 10811.2 2798.30   3
  -1 -21  -6-1568.66 1155.28   1
   1 -21   7 497.091 792.244   3
  -1 -21  -7 26.9994 601.576   1
   1 -21   8-243.317 1202.61   3
   1 -21   9-664.044 1391.09   3
   1 -21  10-418.867 1878.10   3
   1 -21  11-534.563 1373.30   3
   1 -21  12-1570.36 2030.43   3
   1 -21  13 1543.82 2436.18   3
   1 -21  14 3723.38 2917.72   3
   1 -21  15-1470.98 3413.62   3
   1 -21  16 1194.65 1969.36   3
  -1 -20  16 880.786 1566.82   3
  -1 -20  15 2892.39 2588.41   3
  -1 -20  14-2049.34 1804.79   3
  -1 -20  13 1345.78 1391.37   3
  -1 -20  12 265.536 1431.48   3
  -1 -20  11 9421.23 3769.20   3
  -1 -20  10 4617.02 2330.49   3
  -1 -20   9 2396.07 1613.02   3
  -1 -20   8 10449.1 3175.05   3
  -1 -20   7 18753.5 4056.01   3
   1 -20  -6 395.201 406.685   1
  -1 -20   6 7026.54 2545.41   3
  -1 -20   5 15003.6 3207.22   3
  -1 -20   4 8121.61 2612.24   3
  -1 -20   3 9183.57 2338.64   3
  -1 -20   2 9719.12 2568.97   3
   1 -20  -1-137.196 442.757   3
  -1 -20   1 1852.52 790.513   3
  -1 -20   0 4818.34 1774.41   3
   1 -20   0 3828.97 1318.36   3
  -1 -20  -1 11792.4 2530.23   3
   1 -20   1 8769.38 2010.39   3
   1 -20   2 10767.1 2242.20   3
   1 -20   3 282.177 970.449   3
   1 -20   4 1627.96 1164.46   3
   1 -20   5 26071.7 4037.09   3
  -1 -20  -6 620.946 724.637   1
   1 -20   6 1285.79 1193.47   3
   1 -20   7 6499.83 2323.02   3
  -1 -20  -7 5700.73 2061.30   1
  -1 -20  -8 265.542 594.203   1
   1 -20   8 438.993 959.820   3
   1 -20   9 2892.57 2225.91   3
   1 -20  10 2186.25 1653.00   3
   1 -20  11 1700.56 2153.54   3
   1 -20  12 438.016 1239.37   3
   1 -20  13-2935.93 3045.81   3
   1 -20  14-1245.63 1783.77   3
   1 -20  15 559.208 1294.51   3
   1 -20  16-944.707 2362.86   3
  -1 -19  16 752.390 1506.95   3
  -1 -19  15 2859.09 2714.93   3
  -1 -19  14 2470.72 3110.23   3
  -1 -19  13 674.549 1985.06   3
  -1 -19  12 387.626 1450.05   3
  -1 -19  11-836.767 1713.93   3
  -1 -19  10 5587.83 2735.67   3
  -1 -19   9-643.847 1430.56   3
  -1 -19   8 2397.06 1481.96   3
  -1 -19   7 3719.49 2316.55   3
  -1 -19   6 175.545 789.454   3
   1 -19  -6-357.717 867.759   1
  -1 -19   5 47638.9 5679.55   3
  -1 -19   4 714.298 952.549   3
  -1 -19   3 15460.1 3165.36   3
  -1 -19   2 18766.1 3302.37   3
  -1 -19   1 23952.5 3573.83   3
   1 -19  -1 22619.5 2823.00   3
   1 -19   0 2087.42 1024.56   3
  -1 -19   0 3977.91 1245.68   3
   1 -19   1 65822.3 5157.18   3
  -1 -19  -1 72138.1 6078.40   3
   1 -19   2 33483.2 3862.62   3
   1 -19   3 7728.75 2049.75   3
   1 -19   4 9388.94 2345.17   3
   1 -19   5 270.855 1037.90   3
  -1 -19  -6 1511.93 1051.73   1
   1 -19   6 8749.53 2596.93   3
   1 -19   7 2050.79 1299.63   3
  -1 -19  -7 360.668 1015.59   1
  -1 -19  -8 8424.59 2446.84   1
   1 -19   8 21351.4 4142.20   3
   1 -19   9 545.339 1204.38   3
   1 -19  10 1211.77 1191.59   3
   1 -19  11 2256.31 1638.27   3
   1 -19  12 6820.56 3524.64   3
   1 -19  13-761.266 2199.94   3
   1 -19  14-3432.88 3003.21   3
   1 -19  15 346.932 1481.99   3
   1 -19  16-874.853 2830.59   3
  -1 -18  16 306.138 2289.94   3
  -1 -18  15 1831.36 2649.61   3
  -1 -18  14-1045.19 1577.89   3
  -1 -18  13 1029.91 1489.05   3
  -1 -18  12 285.459 1229.91   3
  -1 -18  11-2495.19 2164.85   3
  -1 -18  10 3668.23 2307.66   3
  -1 -18   9-2575.42 1763.11   3
  -1 -18   8 13287.6 3487.03   3
  -1 -18   7 744.162 1227.13   3
  -1 -18   6 7648.36 2346.37   3
   1 -18  -6 428.299 624.590   1
  -1 -18   5 4563.74 1909.61   3
  -1 -18   4 39593.1 4978.78   3
  -1 -18   3 2820.61 1392.00   3
  -1 -18   2 2156.71 1206.66   3
  -1 -18   1 2376.64 1314.30   3
   1 -18  -1 2529.52 1203.71   3
   1 -18   0 48987.3 4143.96   3
  -1 -18   0 51360.0 5163.81   3
  -1 -18  -1 1188.32 812.356   3
   1 -18   1 2285.00 1090.46   3
   1 -18   2 506.414 540.902   3
   1 -18   3 804.654 949.052   3
   1 -18   4 4818.18 1782.21   3
   1 -18   5 11889.5 2406.97   3
  -1 -18  -6-419.957 1214.12   1
   1 -18   6-566.179 1316.01   3
  -1 -18  -7 3302.16 1600.42   1
   1 -18   7-89.3500 1058.98   3
   1 -18   8 128.197 842.417   3
  -1 -18  -8 26.8191 585.856   1
   1 -18   9 3771.72 2026.64   3
  -1 -18  -9 4109.46 1594.38   1
   1 -18  10 1342.93 1209.19   3
   1 -18  11 1625.52 1549.29   3
   1 -18  12 6316.08 3128.37   3
   1 -18  13 1636.49 1702.94   3
   1 -18  14 4739.17 3031.94   3
   1 -18  15-375.139 1916.68   3
   1 -18  16-504.397 1812.20   3
   1 -18  17 902.393 2744.58   3
  -1 -17  17 790.428 1722.85   3
  -1 -17  16 376.662 2643.51   3
  -1 -17  15-4629.14 3383.01   3
  -1 -17  14 3539.34 2527.73   3
  -1 -17  13-1304.06 2117.25   3
  -1 -17  12-718.665 1395.26   3
  -1 -17  11 1484.12 2130.40   3
  -1 -17  10 3656.76 2466.72   3
  -1 -17   9 6654.33 2805.00   3
  -1 -17   8 483.867 1231.63   3
   1 -17  -7 2.47265 470.451   1
  -1 -17   7 1920.08 1182.54   3
   1 -17  -6 3036.62 1141.45   1
  -1 -17   6 11645.1 2728.74   3
  -1 -17   5 50007.4 5462.20   3
  -1 -17   4 54485.5 5638.45   3
  -1 -17   3-1280.84 1492.54   3
  -1 -17   2 1661.08 1016.28   3
  -1 -17   1 106138. 7163.90   3
   1 -17  -1 93472.1 5343.07   3
   1 -17   0 97791.0 5707.92   3
  -1 -17   0 94317.8 6713.19   3
  -1 -17  -1 1645.81 1121.39   3
   1 -17   1 720.800 727.396   3
  -1 -17  -2 57731.0 5049.17   3
   1 -17   2 59463.1 4827.82   3
   1 -17   3 35299.8 3921.83   3
   1 -17   4 1145.34 714.062   3
   1 -17   5 8550.02 2286.29   3
  -1 -17  -6 133.382 902.807   1
   1 -17   6 5235.82 1762.96   3
  -1 -17  -7 10076.2 2714.88   1
   1 -17   7 12003.8 2794.00   3
   1 -17   8 7859.75 2402.03   3
  -1 -17  -8 8318.67 2247.69   1
  -1 -17  -9 451.737 530.283   1
   1 -17   9 2133.69 1539.61   3
   1 -17  10 908.875 1652.04   3
   1 -17  11 1434.06 1493.46   3
   1 -17  12 870.706 1226.25   3
   1 -17  13 1162.91 1695.59   3
   1 -17  14 2806.12 2780.14   3
   1 -17  15 1534.23 2378.52   3
   1 -17  16 1323.64 1953.77   3
   1 -17  17-490.921 1849.42   3
  -1 -16  17 727.088 2459.72   3
  -1 -16  16-116.833 1939.22   3
  -1 -16  15 4003.27 2593.38   3
  -1 -16  14-4753.76 3378.44   3
  -1 -16  13 2437.86 2436.21   3
  -1 -16  12 2286.65 1263.55   3
  -1 -16  11 19360.5 4666.43   3
  -1 -16  10 5603.46 2573.59   3
  -1 -16   9 7253.33 2591.39   3
  -1 -16   8 2327.05 1686.26   3
   1 -16  -7 24204.7 2665.93   1
  -1 -16   7 32912.7 4968.02   3
  -1 -16   6 48042.0 5673.20   3
   1 -16  -6 4782.03 1425.86   1
  -1 -16   5 16624.9 3224.66   3
  -1 -16   4-1541.31 1639.34   3
  -1 -16   3 21980.0 3455.39   3
  -1 -16   2 25120.2 3540.64   3
   1 -16  -1-785.461 650.996   3
  -1 -16   1-233.548 850.115   3
  -1 -16   0 22.3505 851.291   3
   1 -16   0 2153.33 732.651   3
  -1 -16  -1 46615.9 4485.35   3
   1 -16   1 51697.6 4147.36   3
  -1 -16  -2 16017.3 2605.27   3
   1 -16   2 14670.7 2316.25   3
   1 -16   3-252.864 595.186   3
   1 -16   4-1004.71 1051.97   3
   1 -16   5 64635.4 5768.27   3
   1 -16   6 5670.88 1936.84   3
  -1 -16  -6 4235.76 1556.50   1
   1 -16   7 2879.54 1431.44   3
  -1 -16  -7 1365.08 1007.87   1
   1 -16   8 3209.21 1806.43   3
  -1 -16  -8 2010.71 1495.05   1
  -1 -16  -9 4898.67 1661.16   1
   1 -16   9 5160.02 2090.14   3
   1 -16  10 5491.95 2522.73   3
   1 -16  11 11681.3 3397.79   3
   1 -16  12 1544.18 1548.77   3
   1 -16  13-1063.86 1961.36   3
   1 -16  14-874.154 1623.27   3
   1 -16  15 1788.63 2028.53   3
   1 -16  16 3179.46 1946.38   3
   1 -16  17-363.616 1839.02   3
  -1 -15  17 1889.42 2630.31   3
  -1 -15  16 1010.26 2918.19   3
  -1 -15  15 1462.39 2857.00   3
  -1 -15  14 13.8366 1894.65   3
  -1 -15  13-1033.67 1363.50   3
  -1 -15  12 987.897 1787.21   3
  -1 -15  11 4878.67 2041.60   3
  -1 -15  10 9645.70 2973.01   3
  -1 -15   9 3942.42 2268.03   3
  -1 -15   8 10926.1 3074.59   3
   1 -15  -7 3902.21 1059.15   1
  -1 -15   7 7646.05 2373.16   3
  -1 -15   6 8088.57 2481.00   3
   1 -15  -6 4695.92 1313.83   1
  -1 -15   5 70393.9 6318.87   3
  -1 -15   4 32255.5 4101.20   3
  -1 -15   3 6416.45 2000.08   3
  -1 -15   2 11926.8 2223.47   3
  -1 -15   1 54171.7 4802.01   3
   1 -15  -1 45699.1 3467.06   3
  -1 -15   0 37266.6 3901.38   3
   1 -15   0 32200.8 3044.28   3
  -1 -15  -1 152080. 7768.05   3
   1 -15   1 139069. 6555.60   3
  -1 -15  -2 29568.3 3440.67   3
   1 -15   2 26655.8 3047.71   3
   1 -15   3 706.870 683.465   3
   1 -15   4 13643.0 2327.04   3
   1 -15   5 17129.0 2911.61   3
   1 -15   6 5904.58 1583.27   3
  -1 -15  -6 4509.62 1783.57   1
  -1 -15  -7 13268.2 2888.16   1
   1 -15   7 20454.0 3632.75   3
   1 -15   8 25184.3 4210.56   3
  -1 -15  -8 24071.6 3547.51   1
   1 -15   9 1367.92 1714.12   3
  -1 -15  -9 73.0376 640.663   1
  -1 -15 -10 639.333 657.043   1
   1 -15  10-840.864 1480.22   3
   1 -15  11 2231.99 1447.86   3
   1 -15  12 986.495 1935.74   3
   1 -15  13-235.396 1125.43   3
   1 -15  14 1054.37 2162.68   3
   1 -15  15 8121.50 3969.49   3
   1 -15  16-608.552 1820.37   3
   1 -15  17-1069.40 2675.69   3
  -1 -14  17 25.2446 1664.04   3
  -1 -14  16 6296.92 3353.29   3
  -1 -14  15-1007.49 1972.74   3
  -1 -14  14 932.726 1466.36   3
  -1 -14  13 2513.24 2295.01   3
  -1 -14  12-3171.12 2205.49   3
  -1 -14  11 6960.69 2530.67   3
  -1 -14  10 5285.39 2582.03   3
  -1 -14   9 8299.74 2916.74   3
  -1 -14   8 11045.4 3265.82   3
   1 -14  -8 7854.66 1366.99   1
   1 -14  -7-79.4566 450.253   1
  -1 -14   7-31.3766 1185.80   3
  -1 -14   6 1815.94 1257.54   3
   1 -14  -6 579.264 468.840   1
  -1 -14   5 8092.99 2136.76   3
  -1 -14   4 54625.2 5270.33   3
  -1 -14   3 63396.7 5415.54   3
  -1 -14   2 74369.9 5648.14   3
   1 -14  -1-0.44947 422.079   3
  -1 -14   1 1124.25 635.963   3
   1 -14   0 31655.2 2883.56   3
  -1 -14   0 36749.3 3777.91   3
   1 -14   1 7839.30 1512.54   3
  -1 -14  -1 6258.83 1655.04   3
  -1 -14  -2 74910.4 5273.57   3
   1 -14   2 71999.1 4823.58   3
   1 -14   3 6058.66 1486.66   3
   1 -14   4 23263.0 3091.73   3
  -1 -14  -5 815.405 1121.14   1
   1 -14   5 4154.53 1316.73   3
  -1 -14  -6 396.219 737.960   1
   1 -14   6 1211.66 854.886   3
   1 -14   7 11340.3 2674.32   3
  -1 -14  -7 6949.68 1945.78   1
   1 -14   8 3917.96 1891.13   3
  -1 -14  -8 4064.49 1504.10   1
  -1 -14  -9 6585.90 1957.11   1
   1 -14   9 14355.8 3434.81   3
   1 -14  10 2008.87 918.627   3
  -1 -14 -10 2166.08 1428.71   1
   1 -14  11 12902.7 3505.01   3
   1 -14  12 6899.26 3083.75   3
   1 -14  13 15983.0 4214.57   3
   1 -14  14 1638.63 1800.05   3
   1 -14  15-425.019 1561.98   3
   1 -14  16-786.924 2185.50   3
   1 -14  17 2904.28 2420.90   3
  -1 -13  18 1951.13 2699.31   3
  -1 -13  17 814.601 2235.11   3
  -1 -13  16-1607.58 1502.90   3
  -1 -13  15-1463.20 1426.85   3
  -1 -13  14 4593.76 2969.22   3
  -1 -13  13 1829.85 1753.51   3
  -1 -13  12-1749.62 1754.33   3
  -1 -13  11 1651.86 2016.77   3
  -1 -13  10 1897.20 1491.72   3
  -1 -13   9 14365.5 3242.68   3
   1 -13  -8 1.69266 352.695   1
  -1 -13   8-1541.40 1955.04   3
  -1 -13   7 755.352 963.765   3
   1 -13  -7 2679.24 820.867   1
   1 -13  -6 17745.6 2164.66   1
  -1 -13   6 19931.7 3417.82   3
  -1 -13   5 29680.1 3901.89   3
  -1 -13   4 997.588 1003.15   3
  -1 -13   3 2028.41 1131.31   3
  -1 -13   2 1482.34 677.090   3
  -1 -13   1 33341.0 3546.12   3
   1 -13  -1 29499.7 2548.75   3
  -1 -13   0 18235.6 2631.73   3
   1 -13   0 18277.0 2068.89   3
   1 -13   1 4182.44 1050.74   3
  -1 -13  -1 1985.45 866.466   3
  -1 -13  -2 178872. 7983.23   3
   1 -13   2 183602. 7323.39   3
   1 -13   3 61878.1 4543.81   3
   1 -13   4 3254.82 1184.84   3
   1 -13   5 3735.98 1318.28   3
  -1 -13  -5 4630.37 1668.31   1
  -1 -13  -6 92876.6 6419.48   1
   1 -13   6 87125.1 6588.43   3
   1 -13   7 50115.2 5495.67   3
  -1 -13  -7 51073.6 4991.97   1
   1 -13   8 27019.0 4262.19   3
  -1 -13  -8 24182.1 3294.58   1
  -1 -13  -9 891.184 976.308   1
   1 -13   9-1741.10 1754.80   3
  -1 -13 -10 6376.61 2079.15   1
   1 -13  10 5192.11 2266.45   3
  -1 -13 -11 6047.91 1879.54   1
   1 -13  11 6880.56 2607.82   3
   1 -13  12 12302.5 4030.39   3
   1 -13  13 6556.32 3166.35   3
   1 -13  14 3963.22 2455.14   3
   1 -13  15 990.085 2544.90   3
   1 -13  16-530.010 1394.88   3
   1 -13  17 1799.01 2491.26   3
   1 -13  18-930.146 3329.42   3
  -1 -12  18 80.8468 1472.81   3
  -1 -12  17 154.055 2193.36   3
  -1 -12  16 5757.34 3304.33   3
  -1 -12  15 3044.39 2460.96   3
  -1 -12  14 4694.09 2750.14   3
  -1 -12  13-1300.95 1296.36   3
  -1 -12  12 25425.9 5219.45   3
  -1 -12  11 11542.5 3422.32   3
  -1 -12  10 36881.5 5450.37   3
  -1 -12   9-1847.36 2081.77   3
   1 -12  -8 395.623 511.485   1
  -1 -12   8 1092.10 1253.58   3
  -1 -12   7 27270.9 4201.14   3
   1 -12  -7 23400.8 2191.32   1
   1 -12  -6 36566.7 2856.11   1
  -1 -12   6 41543.3 4754.75   3
  -1 -12   5 122.204 1092.21   3
   1 -12  -5 498.991 583.373   1
  -1 -12   4 6109.14 1682.11   3
  -1 -12   3 56657.8 4739.33   3
  -1 -12   2 29979.4 3359.85   3
   1 -12  -1-434.340 688.650   3
  -1 -12   1 648.803 871.530   3
   1 -12   0 12957.1 1625.51   3
  -1 -12   0 13995.6 2203.22   3
  -1 -12  -1 44824.5 3873.12   3
   1 -12   1 42916.5 3198.00   3
   1 -12   2 37293.9 3175.17   3
  -1 -12  -2 40077.2 3638.22   3
   1 -12   3 3763.60 1130.87   3
   1 -12   4 3895.75 1226.20   3
   1 -12   5 85359.3 6025.69   3
  -1 -12  -5 50924.0 5666.62   1
   1 -12   6 28920.0 3875.80   3
  -1 -12  -6 28067.1 3428.27   1
   1 -12   7 3951.59 1682.38   3
  -1 -12  -7 1222.08 817.892   1
   1 -12   8 8193.82 2382.83   3
  -1 -12  -8 7279.42 1816.10   1
  -1 -12  -9 10124.9 2244.09   1
   1 -12   9 10535.4 2921.50   3
   1 -12  10 10205.7 2816.49   3
  -1 -12 -10 9012.03 2421.66   1
   1 -12  11 8969.85 2874.65   3
  -1 -12 -11 9005.92 2336.68   1
   1 -12  12 12452.8 3869.87   3
   1 -12  13-214.636 1242.56   3
   1 -12  14 4537.80 2938.14   3
   1 -12  15-2402.40 1510.22   3
   1 -12  16-1553.83 1268.03   3
   1 -12  17 1437.08 1945.42   3
   1 -12  18-1839.59 2108.35   3
  -1 -11  18 1377.31 1919.10   3
  -1 -11  17 2599.24 2460.75   3
  -1 -11  16 1622.87 1605.84   3
  -1 -11  15-1791.91 2212.20   3
  -1 -11  14 2006.50 1653.44   3
  -1 -11  13 1444.30 1941.17   3
  -1 -11  12 1595.38 1359.25   3
  -1 -11  11 7506.23 2970.84   3
  -1 -11  10 30067.5 4860.25   3
   1 -11  -9 7397.84 1366.44   1
  -1 -11   9 8050.58 2490.12   3
  -1 -11   8 42324.5 5210.42   3
   1 -11  -8 35451.9 2868.93   1
  -1 -11   7 7386.60 2149.24   3
   1 -11  -7 6463.32 1134.32   1
  -1 -11   6 69637.9 6071.80   3
   1 -11  -6 61284.0 3492.58   1
   1 -11  -5 50902.1 3301.89   1
  -1 -11   5 93990.7 6499.32   3
  -1 -11   4 53880.0 4635.25   3
  -1 -11   3 2077.12 1255.67   3
  -1 -11   2 43995.5 3905.61   3
   1 -11  -1 113993. 4460.03   3
  -1 -11   1 122948. 6335.57   3
   1 -11   0 254905. 6933.31   3
  -1 -11   0 273664. 9170.21   3
   1 -11   1 67826.9 3823.16   3
  -1 -11  -1 69397.1 4558.26   3
   1 -11   2 470.342 499.205   3
  -1 -11  -2 419.838 605.697   3
   1 -11   3 918.773 845.641   3
   1 -11   4 90330.1 5585.13   3
   1 -11   5 75008.6 5568.45   3
  -1 -11  -5 57590.6 4641.42   1
  -1 -11  -6 13024.7 2302.35   1
   1 -11   6 15362.6 2680.05   3
  -1 -11  -7 22227.1 3070.93   1
   1 -11   7 21954.9 3558.74   3
   1 -11   8 2241.25 1645.93   3
  -1 -11  -8-113.390 511.620   1
  -1 -11  -9-125.212 517.099   1
   1 -11   9 2517.46 1610.62   3
   1 -11  10-954.188 1828.30   3
  -1 -11 -10 836.613 816.443   1
   1 -11  11-3108.36 2333.40   3
  -1 -11 -11-475.572 1009.20   1
   1 -11  12-447.268 1029.44   3
   1 -11  13-2932.95 2473.35   3
   1 -11  14-1597.06 2340.14   3
   1 -11  15 700.925 1580.02   3
   1 -11  16-714.975 1221.80   3
   1 -11  17-473.744 2289.77   3
   1 -11  18-156.099 2273.58   3
  -1 -10  18-2705.73 2525.43   3
  -1 -10  17 6266.63 3157.69   3
  -1 -10  16-4212.83 2689.99   3
  -1 -10  15 1824.22 2487.08   3
  -1 -10  14 2905.60 2537.80   3
  -1 -10  13-506.620 1191.82   3
  -1 -10  12 3395.20 1813.46   3
  -1 -10  11 32426.1 5472.34   3
  -1 -10  10 2217.31 1892.65   3
  -1 -10   9 24769.7 4444.91   3
   1 -10  -9 20421.0 2351.25   1
  -1 -10   8 15830.1 3459.04   3
   1 -10  -8 15498.2 1857.81   1
   1 -10  -7 11652.4 1476.48   1
  -1 -10   7 9672.63 2539.55   3
   1 -10  -6 22097.4 2005.18   1
  -1 -10   6 27311.9 3839.71   3
   1 -10  -5 43001.0 2953.53   1
  -1 -10   5 50066.7 4625.18   3
  -1 -10   4 73669.6 5441.38   3
  -1 -10   3 118280. 6423.39   3
  -1 -10   2 163868. 7182.88   3
  -1 -10   1 191.500 472.632   3
   1 -10  -1 169.402 245.475   3
   1 -10   0 124932. 4582.01   3
  -1 -10   0 127953. 5991.52   3
   1 -10   1 27304.2 2243.93   3
  -1 -10  -1 25353.9 2591.89   3
   1 -10   2 18923.0 2101.20   3
   1 -10   3 13763.9 2045.02   3
   1 -10   4 22764.4 2725.91   3
  -1 -10  -4 8040.82 1749.08   1
  -1 -10  -5-608.182 862.696   1
   1 -10   5-484.965 634.054   3
   1 -10   6 28932.7 3671.09   3
  -1 -10  -6 29781.9 3334.03   1
   1 -10   7 31808.7 4200.67   3
  -1 -10  -7 30704.7 3476.22   1
  -1 -10  -8 1134.30 783.716   1
   1 -10   8 862.432 1297.48   3
   1 -10   9 507.182 1661.59   3
  -1 -10  -9 303.266 665.693   1
  -1 -10 -10 17832.0 2952.78   1
   1 -10  10 21731.6 4302.83   3
  -1 -10 -11 4129.97 1504.34   1
   1 -10  11 6863.19 2774.64   3
   1 -10  12-2233.84 2080.06   3
  -1 -10 -12-1529.69 1040.81   1
   1 -10  13 23158.3 4942.23   3
   1 -10  14 146.675 1230.94   3
   1 -10  15 1314.74 2143.89   3
   1 -10  16 1191.37 1884.61   3
   1 -10  17 185.307 1644.15   3
   1 -10  18-422.605 1220.69   3
  -1  -9  18 2240.85 2437.10   3
  -1  -9  17 183.193 1448.04   3
  -1  -9  16 3680.01 2956.89   3
  -1  -9  15 1117.02 2285.33   3
  -1  -9  14-671.907 2070.83   3
  -1  -9  13 6609.14 3125.01   3
  -1  -9  12 2982.54 2193.71   3
  -1  -9  11 1465.75 1791.20   3
   1  -9 -10 104.989 331.331   1
  -1  -9  10-1307.36 1469.25   3
  -1  -9   9 29328.1 4672.18   3
   1  -9  -9 22191.9 2514.59   1
  -1  -9   8 4642.52 2248.03   3
   1  -9  -8 940.627 616.907   1
   1  -9  -7 10002.4 1369.38   1
  -1  -9   7 10314.3 2495.83   3
   1  -9  -6 5085.85 905.299   1
  -1  -9   6 2745.43 1652.47   3
   1  -9  -5 5759.84 1011.56   1
  -1  -9   5 11108.8 2210.60   3
  -1  -9   4 1021.39 1006.30   3
  -1  -9   3 2278.65 1108.70   3
  -1  -9   2 35536.7 3294.26   3
  -1  -9   1 10301.1 1835.01   3
   1  -9  -1 8417.42 1076.49   3
   1  -9   0 56463.3 2909.12   3
  -1  -9   0 56646.0 3868.37   3
   1  -9   1 362592. 7891.64   3
  -1  -9  -1 366123. 9768.00   3
   1  -9   2 95495.0 4458.94   3
   1  -9   3 147192. 6187.60   3
   1  -9   4 1601.70 836.950   3
  -1  -9  -4 1419.11 721.194   1
  -1  -9  -5 4604.49 1346.28   1
   1  -9   5 6073.75 1601.27   3
  -1  -9  -6 51759.6 4273.90   1
   1  -9   6 44712.2 4659.07   3
  -1  -9  -7 126646. 6859.74   1
  -1  -9  -8 27416.6 3630.04   1
  -1  -9  -9-298.626 617.734   1
  -1  -9 -10 908.886 551.963   1
  -1  -9 -11 13604.3 2743.69   1
  -1  -9 -12 2209.67 1560.63   1
   1  -9  13 3841.32 2913.56   3
   1  -9  14 4526.47 2799.97   3
   1  -9  15 911.355 2254.22   3
   1  -9  16-2830.05 2627.51   3
   1  -9  17 240.720 2268.10   3
   1  -9  18-375.977 1911.22   3
  -1  -8  18 4445.63 3030.01   3
  -1  -8  17-89.1246 1542.93   3
  -1  -8  16 6135.51 2797.17   3
  -1  -8  15-3081.94 2872.74   3
  -1  -8  14 3692.97 2003.53   3
  -1  -8  13-665.537 1769.85   3
  -1  -8  12 29820.6 5346.73   3
  -1  -8  11 2212.90 1807.29   3
   1  -8 -10 24495.0 2781.02   1
  -1  -8  10 27963.4 4667.31   3
  -1  -8   9 8964.79 2727.16   3
   1  -8  -9 8934.03 1653.04   1
  -1  -8   8 3000.83 1528.65   3
   1  -8  -8 2075.03 759.569   1
   1  -8  -7 10388.6 1420.06   1
  -1  -8   7 12179.2 2941.20   3
  -1  -8   6 87417.1 6434.59   3
   1  -8  -6 86396.0 3603.77   1
   1  -8  -5 12314.0 1297.46   1
  -1  -8   5 13399.1 2489.97   3
   1  -8  -4 2187.62 634.953   1
  -1  -8   4 9634.28 1862.59   3
  -1  -8   3 315362. 9777.47   3
  -1  -8   2 15570.4 2046.27   3
  -1  -8   1 24618.9 2463.50   3
   1  -8  -1 26913.9 1738.48   3
  -1  -8   0-137.915 671.862   3
   1  -8   0-12.2581 257.522   3
   1  -8   1 196329. 5458.53   3
  -1  -8  -1 196407. 6811.64   3
   1  -8   2 849.895 444.382   3
   1  -8   3 3271.98 1135.49   3
  -1  -8  -4 55665.2 4278.43   1
   1  -8   4 55304.6 4226.29   3
  -1  -8  -5 21984.9 3227.74   1
  -1  -8  -6 33049.6 3464.71   1
  -1  -8  -7-726.902 1038.89   1
  -1  -8  -8 14456.3 2706.07   1
  -1  -8  -9 47284.8 4634.61   1
  -1  -8 -10 33438.8 4014.78   1
  -1  -8 -11-1256.45 1026.51   1
  -1  -8 -12 7880.54 2440.70   1
  -1  -8 -13 6516.99 2288.98   1
   1  -8  15 1090.12 2585.34   3
   1  -8  16 1169.54 1728.61   3
   1  -8  17-149.221 2505.11   3
   1  -8  18 863.546 1654.39   3
  -1  -7  19-1061.11 1607.19   3
  -1  -7  18 5787.55 3446.46   3
  -1  -7  17-70.7147 1387.90   3
  -1  -7  16 1940.24 2286.94   3
  -1  -7  15-545.668 1210.44   3
  -1  -7  14 4346.63 2324.00   3
  -1  -7  13 3068.93 2287.65   3
  -1  -7  12 541.164 1569.89   3
  -1  -7  11 2431.63 2068.02   3
   1  -7 -10 36504.5 3537.26   1
  -1  -7  10 36757.1 5456.97   3
   1  -7  -9 7010.08 1561.58   1
  -1  -7   9 7371.55 2560.57   3
   1  -7  -8 15543.9 2056.14   1
  -1  -7   8 15784.0 3290.55   3
   1  -7  -7 7742.50 1226.65   1
  -1  -7   7 10526.8 2637.55   3
  -1  -7   6 158269. 8573.62   3
   1  -7  -6 146007. 4640.89   1
  -1  -7   5 126138. 7051.11   3
   1  -7  -5 126543. 3840.42   1
   1  -7  -4 247657. 5298.47   1
  -1  -7   4 272735. 9530.19   3
  -1  -7   3 4147.14 1135.57   3
  -1  -7   2 149435. 6069.97   3
  -1  -7   1 35007.9 2822.62   3
   1  -7   0 738029. 8631.53   3
  -1  -7   0 755211. 12662.0   3
   1  -7   1 85789.7 3401.83   3
  -1  -7  -1 96739.3 4573.20   3
   1  -7   2 39154.7 2660.68   3
   1  -7   3 44340.3 3250.13   3
  -1  -7  -4 59118.3 4629.38   1
  -1  -7  -5 7042.90 1564.43   1
  -1  -7  -6 142534. 6748.06   1
  -1  -7  -7 2324.74 943.087   1
  -1  -7  -8 660.093 1132.99   1
  -1  -7  -9 312.930 763.339   1
  -1  -7 -10 7899.76 2059.81   1
  -1  -7 -11 176.627 754.589   1
  -1  -7 -12 621.875 869.496   1
  -1  -7 -13 366.105 1039.83   1
   1  -7  16-944.868 1891.56   3
   1  -7  17-904.052 1571.51   3
   1  -7  18-1452.37 2577.29   3
  -1  -6  19-1033.62 1631.28   3
  -1  -6  18-259.990 1434.85   3
  -1  -6  17 4967.47 2696.83   3
  -1  -6  16 4759.77 2988.81   3
  -1  -6  15-1468.81 2224.61   3
  -1  -6  14 3460.15 2795.59   3
  -1  -6  13 3995.36 2501.58   3
  -1  -6  12 38893.6 5966.63   3
   1  -6 -11 27429.6 3369.37   1
  -1  -6  11 33227.2 5309.03   3
  -1  -6  10 41364.2 5918.60   3
   1  -6 -10 37153.3 3618.21   1
   1  -6  -9 16795.2 2355.32   1
  -1  -6   9 15792.9 3394.23   3
   1  -6  -8 13842.5 1921.10   1
  -1  -6   8 12960.8 2967.63   3
   1  -6  -7 4698.85 948.105   1
  -1  -6   7 4298.94 1339.09   3
  -1  -6   6 118957. 7318.12   3
   1  -6  -6 111231. 4125.83   1
   1  -6  -5 6119.63 835.036   1
  -1  -6   5 6271.19 1535.56   3
   1  -6  -4 26727.1 1536.49   1
  -1  -6   4 25261.7 2804.92   3
   1  -6  -3 253462. 4989.53   1
  -1  -6   3 265198. 8361.83   3
  -1  -6   2-715.000 936.320   3
   1  -6  -2 36.4937 208.174   1
  -1  -6   1 2367.14 861.069   3
  -1  -6   0 108481. 4593.92   3
   1  -6   0 108120. 2931.03   3
   1  -6   1 8830.71 973.196   3
  -1  -6  -1 10326.5 1495.57   3
   1  -6   2 111411. 4398.00   3
  -1  -6  -3-159.425 571.240   1
  -1  -6  -4 74441.6 4384.91   1
  -1  -6  -5 6965.97 1434.28   1
  -1  -6  -6 168858. 7138.56   1
  -1  -6  -7 22488.4 2820.10   1
  -1  -6  -8-264.272 909.215   1
  -1  -6  -9 4501.37 1790.87   1
  -1  -6 -10 25863.1 3704.44   1
  -1  -6 -11 7043.87 2534.55   1
  -1  -6 -12 1798.96 1234.72   1
  -1  -6 -13 4489.23 2120.10   1
   1  -6  17 5250.26 2944.50   3
   1  -6  18-1643.59 1592.15   3
   1  -6  19 2030.47 2615.94   3
  -1  -5  19-1393.88 2325.66   3
  -1  -5  18-974.107 1970.20   3
  -1  -5  17-3559.31 2986.50   3
  -1  -5  16 4044.36 2666.95   3
  -1  -5  15-4243.71 2403.94   3
  -1  -5  14 2239.30 1213.31   3
  -1  -5  13 395.228 1362.46   3
   1  -5 -11 4679.93 1346.83   1
   1  -5 -10 3744.78 1311.63   1
   1  -5  -9 10921.1 1962.11   1
   1  -5  -8 11082.7 1816.83   1
  -1  -5   7 11868.6 2551.81   3
   1  -5  -7 12513.3 1668.06   1
   1  -5  -6 45356.0 2849.54   1
  -1  -5   6 46168.1 4521.41   3
   1  -5  -5 2718.22 588.271   1
  -1  -5   5 2300.42 1421.43   3
   1  -5  -4 4797.63 631.896   1
  -1  -5   4 4671.83 1241.29   3
   1  -5  -3 457.889 235.001   1
  -1  -5   3 1764.64 832.283   3
   1  -5  -2 17288.1 1272.62   1
  -1  -5   2 15281.6 1789.03   3
   1  -5  -1 18446.5 1518.32   1
  -1  -5   1 22231.7 2009.86   3
  -1  -5   0 74995.0 3592.86   3
   1  -5   0 76840.2 2095.00   3
   1  -5   1 381502. 5131.30   2
   1  -5   1 375989. 6104.40   3
  -1  -5  -3 190907. 6475.16   1
  -1  -5  -4 109814. 5469.98   1
  -1  -5  -5 81041.3 4684.18   1
  -1  -5  -6 30573.5 3094.52   1
  -1  -5  -7 524027. 13263.8   1
  -1  -5  -8 2256.01 1146.35   1
  -1  -5  -9 838.887 715.704   1
  -1  -5 -10 404.301 640.811   1
  -1  -5 -11 13255.2 3065.87   1
  -1  -5 -12 456.457 810.622   1
  -1  -5 -13 3104.40 1408.00   1
  -1  -5 -14 790.593 1003.17   1
   1  -5  18 3792.26 3137.17   3
   1  -5  19-1174.35 2514.20   3
  -1  -4  19 2859.57 2458.93   3
  -1  -4  18-4482.89 2799.97   3
  -1  -4  17 4557.75 2804.29   3
  -1  -4  16 1303.78 2091.13   3
  -1  -4  15 647.378 1646.24   3
  -1  -4  14 3.89687 1799.65   3
   1  -4 -12 15015.4 2713.22   1
   1  -4 -11 4705.56 1409.79   1
   1  -4 -10 14771.2 2514.91   1
   1  -4  -9 25586.0 3038.46   1
   1  -4  -8 3769.77 1100.08   1
   1  -4  -7 82475.7 4351.88   1
   1  -4  -7 81236.0 6136.21   2
   1  -4  -6 25163.5 3116.70   2
   1  -4  -6 28179.2 2227.22   1
   1  -4  -5 97217.3 5492.56   2
  -1  -4   5 86017.6 5615.10   3
   1  -4  -5 99009.5 3588.28   1
  -1  -4   4 15234.0 2214.70   3
   1  -4  -4 15311.2 1982.46   2
   1  -4  -4 16784.6 1164.37   1
  -1  -4   3 350900. 8962.74   3
   1  -4  -3 366317. 8180.28   2
  -1  -4   2 20590.0 1959.78   3
   1  -4  -1 13659.9 1113.12   1
  -1  -4   1 189.376 556.235   3
  -1  -4   0 15.3261 338.739   3
  -1  -4  -1 203498. 5496.78   3
   1  -4   1 183169. 3413.20   2
  -1  -4  -2 29.5712 555.894   1
  -1  -4  -3 76510.6 4381.31   1
  -1  -4  -4-2.60266 441.516   1
  -1  -4  -5 139085. 5939.55   1
  -1  -4  -6 27238.5 2900.27   1
  -1  -4  -7 83324.5 5220.46   1
  -1  -4  -8 12589.0 2278.38   1
  -1  -4  -9 42165.0 4534.04   1
  -1  -4 -10 1769.65 902.366   1
  -1  -4 -11 6840.22 1846.08   1
  -1  -4 -12 3109.37 1464.49   1
  -1  -4 -13 20879.2 4041.97   1
  -1  -4 -14-96.4745 1132.62   1
   1  -4  19 2044.09 2197.49   3
  -1  -3  19 1442.94 1987.95   3
  -1  -3  18-4915.06 3533.65   3
  -1  -3  17 83.4557 1835.82   3
  -1  -3  16-3011.17 3773.40   3
   1  -3 -12 70.6617 778.925   1
   1  -3 -11-590.181 979.841   1
   1  -3 -10 24977.7 3217.97   1
   1  -3  -9 17609.5 2514.69   1
   1  -3  -9 21673.5 3617.64   2
   1  -3  -8 1871.98 1288.06   2
   1  -3  -8 247.410 598.458   1
   1  -3  -7-616.675 981.557   2
   1  -3  -7 351.762 451.464   1
   1  -3  -6 231584. 6799.23   1
   1  -3  -6 230029. 9402.68   2
   1  -3  -5 166.021 406.274   1
   1  -3  -5-298.876 544.561   2
  -1  -3   4 377368. 10459.5   3
   1  -3  -4 407624. 6363.17   1
   1  -3  -4 390315. 9862.83   2
  -1  -3   3 11863.8 1677.41   3
   1  -3  -3 10916.9 1428.24   2
   1  -3  -2 104728. 3515.64   2
  -1  -3   2 100294. 4100.74   3
  -1  -3  -2 1671.30 671.147   1
   1  -3   2 813.284 320.782   2
  -1  -3  -3 255757. 7067.41   1
   1  -3   4 126142. 3980.51   4
  -1  -3  -4 138146. 5471.13   1
   1  -3   5 4979.56 769.250   4
  -1  -3  -5 4146.56 1065.62   1
  -1  -3  -6 42421.9 3681.57   1
   1  -3   6 37453.7 2289.94   4
  -1  -3  -7 62223.1 4579.34   1
   1  -3   7 51689.5 2742.29   4
   1  -3   8 824.706 440.156   4
  -1  -3  -8 1333.48 992.059   1
  -1  -3  -9 2283.85 1104.71   1
   1  -3   9 2029.29 556.899   4
  -1  -3 -10-840.194 1033.95   1
  -1  -3 -11 5876.73 2077.34   1
  -1  -3 -12 294.116 780.335   1
  -1  -3 -13 2880.77 1753.47   1
  -1  -3 -14 1238.97 1150.30   1
   1  -3  19 507.119 1722.36   3
  -1  -2  19-2652.73 2696.09   3
  -1  -2  18 2306.47 2254.44   3
  -1  -2  17-542.658 1314.10   3
   1  -2 -13-1562.53 1292.36   1
   1  -2 -12 43732.2 4961.39   1
   1  -2 -11 1972.65 1354.36   1
   1  -2 -10 106703. 8648.02   2
   1  -2 -10 101626. 6644.53   1
   1  -2  -9 1171.06 1018.66   1
   1  -2  -9 891.753 919.166   2
  -1  -2   9 282.550 153.989   4
   1  -2  -8 21188.9 3488.55   2
  -1  -2   8 18209.2 1392.31   4
   1  -2  -8 20880.3 2707.91   1
   1  -2  -7 3917.07 1007.18   1
  -1  -2   7 3983.08 617.270   4
   1  -2  -7 3025.21 1119.46   2
  -1  -2   6 162836. 4007.64   4
   1  -2  -6 181801. 6403.99   1
   1  -2  -6 182444. 8401.91   2
  -1  -2   5 18185.7 1282.67   4
   1  -2  -5 18252.0 1759.25   1
   1  -2  -5 18101.0 2421.67   2
   1  -2  -4 34432.0 2062.49   1
   1  -2  -4 35415.2 2917.56   2
  -1  -2   4 31265.5 1684.99   4
  -1  -2   3-520.898 572.466   3
  -1  -2   3 280.858 315.303   4
   1  -2  -3 459.598 428.836   2
   1  -2  -3 429.259 209.417   1
  -1  -2   2-0.18444 1183.83   4
  -1  -2   2-0.28058 1520.82   3
   1  -2   2-0.22121 564.760   4
  -1  -2  -2-106.088 779.348   1
   1  -2   3 58348.4 2678.76   4
  -1  -2  -3 56769.5 3180.59   1
  -1  -2  -4 265381. 7534.32   1
   1  -2   4 239289. 5918.97   4
  -1  -2  -5 289.399 536.617   1
   1  -2   5 471.559 410.928   4
  -1  -2  -6 137334. 6411.61   1
   1  -2   6 126244. 4550.46   4
  -1  -2  -7 7101.07 1665.84   1
   1  -2   7 6416.74 1017.99   4
   1  -2   8 2095.19 590.421   4
  -1  -2  -8 2516.71 1089.81   1
  -1  -2  -9 898.916 1138.43   1
   1  -2   9 982.757 503.022   4
  -1  -2 -10 53014.1 5317.68   1
  -1  -2 -11 2615.61 1646.60   1
  -1  -2 -12 6145.88 1801.15   1
  -1  -2 -13 359.031 944.440   1
  -1  -2 -14-409.385 980.580   1
  -1  -2 -15 317.478 886.532   1
  -1  -1  19-1466.82 1752.99   3
  -1  -1  18-595.934 1555.35   3
  -1  -1  17 2586.23 3001.76   3
   1  -1 -13 6713.28 1933.07   1
   1  -1 -12 303.153 882.342   1
   1  -1 -11 146.166 934.488   1
   1  -1 -11 291.782 1763.01   2
  -1  -1  10 16268.7 1617.25   4
   1  -1 -10 19040.3 2992.02   1
   1  -1  -9 27174.0 4293.22   2
   1  -1  -9 24807.4 3209.65   1
   1  -1  -8 3666.18 1854.77   2
   1  -1  -8 782.236 654.813   1
   1  -1  -7 10491.1 1845.57   1
   1  -1  -7 11106.7 2387.78   2
   1  -1  -6 91188.6 4844.28   1
   1  -1  -6 88461.7 5833.81   2
   1  -1  -5 79929.4 5018.52   2
   1  -1  -5 87407.3 4157.70   1
   1  -1  -4 422216. 10362.7   2
   1  -1  -4 430941. 8061.24   1
   1  -1  -3 553200. 7390.54   1
   1  -1  -3 567161. 10515.6   2
  -1  -1   3 555014. 7399.94   4
   1  -1  -2 145.686 536.088   2
  -1  -1   2-11.6185 455.758   3
  -1  -1  -2-0.26520 797.449   1
  -1  -1  -3 340014. 7756.62   1
   1  -1   3 319162. 6731.23   4
  -1  -1  -4 60705.5 3713.41   1
   1  -1   4 59462.1 2964.46   4
   1  -1   5 2527.35 724.722   4
  -1  -1  -5 2616.62 908.515   1
  -1  -1  -6 5082.00 1466.39   1
   1  -1   6 6533.37 1092.31   4
  -1  -1  -7 119501. 6623.13   1
   1  -1   7 94333.9 4376.11   4
   1  -1   8 1074.80 523.946   4
  -1  -1  -8-439.678 627.560   1
   1  -1   9 7913.47 1447.22   4
  -1  -1  -9 15755.8 2762.24   1
  -1  -1 -10 1439.42 1486.17   1
  -1  -1 -11 15692.4 3052.52   1
  -1  -1 -12 1573.91 1044.39   1
  -1  -1 -13 7217.90 2564.26   1
  -1  -1 -14-146.350 875.577   1
  -1  -1 -15 2140.43 2017.98   1
  -1   0  19 2768.48 2093.42   3
  -1   0  18-3022.03 2250.84   3
   1   0 -13-846.369 1357.14   1
   1   0 -12-997.510 1542.62   2
   1   0 -12 2020.89 1693.40   1
   1   0 -11 2604.78 2109.22   2
   1   0 -11 157.354 661.062   1
   1   0 -10 764.198 1374.76   2
   1   0 -10-219.229 719.997   1
   1   0  -9 53641.2 5865.13   2
   1   0  -9 57385.4 5003.31   1
   1   0  -8-5.92586 925.979   2
   1   0  -8-331.139 530.371   1
   1   0  -7 106629. 5912.81   1
   1   0  -7 106493. 7046.72   2
   1   0  -6-1034.38 606.313   2
   1   0  -6-214.107 620.460   1
   1   0  -5 295556. 8258.16   1
   1   0  -5 298282. 9846.74   2
   1   0  -4-3.01274 434.679   1
   1   0  -4-568.039 651.105   2
   1   0  -3 5237.37 823.332   1
   1   0  -3 6313.69 1194.34   2
  -1   0  -3 54278.0 3148.00   1
  -1   0  -4 1428.32 826.101   1
  -1   0  -5 9312.98 1752.38   1
  -1   0  -6 970.731 601.525   1
  -1   0  -7 6101.72 1762.28   1
  -1   0  -8-328.432 839.391   1
  -1   0  -9 7092.81 1921.28   1
  -1   0 -10 1463.74 978.881   1
  -1   0 -11 12427.5 2824.62   1
  -1   0 -12 292.859 725.941   1
  -1   0 -13 22755.2 4543.39   1
  -1   0 -14 525.198 1339.76   1
  -1   0 -15-412.930 1795.49   1
  -1   1  19 1347.09 1799.31   3
   1   1 -14 46.5494 646.508   1
   1   1 -13 7560.16 2391.88   1
   1   1 -13 8358.23 3060.51   2
   1   1 -12 369.072 1028.48   1
   1   1 -12 724.377 1682.83   2
   1   1 -11 628.059 580.933   1
   1   1 -11-1268.08 2062.02   2
   1   1 -10 16027.1 2896.94   1
   1   1 -10 20288.7 3813.42   2
   1   1  -9 28011.2 3603.26   1
   1   1  -9 27610.3 4227.28   2
   1   1  -8-240.325 1265.16   2
   1   1  -8 2031.32 1039.34   1
   1   1  -7 9107.28 1734.06   1
   1   1  -7 6394.84 1915.65   2
   1   1  -6 91270.0 5289.20   1
   1   1  -6 85868.5 5832.81   2
   1   1  -5 80385.8 4487.00   1
   1   1  -5 77294.9 5057.68   2
   1   1  -4 417539. 9440.71   1
   1   1  -4 426890. 10925.6   2
   1   1  -3 567318. 9612.13   1
   1   1  -3 562464. 10959.3   2
  -1   1  -3 345879. 8152.33   1
  -1   1  -4 62692.6 3906.80   1
  -1   1  -5 2473.41 1045.67   1
  -1   1  -6 8248.41 1840.21   1
  -1   1  -7 121186. 7001.31   1
  -1   1  -8 902.860 1049.89   1
  -1   1  -9 12962.0 2693.27   1
  -1   1 -10 2149.63 1483.63   1
  -1   1 -11 21618.1 3667.65   1
  -1   1 -12 522.407 1164.26   1
  -1   1 -13 5540.32 2499.92   1
  -1   1 -14 1099.54 1303.79   1
  -1   1 -15 636.021 1044.79   1
  -1   2  19 2373.15 2094.10   3
   1   2 -14 4122.10 2234.94   1
   1   2 -13-470.513 1222.70   1
   1   2 -13-658.815 1197.11   2
   1   2 -12 47908.5 6535.94   2
   1   2 -12 48414.4 5662.41   1
   1   2 -11 1025.95 920.852   1
   1   2 -11-2398.75 2171.50   2
   1   2 -10 106775. 7612.85   1
   1   2 -10 108542. 8663.75   2
   1   2  -9 286.350 1200.39   2
   1   2  -9-105.977 714.387   1
   1   2  -8 24989.7 3665.83   2
   1   2  -8 20587.4 3027.90   1
   1   2  -7 5202.74 1475.87   1
   1   2  -7 4960.59 1744.23   2
   1   2  -6 177988. 8433.11   2
   1   2  -6 179918. 7797.41   1
   1   2  -5 18231.4 2327.22   1
   1   2  -5 18407.1 2571.13   2
  -1   2   4 27693.0 1802.75   1
   1   2  -4 34781.2 3153.54   2
   1   2  -4 37199.7 2981.17   1
   1   2  -3 731.531 501.229   2
  -1   2   3-24.8910 139.162   1
   1   2  -3 959.191 646.184   1
   1   2  -2-0.28119 1648.99   1
   1   2  -2-0.18650 1337.49   4
  -1   2  -2-0.21417 633.085   2
  -1   2  -2 10494.7 1362.26   4
  -1   2  -3 60681.3 3693.26   1
  -1   2  -3 60167.7 3273.42   2
  -1   2  -4 265843. 8464.54   1
  -1   2  -4 246932. 7736.07   2
  -1   2  -5-151.362 588.826   2
  -1   2  -5 267.164 884.047   1
  -1   2  -6 141545. 7284.04   2
  -1   2  -6 142887. 7317.66   1
  -1   2  -7 8980.41 2188.24   2
  -1   2  -7 7773.94 2021.64   1
  -1   2  -8 4517.41 1411.43   1
  -1   2  -9-675.628 840.283   1
  -1   2 -10 48925.7 5432.39   1
  -1   2 -11 2383.20 1354.99   1
  -1   2 -12 11162.4 3189.18   1
  -1   2 -13 638.558 979.286   1
  -1   2 -14 1140.34 1326.91   1
  -1   2 -15 1004.00 1637.73   1
  -1   2 -16 1171.34 2000.58   1
  -1   3  19 315.089 1847.97   3
   1   3 -14-2053.52 1453.80   1
   1   3 -14 1840.23 1519.21   2
   1   3 -13 1302.70 1327.51   1
   1   3 -13-378.223 1287.63   2
   1   3 -12 500.758 1494.69   2
   1   3 -12 971.486 1295.64   1
   1   3 -11 1380.42 1349.91   1
   1   3 -11 1512.05 1657.17   2
   1   3 -10 24994.0 3816.53   1
   1   3 -10 21693.9 3880.01   2
   1   3  -9 19201.9 3452.08   2
   1   3  -9 21389.9 3408.18   1
   1   3  -8 1813.90 1077.66   1
   1   3  -8 817.850 815.891   2
   1   3  -7-682.350 971.070   2
   1   3  -7 520.366 589.441   1
   1   3  -6 232845. 9328.74   1
   1   3  -6 219909. 9641.08   2
   1   3  -5-266.268 494.192   1
   1   3  -5 658.952 609.074   2
  -1   3   4 374331. 5901.81   1
   1   3  -4 384634. 10612.6   2
   1   3  -4 401151. 10412.9   1
   1   3  -3 10252.9 944.057   4
   1   3  -3 10916.1 1667.43   2
   1   3  -3 10661.0 1645.95   1
   1   3  -2 102853. 3379.42   4
   1   3  -2 103014. 4286.64   2
   1   3  -2 103161. 4397.31   1
  -1   3  -2 1731.06 537.482   4
  -1   3  -2 1462.90 627.235   1
  -1   3  -2 1855.15 614.022   2
  -1   3  -3 258209. 7871.23   1
  -1   3  -3 248924. 5601.89   4
  -1   3  -3 235596. 6559.10   2
  -1   3  -4 142105. 6470.39   1
  -1   3  -4 134026. 5791.62   2
  -1   3  -5 4998.36 1302.01   2
  -1   3  -5 6202.43 1675.10   1
  -1   3  -6 45699.2 4154.03   2
  -1   3  -6 44112.2 4219.47   1
  -1   3  -7 64319.8 5375.84   2
  -1   3  -7 59649.5 5074.63   1
  -1   3  -8 612.700 953.127   1
  -1   3  -8 1333.93 1264.42   2
  -1   3  -9 1914.67 833.285   1
  -1   3  -9 1965.65 1193.64   2
  -1   3 -10 45.1952 772.347   1
  -1   3 -11 6619.96 2278.09   1
  -1   3 -12 279.894 1226.69   1
  -1   3 -13 2480.34 1841.76   1
  -1   3 -14 1954.68 1958.63   1
  -1   3 -15 1503.97 1841.31   1
  -1   3 -16 1044.06 1567.04   1
   1   4 -15 319.462 854.973   1
   1   4 -14 543.274 1718.65   1
   1   4 -14 2141.25 1834.14   2
   1   4 -13 1901.27 2061.93   2
   1   4 -13 506.092 837.925   1
   1   4 -12 12114.1 3470.93   2
   1   4 -12 13150.7 3153.95   1
   1   4 -11 4143.05 1737.98   1
   1   4 -11 5477.35 2067.55   2
   1   4 -10 17316.3 3505.63   1
   1   4 -10 13936.9 3382.87   2
   1   4  -9 30864.1 4601.53   2
   1   4  -9 30229.8 4067.92   1
   1   4  -8 3776.75 1867.25   2
   1   4  -8 2724.63 1462.99   1
   1   4  -7 77390.9 5934.28   1
   1   4  -7 81419.3 6419.70   2
   1   4  -6 27129.6 3309.75   1
   1   4  -6 26279.0 3386.46   2
   1   4  -5 91656.7 5896.17   2
   1   4  -5 91564.6 5686.97   1
   1   4  -4 14297.6 1004.09   4
   1   4  -4 15566.8 2233.87   2
   1   4  -4 15253.0 2150.46   1
   1   4  -3 356682. 9289.95   2
   1   4  -3 347746. 6127.58   4
   1   4  -3 346397. 9682.33   1
   1   4  -2 20907.5 2085.64   2
   1   4  -2 23441.6 2313.09   1
  -1   4   1 8584.93 843.555   1
  -1   4   1 6325.57 709.412   2
  -1   4  -1 148446. 5090.29   1
  -1   4  -1 154562. 3149.68   2
  -1   4  -2-444.730 457.449   1
  -1   4  -2-49.1451 258.222   2
  -1   4  -3 88448.8 4048.85   2
  -1   4  -3 90314.3 4846.94   1
  -1   4  -3 84877.0 3338.11   4
  -1   4  -4 82.2611 358.288   4
  -1   4  -4 404.683 482.060   1
  -1   4  -4-243.639 507.785   2
  -1   4  -5 129162. 6855.84   1
  -1   4  -5 123358. 6288.60   2
  -1   4  -6 29781.6 3521.32   1
  -1   4  -6 27747.2 3289.09   2
  -1   4  -7 85963.9 6394.29   1
  -1   4  -7 87890.2 6374.67   2
  -1   4  -8 12833.9 2532.12   1
  -1   4  -8 12384.4 2683.80   2
  -1   4  -9 48431.5 5359.14   1
  -1   4  -9 49709.9 5531.18   2
  -1   4 -10 5500.10 2065.98   1
  -1   4 -10 4818.48 2135.81   2
  -1   4 -11 5474.82 2378.07   1
  -1   4 -12 5731.13 2181.21   1
  -1   4 -13 21582.5 4957.63   1
  -1   4 -14 2582.71 1847.73   1
  -1   4 -15 171545. 12821.0   1
  -1   4 -16 1874.75 1819.91   1
   1   5 -15 1338.31 1166.73   1
   1   5 -15 2099.45 2029.27   2
   1   5 -14 843.867 812.434   1
   1   5 -14 376.551 1292.11   2
   1   5 -13 982.453 1317.20   2
   1   5 -13-29.1924 1020.12   1
   1   5 -12 5423.11 2852.13   2
   1   5 -12 1190.31 1132.96   1
   1   5 -11 9166.74 2821.91   2
   1   5 -11 8070.69 2820.06   1
   1   5 -10 1572.11 1598.20   2
   1   5 -10 2718.28 1291.73   1
   1   5  -9 10546.9 3144.16   2
   1   5  -9 15861.2 3163.59   1
   1   5  -8 12308.8 2752.99   2
   1   5  -8 13490.8 2898.29   1
   1   5  -7 13491.9 2901.10   2
   1   5  -7 13803.2 2487.99   1
   1   5  -6 45891.4 4659.33   2
   1   5  -6 55290.5 4893.26   1
   1   5  -5 3326.54 1542.15   2
   1   5  -5 3560.23 1200.91   1
   1   5  -4 5537.42 1406.18   2
   1   5  -4 6924.60 1612.23   1
   1   5  -4 5242.92 739.643   4
   1   5  -3-149.446 770.483   2
   1   5  -3-108.503 530.541   1
   1   5  -2 17856.3 1960.24   2
   1   5  -2 17224.5 2171.99   1
  -1   5   1 19418.5 1437.94   1
  -1   5   1 17889.9 1126.82   3
   1   5  -1 21391.5 2220.64   1
  -1   5   0 65721.3 3156.95   1
  -1   5   0 66804.0 2063.40   3
  -1   5  -1 368562. 8717.63   1
  -1   5  -1 374229. 5300.12   2
  -1   5  -2 9507.95 1610.60   1
  -1   5  -2 9898.45 1163.44   2
  -1   5  -3 162107. 4852.58   4
  -1   5  -3 160532. 5545.55   2
  -1   5  -3 166378. 7035.83   1
  -1   5  -4 108639. 3933.32   4
  -1   5  -4 107715. 5223.93   2
  -1   5  -4 120735. 6421.70   1
  -1   5  -5 88226.5 5919.14   1
  -1   5  -5 82515.8 5055.52   2
  -1   5  -6 31374.4 3459.69   2
  -1   5  -6 32038.1 3801.98   1
  -1   5  -7 520064. 15527.2   2
  -1   5  -7 533879. 16354.6   1
  -1   5  -8 1463.19 1146.97   2
  -1   5  -8-462.033 1428.09   1
  -1   5  -9-951.465 1067.90   2
  -1   5  -9 1319.19 1215.02   1
  -1   5 -10 2089.85 1815.05   2
  -1   5 -10-5334.25 2043.78   1
  -1   5 -11 19678.1 3985.24   1
  -1   5 -12 4587.60 2362.38   1
  -1   5 -13 4922.98 2469.54   1
  -1   5 -14 167.883 1689.74   1
  -1   5 -15 1910.16 1576.14   1
  -1   5 -16 647.034 2046.54   1
   1   6 -15 2073.83 1520.00   1
   1   6 -15 2382.22 1942.46   2
   1   6 -14-477.712 1213.59   1
   1   6 -14 322.780 1865.85   2
   1   6 -13 3378.72 2255.21   1
   1   6 -13 2840.70 1491.84   2
   1   6 -12 44840.3 6575.07   2
   1   6 -12 37559.3 5513.63   1
   1   6 -11 31301.6 4755.48   1
   1   6 -11 27173.9 4852.60   2
   1   6 -10 41061.0 5076.81   1
   1   6 -10 40377.2 5460.68   2
   1   6  -9 21656.3 3830.79   1
   1   6  -9 22880.2 3744.94   2
   1   6  -8 18242.6 3326.64   1
   1   6  -8 18770.3 3431.90   2
   1   6  -7 6400.94 1991.95   2
   1   6  -7 4451.38 1425.48   1
   1   6  -6 119005. 7494.57   2
   1   6  -6 121050. 7438.75   1
   1   6  -5 7749.93 1985.51   1
   1   6  -5 8163.79 1726.75   2
   1   6  -4 28196.0 3098.30   2
   1   6  -4 27495.6 3210.21   1
   1   6  -3 275728. 9435.54   1
   1   6  -3 277273. 8652.25   2
   1   6  -2 3431.43 1124.68   1
   1   6  -2 229.190 477.095   2
   1   6  -1 1387.11 811.321   1
  -1   6   1 2410.99 605.545   1
  -1   6   0 106030. 4405.74   1
  -1   6  -1 7877.01 834.878   2
  -1   6  -1 8308.27 1512.19   1
  -1   6  -2 108275. 5558.81   1
  -1   6  -2 114289. 4087.08   2
  -1   6  -3 225.136 778.165   1
  -1   6  -3 502.776 365.030   2
  -1   6  -4 67671.4 3167.52   4
  -1   6  -4 67943.4 4171.55   2
  -1   6  -4 65361.8 4971.92   1
  -1   6  -5 7107.18 1780.65   1
  -1   6  -5 5697.63 1404.19   2
  -1   6  -5 5101.72 819.750   4
  -1   6  -6 164193. 8037.32   2
  -1   6  -6 179177. 9198.45   1
  -1   6  -7 23446.9 3339.11   2
  -1   6  -7 24211.5 3702.82   1
  -1   6  -8-1250.65 926.009   2
  -1   6  -8-15.2704 1083.38   1
  -1   6  -9 10671.6 2821.58   2
  -1   6  -9 8041.74 2487.99   1
  -1   6 -10 29575.1 4570.62   1
  -1   6 -10 30782.2 4671.76   2
  -1   6 -11 9356.09 2515.48   1
  -1   6 -11 7991.05 2856.85   2
  -1   6 -12 767.799 1145.56   1
  -1   6 -13 7054.76 2622.34   1
  -1   6 -14-85.8609 933.428   1
  -1   6 -15-426.795 1774.61   1
  -1   6 -16 643.487 1242.80   1
  -1   6 -17 3935.73 2778.83   1
   1   7 -15 3391.14 2385.09   2
   1   7 -15-1655.09 1758.12   1
   1   7 -14-489.480 1862.87   1
   1   7 -14 3103.08 2666.73   2
   1   7 -13 69.5402 1114.53   2
   1   7 -13 747.824 994.068   1
   1   7 -12 477.867 1066.66   2
   1   7 -12 959.413 1147.13   1
   1   7 -11 915.038 1444.99   2
   1   7 -11 460.823 1063.05   1
   1   7 -10 39261.5 5319.60   2
   1   7 -10 36049.0 5034.36   1
   1   7  -9 7841.83 2679.89   2
   1   7  -9 13127.5 3142.79   1
   1   7  -8 17998.1 3462.83   2
   1   7  -8 16796.3 3357.19   1
   1   7  -7 9917.72 1991.22   1
   1   7  -7 11019.0 2425.25   2
   1   7  -6 159384. 8622.36   2
   1   7  -6 163453. 9030.16   1
   1   7  -5 135633. 7385.21   2
   1   7  -5 141054. 8065.41   1
   1   7  -5 116424. 3463.96   4
   1   7  -4 264364. 9522.01   2
   1   7  -4 270700. 10579.4   1
   1   7  -3 1583.45 656.714   2
   1   7  -3 4255.75 1082.02   1
   1   7  -2 158982. 7223.48   1
   1   7  -2 146684. 6032.14   2
  -1   7   1 39194.5 2591.28   1
   1   7  -1 38344.9 3301.55   1
  -1   7   0 705123. 12358.7   1
  -1   7  -1 85545.5 3005.95   2
  -1   7  -1 86459.5 4846.34   1
  -1   7  -2 40088.0 2502.48   2
  -1   7  -2 39700.8 3500.41   1
  -1   7  -3 37798.2 2911.95   2
  -1   7  -3 37449.9 3678.43   1
  -1   7  -4 72963.8 4519.00   2
  -1   7  -4 73803.9 5486.79   1
  -1   7  -5 7693.00 1066.75   4
  -1   7  -5 7395.62 1990.64   1
  -1   7  -5 7381.79 1525.88   2
  -1   7  -6 137767. 7450.15   2
  -1   7  -6 142009. 8435.95   1
  -1   7  -6 126181. 3949.45   4
  -1   7  -7 2445.08 1253.31   1
  -1   7  -7 3743.52 1148.58   2
  -1   7  -8 1295.48 985.675   1
  -1   7  -8 732.121 917.607   2
  -1   7  -9 739.521 1468.75   2
  -1   7  -9-328.662 997.350   1
  -1   7 -10 7224.50 2399.74   2
  -1   7 -10 9718.36 2817.71   1
  -1   7 -11-1933.88 1592.83   1
  -1   7 -11 197.220 1942.15   2
  -1   7 -12 3409.32 2283.56   2
  -1   7 -12 1033.39 1288.14   1
  -1   7 -13-1035.42 1225.42   1
  -1   7 -14 929.064 1513.08   1
  -1   7 -15 1644.93 1787.18   1
  -1   7 -16 201.484 1107.61   1
  -1   7 -17 127.225 1753.11   1
   1   8 -16 7682.55 3126.29   2
   1   8 -16 1328.14 1557.60   1
   1   8 -15 995.027 2037.68   1
   1   8 -15-1594.36 1963.82   2
   1   8 -14 3378.48 2143.85   2
   1   8 -14 4913.84 2659.00   1
   1   8 -13 784.509 1803.37   2
   1   8 -13-2046.89 1557.51   1
   1   8 -12 25745.0 4749.74   1
   1   8 -12 21559.0 4407.36   2
   1   8 -11 981.103 1220.24   2
   1   8 -11 927.663 900.421   1
   1   8 -10 27888.7 4664.34   2
   1   8 -10 30494.4 4795.17   1
   1   8  -9 8831.00 2265.77   1
   1   8  -9 10271.8 3004.40   2
   1   8  -8 2690.22 891.428   2
   1   8  -8 1709.34 1259.52   1
   1   8  -7 10460.3 2748.10   2
   1   8  -7 10970.5 2434.69   1
   1   8  -6 93764.9 7107.50   1
   1   8  -6 89449.0 6673.61   2
   1   8  -5 14137.9 2650.16   1
   1   8  -5 8356.16 1920.21   2
   1   8  -4 9264.38 1810.91   2
   1   8  -4 10638.9 2045.67   1
   1   8  -3 330680. 11440.3   1
   1   8  -3 320571. 10071.9   2
   1   8  -2 13203.7 1943.03   2
   1   8  -2 14339.7 2306.96   1
  -1   8   1 28940.6 2559.02   1
   1   8  -1 25919.5 2868.31   1
  -1   8   0-1080.74 770.346   1
  -1   8  -1 193601. 7536.78   1
  -1   8  -1 187152. 4810.71   2
  -1   8  -2-1288.09 662.282   1
  -1   8  -2-0.93671 283.222   2
  -1   8  -3 2805.30 1065.03   1
  -1   8  -3 4937.13 1156.11   2
  -1   8  -4 52976.8 3923.75   2
  -1   8  -4 55121.5 4868.29   1
  -1   8  -5 29094.8 2214.73   4
  -1   8  -5 33884.1 4171.87   1
  -1   8  -5 32955.6 3433.64   2
  -1   8  -6 33959.8 2167.92   4
  -1   8  -6 32814.0 4193.37   1
  -1   8  -6 34166.1 3803.04   2
  -1   8  -7-684.737 913.230   1
  -1   8  -7 133.713 900.600   2
  -1   8  -8 19768.6 3357.06   2
  -1   8  -8 19074.8 3591.11   1
  -1   8  -9 57506.4 6082.36   2
  -1   8  -9 56418.2 6256.17   1
  -1   8 -10 41981.5 5614.14   1
  -1   8 -10 40431.2 5312.34   2
  -1   8 -11 912.047 1680.76   1
  -1   8 -11 2613.59 1695.91   2
  -1   8 -12 13137.2 3813.58   2
  -1   8 -12 14690.0 3598.87   1
  -1   8 -13 7599.69 3130.87   1
  -1   8 -14 1421.15 1590.64   1
  -1   8 -15 2514.74 2057.30   1
  -1   8 -16 1070.31 2156.77   1
  -1   8 -17-43.4625 1449.23   1
   1   9 -16 5713.17 3795.18   2
   1   9 -16-182.925 989.365   1
   1   9 -15 1111.24 1289.18   2
   1   9 -15 571.065 992.546   1
   1   9 -14 533.036 1730.79   2
   1   9 -14 873.187 1831.83   1
   1   9 -13 1352.75 1744.12   2
   1   9 -13 2437.76 1107.66   1
   1   9 -12 1254.04 871.791   1
   1   9 -12-1252.78 1120.04   2
   1   9 -11-424.325 1876.63   2
   1   9 -11 2086.25 1305.53   1
   1   9 -10-864.341 1352.66   2
   1   9 -10 990.244 1297.42   1
   1   9  -9 26114.8 4478.07   2
   1   9  -9 29672.1 4674.83   1
   1   9  -8 2700.97 1664.92   1
   1   9  -8 1496.02 1721.54   2
   1   9  -7 9031.43 2395.36   2
   1   9  -7 10374.3 2642.28   1
   1   9  -6 7075.51 1828.16   1
   1   9  -6 4126.84 664.729   4
   1   9  -6 5400.03 1604.57   2
   1   9  -5 6295.60 1993.49   1
   1   9  -5 6536.43 2053.14   2
   1   9  -4-303.659 899.691   1
   1   9  -4 151.138 927.950   2
   1   9  -3 1225.61 646.692   2
   1   9  -3 2724.44 1433.35   1
   1   9  -2 38605.8 3924.94   1
   1   9  -2 39433.5 3423.68   2
  -1   9   1 7221.37 1457.66   1
   1   9  -1 8310.47 1806.76   1
  -1   9   0 59141.4 4074.05   1
  -1   9  -1 356092. 10794.8   1
  -1   9  -1 363666. 7151.70   2
  -1   9  -2 91609.9 6005.97   1
  -1   9  -2 87304.1 4080.20   2
  -1   9  -3 140199. 5958.82   2
  -1   9  -3 139499. 7769.01   1
  -1   9  -4 1012.06 785.145   1
  -1   9  -4 2459.15 892.028   2
  -1   9  -5 8470.33 1892.71   2
  -1   9  -5 5544.91 1720.50   1
  -1   9  -6 39257.8 2564.03   4
  -1   9  -6 48960.1 5251.49   1
  -1   9  -6 44692.0 4391.99   2
  -1   9  -7 125306. 7755.09   2
  -1   9  -7 136102. 9185.34   1
  -1   9  -8 35382.4 4445.72   2
  -1   9  -8 38658.0 5040.03   1
  -1   9  -9 2115.06 1638.22   2
  -1   9  -9 1629.18 1001.36   1
  -1   9 -10 1490.94 1348.27   2
  -1   9 -10 799.005 1290.97   1
  -1   9 -11 15237.0 3646.71   2
  -1   9 -11 13330.0 3338.93   1
  -1   9 -12 3699.19 1943.38   2
  -1   9 -12 2884.91 1195.20   1
  -1   9 -13 1128.61 1345.29   1
  -1   9 -14 324.958 1390.80   1
  -1   9 -15 486.910 1605.84   1
  -1   9 -16 451.349 1572.61   1
  -1   9 -17-927.871 1998.87   1
   1  10 -16 138.472 1506.62   1
   1  10 -16-224.412 1715.49   2
   1  10 -15 2109.58 2448.09   1
   1  10 -15-1001.46 2199.99   2
   1  10 -14-241.207 1258.90   2
   1  10 -14 840.262 1485.40   1
   1  10 -13 38.7963 1508.33   2
   1  10 -13 2382.98 2226.11   1
   1  10 -12 4168.89 2472.45   2
   1  10 -12 2438.59 1344.35   1
   1  10 -11 31810.2 5392.15   2
   1  10 -11 34541.8 5399.65   1
   1  10 -10-1968.74 1854.79   1
   1  10 -10 774.291 1494.29   2
   1  10  -9 27095.6 4560.28   2
   1  10  -9 26160.1 4419.40   1
   1  10  -8 13520.3 3363.41   2
   1  10  -8 14182.1 3071.76   1
   1  10  -7 10953.4 2793.18   1
   1  10  -7 11961.5 2871.04   2
   1  10  -6 26946.5 4053.72   1
   1  10  -6 21206.7 3364.88   2
   1  10  -5 51715.3 5422.09   1
   1  10  -5 50924.2 4963.93   2
   1  10  -4 69333.1 5289.23   2
   1  10  -4 72829.6 6195.69   1
   1  10  -3 125299. 7739.82   1
   1  10  -3 116696. 6457.09   2
   1  10  -2 166918. 8393.96   1
   1  10  -2 157646. 7023.27   2
  -1  10   1 429.348 809.083   1
   1  10  -1 73.9338 723.002   1
  -1  10   0 118212. 6135.44   1
  -1  10  -1 26007.0 2064.99   2
  -1  10  -1 24974.2 3107.95   1
  -1  10  -2 17662.8 1962.46   2
  -1  10  -2 19638.7 2903.68   1
  -1  10  -3 11744.0 1863.48   2
  -1  10  -3 11497.8 2396.05   1
  -1  10  -4 19514.6 3068.10   1
  -1  10  -4 22013.1 2666.56   2
  -1  10  -5-1235.62 1203.79   2
  -1  10  -5 112.080 1149.60   1
  -1  10  -6 27952.7 3593.99   2
  -1  10  -6 25126.3 2211.90   4
  -1  10  -6 30816.6 4420.93   1
  -1  10  -7 24872.3 1889.89   4
  -1  10  -7 29340.6 3837.48   2
  -1  10  -7 32484.8 4504.97   1
  -1  10  -8 2109.17 1433.57   2
  -1  10  -8 2827.63 1989.42   1
  -1  10  -9 1219.34 875.581   2
  -1  10  -9-931.147 1160.33   1
  -1  10 -10 22270.9 4518.36   1
  -1  10 -10 19922.1 3850.67   2
  -1  10 -11 5824.87 2522.25   2
  -1  10 -11 4533.97 2113.54   1
  -1  10 -12-1445.71 1738.88   2
  -1  10 -12 619.324 1371.20   1
  -1  10 -13 19472.2 4982.67   1
  -1  10 -13 24897.9 5159.61   2
  -1  10 -14-965.070 2100.27   1
  -1  10 -15-431.558 1714.70   1
  -1  10 -16 1515.51 1350.01   1
  -1  10 -17 117.144 1292.84   1
  -1  10 -18-8122.84 3437.93   1
   1  11 -17-1502.47 2091.48   2
   1  11 -16 1466.35 1936.82   1
   1  11 -16 1938.11 1756.81   2
   1  11 -15 1500.94 1990.93   1
   1  11 -15-5923.39 3288.36   2
   1  11 -14 2103.09 1902.50   1
   1  11 -14-341.083 1997.72   2
   1  11 -13-813.559 1544.51   1
   1  11 -13 2147.71 1446.73   2
   1  11 -12 2774.07 2149.10   2
   1  11 -12-4229.04 2923.57   1
   1  11 -11 8720.22 3126.33   1
   1  11 -11 8473.99 2639.38   2
   1  11 -10 30701.1 5276.13   1
   1  11 -10 29177.2 4837.13   2
   1  11  -9 10931.2 3059.35   1
   1  11  -9 10190.6 2793.62   2
   1  11  -8 41884.1 5380.67   2
   1  11  -8 47556.2 6044.48   1
   1  11  -7 5040.59 2093.12   1
   1  11  -7 5093.68 646.038   4
   1  11  -7 8837.29 2710.34   2
   1  11  -6 69469.7 6670.11   1
   1  11  -6 66950.5 6006.93   2
   1  11  -5 91287.4 6597.22   2
   1  11  -5 88069.6 7246.83   1
   1  11  -4 60735.6 5862.30   1
   1  11  -4 50490.5 4681.48   2
   1  11  -3-673.272 1017.91   1
   1  11  -3-1117.56 943.755   2
   1  11  -2 38930.8 3636.20   2
   1  11  -2 36948.7 4174.58   1
   1  11  -1 120638. 7195.04   1
  -1  11   1 129030. 6083.72   1
  -1  11   0 260499. 9497.83   1
  -1  11  -1 61845.3 3444.82   2
  -1  11  -1 62949.1 4942.68   1
  -1  11  -2 896.215 660.281   1
  -1  11  -2 240.698 627.978   2
  -1  11  -3 45.6905 695.591   1
  -1  11  -3-208.889 515.178   2
  -1  11  -4 83841.5 6817.80   1
  -1  11  -4 85796.9 5306.03   2
  -1  11  -5 72090.5 5313.27   2
  -1  11  -5 70564.3 6416.74   1
  -1  11  -6 13249.2 2467.11   2
  -1  11  -6 11458.5 1614.55   4
  -1  11  -6 11453.0 2795.62   1
  -1  11  -7 23327.2 4214.12   1
  -1  11  -7 19383.0 3117.02   2
  -1  11  -7 17509.1 1727.22   4
  -1  11  -8-205.105 893.201   2
  -1  11  -8 474.691 1394.76   1
  -1  11  -9 1157.62 1167.61   2
  -1  11  -9 1755.66 1008.06   1
  -1  11 -10-944.880 1547.25   1
  -1  11 -10 2100.76 1458.44   2
  -1  11 -11-518.445 1340.30   2
  -1  11 -11-679.881 1477.54   1
  -1  11 -12-1463.81 1638.16   1
  -1  11 -12-2677.62 2286.64   2
  -1  11 -13 2354.07 2223.17   1
  -1  11 -13-1615.69 1620.75   2
  -1  11 -14 1838.57 2527.54   1
  -1  11 -15-667.994 1606.55   1
  -1  11 -16 1173.87 2464.71   1
  -1  11 -17 4222.08 3310.63   1
  -1  11 -18 1556.86 1947.27   1
   1  12 -17-1006.28 1874.06   2
   1  12 -16 5308.11 3069.97   2
   1  12 -16 1081.01 1646.86   1
   1  12 -15 4727.35 1999.34   2
   1  12 -15 5277.60 3418.34   1
   1  12 -14 922.760 1928.04   2
   1  12 -14-57.5208 1724.00   1
   1  12 -13 107.014 1215.97   1
   1  12 -13 5740.60 3118.58   2
   1  12 -12 27062.8 5610.10   1
   1  12 -12 25940.0 5149.07   2
   1  12 -11 9825.29 3184.72   1
   1  12 -11 11104.7 3374.07   2
   1  12 -10 40285.1 6001.07   1
   1  12 -10 42051.5 5925.22   2
   1  12  -9-989.725 1702.22   2
   1  12  -9 192.108 1320.20   1
   1  12  -8-532.829 900.064   1
   1  12  -8 1130.34 980.268   2
   1  12  -7 24721.5 4087.67   2
   1  12  -7 28831.3 4800.06   1
   1  12  -6 37736.9 5076.27   1
   1  12  -6 40306.8 4799.49   2
   1  12  -5 1650.62 814.725   2
   1  12  -5 534.396 997.169   1
   1  12  -4 6556.58 1835.60   2
   1  12  -4 5165.53 1795.55   1
   1  12  -3 66081.5 5952.99   1
   1  12  -3 57209.7 4861.70   2
   1  12  -2 27558.1 3915.10   1
   1  12  -2 26845.1 3161.71   2
  -1  12   1-255.947 437.926   1
   1  12  -1 1014.99 646.840   1
  -1  12   0 13531.9 2478.31   1
  -1  12  -1 43725.1 4421.59   1
  -1  12  -1 43673.2 3054.22   2
  -1  12  -2 36892.3 4337.31   1
  -1  12  -2 36297.4 2998.09   2
  -1  12  -3 7144.88 1899.89   1
  -1  12  -3 4714.81 1205.90   2
  -1  12  -4 6091.75 2204.81   1
  -1  12  -4 5030.70 1378.13   2
  -1  12  -5 78298.4 5652.58   2
  -1  12  -5 78676.9 7065.33   1
  -1  12  -6 27887.4 3612.49   2
  -1  12  -6 26578.0 4407.73   1
  -1  12  -7 3123.33 833.832   4
  -1  12  -7 4893.66 2127.18   1
  -1  12  -7 4700.38 1584.14   2
  -1  12  -8 11921.2 2783.88   2
  -1  12  -8 8834.83 2884.66   1
  -1  12  -9 11188.3 2761.94   2
  -1  12  -9 10346.2 2844.93   1
  -1  12 -10 9195.18 2829.14   2
  -1  12 -10 13605.7 3795.98   1
  -1  12 -11 14538.3 4019.16   1
  -1  12 -11 12350.8 3188.77   2
  -1  12 -12 9547.24 3397.67   1
  -1  12 -12 15520.5 3981.76   2
  -1  12 -13-220.261 1382.55   1
  -1  12 -13 511.999 1383.00   2
  -1  12 -14 168.054 1307.13   1
  -1  12 -15 11.5782 2155.38   1
  -1  12 -16 255.525 1909.97   1
  -1  12 -17-791.749 1506.99   1
  -1  12 -18 1033.61 2638.74   1
   1  13 -17-2362.31 3006.51   2
   1  13 -17 433.035 2362.88   1
   1  13 -16-1371.62 2285.35   1
   1  13 -16 2513.00 1908.54   2
   1  13 -15 1539.57 2095.78   1
   1  13 -15-370.699 1518.36   2
   1  13 -14 1541.02 1571.19   2
   1  13 -14 264.762 1655.09   1
   1  13 -13 2247.68 1494.10   2
   1  13 -13 2039.73 1932.36   1
   1  13 -12 1760.18 1835.78   1
   1  13 -12 584.465 1818.51   2
   1  13 -11-76.5471 1841.76   1
   1  13 -11 2213.11 1586.90   2
   1  13 -10 819.737 1323.94   1
   1  13 -10 1535.17 1744.04   2
   1  13  -9 12208.0 3004.56   2
   1  13  -9 11948.7 3186.79   1
   1  13  -8 1339.59 1129.27   1
   1  13  -8-1272.45 1634.54   2
   1  13  -7 1697.01 1263.56   1
   1  13  -7 4071.80 2009.80   2
   1  13  -6 16853.1 3558.61   1
   1  13  -6 21568.2 3763.53   2
   1  13  -5 35081.7 4997.65   1
   1  13  -5 30767.7 4093.16   2
   1  13  -4 799.940 1039.33   2
   1  13  -4-496.050 1348.74   1
   1  13  -3 1083.27 891.518   2
   1  13  -3 1685.68 996.567   1
   1  13  -2 596.225 614.345   2
   1  13  -2 336.514 1205.82   1
  -1  13   1 32852.5 3379.37   1
  -1  13   0 19206.9 2883.37   1
  -1  13  -1 3532.14 1056.74   2
  -1  13  -1 2865.47 1202.91   1
  -1  13  -2 174768. 6741.00   2
  -1  13  -2 181370. 9636.96   1
  -1  13  -3 58797.3 4279.12   2
  -1  13  -3 57477.6 5660.50   1
  -1  13  -4 1523.10 843.482   2
  -1  13  -4 2522.71 1307.50   1
  -1  13  -5 3889.16 2021.79   1
  -1  13  -5 4356.82 1517.58   2
  -1  13  -6 81095.1 6320.48   2
  -1  13  -6 86572.1 7850.06   1
  -1  13  -7 48365.5 6260.95   1
  -1  13  -7 55480.3 5447.25   2
  -1  13  -7 44315.3 3158.03   4
  -1  13  -8 25085.1 3755.57   2
  -1  13  -8 26867.8 4940.36   1
  -1  13  -9 2349.85 1338.21   2
  -1  13  -9 1707.14 1954.47   1
  -1  13 -10 3791.35 1796.31   2
  -1  13 -10 5711.95 2743.43   1
  -1  13 -11 10207.5 3413.04   1
  -1  13 -11 10946.5 3096.11   2
  -1  13 -12 11347.1 3598.15   1
  -1  13 -12 10229.0 3102.10   2
  -1  13 -13-382.499 1122.77   1
  -1  13 -13-109.369 2056.45   2
  -1  13 -14 928.324 1995.43   1
  -1  13 -14 685.424 1602.08   2
  -1  13 -15 2094.73 2992.20   1
  -1  13 -16-559.804 1794.10   1
  -1  13 -17 915.485 2364.60   1
  -1  13 -18 2795.72 2306.92   1
   1  14 -17 6014.96 3367.54   2
   1  14 -17-87.0925 1129.55   1
   1  14 -16-1848.70 1740.52   1
   1  14 -16 2712.64 2062.17   2
   1  14 -15 326.791 1340.80   2
   1  14 -15 2666.08 2364.41   1
   1  14 -14 52.9141 1532.69   1
   1  14 -14-60.4591 1214.69   2
   1  14 -13 3108.53 1853.35   2
   1  14 -13 818.554 1455.35   1
   1  14 -12 2.05686 1587.04   1
   1  14 -12 1406.86 1796.46   2
   1  14 -11 4278.51 2592.78   1
   1  14 -11 5345.58 2545.99   2
   1  14 -10 1531.89 2096.36   1
   1  14 -10 2859.47 2200.36   2
   1  14  -9 6272.91 2338.65   2
   1  14  -9 8297.44 2341.88   1
   1  14  -8 12905.5 3234.77   2
   1  14  -8 12418.1 3647.00   1
   1  14  -7 1370.26 1469.60   2
   1  14  -7-791.470 1174.44   1
   1  14  -6 2425.58 1933.40   1
   1  14  -6 2473.75 1368.76   2
   1  14  -5 10389.3 2466.02   2
   1  14  -5 7977.33 2559.38   1
   1  14  -4 64083.1 5660.18   2
   1  14  -4 61688.6 6489.25   1
   1  14  -3 70221.7 6624.86   1
   1  14  -3 61739.9 5302.74   2
   1  14  -2 77550.6 5753.32   2
   1  14  -2 77917.0 6882.38   1
  -1  14   1-313.768 1098.07   1
  -1  14   0 37474.6 4123.71   1
  -1  14  -1 7416.21 1970.52   1
  -1  14  -1 7280.29 1455.85   2
  -1  14  -2 72177.5 6318.49   1
  -1  14  -2 69829.8 4437.90   2
  -1  14  -3 6479.97 2317.58   1
  -1  14  -3 7423.36 1581.37   2
  -1  14  -4 23200.9 2968.05   2
  -1  14  -4 24920.6 4085.23   1
  -1  14  -5 3184.58 1055.91   2
  -1  14  -5 4115.22 2130.70   1
  -1  14  -6 523.401 1671.53   1
  -1  14  -6 2446.45 1510.58   2
  -1  14  -7 9953.34 2335.74   2
  -1  14  -7 9278.61 3215.74   1
  -1  14  -7 9147.93 1520.08   4
  -1  14  -8 3833.69 1464.00   2
  -1  14  -8 3318.72 1560.74   1
  -1  14  -9 10445.0 2874.94   2
  -1  14  -9 9389.33 3194.77   1
  -1  14 -10 737.391 1713.45   1
  -1  14 -10 3630.29 2094.88   2
  -1  14 -11 9639.25 3575.06   1
  -1  14 -11 9729.24 2479.20   2
  -1  14 -12 7402.29 2653.00   2
  -1  14 -12 8753.97 2964.68   1
  -1  14 -13 10803.7 4195.98   1
  -1  14 -13 17134.8 4623.65   2
  -1  14 -14 2282.20 1155.20   2
  -1  14 -14 3630.10 3344.83   1
  -1  14 -15-22.3377 1797.71   1
  -1  14 -16-1438.93 2085.01   1
  -1  14 -17 1550.34 2208.82   1
   1  15 -17-139.281 1276.52   2
   1  15 -17 1166.00 2819.07   1
   1  15 -16 1620.35 1886.47   2
   1  15 -16-4253.24 2580.78   1
   1  15 -15-1277.92 2641.00   2
   1  15 -15-160.594 2313.47   1
   1  15 -14 352.487 1623.77   1
   1  15 -14 372.908 1196.08   2
   1  15 -13 2936.18 2501.92   2
   1  15 -13-324.107 1165.74   1
   1  15 -12-1370.76 2256.68   2
   1  15 -12 1714.45 1715.87   1
   1  15 -11 1318.00 1360.84   2
   1  15 -11 3897.60 2215.97   1
   1  15 -10 9778.80 3267.28   1
   1  15 -10 10621.6 3039.51   2
   1  15  -9 6732.18 2687.85   1
   1  15  -9 8125.07 2602.53   2
   1  15  -8 7958.14 2320.73   2
   1  15  -8 8006.99 2629.19   1
   1  15  -7 8033.84 2476.67   2
   1  15  -7 6415.32 2230.33   1
   1  15  -6 10316.9 2634.50   1
   1  15  -6 6344.24 2042.27   2
   1  15  -5 73337.2 6427.48   2
   1  15  -5 84080.3 8080.42   1
   1  15  -4 28205.8 3798.97   2
   1  15  -4 28187.7 4757.66   1
   1  15  -3 4515.87 2034.66   1
   1  15  -3 4055.46 1642.60   2
   1  15  -2 14386.1 3197.91   1
   1  15  -2 15329.6 2749.52   2
  -1  15   1 46195.4 4678.88   1
  -1  15   0 32844.3 4119.34   1
  -1  15  -1 146230. 8760.47   1
  -1  15  -1 146265. 6384.03   2
  -1  15  -2 27026.8 3000.06   2
  -1  15  -2 32356.6 4393.64   1
  -1  15  -3 802.740 953.722   1
  -1  15  -3 296.768 826.334   2
  -1  15  -4 10244.5 2858.76   1
  -1  15  -4 13543.0 2469.71   2
  -1  15  -5 15175.0 3447.70   1
  -1  15  -5 16634.1 2796.74   2
  -1  15  -6 5730.53 1720.22   2
  -1  15  -6 5600.10 2369.62   1
  -1  15  -7 15390.7 2137.42   4
  -1  15  -7 13496.8 3354.30   1
  -1  15  -7 17384.9 3315.70   2
  -1  15  -8 25033.4 3992.28   2
  -1  15  -8 27046.8 5244.46   1
  -1  15  -9 436.623 1003.33   1
  -1  15  -9 796.362 1234.68   2
  -1  15 -10 2005.96 1878.05   1
  -1  15 -10 3419.30 1697.79   2
  -1  15 -11 370.291 864.773   2
  -1  15 -11 6981.24 3028.96   1
  -1  15 -12-51.0379 1052.68   2
  -1  15 -12-2020.91 2767.89   1
  -1  15 -13-750.228 1524.92   1
  -1  15 -13-1897.11 1972.24   2
  -1  15 -14 184.622 1158.56   1
  -1  15 -14-3565.24 2426.42   2
  -1  15 -15-998.551 2562.01   1
  -1  15 -16-394.004 1226.88   1
  -1  15 -17-139.910 1997.79   1
   1  16 -17 4457.13 3303.38   2
   1  16 -17 2815.76 3343.61   1
   1  16 -16 888.544 1980.15   1
   1  16 -16-2498.41 2725.31   2
   1  16 -15 966.987 2536.87   1
   1  16 -15 8157.12 3584.07   2
   1  16 -14-1910.56 1870.45   1
   1  16 -14 1739.00 1715.04   2
   1  16 -13-312.221 2115.53   1
   1  16 -13 2266.62 1829.79   2
   1  16 -12 2821.95 2456.28   1
   1  16 -12 2962.73 1613.22   2
   1  16 -11 17668.6 4405.35   2
   1  16 -11 23142.6 5439.32   1
   1  16 -10 8003.46 2863.72   2
   1  16 -10 7986.86 3617.30   1
   1  16  -9 3902.56 1877.80   2
   1  16  -9 6254.23 2303.42   1
   1  16  -8 1913.24 1238.30   2
   1  16  -8 532.145 1407.44   1
   1  16  -7 28011.7 4364.42   2
   1  16  -7 34780.7 5751.82   1
   1  16  -6 50549.5 6764.34   1
   1  16  -6 41755.0 5378.31   2
   1  16  -5 19534.3 4071.55   1
   1  16  -5 18540.4 3491.78   2
   1  16  -4-258.730 951.887   2
   1  16  -4 1251.93 1328.78   1
   1  16  -3 20634.0 3668.75   1
   1  16  -3 21270.2 3378.88   2
   1  16  -2 23193.6 3379.06   2
   1  16  -2 23522.2 4172.10   1
  -1  16   1 1404.76 898.767   1
  -1  16   0 1965.99 1386.64   1
  -1  16  -1 52339.4 3837.65   2
  -1  16  -1 54254.3 5535.70   1
  -1  16  -2 17574.7 3362.96   1
  -1  16  -2 16590.2 2412.11   2
  -1  16  -3 727.001 1327.53   1
  -1  16  -3 2413.18 1140.10   2
  -1  16  -4-455.508 1325.74   1
  -1  16  -4 583.967 833.785   2
  -1  16  -5 67868.1 7268.04   1
  -1  16  -5 60673.3 5364.44   2
  -1  16  -6 5804.49 1907.85   2
  -1  16  -6 8481.91 3002.12   1
  -1  16  -7 2863.77 1221.71   2
  -1  16  -7 1043.53 1928.10   1
  -1  16  -8 1581.74 755.330   2
  -1  16  -8 1320.64 1935.56   1
  -1  16  -9 6496.74 2160.67   2
  -1  16  -9 8341.76 3670.82   1
  -1  16 -10 4571.19 1479.28   1
  -1  16 -10 5678.13 2036.52   2
  -1  16 -11 5147.08 2447.08   1
  -1  16 -11 10921.8 3111.30   2
  -1  16 -12 2448.49 1920.41   1
  -1  16 -12 8748.08 3428.54   2
  -1  16 -13 589.529 1915.01   1
  -1  16 -13-919.357 1335.23   2
  -1  16 -14 1021.76 1433.74   2
  -1  16 -14 2668.89 2790.61   1
  -1  16 -15-4171.17 4229.95   1
  -1  16 -16-1601.96 2182.68   1
  -1  16 -17 100.624 2269.56   1
   1  17 -17-274.094 1462.80   1
   1  17 -16 2272.85 2241.76   2
   1  17 -16 44.6944 2243.06   1
   1  17 -15 1146.46 3150.37   1
   1  17 -15 2574.55 1733.52   2
   1  17 -14 2614.86 1404.31   2
   1  17 -14 20.6451 2115.58   1
   1  17 -13 1137.00 1270.66   2
   1  17 -13-98.6252 1300.12   1
   1  17 -12 882.008 1561.71   1
   1  17 -12 1752.16 1517.29   2
   1  17 -11-3274.06 2280.43   2
   1  17 -11 897.090 1151.93   1
   1  17 -10 790.538 1503.20   1
   1  17 -10 1386.34 1774.02   2
   1  17  -9 9026.25 2890.42   2
   1  17  -9 7507.41 2908.47   1
   1  17  -8 71.0740 1226.02   2
   1  17  -8-797.074 1411.47   1
   1  17  -7 2246.65 1817.40   1
   1  17  -7-36.4548 1259.02   2
   1  17  -6 11167.2 3814.85   1
   1  17  -6 11749.1 2907.58   2
   1  17  -5 48590.9 6289.96   1
   1  17  -5 48665.0 5427.62   2
   1  17  -4 49505.0 6109.23   1
   1  17  -4 54981.4 5773.92   2
   1  17  -3-1278.50 1329.05   2
   1  17  -3 462.457 1031.91   1
   1  17  -2 2303.83 778.565   2
   1  17  -2 1358.93 1275.99   1
  -1  17   0 102172. 7462.30   1
  -1  17  -1-864.993 715.415   2
  -1  17  -1-1546.59 1298.93   1
  -1  17  -2 61059.0 4597.31   2
  -1  17  -2 58866.3 6432.57   1
  -1  17  -3 34380.0 3636.79   2
  -1  17  -3 29203.6 4462.51   1
  -1  17  -4 1770.80 1713.85   1
  -1  17  -4-413.698 1013.21   2
  -1  17  -5 7217.46 1830.37   2
  -1  17  -5 7422.71 2713.61   1
  -1  17  -6 2473.30 1074.20   1
  -1  17  -6 5080.41 1629.92   2
  -1  17  -7 12680.8 3701.22   1
  -1  17  -7 14151.1 3003.87   2
  -1  17  -8 10150.2 2608.97   2
  -1  17  -8 8553.03 3573.17   1
  -1  17  -9 4300.99 2110.30   1
  -1  17  -9-4.15744 925.218   2
  -1  17 -10 2254.95 2091.32   1
  -1  17 -10 309.014 1043.73   2
  -1  17 -11 3759.29 2450.31   1
  -1  17 -11 3881.34 2133.11   2
  -1  17 -12 3399.72 1820.92   2
  -1  17 -12 5191.36 2508.78   1
  -1  17 -13-332.875 1307.01   1
  -1  17 -13 367.065 1839.43   2
  -1  17 -14-457.948 1833.76   1
  -1  17 -14-918.485 2185.98   2
  -1  17 -15 144.144 1656.20   1
  -1  17 -16-2055.11 2291.05   1
   1  18 -16-2482.72 2695.85   2
   1  18 -16-4180.88 2746.71   1
   1  18 -15-3977.00 2974.59   2
   1  18 -15-66.6910 1282.26   1
   1  18 -14 2103.74 1964.97   2
   1  18 -14-290.815 1451.90   1
   1  18 -13 359.242 1720.47   2
   1  18 -13 321.711 1982.15   1
   1  18 -12-6183.86 3051.80   1
   1  18 -12 2348.96 2121.89   2
   1  18 -11 47.7167 1611.94   2
   1  18 -11 865.353 1447.99   1
   1  18 -10 4304.36 2186.53   2
   1  18 -10 4771.68 2535.83   1
   1  18  -9 2354.02 1028.04   2
   1  18  -9-786.626 1192.84   1
   1  18  -8 11156.4 3405.98   1
   1  18  -8 9546.46 2916.36   2
   1  18  -7-1752.40 1769.60   2
   1  18  -7 4430.32 2834.98   1
   1  18  -6 9179.40 2989.79   1
   1  18  -6 7144.68 2261.22   2
   1  18  -5 3167.87 1274.82   2
   1  18  -5 6391.17 2377.38   1
   1  18  -4 36076.4 4661.36   2
   1  18  -4 32716.3 5321.60   1
   1  18  -3 3341.93 1421.87   1
   1  18  -3 3286.15 1476.59   2
   1  18  -2 2767.98 1303.52   2
   1  18  -1 1231.95 1248.02   2
  -1  18   0 50586.0 4150.88   2
  -1  18   0 46757.6 5389.82   1
  -1  18  -1 2071.51 1479.09   1
  -1  18  -1 2352.94 765.732   2
  -1  18  -2 603.468 567.577   2
  -1  18  -2 3518.20 1475.95   1
  -1  18  -3 1072.52 769.632   2
  -1  18  -3-460.024 845.721   1
  -1  18  -4 5525.59 2249.79   1
  -1  18  -4 3805.04 1424.95   2
  -1  18  -5 14012.0 3628.32   1
  -1  18  -5 12263.3 2646.68   2
  -1  18  -6-426.633 1688.24   1
  -1  18  -6 320.655 861.307   2
  -1  18  -7 5672.97 2724.46   1
  -1  18  -7 3170.28 1271.55   2
  -1  18  -8 4492.16 2396.14   1
  -1  18  -8 1.29359 958.653   2
  -1  18  -9 979.679 1126.77   2
  -1  18  -9 1160.95 1156.92   1
  -1  18 -10-2048.33 1570.75   1
  -1  18 -10 1016.08 1393.92   2
  -1  18 -11 2223.02 1267.41   2
  -1  18 -11 4673.18 3035.40   1
  -1  18 -12 10468.1 3715.98   1
  -1  18 -12 14164.2 3872.36   2
  -1  18 -13 6362.18 2863.57   2
  -1  18 -13 3641.48 3545.24   1
  -1  18 -14 9484.09 4914.20   1
  -1  18 -14 5351.67 2255.65   2
  -1  18 -15 2991.26 3460.11   1
  -1  18 -16 184.172 1541.53   1
   1  19 -16 881.198 3680.59   1
   1  19 -16 2399.04 2186.54   2
   1  19 -15 71.8040 1187.19   1
   1  19 -15-2668.44 2963.04   2
   1  19 -14 1591.35 1352.50   2
   1  19 -14-705.093 2939.93   1
   1  19 -13 4155.37 2779.15   2
   1  19 -13-237.967 1859.83   1
   1  19 -12 1341.00 2803.85   1
   1  19 -12 370.495 1115.66   2
   1  19 -11 1334.60 2507.11   1
   1  19 -11 2648.75 2195.84   2
   1  19 -10 3996.56 1967.93   2
   1  19 -10 3888.58 2093.59   1
   1  19  -9 1807.85 2289.29   1
   1  19  -9 260.457 1176.56   2
   1  19  -8 5791.32 2562.77   2
   1  19  -8-96.2453 1367.47   1
   1  19  -7 6070.82 3152.81   1
   1  19  -7 5455.88 2534.66   2
   1  19  -6-1118.34 982.537   2
   1  19  -6 426.959 1504.29   1
   1  19  -5 55077.9 7150.45   1
   1  19  -5 51615.8 5749.43   2
   1  19  -4 2587.40 1757.06   1
   1  19  -4 2627.83 1465.83   2
   1  19  -3 17515.7 4025.66   1
   1  19  -3 14116.8 3020.30   2
   1  19  -2 16197.0 3317.46   2
   1  19  -1 26291.0 3778.34   2
  -1  19   0 3975.10 2076.83   1
  -1  19   0 1819.38 795.516   2
  -1  19  -1 65410.0 4859.09   2
  -1  19  -1 66110.1 6719.46   1
  -1  19  -2 40781.9 5622.22   1
  -1  19  -2 38509.2 3897.95   2
  -1  19  -3 8062.94 2736.72   1
  -1  19  -3 8031.39 1924.71   2
  -1  19  -4 8712.32 2579.07   1
  -1  19  -4 9329.63 2019.20   2
  -1  19  -5 2026.81 1066.94   2
  -1  19  -5 2024.28 1937.37   1
  -1  19  -6 11841.6 2877.45   2
  -1  19  -6 12674.0 3564.03   1
  -1  19  -7 4569.01 2220.24   1
  -1  19  -7 799.159 839.955   2
  -1  19  -8 14975.8 3710.27   1
  -1  19  -8 20143.4 3823.02   2
  -1  19  -9 1118.38 1327.88   1
  -1  19  -9 1720.00 1558.46   2
  -1  19 -10 916.741 1229.65   1
  -1  19 -10 2352.99 1679.40   2
  -1  19 -11 4498.96 2275.01   2
  -1  19 -11 5786.10 3593.65   1
  -1  19 -12 9325.98 3596.78   1
  -1  19 -12 248.985 1708.04   2
  -1  19 -13-128.808 1655.60   1
  -1  19 -13-637.792 2150.48   2
  -1  19 -14 6366.77 3378.51   2
  -1  19 -14-1802.46 2234.14   1
  -1  19 -15-208.012 1938.61   1
  -1  19 -16 3519.28 3635.84   1
   1  20 -16 1155.36 2342.13   1
   1  20 -16 4062.26 2632.94   2
   1  20 -15 3735.63 4322.58   1
   1  20 -15 7848.45 3333.99   2
   1  20 -14 5146.51 2988.69   2
   1  20 -14-372.313 1637.74   1
   1  20 -13 9120.04 3698.52   2
   1  20 -13 561.916 2460.34   1
   1  20 -12-1122.97 1565.43   2
   1  20 -12 673.900 2033.98   1
   1  20 -11 11305.0 3444.14   2
   1  20 -11 13370.6 4580.58   1
   1  20 -10 5968.61 3437.96   1
   1  20 -10 2960.33 1858.98   2
   1  20  -9 1884.82 1974.90   1
   1  20  -9 5322.58 2458.08   2
   1  20  -8 10222.5 3870.96   1
   1  20  -8 9476.86 3154.89   2
   1  20  -7 20817.1 4911.27   1
   1  20  -7 20421.5 4023.76   2
   1  20  -6 6384.23 2371.79   2
   1  20  -6 10289.3 3808.72   1
   1  20  -5 11052.7 2757.07   2
   1  20  -5 15305.1 3832.70   1
   1  20  -4 10125.2 3106.63   1
   1  20  -4 6411.81 2419.80   2
   1  20  -3 10892.2 2602.88   2
   1  20  -3 10052.1 3380.26   1
   1  20  -2 7906.05 2314.95   2
   1  20  -1 2132.33 1476.99   2
  -1  20   0 1630.03 990.813   2
  -1  20   0 5076.72 2070.16   1
  -1  20  -1 15516.1 3321.21   1
  -1  20  -1 10112.1 2077.06   2
  -1  20  -2 12484.4 2254.83   2
  -1  20  -2 11198.2 3061.40   1
  -1  20  -3 779.375 765.222   2
  -1  20  -3-89.0007 1404.79   1
  -1  20  -4 415.367 1101.54   1
  -1  20  -4 664.665 748.376   2
  -1  20  -5 22220.8 4693.98   1
  -1  20  -5 26493.9 3748.89   2
  -1  20  -6 68.9685 1520.33   1
  -1  20  -6 1710.31 1039.88   2
  -1  20  -7 6322.51 2875.90   1
  -1  20  -7 7616.21 2470.91   2
  -1  20  -8 1692.65 2276.65   1
  -1  20  -8 1377.21 1300.57   2
  -1  20  -9 3939.78 2485.75   1
  -1  20  -9 3657.08 1874.90   2
  -1  20 -10 2385.85 2851.15   1
  -1  20 -10 519.772 1493.16   2
  -1  20 -11 3252.02 1675.55   1
  -1  20 -11 10770.4 3405.79   2
  -1  20 -12 36.1594 1186.81   1
  -1  20 -12-2738.17 1252.87   2
  -1  20 -13 1216.27 1456.93   2
  -1  20 -13 9171.91 4598.90   1
  -1  20 -14-712.407 2166.92   1
  -1  20 -14-2915.69 2799.36   2
  -1  20 -15 2.97600 2242.50   1
   1  21 -15 946.646 1936.15   1
   1  21 -15 4572.06 2563.88   2
   1  21 -14 448.980 2338.27   1
   1  21 -14-1511.97 1633.87   2
   1  21 -13-1286.60 1924.84   2
   1  21 -13-193.293 2173.17   1
   1  21 -12-133.815 1496.45   2
   1  21 -12-43.5781 1560.53   1
   1  21 -11 3712.16 2682.90   2
   1  21 -11-2426.98 2658.75   1
   1  21 -10 1955.81 1017.59   2
   1  21 -10 519.029 1517.60   1
   1  21  -9 6755.08 2940.16   1
   1  21  -9 5731.64 2430.20   2
   1  21  -8 4536.70 2258.07   2
   1  21  -8-553.895 1815.10   1
   1  21  -7 1528.12 1723.58   2
   1  21  -7-12.3834 1223.95   1
   1  21  -6 3860.29 2108.48   2
   1  21  -6 1656.93 2244.93   1
   1  21  -5 40952.7 5403.49   2
   1  21  -5 53906.4 7371.09   1
   1  21  -4 5605.07 1786.25   2
   1  21  -4 6760.92 2914.62   1
   1  21  -3-905.289 1067.49   2
   1  21  -2 1990.95 1383.55   2
   1  21  -1 32707.6 4485.20   2
  -1  21   0 18925.7 2821.15   2
  -1  21  -1 24091.5 3353.09   2
  -1  21  -1 29247.0 4794.43   1
  -1  21  -2 1586.67 1407.36   1
  -1  21  -2 3165.12 1365.30   2
  -1  21  -3 17153.8 2905.44   2
  -1  21  -3 20447.0 4481.05   1
  -1  21  -4 347.789 1015.31   1
  -1  21  -4 83.0248 537.519   2
  -1  21  -5 8167.14 2881.58   1
  -1  21  -5 8094.53 2370.31   2
  -1  21  -6 8026.84 2403.90   2
  -1  21  -6 9542.43 3420.07   1
  -1  21  -7-2829.29 2318.01   1
  -1  21  -7-1948.15 1953.92   2
  -1  21  -8 4158.03 2310.93   2
  -1  21  -8 596.455 2176.42   1
  -1  21  -9 1123.49 1424.08   2
  -1  21  -9 2187.91 1859.44   1
  -1  21 -10-997.040 1391.66   2
  -1  21 -10 2454.25 2511.06   1
  -1  21 -11-807.687 1611.09   1
  -1  21 -11 190.176 1366.94   2
  -1  21 -12-10.6984 1936.87   1
  -1  21 -12-146.904 1239.11   2
  -1  21 -13-890.487 1887.08   1
  -1  21 -13-3245.47 2466.35   2
  -1  21 -14-2237.82 2191.80   2
  -1  21 -14-1614.01 2841.77   1
  -1  21 -15-1098.59 2533.65   1
   1  22 -15-6578.03 3271.98   2
   1  22 -15 163.337 1673.65   1
   1  22 -14-54.0789 1865.53   1
   1  22 -14-3383.83 2280.53   2
   1  22 -13 703.450 1357.48   1
   1  22 -13 3670.62 2440.54   2
   1  22 -12 8440.65 3238.75   2
   1  22 -12 1228.02 1445.76   1
   1  22 -11 2543.34 1346.38   1
   1  22 -11 5502.50 2697.66   2
   1  22 -10 8582.74 3703.11   1
   1  22 -10 7046.59 2880.08   2
   1  22  -9 1487.78 1457.47   1
   1  22  -9 1247.62 2010.58   2
   1  22  -8 6943.47 2694.34   2
   1  22  -8 1765.89 2402.45   1
   1  22  -7 5324.39 2358.98   2
   1  22  -7 2206.37 1808.79   1
   1  22  -6 3203.92 2301.74   1
   1  22  -6 817.376 1271.81   2
   1  22  -5 854.770 1116.98   2
   1  22  -5 645.279 1267.17   1
   1  22  -4 27198.7 4490.65   2
   1  22  -4 27108.8 5270.10   1
   1  22  -3 246.748 1052.41   2
   1  22  -2 10063.6 2753.12   2
   1  22  -1 3539.67 1773.74   2
  -1  22   0 3626.35 1268.18   2
  -1  22  -1 589.962 901.910   2
  -1  22  -1 1767.21 1027.31   1
  -1  22  -2 2854.27 1482.96   2
  -1  22  -2 3311.77 2485.32   1
  -1  22  -3-111.848 884.158   2
  -1  22  -3 1632.39 970.516   1
  -1  22  -4 5086.41 1808.34   2
  -1  22  -4 5925.90 2485.24   1
  -1  22  -5 8260.91 2474.23   2
  -1  22  -5 5702.21 2792.63   1
  -1  22  -6-212.260 1547.88   1
  -1  22  -6 778.096 691.625   2
  -1  22  -7-1096.53 1242.99   2
  -1  22  -7 1162.57 1460.76   1
  -1  22  -8 13101.8 4289.34   1
  -1  22  -8 13104.4 3032.53   2
  -1  22  -9 1529.17 1305.35   2
  -1  22  -9 2455.46 1393.63   1
  -1  22 -10-1517.79 1818.99   2
  -1  22 -10-178.641 1763.98   1
  -1  22 -11-1901.47 1168.26   1
  -1  22 -11 2259.00 1876.58   2
  -1  22 -12 6989.87 3021.97   1
  -1  22 -13 879.716 2389.59   1
  -1  22 -14 344.478 2686.67   1
   1  23 -15 5833.37 2768.17   2
   1  23 -14-2341.43 2653.99   2
   1  23 -14 215.266 2199.14   1
   1  23 -13-587.570 1317.58   2
   1  23 -13 100.935 2774.74   1
   1  23 -12-576.518 1298.66   1
   1  23 -12 330.648 1395.87   2
   1  23 -11 1774.61 2276.12   1
   1  23 -11-65.6672 1041.46   2
   1  23 -10 18.2836 1405.75   1
   1  23 -10-1186.58 2066.24   2
   1  23  -9 6728.04 2633.42   2
   1  23  -9 273.756 1036.97   1
   1  23  -8 5469.26 2701.20   1
   1  23  -8 7840.84 2610.16   2
   1  23  -7 182.712 1409.42   2
   1  23  -7 2992.43 2490.07   1
   1  23  -6-176.307 970.944   2
   1  23  -6-1277.51 2156.60   1
   1  23  -5 3513.65 1906.80   2
   1  23  -5-126.016 1923.20   1
   1  23  -4 68.4661 826.562   2
   1  23  -3-1290.92 1421.76   2
   1  23  -2 2589.10 1598.05   2
   1  23  -1 532.971 861.695   2
  -1  23   0-586.338 1048.13   2
  -1  23  -1 6825.21 1870.46   2
  -1  23  -1 10187.2 3246.99   1
  -1  23  -2 33960.9 4163.96   2
  -1  23  -2 36637.6 5717.16   1
  -1  23  -3-948.667 1028.84   2
  -1  23  -3-1224.33 1457.00   1
  -1  23  -4 5258.59 2897.60   1
  -1  23  -4 4008.63 1442.09   2
  -1  23  -5 4327.52 2443.38   1
  -1  23  -5 2608.35 1430.96   2
  -1  23  -6 27295.7 4244.27   2
  -1  23  -6 37848.5 6660.01   1
  -1  23  -7 2835.52 1693.97   2
  -1  23  -7 1926.03 1405.24   1
  -1  23  -8 8502.37 2437.14   2
  -1  23  -8 6239.12 2923.08   1
  -1  23  -9-2110.00 2346.14   1
  -1  23 -10-2984.41 3166.94   1
  -1  23 -11-268.427 1743.08   1
  -1  23 -12 5402.62 3409.16   1
  -1  23 -13-118.609 2381.93   1
  -1  23 -14 640.395 1787.81   1
   1  24 -15-2197.07 1961.78   2
   1  24 -14-3937.46 2563.07   2
   1  24 -14 664.940 2936.86   1
   1  24 -13 254.295 2569.39   1
   1  24 -13-2130.42 2193.73   2
   1  24 -12-2101.00 2085.45   2
   1  24 -12-206.553 1643.22   1
   1  24 -11 7874.92 4179.79   1
   1  24 -11 7962.43 3103.17   2
   1  24 -10-937.153 1070.36   2
   1  24 -10-4291.20 3240.37   1
   1  24  -9-1028.68 1269.72   1
   1  24  -9 787.224 1439.15   2
   1  24  -8 4223.90 2262.20   2
   1  24  -8-765.566 1254.87   1
   1  24  -7 10355.6 3643.99   1
   1  24  -7 6165.13 2351.60   2
   1  24  -6-310.620 1897.66   1
   1  24  -6 1863.28 1822.06   2
   1  24  -5 2402.69 2123.94   1
   1  24  -5 2430.82 1578.61   2
   1  24  -4 1741.27 1325.38   2
   1  24  -3 415.641 1037.03   2
   1  24  -2 6995.20 2582.36   2
   1  24  -1 2952.49 1787.06   2
   1  24   0 1680.85 1276.42   2
  -1  24  -2 4612.46 2278.95   1
  -1  24  -3-402.451 1620.51   1
  -1  24  -4-2260.75 2240.86   1
  -1  24  -5 3769.26 2330.50   1
  -1  24  -6 37.5184 1586.10   1
  -1  24  -7 6852.84 3219.40   1
  -1  24  -8 893.602 1740.80   1
  -1  24  -9 427.234 1701.28   1
  -1  24 -10 4511.58 2471.56   1
  -1  24 -11 72.0927 1384.27   1
  -1  24 -12 1326.55 2919.21   1
  -1  24 -13 22.0920 2655.36   1
   1  25 -13-145.519 1344.87   2
   1  25 -13 144.585 2133.80   1
   1  25 -12 594.441 2105.35   1
   1  25 -12-1200.52 1792.58   2
   1  25 -11-9201.28 4000.82   1
   1  25 -11 2592.43 2182.29   2
   1  25 -10 2392.84 1940.28   1
   1  25 -10-1570.54 2149.73   2
   1  25  -9 9215.84 4162.94   1
   1  25  -9 7386.31 2878.22   2
   1  25  -8-421.732 1279.25   2
   1  25  -8 1707.45 1993.86   1
   1  25  -7-702.822 2103.39   1
   1  25  -7 1256.66 1355.32   2
   1  25  -6-824.131 1317.49   2
   1  25  -6 1127.51 2132.52   1
   1  25  -5 30949.4 5296.60   2
   1  25  -4-662.185 1313.45   2
   1  25  -3 3648.11 1762.71   2
   1  25  -2-357.911 921.745   2
   1  25  -1 30578.7 4775.96   2
   1  25   0 1366.06 1419.35   2
  -1  25  -2-1215.30 751.285   1
  -1  25  -3 2278.16 1935.59   1
  -1  25  -4 576.062 1328.76   1
  -1  25  -5 9379.16 3333.23   1
  -1  25  -6 384.864 1609.27   1
  -1  25  -7 478.857 1689.58   1
  -1  25  -8-326.832 2103.09   1
  -1  25  -9-3158.90 3883.26   1
  -1  25 -10 3029.50 2519.73   1
  -1  25 -11-740.134 2890.36   1
  -1  25 -12-3699.70 3300.16   1
  -1  25 -13 182.407 2423.05   1
   1  26 -12 236.118 2859.92   1
   1  26 -11 3063.77 3007.50   1
   1  26 -11 1726.45 1146.86   2
   1  26 -10 582.985 1234.05   1
   1  26 -10 718.536 1767.57   2
   1  26  -9 73.7083 1226.68   2
   1  26  -9 3762.06 2519.79   1
   1  26  -8 1538.66 1001.05   2
   1  26  -8-72.9206 1298.07   1
   1  26  -7 2265.25 2020.27   2
   1  26  -7 7189.93 3710.57   1
   1  26  -6 1339.01 1415.91   2
   1  26  -5 4107.98 2087.32   2
   1  26  -4 1431.31 1477.50   2
   1  26  -3-470.861 1283.30   2
   1  26  -2-620.962 1282.62   2
   1  26  -1-723.935 1236.62   2
   1  26   0 4760.73 1742.24   2
  -1  26  -3-1410.43 1805.59   1
  -1  26  -4-1713.61 1774.36   1
  -1  26  -5 6671.52 3199.72   1
  -1  26  -6 458.687 1085.98   1
  -1  26  -7-35.3193 1804.91   1
  -1  26  -8 2420.94 2260.74   1
  -1  26  -9 5128.77 3034.17   1
  -1  26 -10-927.885 1466.83   1
  -1  26 -11-708.789 1166.20   1
  -1  26 -12-48.4768 1223.26   1
   1  27 -12 181.673 1542.04   1
   1  27 -11-61.5056 1163.26   1
   1  27 -10-2285.77 2654.75   1
   1  27  -9-2892.96 2034.18   2
   1  27  -9 1218.88 2155.88   1
   1  27  -8-2728.21 2137.22   2
   1  27  -8-1710.82 2013.12   1
   1  27  -7 95.8731 1326.26   2
   1  27  -6-1586.56 1519.12   2
   1  27  -5-1537.06 1777.14   2
   1  27  -4-3093.71 1867.81   2
   1  27  -3-585.560 979.423   2
   1  27  -2 3741.76 2304.37   2
   1  27  -1 1506.57 858.442   2
   1  27   0 1418.45 954.512   2
   1  27   1 966.817 1086.68   2
  -1  27  -3-1026.26 1906.25   1
  -1  27  -4-1831.62 2153.25   1
  -1  27  -5 1567.00 1610.18   1
  -1  27  -6 14097.5 4792.83   1
  -1  27  -7-134.422 1287.88   1
  -1  27  -8 4632.14 2549.71   1
  -1  27  -9 1797.74 1693.90   1
  -1  27 -10-365.446 1549.42   1
  -1  27 -11-5231.72 3731.85   1
  -1  27 -12-79.6428 1648.06   1
   1  28 -11-6999.76 3669.02   1
   1  28 -10-817.059 1543.51   1
   1  28  -9 814.000 1939.61   1
   1  28  -5 4249.07 2265.43   2
   1  28  -4 3752.63 1806.47   2
   1  28  -3 540.252 907.430   2
   1  28  -2 4120.09 2058.47   2
   1  28  -1 826.077 867.129   2
   1  28   0 4048.01 2126.70   2
   1  28   1 1180.66 912.758   2
  -1  28  -4-970.288 1420.31   1
  -1  28  -5 1082.66 1353.57   1
  -1  28  -6-212.021 1222.38   1
  -1  28  -7 1843.38 1260.54   1
  -1  28  -8 8520.04 3636.85   1
  -1  28  -9 358.730 1304.66   1
  -1  28 -10 1828.14 2765.95   1
  -1  28 -11 437.048 1836.99   1
  -1  29  -5 3297.28 1952.81   1
  -1  29  -6 1233.96 1384.36   1
  -1  29  -7 4158.81 3113.03   1
  -1  29  -8-824.199 2298.12   1
  -1  29  -9-2426.29 2536.97   1
  -1  29 -10 3083.53 2372.05   1
  -1  30  -5 816.110 1926.20   1
  -1  30  -6 3480.92 2840.40   1
  -1  30  -7 993.270 1655.54   1
  -1  30  -8-1259.58 2420.53   1
  -1  30  -9 772.683 2172.64   1
  -1  30 -10-1555.93 2016.36   1
  -1  31  -6 1746.18 1945.59   1
  -1  31  -7-2882.81 3129.49   1
  -1  31  -8-495.464 2052.12   1
  -1  31  -9-1964.12 2448.76   1
  -1  32  -7 2483.58 2506.33   1
  -1  32  -8 3627.47 2529.13   1
  -2 -32  10-2227.26 2171.94   3
  -2 -32   9-2283.58 2089.24   3
  -2 -32   8 3084.62 3106.81   3
  -2 -32   7 175.226 1778.85   3
  -2 -32   6 1230.91 1972.37   3
  -2 -32   5 275.389 1888.19   3
  -2 -32   4 2114.30 2436.60   3
  -2 -32   3-3563.15 2143.27   3
  -2 -32   2 348.579 1149.55   3
  -2 -32   1 954.704 1263.10   3
  -2 -31  10 2726.94 1752.97   3
  -2 -31   9 756.903 1558.38   3
  -2 -31   8 361.584 1311.69   3
  -2 -31   7-2706.66 3009.51   3
  -2 -31   6-621.006 2019.03   3
  -2 -31   5-7342.84 3097.69   3
  -2 -31   4 4290.08 2598.53   3
  -2 -31   3 3739.64 2520.23   3
  -2 -31   2 791.466 1429.33   3
  -2 -31   1 116.659 1061.65   3
  -2 -30  11-86.4457 1724.51   3
  -2 -30  10 1547.77 2406.26   3
  -2 -30   9 1024.78 1415.24   3
  -2 -30   8-975.625 1285.26   3
  -2 -30   7-1083.44 1295.83   3
  -2 -30   6 20.1757 1641.43   3
  -2 -30   5 1642.60 1926.53   3
  -2 -30   4 60.6095 1362.40   3
  -2 -30   3 459.931 1370.97   3
  -2 -30   2 443.721 1134.04   3
  -2 -30   1-1254.93 2084.55   3
  -2 -30   0 1844.50 1584.53   3
  -2 -29  12-235.978 2654.59   3
  -2 -29  11-6342.40 3199.36   3
  -2 -29  10 2447.30 2392.79   3
  -2 -29   9-1646.34 1579.75   3
  -2 -29   8-776.611 1850.78   3
  -2 -29   7-489.606 1896.38   3
  -2 -29   6-71.4140 1584.63   3
  -2 -29   5 3457.41 2626.99   3
  -2 -29   4 5263.79 3192.22   3
  -2 -29   3-2045.01 2163.75   3
  -2 -29   2 1338.54 1478.45   3
  -2 -29   1 256459. 16154.5   3
  -2 -29   0 383235. 18612.0   3
  -2 -28  12 2572.83 2207.59   3
  -2 -28  11 1902.86 2192.68   3
  -2 -28  10 2492.08 2375.90   3
  -2 -28   9-897.768 2235.16   3
  -2 -28   8 2959.49 2771.65   3
  -2 -28   7 5103.72 3073.04   3
  -2 -28   6-978.771 976.334   3
  -2 -28   5 5102.88 3202.42   3
  -2 -28   4 235.197 1485.44   3
  -2 -28   3-2174.62 1957.89   3
  -2 -28   2 4582.44 2331.12   3
  -2 -28   1 2676.62 1691.17   3
  -2 -28   0 2848.31 2031.09   3
  -2 -27  13-5952.96 3281.30   3
  -2 -27  12 4905.78 3359.69   3
  -2 -27  11 1281.67 1388.13   3
  -2 -27  10 35.3136 1341.55   3
  -2 -27   9-283.644 1931.82   3
  -2 -27   8 1311.31 2167.02   3
  -2 -27   7 1828.37 2487.38   3
  -2 -27   6 3543.85 2135.79   3
  -2 -27   5 824.780 2156.04   3
  -2 -27   4-889.448 1930.08   3
  -2 -27   3-886.896 1820.27   3
  -2 -27   2 3451.04 2174.65   3
  -2 -27   1 1782.77 1220.44   3
  -2 -27   0-997.323 1299.29   3
  -2 -27  -6-4973.22 2303.79   1
  -2 -26  13-623.921 2486.25   3
  -2 -26  12-1230.74 1621.62   3
  -2 -26  11 842.009 1706.80   3
  -2 -26  10 575.146 1017.36   3
  -2 -26   9 1311.90 1730.65   3
  -2 -26   8 2693.58 2608.82   3
  -2 -26   7-2889.01 1913.70   3
  -2 -26   6-864.839 1270.57   3
  -2 -26   5-1265.39 1470.12   3
  -2 -26   4 1539.13 1618.80   3
  -2 -26   3 2027.14 1936.47   3
  -2 -26   2 5922.71 2575.11   3
  -2 -26   1 18.6153 1368.55   3
  -2 -26   0 3159.38 1812.97   3
  -2 -26  -1 3670.02 2153.11   3
  -2 -26  -6 580.743 1623.87   1
  -2 -25  14 3866.59 3767.05   3
  -2 -25  13-5908.26 3269.73   3
  -2 -25  12 1733.37 2059.88   3
  -2 -25  11 1953.18 1822.34   3
  -2 -25  10 4555.67 2948.39   3
  -2 -25   9-1041.46 2153.25   3
  -2 -25   8 5279.95 2970.76   3
  -2 -25   7 787.624 1430.95   3
  -2 -25   6 2931.65 2297.65   3
  -2 -25   5-1769.25 1459.60   3
  -2 -25   4 17593.3 4599.95   3
  -2 -25   3-563.436 1727.50   3
  -2 -25   2 66.1354 1026.03   3
  -2 -25   1 2208.46 1594.51   3
  -2 -25   0 10643.4 3060.60   3
  -2 -25  -1-872.419 1190.63   3
  -2 -25  -6 471.212 1407.09   1
  -2 -25  -7-9.94351 760.888   1
  -2 -24  14-272.549 1997.15   3
  -2 -24  13-64.3174 1677.06   3
  -2 -24  12-1558.81 2288.32   3
  -2 -24  11-1008.39 1502.66   3
  -2 -24  10 2773.79 1817.16   3
  -2 -24   9-32.4538 1665.19   3
  -2 -24   8 398.579 923.790   3
  -2 -24   7 3667.13 2287.73   3
  -2 -24   6 94.9397 1554.51   3
  -2 -24   5 8016.00 2564.92   3
  -2 -24   4 5098.33 1816.41   3
  -2 -24   3 452.973 1084.17   3
  -2 -24   2 9571.77 2684.95   3
  -2 -24   1 10900.6 3120.40   3
  -2 -24   0 2837.55 1387.16   3
  -2 -24  -1 489.330 931.073   3
   2 -24   6 9280.17 2999.38   3
  -2 -24  -6 3361.50 2536.07   1
   2 -24   7 143.570 859.759   3
  -2 -24  -7 960.040 1576.12   1
   2 -24   8 1321.74 1526.59   3
   2 -24   9 75.5750 1017.50   3
   2 -24  10 140.912 1111.29   3
   2 -24  11 681.771 1254.13   3
   2 -24  12 965.834 1948.29   3
   2 -24  13 238.512 2261.54   3
  -2 -23  15 1187.22 2069.75   3
  -2 -23  14 3668.28 3501.24   3
  -2 -23  13-317.731 1677.54   3
  -2 -23  12 1956.69 2360.04   3
  -2 -23  11 10130.0 4173.92   3
  -2 -23  10 2028.52 1506.56   3
  -2 -23   9 1166.25 1491.05   3
  -2 -23   8-833.970 1047.44   3
  -2 -23   7 1605.31 1878.61   3
  -2 -23   6-593.747 1292.24   3
  -2 -23   5 1954.21 1484.71   3
  -2 -23   4 1382.31 1513.10   3
  -2 -23   3 1609.98 1827.24   3
  -2 -23   2 573.044 1123.22   3
  -2 -23   1 7369.66 2557.28   3
  -2 -23   0 2789.15 1719.75   3
  -2 -23  -1-196.749 788.694   3
   2 -23   3 852.992 951.218   3
   2 -23   4 1378.26 1198.43   3
   2 -23   5 5200.07 1940.03   3
   2 -23   6 357.030 833.746   3
  -2 -23  -6-2821.48 1674.05   1
  -2 -23  -7 47.6866 1049.62   1
   2 -23   7 451.643 1369.04   3
   2 -23   8 959.793 2150.50   3
  -2 -23  -8 1330.96 1722.62   1
   2 -23   9 660.432 1371.61   3
   2 -23  10 2328.14 2027.30   3
   2 -23  11-368.683 2114.51   3
   2 -23  12-4079.18 2381.34   3
   2 -23  13-1155.95 2897.45   3
   2 -23  14 653.692 1875.57   3
   2 -23  15 1616.59 2605.51   3
  -2 -22  15-2594.53 2375.27   3
  -2 -22  14-5.59562 1472.47   3
  -2 -22  13-2058.96 2465.85   3
  -2 -22  12 1671.77 1647.55   3
  -2 -22  11 1021.68 2390.00   3
  -2 -22  10-1130.08 1922.34   3
  -2 -22   9 3888.10 2139.03   3
  -2 -22   8 4356.24 2707.63   3
  -2 -22   7 6022.31 2476.28   3
  -2 -22   6 708.925 942.779   3
  -2 -22   5 15513.2 3693.71   3
  -2 -22   4-1170.31 1535.77   3
  -2 -22   3 1019.46 1193.26   3
  -2 -22   2 6613.59 2407.83   3
  -2 -22   1 4246.46 1764.55   3
  -2 -22   0 4882.75 1937.00   3
   2 -22   1 10702.8 2103.66   3
  -2 -22  -1 12022.3 2767.67   3
   2 -22   2 8686.16 2074.57   3
   2 -22   3-311.726 554.017   3
   2 -22   4-89.9732 764.206   3
   2 -22   5-19.4762 894.336   3
   2 -22   6 9796.70 2738.71   3
  -2 -22  -6 4193.01 2640.98   1
   2 -22   7 5462.76 2441.20   3
  -2 -22  -7 3959.16 2309.18   1
  -2 -22  -8 1040.53 946.414   1
   2 -22   8 851.830 1699.83   3
   2 -22   9-369.641 978.551   3
   2 -22  10-729.591 1725.79   3
   2 -22  11-1267.80 1990.20   3
   2 -22  12-184.491 1180.55   3
   2 -22  13-137.798 2323.79   3
   2 -22  14 1101.28 1554.28   3
   2 -22  15 535.979 2188.14   3
  -2 -21  15 2975.10 2724.89   3
  -2 -21  14 900.631 1877.19   3
  -2 -21  13 1101.80 1974.92   3
  -2 -21  12 1070.04 1235.46   3
  -2 -21  11-1082.18 1183.38   3
  -2 -21  10 10032.0 3423.58   3
  -2 -21   9 3261.16 2401.65   3
  -2 -21   8 15426.9 4029.58   3
  -2 -21   7-443.597 1646.20   3
  -2 -21   6 2727.41 1730.85   3
  -2 -21   5 402.763 1216.47   3
  -2 -21   4 64867.1 7055.40   3
  -2 -21   3 94.7056 831.444   3
  -2 -21   2 3351.99 1771.78   3
  -2 -21   1 1724.26 1514.41   3
   2 -21   0 15128.3 2241.49   3
  -2 -21   0 14125.6 3084.22   3
  -2 -21  -1 4556.90 1562.58   3
   2 -21   1 4159.38 1268.87   3
   2 -21   2 5079.32 1567.71   3
   2 -21   3 2149.49 1300.59   3
   2 -21   4 5157.24 1583.43   3
   2 -21   5 1521.33 1253.75   3
  -2 -21  -6-715.802 1076.34   1
   2 -21   6 1495.64 1204.95   3
  -2 -21  -7-1543.67 1288.50   1
   2 -21   7 2669.17 1634.32   3
   2 -21   8 8804.12 3216.73   3
  -2 -21  -8 4528.47 2349.82   1
  -2 -21  -9 1119.14 1508.39   1
   2 -21   9 554.272 1034.27   3
   2 -21  10 972.804 1895.87   3
   2 -21  11 1591.26 1859.11   3
   2 -21  12 1178.16 2080.38   3
   2 -21  13-1048.16 1561.40   3
   2 -21  14-1066.32 2216.46   3
   2 -21  15 914.347 2331.42   3
   2 -21  16 3394.39 3025.51   3
  -2 -20  16-2512.34 2522.10   3
  -2 -20  15-935.099 1707.17   3
  -2 -20  14-1121.26 1476.68   3
  -2 -20  13-3235.74 2972.43   3
  -2 -20  12 13.9561 1505.58   3
  -2 -20  11-2155.57 2341.65   3
  -2 -20  10-1592.12 2225.72   3
  -2 -20   9-1378.67 1545.58   3
  -2 -20   8 3820.97 2109.03   3
  -2 -20   7 744.237 985.316   3
  -2 -20   6 2356.56 1432.42   3
  -2 -20   5 4569.09 2189.63   3
  -2 -20   4 27229.5 4446.83   3
  -2 -20   3 7610.29 2626.23   3
  -2 -20   2 21568.2 3888.93   3
  -2 -20   1 4253.22 1896.93   3
   2 -20   0 19895.5 2575.58   3
  -2 -20   0 19703.5 3693.37   3
   2 -20   1 4901.63 1408.49   3
  -2 -20  -1 4690.78 1754.91   3
   2 -20   2 57615.2 4848.55   3
   2 -20   3 3352.97 1458.90   3
   2 -20   4 1313.87 879.296   3
   2 -20   5 737.420 878.547   3
   2 -20   6 32041.1 4596.87   3
  -2 -20  -6 28385.3 4564.40   1
  -2 -20  -7 1659.94 1583.90   1
   2 -20   7 4938.61 1968.57   3
  -2 -20  -8 7471.94 3145.58   1
   2 -20   8 16228.8 4217.39   3
   2 -20   9 2527.46 1639.12   3
  -2 -20  -9 910.824 1471.75   1
   2 -20  10 7309.46 2929.19   3
   2 -20  11 161.556 1544.02   3
   2 -20  12 6146.70 3255.36   3
   2 -20  13-612.442 1407.39   3
   2 -20  14 3012.05 2737.23   3
   2 -20  15-844.476 1400.18   3
   2 -20  16-387.672 2041.35   3
  -2 -19  16 3646.97 3418.21   3
  -2 -19  15 1648.03 1718.41   3
  -2 -19  14 486.568 1422.13   3
  -2 -19  13 4679.55 2857.97   3
  -2 -19  12-421.357 1591.01   3
  -2 -19  11 7707.86 3081.74   3
  -2 -19  10 15019.3 4111.88   3
  -2 -19   9-815.108 1376.40   3
  -2 -19   8 3871.01 2212.39   3
  -2 -19   7 9832.29 3280.90   3
  -2 -19   6 18576.1 3954.44   3
  -2 -19   5 1732.41 1020.38   3
  -2 -19   4 15681.3 3348.70   3
  -2 -19   3 2708.57 1679.55   3
  -2 -19   2-9.23600 1013.68   3
  -2 -19   1 14114.6 3006.82   3
   2 -19   0 8434.76 1588.86   3
  -2 -19   0 9759.33 2447.05   3
   2 -19   1 32504.9 3291.63   3
  -2 -19  -1 32343.0 4358.26   3
   2 -19   2 1792.27 1092.40   3
  -2 -19  -2 963.023 936.719   3
   2 -19   3 6150.87 1594.51   3
   2 -19   4 4088.74 1620.96   3
   2 -19   5 21558.2 3367.70   3
  -2 -19  -6-1286.88 1150.58   1
   2 -19   6 3118.42 1462.75   3
   2 -19   7 1376.29 1185.13   3
  -2 -19  -7 3629.98 1826.77   1
  -2 -19  -8 4355.64 2429.58   1
   2 -19   8 10814.5 2980.50   3
  -2 -19  -9 1856.64 1401.59   1
   2 -19   9-359.080 1080.30   3
   2 -19  10-1137.25 1799.20   3
   2 -19  11-449.296 929.390   3
   2 -19  12 2475.29 2125.09   3
   2 -19  13-646.806 1436.23   3
   2 -19  14 2.42430 1898.29   3
   2 -19  15-1733.04 2621.46   3
   2 -19  16 2576.09 2695.67   3
  -2 -18  16-756.058 1469.40   3
  -2 -18  15-2669.79 2901.46   3
  -2 -18  14 3172.50 2698.06   3
  -2 -18  13-3215.16 2683.68   3
  -2 -18  12 4855.40 2828.32   3
  -2 -18  11 940.264 1419.54   3
  -2 -18  10-497.279 1528.78   3
  -2 -18   9 6518.64 2270.79   3
  -2 -18   8 2471.57 1254.02   3
  -2 -18   7 6586.88 2518.14   3
  -2 -18   6 5148.78 2176.00   3
  -2 -18   5 56689.7 6325.77   3
  -2 -18   4 18057.4 3442.20   3
  -2 -18   3 8641.57 2500.67   3
  -2 -18   2 779.157 1224.81   3
  -2 -18   1 29475.1 4225.63   3
  -2 -18   0 5095.20 1773.78   3
   2 -18   0 4983.33 1317.22   3
   2 -18   1 9445.73 1750.70   3
  -2 -18  -1 12285.6 2766.99   3
  -2 -18  -2-68.3878 747.555   3
   2 -18   2 404.547 383.065   3
   2 -18   3 2093.30 1265.42   3
   2 -18   4 503.694 542.427   3
   2 -18   5 3838.14 1581.55   3
   2 -18   6 1851.46 1028.64   3
  -2 -18  -6 57.9586 1155.74   1
  -2 -18  -7 1776.68 1376.01   1
   2 -18   7 2908.70 1492.31   3
  -2 -18  -8 2758.96 1457.39   1
   2 -18   8 1521.45 1378.10   3
  -2 -18  -9 8463.09 3290.07   1
   2 -18   9 9944.18 3444.88   3
   2 -18  10 2554.54 1785.03   3
  -2 -18 -10-731.413 1379.14   1
   2 -18  11-649.005 1388.20   3
   2 -18  12-161.393 1035.61   3
   2 -18  13 793.700 1613.11   3
   2 -18  14 1846.95 1991.85   3
   2 -18  15 881.764 1359.29   3
   2 -18  16 2.76869 1651.35   3
  -2 -17  17-1262.09 2266.07   3
  -2 -17  16-753.447 1862.87   3
  -2 -17  15 108.914 2313.45   3
  -2 -17  14-1362.23 1579.06   3
  -2 -17  13 3451.51 2632.43   3
  -2 -17  12 6684.67 3413.90   3
  -2 -17  11 6431.76 2620.28   3
  -2 -17  10 6170.37 2786.90   3
  -2 -17   9 13009.8 3575.63   3
  -2 -17   8 19650.8 4091.90   3
  -2 -17   7 1104.61 1203.45   3
  -2 -17   6 2344.06 1436.94   3
  -2 -17   5 51278.4 5989.07   3
  -2 -17   4 41652.6 5163.20   3
  -2 -17   3 5186.64 1993.05   3
  -2 -17   2 1350.71 1075.26   3
  -2 -17   1 360.633 690.818   3
   2 -17   0 25482.6 2549.99   3
  -2 -17   0 30854.9 4088.43   3
  -2 -17  -1 1546.40 1330.99   3
   2 -17   1 1156.06 730.422   3
  -2 -17  -2-2165.43 983.749   3
   2 -17   2 833.520 682.401   3
   2 -17   3 33445.8 3547.93   3
   2 -17   4 5566.03 1608.98   3
  -2 -17  -5 2397.50 1161.40   1
   2 -17   5 27535.4 3707.22   3
   2 -17   6 3533.41 1460.67   3
  -2 -17  -6 1770.55 1441.58   1
  -2 -17  -7 6710.68 2201.58   1
   2 -17   7 6546.60 2186.39   3
  -2 -17  -8 2116.37 1633.48   1
   2 -17   8 4367.23 1793.87   3
   2 -17   9 3370.83 1782.58   3
  -2 -17  -9 7894.74 2271.88   1
   2 -17  10-876.516 1249.75   3
  -2 -17 -10 327.500 733.243   1
   2 -17  11 673.654 1133.82   3
   2 -17  12 911.374 1395.97   3
   2 -17  13 2358.93 2087.11   3
   2 -17  14-305.465 1707.90   3
   2 -17  15-585.623 1679.65   3
   2 -17  16-130.660 1567.82   3
   2 -17  17-3175.11 2511.02   3
  -2 -16  17 943.346 2184.71   3
  -2 -16  16 1592.42 2754.19   3
  -2 -16  15 1752.41 1637.17   3
  -2 -16  14 7050.35 3226.33   3
  -2 -16  13 2340.66 1468.24   3
  -2 -16  12 183.478 1388.71   3
  -2 -16  11 1320.80 1946.73   3
  -2 -16  10 677.413 1052.10   3
  -2 -16   9 2842.51 2033.84   3
  -2 -16   8 5304.21 2004.46   3
  -2 -16   7 2695.11 1348.94   3
   2 -16  -6 435.347 439.176   1
  -2 -16   6 1346.30 989.728   3
  -2 -16   5-1318.26 1164.95   3
  -2 -16   4 48617.6 5474.45   3
  -2 -16   3 63706.6 6025.58   3
  -2 -16   2 56903.9 5540.74   3
  -2 -16   1 4185.64 1901.08   3
  -2 -16   0 25477.9 3627.75   3
   2 -16   0 21538.3 2235.36   3
  -2 -16  -1 69724.6 6048.84   3
   2 -16   1 65709.1 4185.97   3
  -2 -16  -2 106877. 7290.00   3
   2 -16   2 100605. 5590.12   3
   2 -16   3 9017.12 1883.87   3
   2 -16   4 907.718 651.584   3
   2 -16   5 1803.84 1411.12   3
  -2 -16  -5 282.557 729.038   1
  -2 -16  -6 6883.93 4008.73   1
   2 -16   6 32040.1 4134.50   3
  -2 -16  -7 34707.6 4874.08   1
   2 -16   7 44976.3 5214.28   3
  -2 -16  -8 24095.8 4233.08   1
   2 -16   8 24321.4 4190.12   3
  -2 -16  -9 1209.52 1053.05   1
   2 -16   9 366.885 837.657   3
  -2 -16 -10 431.532 777.381   1
   2 -16  10 1227.19 1611.85   3
  -2 -16 -11 2143.05 1558.16   1
   2 -16  11 1144.65 1356.60   3
   2 -16  12 2271.04 2341.04   3
   2 -16  13 1585.52 1859.82   3
   2 -16  14 2585.80 2705.18   3
   2 -16  15-1810.77 2188.85   3
   2 -16  16 278.963 1674.88   3
   2 -16  17-1041.58 2951.67   3
  -2 -15  17-1001.00 1498.44   3
  -2 -15  16 769.202 1981.79   3
  -2 -15  15-6759.62 3755.51   3
  -2 -15  14 4070.19 2386.44   3
  -2 -15  13 187.951 1453.26   3
  -2 -15  12 2074.83 2310.33   3
  -2 -15  11 2248.45 1977.39   3
  -2 -15  10 40240.1 6243.52   3
  -2 -15   9 16505.0 4104.23   3
  -2 -15   8 16530.7 3805.48   3
  -2 -15   7 8170.77 2493.17   3
  -2 -15   6 20047.8 3751.36   3
   2 -15  -6 12900.9 1621.90   1
  -2 -15   5 18040.3 3411.87   3
  -2 -15   4 39005.7 4735.30   3
  -2 -15   3 23662.5 3614.15   3
  -2 -15   2 6361.37 1873.29   3
  -2 -15   1 48522.1 4861.62   3
  -2 -15   0 56296.9 5243.33   3
   2 -15   0 48240.5 3166.48   3
   2 -15   1 45904.9 3376.66   3
  -2 -15  -1 45961.8 4688.63   3
   2 -15   2 254.150 709.533   3
  -2 -15  -2-1088.99 1108.20   3
   2 -15   3 25601.4 2925.30   3
   2 -15   4 2048.70 1102.34   3
  -2 -15  -5 3457.03 1642.87   1
   2 -15   5 11744.8 2450.52   3
  -2 -15  -6 5827.20 1919.16   1
   2 -15   6 14338.3 2846.93   3
  -2 -15  -7 5597.73 1959.23   1
   2 -15   7 10303.9 2560.14   3
  -2 -15  -8 15683.0 3299.90   1
   2 -15   8 15800.3 3233.51   3
  -2 -15  -9 9184.67 2719.82   1
   2 -15   9 12883.4 3351.39   3
  -2 -15 -10 795.751 693.055   1
   2 -15  10 1345.15 1466.85   3
  -2 -15 -11-43.3601 1173.44   1
   2 -15  11-943.111 1746.86   3
   2 -15  12 7737.14 3538.36   3
   2 -15  13 3184.25 2519.57   3
   2 -15  14 7647.59 3483.13   3
   2 -15  15-24.5644 1362.36   3
   2 -15  16 4361.29 3184.42   3
   2 -15  17-1569.10 2917.49   3
  -2 -14  17-2843.36 2949.23   3
  -2 -14  16 2157.24 2466.73   3
  -2 -14  15-582.402 1289.19   3
  -2 -14  14-248.729 1703.06   3
  -2 -14  13-599.467 2285.86   3
  -2 -14  12 2666.25 2267.88   3
  -2 -14  11 6354.92 2919.34   3
  -2 -14  10 8313.29 2725.52   3
  -2 -14   9 7983.61 3008.71   3
  -2 -14   8 1489.60 1141.90   3
  -2 -14   7 42093.3 5388.90   3
   2 -14  -6 3474.51 797.878   1
  -2 -14   6 16086.4 3350.26   3
  -2 -14   5 33676.3 4396.56   3
  -2 -14   4 21115.3 3548.81   3
  -2 -14   3 3103.81 1717.30   3
  -2 -14   2 13836.5 2458.68   3
  -2 -14   1 30702.7 3897.58   3
  -2 -14   0 67623.2 5699.33   3
   2 -14   0 68728.0 3657.28   3
  -2 -14  -1 12758.2 2418.77   3
   2 -14   1 11025.0 1608.84   3
   2 -14   2 76454.9 4576.10   3
  -2 -14  -2 81245.0 6057.12   3
   2 -14   3 5902.67 1381.44   3
   2 -14   4 295.451 698.174   3
  -2 -14  -5 14872.6 2907.79   1
   2 -14   5 12123.7 2269.46   3
  -2 -14  -6 8404.87 2439.82   1
   2 -14   6 8121.40 2307.94   3
  -2 -14  -7 8809.77 2508.88   1
   2 -14   7 7544.44 2116.22   3
  -2 -14  -8 20193.1 3624.91   1
   2 -14   8 18449.4 3385.12   3
   2 -14   9 2479.85 1519.14   3
  -2 -14  -9 6448.64 2123.53   1
   2 -14  10 3681.98 2255.31   3
  -2 -14 -10 905.458 1277.21   1
  -2 -14 -11-46.4479 596.780   1
   2 -14  11 4174.12 2376.67   3
   2 -14  12-3156.73 2203.30   3
   2 -14  13 2613.42 2422.65   3
   2 -14  14-1031.70 1518.77   3
   2 -14  15 398.979 1957.81   3
   2 -14  16-840.173 1610.65   3
   2 -14  17 902.964 2451.70   3
  -2 -13  17 2718.60 2361.21   3
  -2 -13  16 4344.90 2530.29   3
  -2 -13  15 3725.29 3210.78   3
  -2 -13  14 1761.07 2500.82   3
  -2 -13  13 3063.42 2191.97   3
  -2 -13  12 10850.1 3681.79   3
  -2 -13  11 26487.2 5115.95   3
  -2 -13  10 4911.74 2231.74   3
  -2 -13   9 8894.63 3179.30   3
  -2 -13   8 1521.89 1156.21   3
  -2 -13   7 4339.26 1603.99   3
  -2 -13   6-669.790 1007.97   3
   2 -13  -6-23.7253 305.570   1
  -2 -13   5-333.641 1101.30   3
  -2 -13   4 20800.2 3372.59   3
  -2 -13   3 27584.2 3700.47   3
  -2 -13   2 1790.45 1098.80   3
  -2 -13   1 2474.23 1276.89   3
   2 -13   0 52376.8 3021.76   3
  -2 -13   0 59551.8 5134.95   3
  -2 -13  -1 916.315 647.508   3
   2 -13   1 461.536 399.207   3
   2 -13   2 1004.97 596.026   3
  -2 -13  -2 1264.49 578.969   3
   2 -13   3 1874.92 786.303   3
   2 -13   4 30445.0 3285.81   3
  -2 -13  -5 2640.26 1795.41   1
   2 -13   5 4960.47 1464.61   3
   2 -13   6-1658.74 1063.68   3
  -2 -13  -6 741.621 986.749   1
  -2 -13  -7 2303.79 1541.40   1
   2 -13   7 2582.90 1393.34   3
  -2 -13  -8 1147.93 1111.88   1
   2 -13   8 1593.14 1418.41   3
   2 -13   9 1515.99 978.284   3
  -2 -13  -9 3960.31 1677.17   1
   2 -13  10 1281.24 1114.41   3
  -2 -13 -10 694.787 1016.49   1
   2 -13  11 11825.4 3610.37   3
  -2 -13 -11 10587.9 2690.12   1
  -2 -13 -12 75.5076 830.450   1
   2 -13  12 5892.30 3082.12   3
   2 -13  13-2652.72 2166.24   3
   2 -13  14-1067.61 1654.97   3
   2 -13  15-1351.12 1210.89   3
   2 -13  16 1016.99 2544.28   3
   2 -13  17-372.998 1852.77   3
  -2 -12  18 547.260 1933.69   3
  -2 -12  17 668.897 1376.54   3
  -2 -12  16-5355.28 3583.40   3
  -2 -12  15 1645.99 1731.35   3
  -2 -12  14 1975.41 2214.06   3
  -2 -12  13-218.604 1658.51   3
  -2 -12  12 2590.35 1897.09   3
  -2 -12  11-1853.61 1691.87   3
  -2 -12  10 5355.79 2818.94   3
  -2 -12   9 1469.11 1971.69   3
  -2 -12   8 675.507 938.651   3
   2 -12  -7 147.134 119.598   1
  -2 -12   7 597.652 1212.62   3
  -2 -12   6 27900.0 4245.92   3
   2 -12  -6 19864.4 1436.96   1
   2 -12  -5 245.391 234.198   1
  -2 -12   5 10160.5 2568.02   3
  -2 -12   4-121.088 1035.22   3
  -2 -12   3 5307.62 1556.57   3
  -2 -12   2 51273.3 4716.78   3
  -2 -12   1 8162.32 1890.31   3
   2 -12   0-967.321 613.611   3
  -2 -12   0 876.940 856.792   3
  -2 -12  -1 304198. 10883.2   3
   2 -12   1 282286. 7212.40   3
  -2 -12  -2 211233. 9223.24   3
   2 -12   2 192254. 6610.86   3
   2 -12   3 164240. 6805.49   3
   2 -12   4 271.588 643.642   3
   2 -12   5 40273.8 4044.80   3
  -2 -12  -5 31427.3 4573.51   1
   2 -12   6 55525.7 5124.96   3
  -2 -12  -6 58785.9 5475.88   1
  -2 -12  -7 105402. 7467.84   1
   2 -12   7 104286. 7620.94   3
   2 -12   8 1344.45 1078.29   3
  -2 -12  -8 2882.14 1602.83   1
   2 -12   9 3841.23 1929.96   3
  -2 -12  -9 5292.15 1831.68   1
  -2 -12 -10 2670.53 1693.70   1
   2 -12  10 3439.64 2038.39   3
   2 -12  11 2978.47 2264.72   3
  -2 -12 -11 590.144 841.260   1
   2 -12  12-1676.68 2323.61   3
  -2 -12 -12-2195.86 1641.61   1
   2 -12  13-1874.35 2422.26   3
   2 -12  14 3879.78 3122.11   3
   2 -12  15-396.600 1687.82   3
   2 -12  16-855.356 1854.21   3
   2 -12  17-3123.38 3485.72   3
   2 -12  18 267.902 1638.48   3
  -2 -11  18 1126.77 2227.17   3
  -2 -11  17 9078.79 4654.66   3
  -2 -11  16 380.225 1722.29   3
  -2 -11  15 708.176 1961.72   3
  -2 -11  14 4447.13 2435.69   3
  -2 -11  13 2469.31 1410.02   3
  -2 -11  12-467.974 1405.74   3
  -2 -11  11 1802.98 1359.98   3
  -2 -11  10 27280.3 5172.36   3
  -2 -11   9 23588.8 4558.48   3
  -2 -11   8 20925.2 3804.31   3
   2 -11  -7 10870.7 912.293   1
  -2 -11   7 13896.5 3040.38   3
   2 -11  -6 2805.55 564.053   1
   2 -11  -6 4672.44 596.725   1
  -2 -11   6 6343.64 2307.37   3
   2 -11  -5 7227.42 1001.18   1
  -2 -11   5 56739.6 5351.04   3
  -2 -11   4 102434. 6840.49   3
  -2 -11   3 33454.1 3788.76   3
  -2 -11   2 8491.86 1899.66   3
  -2 -11   1 45909.4 4236.91   3
  -2 -11   0 58521.5 4698.04   3
   2 -11   0 49242.1 2479.90   3
   2 -11   1 134022. 4782.16   3
  -2 -11  -1 136611. 7168.47   3
   2 -11   2 750.360 640.084   3
  -2 -11  -2 996.511 890.849   3
   2 -11   3 66670.0 4225.74   3
  -2 -11  -4 2692.58 1284.78   1
   2 -11   4 3085.68 1137.69   3
   2 -11   5 6360.12 1623.86   3
  -2 -11  -5 3714.92 1809.23   1
  -2 -11  -6 3022.22 1306.99   1
   2 -11   6 2107.99 1069.31   3
  -2 -11  -7 37814.7 4411.28   1
   2 -11   7 32875.1 4390.09   3
  -2 -11  -8 27560.8 3960.39   1
  -2 -11  -9 27984.8 4013.04   1
  -2 -11 -10 670.696 1059.20   1
  -2 -11 -11 4128.41 1929.79   1
  -2 -11 -12 2561.87 1631.99   1
   2 -11  12 7769.40 3126.17   3
   2 -11  13 13304.5 4196.16   3
   2 -11  14-229.155 1505.51   3
   2 -11  15-1162.07 1515.59   3
   2 -11  16 1949.17 2668.32   3
   2 -11  17-350.013 1381.47   3
   2 -11  18-499.383 2666.09   3
  -2 -10  18-308.614 1229.10   3
  -2 -10  17 694.868 1510.07   3
  -2 -10  16-4517.57 3681.22   3
  -2 -10  15-3182.50 2092.27   3
  -2 -10  14 2159.62 2516.42   3
  -2 -10  13 753.736 1299.62   3
  -2 -10  12 1780.05 1444.76   3
  -2 -10  11 15188.3 4227.21   3
  -2 -10  10 20486.9 4307.45   3
  -2 -10   9 7070.73 2291.65   3
  -2 -10   8-1456.80 1041.43   3
  -2 -10   7 56756.5 5783.85   3
  -2 -10   6 68648.7 6116.34   3
   2 -10  -6 53223.1 1726.55   1
   2 -10  -5 8410.08 845.381   1
   2 -10  -5 14834.2 1273.48   1
  -2 -10   4 100628. 6573.69   3
  -2 -10   3 31392.0 3603.09   3
  -2 -10   2 14324.7 2369.29   3
  -2 -10   1 49245.9 4177.38   3
  -2 -10   0 220284. 8773.19   3
   2 -10   0 205011. 4611.26   3
  -2 -10  -1 43141.1 3905.07   3
   2 -10   1 43804.0 2550.24   3
   2 -10   2 58464.6 3373.57   3
  -2 -10  -2 63214.4 4742.03   3
   2 -10   3 92971.3 4869.49   3
  -2 -10  -4 53.3830 662.971   1
   2 -10   4 1635.25 976.365   3
   2 -10   5 10868.2 2172.86   3
  -2 -10  -5 11236.9 2310.01   1
  -2 -10  -6 12504.0 2716.39   1
  -2 -10  -7 25232.8 3738.80   1
  -2 -10  -8 51488.2 5247.88   1
  -2 -10  -9 4526.54 1786.44   1
  -2 -10 -10 146.434 822.868   1
  -2 -10 -11 1609.86 1058.11   1
  -2 -10 -12 224.997 1080.46   1
  -2 -10 -13 351.252 1129.35   1
   2 -10  14-2563.30 3075.36   3
   2 -10  15 1678.45 1987.93   3
   2 -10  16 210.681 1907.90   3
   2 -10  17 964.009 1902.73   3
   2 -10  18-674.578 3403.54   3
  -2  -9  18 2610.37 2530.63   3
  -2  -9  17-345.214 1766.54   3
  -2  -9  16 8024.72 3088.63   3
  -2  -9  15 2045.11 1595.77   3
  -2  -9  14 4742.45 2690.53   3
  -2  -9  13 2547.37 1562.57   3
  -2  -9  12 20242.0 4587.30   3
  -2  -9  11 12449.1 3373.14   3
  -2  -9  10 45590.7 6188.12   3
  -2  -9   9 3170.70 1359.42   3
  -2  -9   8 2760.58 1720.70   3
   2  -9  -8 529.755 318.351   1
  -2  -9   7 3453.65 1331.65   3
  -2  -9   6 10729.4 2516.48   3
  -2  -9   5 1347.03 678.954   3
   2  -9  -4 10416.4 1050.08   1
  -2  -9   4 11105.3 2180.61   3
  -2  -9   3 2623.46 1227.06   3
  -2  -9   2 4555.50 1276.89   3
  -2  -9   1 27590.1 3030.72   3
  -2  -9   0 42234.4 3637.98   3
   2  -9   0 40040.5 1831.27   3
  -2  -9  -1 1280.08 650.533   3
   2  -9   1 1669.22 530.371   3
  -2  -9  -2-569.848 611.001   3
   2  -9   2 1207.94 812.920   3
   2  -9   3 2808.95 901.335   3
  -2  -9  -4 15005.5 3738.82   1
  -2  -9  -5 29290.2 4280.11   1
  -2  -9  -6 2006.36 683.732   1
  -2  -9  -7 1353.97 1280.82   1
  -2  -9  -8 7077.94 1855.38   1
  -2  -9  -9 2418.34 1216.11   1
  -2  -9 -10 1965.13 1654.03   1
  -2  -9 -11 38.5419 727.721   1
  -2  -9 -12 1223.85 1155.44   1
  -2  -9 -13 951.651 1486.29   1
   2  -9  16-740.107 1490.55   3
   2  -9  17-1291.84 1744.86   3
   2  -9  18-1406.68 2000.25   3
  -2  -8  18-4073.26 3341.39   3
  -2  -8  17 3079.41 2425.81   3
  -2  -8  16-1137.74 1765.17   3
  -2  -8  15 1392.49 1591.19   3
  -2  -8  14 1180.22 1533.55   3
  -2  -8  13 2146.50 1578.44   3
  -2  -8  12 1645.29 1688.46   3
  -2  -8  11-2302.53 2095.97   3
  -2  -8  10 31277.8 5011.98   3
  -2  -8   9-1655.88 1807.26   3
   2  -8  -8 1309.86 444.574   1
  -2  -8   8-224.271 1375.00   3
  -2  -8   7 4560.09 1823.91   3
  -2  -8   6 80374.8 6341.19   3
  -2  -8   5 33331.3 3837.72   3
  -2  -8   4 22287.2 3029.97   3
   2  -8  -3 68491.5 2747.00   1
  -2  -8   3 73634.5 5045.31   3
  -2  -8   2 85658.5 5225.84   3
  -2  -8   1 2790.00 863.980   3
  -2  -8   0 2337.08 919.940   3
   2  -8   0 3426.31 475.256   3
  -2  -8  -1 209090. 7865.70   3
   2  -8   1 200937. 4817.46   3
   2  -8   2 28620.6 2286.23   3
   2  -8   2 29408.4 1817.26   2
  -2  -8  -3 233852. 8907.22   1
  -2  -8  -4 1978.46 1692.07   1
  -2  -8  -5 25696.9 3906.72   1
  -2  -8  -6 36777.7 3931.88   1
  -2  -8  -7 53378.0 4952.73   1
  -2  -8  -8-653.043 806.516   1
  -2  -8  -9 7662.19 2362.06   1
  -2  -8 -10 3585.16 1531.85   1
  -2  -8 -11-414.806 711.618   1
  -2  -8 -12 2336.64 1771.17   1
  -2  -8 -13 794.431 1357.92   1
   2  -8  17 1490.08 2663.80   3
   2  -8  18-4028.98 3856.46   3
  -2  -7  18 1710.23 2076.75   3
  -2  -7  17-1916.27 2570.56   3
  -2  -7  16-140.738 1415.90   3
  -2  -7  15 3546.78 1824.64   3
  -2  -7  14 646.736 1722.17   3
  -2  -7  13 4638.11 2399.02   3
  -2  -7  12-1261.06 1625.12   3
  -2  -7  11 4595.46 1702.32   3
  -2  -7  10 9178.21 2941.46   3
   2  -7  -9 66308.7 3715.70   1
  -2  -7   9 80648.1 7401.22   3
   2  -7  -8 19021.4 1726.11   1
  -2  -7   8 20640.3 3738.10   3
  -2  -7   7 19213.9 3393.26   3
   2  -7  -7 12089.3 1071.56   1
  -2  -7   6-11.4786 683.651   3
  -2  -7   5 127125. 7251.15   3
  -2  -7   4 52815.9 4438.88   3
  -2  -7   3 158691. 7192.06   3
   2  -7  -3 155575. 3190.39   1
  -2  -7   2-36.7195 567.394   3
  -2  -7   1 133209. 6115.89   3
  -2  -7   0 22282.8 2486.42   3
  -2  -7  -1 77662.1 4643.35   3
   2  -7   1 73654.1 2752.17   3
   2  -7   2 3257.51 639.150   2
  -2  -7  -3 92350.9 5454.99   1
  -2  -7  -4 17923.4 2666.88   1
  -2  -7  -5 31969.3 3639.08   1
  -2  -7  -6-20.9131 575.739   1
  -2  -7  -7 42659.3 4272.81   1
  -2  -7  -8 8614.77 2076.54   1
  -2  -7  -9 25605.0 3709.41   1
  -2  -7 -10-329.849 799.051   1
  -2  -7 -11 21531.8 3717.67   1
  -2  -7 -12 4584.90 2268.70   1
  -2  -7 -13 11764.7 3583.30   1
  -2  -7 -14 544.009 2006.92   1
   2  -7  18 466.520 1955.78   3
  -2  -6  19-1027.19 2177.70   3
  -2  -6  18 6148.58 3770.69   3
  -2  -6  17 1242.09 2372.92   3
  -2  -6  16 4718.25 3077.06   3
  -2  -6  15 3627.06 2651.63   3
  -2  -6  14 160.340 1454.24   3
  -2  -6  13 868.315 1136.85   3
  -2  -6  12 439.892 1075.10   3
  -2  -6  11 6061.91 1954.65   3
  -2  -6  10 11384.7 3254.85   3
   2  -6  -9 5276.48 1073.02   1
  -2  -6   9 4921.69 1998.47   3
  -2  -6   8 1221.02 1706.60   3
   2  -6  -8 187.970 255.901   1
   2  -6  -7 25788.2 1817.43   1
  -2  -6   7 40623.9 4725.73   3
   2  -6  -7 39485.6 4276.24   2
   2  -6  -6 44304.1 4102.24   2
  -2  -6   6 46871.8 4731.48   3
   2  -6  -5 1745.64 953.086   2
  -2  -6   5 1436.11 1220.72   3
  -2  -6   4 55286.5 4334.67   3
   2  -6  -4 49973.3 3647.55   2
  -2  -6   3 173201. 7224.77   3
   2  -6  -3 163082. 5496.64   2
   2  -6  -2 1574.80 380.372   1
  -2  -6   2 742.575 665.450   3
  -2  -6   1 158573. 6388.82   3
  -2  -6   0 82691.0 4613.16   3
  -2  -6  -1 357781. 9526.98   3
   2  -6   2 178678. 4572.67   2
  -2  -6  -3 226721. 8497.60   1
  -2  -6  -4 1390.77 768.409   1
  -2  -6  -5 109696. 6499.14   1
  -2  -6  -6 54914.7 4664.41   1
  -2  -6  -7 164079. 8381.92   1
  -2  -6  -8 27332.0 3563.02   1
  -2  -6  -9-2422.41 1251.65   1
  -2  -6 -10 267.923 1042.70   1
  -2  -6 -11 13823.7 2864.42   1
  -2  -6 -12 3081.44 1405.03   1
  -2  -6 -13-710.493 1375.54   1
  -2  -6 -14-406.445 912.045   1
  -2  -5  19-1600.68 1943.02   3
  -2  -5  18 5732.08 2836.64   3
  -2  -5  17 3771.53 2485.83   3
  -2  -5  16 16160.9 5026.50   3
  -2  -5  15 3574.47 2744.46   3
  -2  -5  14 6112.48 2224.99   3
  -2  -5  13 3799.25 2466.69   3
  -2  -5  12 30759.7 5358.22   3
  -2  -5  11-359.587 1440.85   3
  -2  -5  10 30886.1 4948.44   3
   2  -5 -10 30550.5 3123.36   1
  -2  -5   9 5234.24 2247.71   3
   2  -5  -9 7373.19 1460.85   1
   2  -5  -9 7862.65 2577.96   2
  -2  -5   8-1234.13 1198.95   3
   2  -5  -8-423.548 451.364   1
   2  -5  -8 402.330 740.891   2
  -2  -5   7 10270.2 2221.54   3
   2  -5  -7 9319.64 2133.61   2
   2  -5  -7 7865.09 1115.62   1
   2  -5  -6 1048.30 609.061   2
   2  -5  -6 773.370 329.872   1
  -2  -5   6 2368.73 1207.05   3
   2  -5  -5 22807.5 2733.36   2
  -2  -5   5 20211.7 2905.15   3
  -2  -5   4-15.3063 573.845   3
   2  -5  -4 167.681 407.547   2
  -2  -5   3 7243.83 1511.75   3
   2  -5  -3 6528.14 1255.13   2
   2  -5  -2 48255.8 2398.02   2
   2  -5  -2 41064.7 1536.91   1
  -2  -5   2 45041.8 3455.94   3
   2  -5  -1 39279.6 1532.32   2
  -2  -5   1 35553.5 2872.23   3
  -2  -5   0 189754. 6600.85   3
  -2  -5  -1 14557.7 1814.65   3
   2  -5   2 339.555 323.544   2
  -2  -5  -2 294.120 468.503   1
  -2  -5  -3 28705.1 2979.34   1
  -2  -5  -4 363.131 503.040   1
  -2  -5  -5 33513.3 3381.68   1
  -2  -5  -6 9449.88 2046.27   1
  -2  -5  -7 2493.71 1254.95   1
  -2  -5  -8 738.721 863.734   1
  -2  -5  -9 6689.12 1997.66   1
  -2  -5 -10 3569.51 1532.37   1
  -2  -5 -11 2806.64 1752.06   1
  -2  -5 -12 1919.95 1729.66   1
  -2  -5 -13-228.522 929.907   1
  -2  -5 -14 1717.66 1774.97   1
  -2  -4  19-383.094 1505.24   3
  -2  -4  18-2972.06 2780.31   3
  -2  -4  17-588.913 1550.67   3
  -2  -4  16 1922.53 1962.65   3
  -2  -4  15 3795.84 2831.15   3
  -2  -4  14 1949.17 2216.79   3
  -2  -4  13 945.929 1306.54   3
  -2  -4  12-883.819 2023.35   3
  -2  -4  11 1812.63 1127.07   3
  -2  -4  10 23343.9 4244.93   3
   2  -4 -10 35054.8 5140.51   2
   2  -4 -10 29088.0 3203.01   1
   2  -4  -9 2801.34 1855.21   2
  -2  -4   9 3026.98 1575.14   3
   2  -4  -9 491.827 687.612   1
   2  -4  -8 3521.01 1056.76   1
   2  -4  -8 1510.55 1155.73   2
  -2  -4   8 758.933 1298.19   3
   2  -4  -7 268.560 239.974   1
   2  -4  -7-406.244 993.300   2
  -2  -4   7-717.634 744.207   3
   2  -4  -6 186864. 8562.45   2
  -2  -4   6 163530. 8600.72   3
   2  -4  -5 15984.5 2284.78   2
  -2  -4   5 17735.7 2689.91   3
  -2  -4   4 52272.9 4006.93   3
   2  -4  -4 46734.4 3432.64   2
   2  -4  -3 9038.11 1284.11   2
  -2  -4   3 10249.5 1706.70   3
  -2  -4   2 214599. 6973.69   3
   2  -4  -2 219121. 5399.55   2
  -2  -4   1 550.996 347.481   3
   2  -4  -1 77.5633 259.920   1
   2  -4  -1 762.792 315.987   2
  -2  -4   0 77285.6 3969.37   3
   2  -4   1 79406.4 2184.22   2
  -2  -4  -1 83206.5 4218.36   3
  -2  -4  -2 10957.8 1721.23   1
  -2  -4  -3 56049.6 3996.25   1
  -2  -4  -4 12220.4 2031.00   1
   2  -4   4 10949.7 1643.88   4
   2  -4   5 42312.8 3176.07   4
  -2  -4  -5 46265.8 4022.75   1
   2  -4   6 4078.53 1048.70   4
  -2  -4  -6 6093.98 1487.42   1
  -2  -4  -7 58822.2 5000.89   1
   2  -4   7 53366.3 3602.76   4
   2  -4   8 16504.2 2018.72   4
  -2  -4  -8 18188.2 2868.36   1
  -2  -4  -9 3553.02 1916.89   1
  -2  -4 -10 18241.8 3218.91   1
  -2  -4 -11 1460.60 924.459   1
  -2  -4 -12 2439.91 1988.27   1
  -2  -4 -13 983.048 1072.30   1
  -2  -4 -14 2312.42 1743.20   1
  -2  -4 -15 2190.88 2140.32   1
  -2  -3  19 1290.57 1673.58   3
  -2  -3  18 2243.85 2035.33   3
  -2  -3  17 1412.25 2009.74   3
  -2  -3  16 6603.35 3176.25   3
  -2  -3  15 7299.77 3289.31   3
  -2  -3  14-1398.19 1905.67   3
  -2  -3  13 1527.69 1616.65   3
  -2  -3  12 8821.53 3131.22   3
  -2  -3  11 6276.56 2257.49   3
   2  -3 -11 5889.50 1737.47   1
   2  -3 -11 8558.75 2398.04   2
   2  -3 -10 4431.03 1792.10   2
  -2  -3  10 3214.59 1784.19   3
   2  -3 -10 3841.52 1391.02   1
   2  -3  -9 120544. 8647.89   2
  -2  -3   9 114928. 8883.24   3
   2  -3  -9 103169. 5936.49   1
  -2  -3   9 96181.7 3516.59   4
  -2  -3   8 9345.92 2526.86   3
   2  -3  -8 12089.8 2591.34   2
   2  -3  -8 7874.62 1539.43   1
  -2  -3   8 9247.94 1201.99   4
  -2  -3   7 18125.2 3162.08   3
  -2  -3   7 18991.7 1814.79   4
   2  -3  -7 13664.4 1790.05   1
   2  -3  -7 20465.1 3140.97   2
   2  -3  -6 4630.85 887.527   1
  -2  -3   6 3992.70 874.808   4
  -2  -3   6 3867.50 1267.96   3
   2  -3  -6 6186.23 1632.62   2
   2  -3  -5 337780. 5906.97   1
  -2  -3   5 360141. 8132.89   4
  -2  -3   5 359013. 11344.2   3
   2  -3  -5 357883. 10792.7   2
  -2  -3   4 77962.7 3839.91   4
  -2  -3   4 79061.8 4849.22   3
   2  -3  -4 82107.5 4586.93   2
   2  -3  -3 181430. 6089.91   2
  -2  -3   3 180557. 6651.56   3
  -2  -3   3 186180. 6166.33   4
  -2  -3   2 34526.4 2653.20   3
   2  -3  -2 32629.3 2269.83   2
   2  -3  -1 423.902 241.991   2
  -2  -3   1 246.415 404.697   3
   2  -3  -1 477.486 289.036   1
   2  -3   0 52872.6 1611.29   3
  -2  -3   0 60931.9 3342.83   3
  -2  -3  -1 299476. 7581.63   3
  -2  -3  -1 327320. 8192.44   1
   2  -3   2 15804.5 1983.50   4
  -2  -3  -2 18442.8 2182.54   1
   2  -3   3 85130.5 4466.77   4
  -2  -3  -3 92542.2 5042.12   1
  -2  -3  -4 19750.5 2476.41   1
   2  -3   4 18052.2 2091.21   4
   2  -3   5 24578.1 2396.58   4
  -2  -3  -5 28335.9 3157.75   1
   2  -3   6 682.343 588.738   4
  -2  -3  -6 664.153 566.388   1
   2  -3   7 38557.0 3250.35   4
  -2  -3  -7 47994.4 4482.88   1
   2  -3   8 7785.11 1410.11   4
  -2  -3  -8 8531.38 2006.86   1
  -2  -3  -9 17816.3 3338.69   1
  -2  -3 -10-3156.32 1492.48   1
  -2  -3 -11 17341.4 3764.55   1
  -2  -3 -12 823.572 1550.55   1
  -2  -3 -13 36191.4 5634.08   1
  -2  -3 -14 994.723 1185.54   1
  -2  -3 -15 2960.73 1960.96   1
  -2  -2  19 3416.34 2813.33   3
  -2  -2  18 314.721 1348.62   3
  -2  -2  17-1364.25 2729.69   3
  -2  -2  16-586.462 1591.20   3
  -2  -2  15 5136.94 2268.90   3
  -2  -2  14 162.980 1787.08   3
  -2  -2  13 5979.23 2593.11   3
   2  -2 -12-8.07392 1424.44   2
   2  -2 -11 1301.25 957.611   1
   2  -2 -11 3157.24 1793.10   2
  -2  -2  10 758.866 429.045   4
   2  -2 -10 368.314 994.417   1
  -2  -2   9 3498.56 917.375   4
   2  -2  -9 4376.90 2060.80   2
   2  -2  -9 4361.00 1287.69   1
  -2  -2   8-193.505 550.024   4
   2  -2  -8 698.060 830.767   1
   2  -2  -8-955.752 1110.42   2
  -2  -2   7 37869.8 4432.94   3
   2  -2  -7 42230.8 4476.59   2
  -2  -2   7 39998.9 2759.88   4
   2  -2  -7 34742.4 3061.14   1
  -2  -2   6-478.967 1285.01   3
   2  -2  -6 945.804 599.972   1
   2  -2  -6 1501.91 1165.38   2
  -2  -2   6 613.714 535.354   4
  -2  -2   5 22246.6 2160.03   4
  -2  -2   5 21017.3 2736.82   3
   2  -2  -5 22381.9 1783.69   1
   2  -2  -5 22617.1 2832.71   2
  -2  -2   4 29852.5 2527.16   4
  -2  -2   4 30784.9 2950.42   3
   2  -2  -4 33955.7 3121.09   2
   2  -2  -3 399474. 9363.65   2
  -2  -2   3 416420. 9289.82   4
  -2  -2   3 395414. 9449.24   3
  -2  -2   2 1736.94 690.191   4
   2  -2  -2 1292.53 604.995   2
  -2  -2   2 1177.78 378.252   3
   2  -2  -1-179.122 190.648   1
   2  -2  -1 576.927 397.946   2
  -2  -2   1 565.864 452.072   3
  -2  -2   1 607.651 798.074   4
  -2  -2   0 51356.1 2889.06   3
  -2  -2  -1 975253. 14336.1   1
   2  -2   1 957861. 14807.8   4
  -2  -2  -2 30209.7 2635.63   1
   2  -2   2 31135.3 2676.02   4
   2  -2   3 194257. 6883.80   4
  -2  -2  -3 211699. 7441.18   1
   2  -2   4-328.300 510.460   4
  -2  -2  -4 483.084 631.486   1
   2  -2   5 55768.4 3929.94   4
  -2  -2  -5 64865.3 4649.71   1
   2  -2   6 6955.07 1442.49   4
  -2  -2  -6 8458.29 1849.61   1
  -2  -2  -7 341754. 12004.6   1
   2  -2   7 308554. 9462.17   4
  -2  -2  -8 7042.40 1730.93   1
  -2  -2  -9 1090.05 662.963   1
  -2  -2 -10 2253.23 1190.07   1
  -2  -2 -11 18141.5 3798.81   1
  -2  -2 -12 1012.34 1158.84   1
  -2  -2 -13 2942.43 1832.43   1
  -2  -2 -14 1230.00 1652.13   1
  -2  -2 -15-1279.58 1353.77   1
  -2  -1  19 1048.11 1669.65   3
  -2  -1  18 780.068 1169.75   3
  -2  -1  17 2983.38 2707.42   3
  -2  -1  16 4406.68 2222.42   3
  -2  -1  15 1624.71 1414.88   3
  -2  -1  14 2511.95 2517.10   3
   2  -1 -13 6789.17 2867.72   2
   2  -1 -12 24172.8 4691.36   2
   2  -1 -12 19458.3 3326.80   1
   2  -1 -11 1470.04 823.510   1
   2  -1 -11-715.376 1549.76   2
  -2  -1  10 14982.2 1872.57   4
   2  -1 -10 20421.5 3904.22   2
   2  -1 -10 16227.0 2752.24   1
   2  -1  -9 47714.4 5415.86   2
  -2  -1   9 40622.5 3026.96   4
   2  -1  -9 41206.4 4095.84   1
  -2  -1   8 1761.88 714.828   4
   2  -1  -8 1880.68 1720.28   2
   2  -1  -8 1929.10 1043.78   1
   2  -1  -7-100.600 408.704   1
   2  -1  -7-510.008 936.323   2
  -2  -1   7 450.923 443.707   4
   2  -1  -6 151067. 7859.80   2
   2  -1  -6 134552. 5675.88   1
  -2  -1   6 147287. 5571.41   4
   2  -1  -5 554622. 13958.8   2
  -2  -1   5 528930. 10473.5   4
  -2  -1   5 522745. 13456.9   3
   2  -1  -5 520862. 9860.30   1
   2  -1  -4 6820.87 1590.82   2
  -2  -1   4 7670.44 1265.27   4
  -2  -1   4 6741.04 1380.76   3
   2  -1  -4 7152.47 959.049   1
   2  -1  -3 127670. 5377.54   2
  -2  -1   3 134602. 5240.79   4
  -2  -1   3 130919. 5254.65   3
   2  -1  -2 48479.7 2864.34   2
  -2  -1   2 54467.9 2963.50   3
  -2  -1   2 59454.6 3536.21   4
   2  -1  -1 3628.93 711.171   2
  -2  -1   1 5693.88 1286.18   4
  -2  -1   1 4461.97 931.918   3
   2  -1   0 178269. 6227.98   4
  -2  -1   0 164125. 5020.46   1
   2  -1   1 128056. 5409.04   4
  -2  -1  -1 136280. 5077.17   1
   2  -1   2 30763.6 2782.78   4
  -2  -1  -2 34689.4 2816.09   1
  -2  -1  -3 43877.0 3353.63   1
   2  -1   3 40823.3 3200.59   4
  -2  -1  -4 360369. 10182.4   1
   2  -1   4 328367. 9366.49   4
   2  -1   5 594.948 564.229   4
  -2  -1  -5 1793.05 846.348   1
  -2  -1  -6 35413.5 3771.09   1
  -2  -1  -7 44817.5 4353.86   1
  -2  -1  -8 1396.26 1207.72   1
  -2  -1  -9 12592.3 2855.06   1
  -2  -1 -10 2744.96 1590.47   1
  -2  -1 -11 6274.01 2418.27   1
  -2  -1 -12 1489.88 821.131   1
  -2  -1 -13 13696.7 4360.57   1
  -2  -1 -14 4220.73 2811.03   1
  -2  -1 -15-2356.96 2141.44   1
  -2  -1 -16-2003.88 1992.77   1
  -2   0  19 3068.05 2991.59   3
  -2   0  18 5251.24 2978.89   3
  -2   0  17 5790.94 3817.61   3
  -2   0  16 3376.46 2907.45   3
  -2   0  15-3576.25 3154.01   3
   2   0 -14-1848.79 2167.72   2
   2   0 -13-331.093 1532.19   2
   2   0 -12 2501.17 1134.12   2
   2   0 -12 8809.73 2372.34   1
   2   0 -11 487.769 703.674   1
   2   0 -11 183.793 1471.26   2
  -2   0  10 25940.2 2645.76   4
   2   0 -10 32240.2 3921.67   1
   2   0 -10 29618.4 4561.02   2
  -2   0   9-950.053 752.933   4
   2   0  -9-1102.56 1876.44   2
   2   0  -9 846.038 777.356   1
   2   0  -8 14272.2 2386.43   1
   2   0  -8 17738.2 3184.98   2
   2   0  -7 386.678 1125.72   2
   2   0  -7-256.727 630.492   1
   2   0  -6 166020. 8367.77   2
   2   0  -6 144148. 6264.33   1
   2   0  -5-1304.67 1366.84   2
  -2   0   5 234.952 439.577   4
   2   0  -5-532.943 677.246   1
  -2   0   4 824974. 13509.5   4
   2   0  -4 872163. 12085.0   1
  -2   0   4 846056. 14886.9   3
   2   0  -4 858831. 15941.3   2
  -2   0   3-19.8852 414.185   4
  -2   0   3-209.446 449.414   3
   2   0  -3 1139.79 738.411   2
  -2   0   2 209975. 6593.66   4
   2   0  -2 200928. 6017.48   2
  -2   0   2 191987. 5283.38   3
  -2   0   1 621.768 723.627   4
   2   0  -1-60.5251 435.493   4
   2   0  -1 117.609 440.696   2
  -2   0   1 780.999 571.345   3
   2   0   0 9379.76 1501.66   4
  -2   0   0 7877.60 988.480   3
  -2   0   0 9271.20 1217.78   1
  -2   0  -1-86.6495 547.921   1
   2   0   1-181.733 527.718   4
   2   0   2 4763.14 1248.20   4
  -2   0  -2 3450.24 1018.97   1
   2   0   3 840.432 937.921   4
  -2   0  -3 1118.69 705.445   1
   2   0   4 3283.95 1069.78   4
  -2   0  -4 5120.63 1391.47   1
  -2   0  -5 521.834 931.648   1
  -2   0  -6 37397.5 3859.97   1
  -2   0  -7-115.837 880.670   1
  -2   0  -8 23561.1 3496.31   1
  -2   0  -9 119.673 891.832   1
  -2   0 -10 28576.5 4329.93   1
  -2   0 -11 1693.73 1537.31   1
  -2   0 -12 16203.4 3599.93   1
  -2   0 -13 7.62590 1125.72   1
  -2   0 -14 8971.75 3566.88   1
  -2   0 -15-1087.38 1283.96   1
  -2   0 -16 473.027 1006.25   1
  -2   1  19 2876.83 2696.79   3
  -2   1  18-5878.74 3451.92   3
  -2   1  17-2503.71 2456.03   3
  -2   1  16 6688.60 3381.62   3
   2   1 -14 687.481 1776.98   2
   2   1 -13 5077.18 2288.56   2
   2   1 -12 19834.0 3477.20   1
   2   1 -12 23929.3 4856.31   2
   2   1 -11 1359.24 718.642   1
  -2   1  11 260.342 491.107   4
   2   1 -11 1137.13 1411.33   2
   2   1 -10 19272.1 3872.67   2
   2   1 -10 19814.0 3157.19   1
   2   1  -9 48685.6 5556.75   2
   2   1  -9 44049.2 4470.71   1
   2   1  -8 1165.09 810.382   2
   2   1  -8 1537.52 966.938   1
   2   1  -7-785.044 893.664   1
   2   1  -7 1120.79 1353.86   2
   2   1  -6 138908. 6551.09   1
   2   1  -6 157794. 8263.82   2
   2   1  -5 542007. 11764.1   1
   2   1  -5 546388. 14360.3   2
   2   1  -4 6189.99 1428.01   2
   2   1  -4 6884.72 1119.56   1
   2   1  -3 134566. 5743.31   2
  -2   1   3 138045. 3682.02   1
  -2   1   3 130960. 4897.26   3
   2   1  -2 54102.5 3366.85   4
  -2   1   2 59459.1 3614.99   4
  -2   1   2 50001.7 2512.06   3
   2   1  -2 54380.7 3281.79   2
  -2   1   1 3255.06 700.006   1
  -2   1   1 3163.55 541.056   3
  -2   1   1 3825.19 1063.82   4
   2   1  -1 2883.77 678.311   2
   2   1  -1 5598.38 1324.95   4
   2   1   0 176582. 6497.96   4
  -2   1   0 196388. 6527.01   4
  -2   1  -1 131750. 4721.54   1
   2   1   1 125886. 5567.54   4
  -2   1  -2 33518.6 2690.08   1
  -2   1  -2 42224.2 3091.61   4
   2   1   2 33727.3 3079.14   4
  -2   1  -3 41690.7 3304.41   1
   2   1   3 40339.3 3397.89   4
  -2   1  -4 359074. 10387.2   1
  -2   1  -5 586.334 488.095   1
  -2   1  -6 28454.8 3563.75   1
  -2   1  -7 44654.2 4486.48   1
  -2   1  -8 1730.71 1207.04   1
  -2   1  -9 12388.0 2935.51   1
  -2   1 -10 2531.70 1443.85   1
  -2   1 -11 5370.69 2185.30   1
  -2   1 -12 5064.14 1940.68   1
  -2   1 -13 11290.5 3833.60   1
  -2   1 -14 7029.27 3102.17   1
  -2   1 -15 198.505 1441.71   1
  -2   1 -16 1016.33 1359.82   1
  -2   2  19 1187.70 1931.14   3
  -2   2  18 2377.04 2357.59   3
  -2   2  17 2782.97 2083.34   3
   2   2 -15 9506.66 3872.70   2
   2   2 -14-137.339 1522.60   2
   2   2 -13 4309.41 1799.97   2
   2   2 -13 6957.35 2096.12   1
   2   2 -12 1878.81 1940.92   2
   2   2 -12-348.509 795.470   1
   2   2 -11 1624.58 1030.42   2
   2   2 -11 1212.09 1226.46   1
   2   2 -10 173.757 1603.60   2
   2   2 -10 1526.84 911.849   1
   2   2  -9 3760.91 1415.31   1
   2   2  -9 1739.32 940.201   2
   2   2  -8 977.214 998.956   1
   2   2  -8 250.494 1294.17   2
   2   2  -7 43288.7 4764.67   2
   2   2  -7 39547.6 3952.70   1
   2   2  -6 651.687 684.692   1
   2   2  -6 883.176 913.208   2
   2   2  -5 21728.3 2583.93   1
   2   2  -5 23130.8 2911.56   2
   2   2  -4 33901.6 3236.60   2
  -2   2   4 30316.1 1652.77   1
   2   2  -4 34739.1 2853.12   1
   2   2  -3 398343. 10084.3   2
   2   2  -3 394147. 8905.19   4
  -2   2   3 396228. 8426.91   3
  -2   2   3 397112. 5048.27   1
  -2   2   2 796.712 376.361   3
   2   2  -2 275.949 675.337   2
  -2   2   2 730.102 238.817   1
  -2   2   1 72.2400 227.312   1
  -2   2   1 216.262 213.594   3
  -2   2   0 58187.6 3568.98   4
  -2   2   0 45557.6 2485.15   1
   2   2   0 55185.9 3689.44   4
  -2   2  -1 973033. 13074.0   1
   2   2   1 999999. 16054.7   4
  -2   2  -1 997954. 14912.7   4
  -2   2  -2 27332.1 2558.07   4
  -2   2  -2 27249.4 2492.31   1
  -2   2  -3 206651. 7068.64   4
  -2   2  -3 211582. 7406.77   1
  -2   2  -4 2315.77 768.065   1
  -2   2  -5 61434.1 4881.18   1
  -2   2  -6 5792.83 1764.30   1
  -2   2  -7 330996. 12714.7   1
  -2   2  -8 6547.91 1878.85   1
  -2   2  -9 1474.40 1429.73   1
  -2   2 -10-289.217 1021.74   1
  -2   2 -11 21124.6 4030.26   1
  -2   2 -12-378.343 909.849   1
  -2   2 -13 1440.20 1681.10   1
  -2   2 -14 664.821 2003.50   1
  -2   2 -15 451.174 1161.76   1
  -2   2 -16 5490.60 2794.73   1
  -2   3  19-8427.71 3583.53   3
  -2   3  18-1208.59 2017.12   3
  -2   3  17 3333.91 2931.26   3
   2   3 -15 11149.0 3957.89   2
   2   3 -14 721.201 1453.67   2
   2   3 -13 6031.40 2355.36   2
   2   3 -13 3104.40 1771.40   1
   2   3 -12 9487.99 2973.47   2
   2   3 -12 5992.31 1712.76   1
   2   3 -11 7778.37 2348.67   1
   2   3 -11 9003.14 3504.27   2
   2   3 -10 6673.51 2304.53   2
   2   3 -10 4892.06 1783.02   1
   2   3  -9 113635. 8802.37   2
   2   3  -9 114024. 7831.42   1
   2   3  -8 6998.53 1977.32   1
   2   3  -8 9199.76 2205.38   2
   2   3  -7 16620.3 2666.19   1
   2   3  -7 24051.4 3605.05   2
   2   3  -6 3715.97 1238.98   1
   2   3  -6 6342.67 1991.10   2
  -2   3   5 340352. 5432.26   1
   2   3  -5 370206. 12063.2   2
   2   3  -5 364070. 10937.1   1
   2   3  -4 82122.8 5165.41   2
   2   3  -4 80767.3 3829.89   4
   2   3  -4 85160.0 4921.78   1
   2   3  -3 177495. 6891.97   2
   2   3  -3 176116. 5963.13   4
   2   3  -3 192066. 6679.28   1
   2   3  -2 36325.3 2899.83   2
   2   3  -2 33604.6 2833.14   4
  -2   3   2 33359.4 1794.11   3
  -2   3   1 654.055 247.724   2
  -2   3   1 618.341 369.311   1
  -2   3   1 758.821 240.436   3
  -2   3   0 60635.8 3680.93   4
  -2   3   0 53676.2 2737.70   1
  -2   3  -1 308381. 7518.03   1
  -2   3  -1 325190. 8519.21   4
  -2   3  -2 15747.1 1970.12   1
  -2   3  -2 15206.0 1797.56   4
  -2   3  -3 92732.1 5094.19   1
  -2   3  -3 92717.3 4734.79   4
  -2   3  -4 20431.6 2260.28   4
  -2   3  -4 19367.3 2542.46   1
  -2   3  -5 32225.8 3513.90   1
  -2   3  -6-2032.02 1095.22   1
  -2   3  -7 49874.1 5135.07   1
  -2   3  -8 10411.9 2509.90   1
  -2   3  -9 19486.7 3460.19   1
  -2   3 -10 1016.11 1408.63   1
  -2   3 -11 16285.9 3693.50   1
  -2   3 -12-685.237 921.606   1
  -2   3 -13 34973.4 5962.16   1
  -2   3 -14 613.691 1707.08   1
  -2   3 -15-88.6089 1744.48   1
  -2   3 -16-81.3652 1195.04   1
  -2   3 -17 4067.42 2563.71   1
  -2   4  19 2694.71 1989.91   3
  -2   4  18 3988.05 2788.94   3
   2   4 -16 3214.86 3235.61   2
   2   4 -15 1701.70 2330.20   2
   2   4 -14 2835.90 1162.82   2
   2   4 -13-111.909 1378.67   2
   2   4 -13-379.597 776.718   1
   2   4 -12-91.9233 1068.92   1
   2   4 -12-327.856 2024.28   2
   2   4 -11 3646.48 2383.66   2
   2   4 -11 1608.73 1161.44   1
   2   4 -10 34267.2 5005.52   2
   2   4 -10 29127.4 4203.92   1
   2   4  -9 1273.15 2125.88   2
   2   4  -9-264.534 1184.36   1
   2   4  -8 1248.64 1670.39   2
   2   4  -8 3799.30 1499.05   1
   2   4  -7-517.597 779.828   1
   2   4  -7-2887.29 1698.53   2
   2   4  -6 176207. 9083.22   2
   2   4  -6 171169. 8394.64   1
   2   4  -5 16469.8 2582.54   1
   2   4  -5 17104.1 2750.09   2
   2   4  -4 45934.1 2915.84   4
   2   4  -4 51080.8 3988.32   1
   2   4  -4 51255.0 4182.62   2
   2   4  -3 11737.7 1811.39   1
   2   4  -3 12183.6 1949.26   2
   2   4  -3 10689.3 1516.70   4
   2   4  -2 229503. 7451.74   2
   2   4  -2 221093. 7261.54   4
  -2   4   1-114.982 245.621   2
  -2   4   1 915.871 408.820   1
  -2   4   0 77512.7 3458.57   1
  -2   4  -1 85989.0 4221.81   1
  -2   4  -1 80929.6 4491.79   4
  -2   4  -2 10232.3 1672.16   1
  -2   4  -2 11523.7 1593.02   4
  -2   4  -3 57224.1 4187.36   1
  -2   4  -3 55566.8 3715.15   4
  -2   4  -4 9202.97 1589.51   4
  -2   4  -4 10614.8 1899.94   1
  -2   4  -5 45245.4 4373.56   1
  -2   4  -6 3922.97 1402.60   1
  -2   4  -7 59738.6 5499.56   1
  -2   4  -8 23205.7 3596.00   1
  -2   4  -9 1929.76 830.339   1
  -2   4 -10 19668.9 3982.17   1
  -2   4 -11 1811.79 1766.46   1
  -2   4 -12-651.954 1030.81   1
  -2   4 -13 37.1295 1283.62   1
  -2   4 -14 2222.24 1749.82   1
  -2   4 -15 123.240 1152.69   1
  -2   4 -16-2734.32 2330.55   1
  -2   4 -17 61.5094 1160.86   1
  -2   5  19-726.085 1574.43   3
  -2   5  18 871.732 2328.69   3
   2   5 -16 21843.7 5352.45   2
   2   5 -15 1367.81 1650.22   2
   2   5 -14 4043.34 2688.35   2
   2   5 -14 9199.29 3162.83   1
   2   5 -13 3257.63 1788.68   1
   2   5 -13 615.019 2032.93   2
   2   5 -12 30569.4 5639.81   2
   2   5 -12 28780.9 4712.51   1
   2   5 -11 1817.87 1499.71   1
   2   5 -11 3591.06 1883.94   2
   2   5 -10 34997.6 4865.26   1
   2   5 -10 29345.9 4790.42   2
   2   5  -9 7749.45 2193.68   1
   2   5  -9 7702.29 2134.04   2
   2   5  -8-1226.98 1321.29   2
   2   5  -8 1803.39 1207.51   1
   2   5  -7 10698.5 2272.29   1
   2   5  -7 11668.3 2570.05   2
   2   5  -6 2354.44 1184.13   2
   2   5  -6 1509.96 545.105   1
   2   5  -5 22034.7 2916.96   2
   2   5  -5 19671.0 1800.26   4
   2   5  -5 22081.0 2970.22   1
   2   5  -4-106.242 786.681   2
   2   5  -4 200.192 1092.13   1
   2   5  -4 290.271 363.684   4
   2   5  -3 7580.62 1595.44   2
   2   5  -3 6246.10 1157.79   4
   2   5  -3 6566.70 1585.69   1
   2   5  -2 45508.5 3465.07   2
  -2   5   2 47461.6 1804.85   1
  -2   5   1 37900.7 2163.32   1
  -2   5   1 37839.9 1580.27   2
  -2   5   0 195068. 5841.61   1
  -2   5  -1 15024.1 1877.12   1
  -2   5  -2 458.701 451.841   4
  -2   5  -2 379.637 784.633   1
  -2   5  -3 29603.0 2694.16   4
  -2   5  -3 26088.8 2986.66   1
  -2   5  -4 1279.04 913.192   1
  -2   5  -4 1293.63 845.594   4
  -2   5  -5 31130.9 2739.99   4
  -2   5  -5 28310.0 3441.98   1
  -2   5  -6 12173.5 2828.90   1
  -2   5  -7 3887.46 1617.68   1
  -2   5  -8 1042.52 857.658   1
  -2   5  -9 5451.94 2096.16   1
  -2   5 -10 5304.17 2179.17   1
  -2   5 -11 3350.04 1952.93   1
  -2   5 -12-1753.14 1870.97   1
  -2   5 -13-673.316 1278.95   1
  -2   5 -14 2433.10 2123.25   1
  -2   5 -15-10595.5 3489.14   1
  -2   5 -16 366.777 1084.43   1
  -2   5 -17-3765.72 2343.39   1
  -2   6  19 332.428 1888.86   3
   2   6 -16 3094.44 2530.60   2
   2   6 -15 1706.69 1619.32   2
   2   6 -14 630.771 1733.02   1
   2   6 -14 2684.17 2717.74   2
   2   6 -13-1383.44 1906.16   1
   2   6 -13-1235.87 1534.87   2
   2   6 -12-1380.62 1557.69   2
   2   6 -12 179.961 864.584   1
   2   6 -11 6952.17 3088.53   2
   2   6 -11 3125.42 2172.60   1
   2   6 -10 14661.0 3498.60   2
   2   6 -10 11545.3 2940.69   1
   2   6  -9 4842.11 1746.80   1
   2   6  -9 7340.40 2549.80   2
   2   6  -8 367.172 1064.77   1
   2   6  -8 623.344 1111.81   2
   2   6  -7 38717.6 4663.94   2
   2   6  -7 35588.0 4292.75   1
   2   6  -6 48516.4 5054.81   2
   2   6  -6 52504.4 5082.56   1
   2   6  -5 386.347 266.058   4
   2   6  -5 745.476 830.193   1
   2   6  -5-945.577 983.179   2
   2   6  -4 57499.4 4574.16   2
   2   6  -4 56703.5 4732.87   1
   2   6  -4 50707.8 3393.38   4
   2   6  -3 178340. 7610.40   2
   2   6  -3 181713. 7848.57   1
   2   6  -3 168332. 6411.68   4
  -2   6   2 2105.39 456.639   1
   2   6  -2 2710.83 1176.21   2
  -2   6   1 149210. 3075.41   2
  -2   6   1 151916. 4764.46   1
  -2   6   0 84000.3 4102.98   1
  -2   6  -1 344792. 9284.18   1
  -2   6  -2 188262. 7495.48   1
  -2   6  -3 224867. 6317.82   2
  -2   6  -3 232813. 7664.14   4
  -2   6  -3 235997. 9148.83   1
  -2   6  -4 1684.93 610.901   4
  -2   6  -4 2480.30 935.131   2
  -2   6  -4 2162.89 1415.91   1
  -2   6  -5 93414.4 5423.37   2
  -2   6  -5 103424. 6775.03   1
  -2   6  -5 99209.3 5017.46   4
  -2   6  -6 48828.7 4387.63   2
  -2   6  -6 54629.6 5113.71   1
  -2   6  -7 164869. 9747.58   1
  -2   6  -8 37773.6 4947.75   1
  -2   6  -9 82.0272 1145.11   1
  -2   6 -10 1419.37 1583.07   1
  -2   6 -11 15880.1 3903.84   1
  -2   6 -12 5858.89 2555.97   1
  -2   6 -13-274.290 1655.13   1
  -2   6 -14 483.273 1096.63   1
  -2   6 -15-647.496 1951.98   1
  -2   6 -16 912.409 1285.51   1
  -2   6 -17-1355.53 2073.02   1
  -2   7  19 4983.31 2976.72   3
   2   7 -17 5308.30 3893.51   2
   2   7 -16 1691.71 2374.89   2
   2   7 -15 1729.37 1383.09   2
   2   7 -14-179.719 1657.81   1
   2   7 -14-996.257 1631.87   2
   2   7 -13 4937.92 2086.74   1
   2   7 -13 6312.50 2543.32   2
   2   7 -12 2999.76 2272.84   2
   2   7 -12 1767.19 1362.02   1
   2   7 -11 7881.48 2779.61   2
   2   7 -11 6854.28 2426.91   1
   2   7 -10 6737.57 2238.51   1
   2   7 -10 7236.97 2998.40   2
   2   7  -9 85369.9 8017.68   2
   2   7  -9 81362.2 7502.75   1
   2   7  -8 19069.4 3262.80   1
   2   7  -8 23774.8 4157.68   2
   2   7  -7 18359.5 3244.11   2
   2   7  -7 19441.6 3372.81   1
   2   7  -6 1527.37 937.972   1
   2   7  -6 748.786 406.392   4
   2   7  -6-481.290 1234.63   2
   2   7  -5 120397. 7314.15   2
   2   7  -5 136486. 8037.10   1
   2   7  -5 116122. 4901.56   4
   2   7  -4 54640.8 4713.00   2
   2   7  -4 55486.8 4791.62   1
   2   7  -4 52124.9 3510.46   4
   2   7  -3 172951. 7714.39   2
   2   7  -3 166199. 7846.33   1
  -2   7   2 1581.30 455.384   1
   2   7  -2 105.813 507.199   2
  -2   7   1 119422. 2914.80   2
  -2   7   1 132425. 4800.22   1
  -2   7   0 20868.4 2186.56   1
  -2   7  -1 72152.9 4444.38   1
  -2   7  -2 3134.46 592.252   2
  -2   7  -2 3314.02 1177.83   1
  -2   7  -3 81837.6 4739.49   4
  -2   7  -3 83038.3 5592.65   1
  -2   7  -3 88071.8 3965.53   2
  -2   7  -4 18443.8 2112.47   2
  -2   7  -4 16834.4 2089.87   4
  -2   7  -4 19716.1 2875.38   1
  -2   7  -5 27076.3 2919.67   2
  -2   7  -5 28152.4 2711.74   4
  -2   7  -5 32456.4 4100.91   1
  -2   7  -6 461.938 1075.00   1
  -2   7  -6 862.855 616.543   4
  -2   7  -6 403.473 637.800   2
  -2   7  -7 43489.7 4574.63   2
  -2   7  -7 53822.1 5809.38   1
  -2   7  -8 9290.04 2320.87   2
  -2   7  -8 9784.25 2523.20   1
  -2   7  -9 32916.9 4980.33   1
  -2   7 -10 1355.72 1718.64   1
  -2   7 -11 21890.2 4493.89   1
  -2   7 -12 5999.54 2661.48   1
  -2   7 -13 24368.3 5116.56   1
  -2   7 -14 726.152 1647.97   1
  -2   7 -15-188.785 1785.56   1
  -2   7 -16 1278.32 2149.41   1
  -2   7 -17 2337.28 2931.56   1
  -2   7 -18 1158.32 1999.28   1
  -2   8  19 702.684 1918.63   3
   2   8 -17-1639.91 1717.50   2
   2   8 -16 496.742 2065.84   2
   2   8 -15-1208.52 2801.55   2
   2   8 -15 79.6881 1232.88   1
   2   8 -14 1108.48 1513.13   2
   2   8 -14 654.473 1523.76   1
   2   8 -13 176.566 1091.70   1
   2   8 -13 5011.28 2536.21   2
   2   8 -12-3541.83 2490.87   2
   2   8 -12-548.200 1538.77   1
   2   8 -11-986.326 1538.18   1
   2   8 -11 983.283 1093.80   2
   2   8 -10 29505.7 4600.75   1
   2   8 -10 34755.0 5371.96   2
   2   8  -9-1376.43 1737.25   1
   2   8  -9 1173.71 1279.63   2
   2   8  -8 2649.16 1686.72   1
   2   8  -8 3926.12 2378.27   2
   2   8  -7 1102.49 797.951   1
   2   8  -7 1053.25 1412.84   2
   2   8  -6 82043.3 6755.31   1
   2   8  -6 71810.6 3482.56   4
   2   8  -6 86861.3 6694.97   2
   2   8  -5 33058.4 3902.99   2
   2   8  -5 34614.0 4285.73   1
   2   8  -5 26236.3 2444.78   4
   2   8  -4 22777.1 3163.43   2
   2   8  -4 22200.3 3234.28   1
   2   8  -3 69268.0 5262.28   1
   2   8  -3 72544.2 5131.61   2
   2   8  -2 86244.1 5294.92   2
  -2   8   2 85056.9 3664.85   1
  -2   8   1 2902.73 739.243   1
  -2   8   1 3506.72 508.691   2
  -2   8   1 3168.98 418.657   3
  -2   8   0 2336.82 746.088   1
  -2   8  -1 187456. 7592.88   1
  -2   8  -2 27469.2 1800.00   2
  -2   8  -2 25456.0 2964.29   1
  -2   8  -3 232662. 9776.47   1
  -2   8  -3 220584. 6483.13   2
  -2   8  -4 7101.07 1430.30   4
  -2   8  -4 7220.19 1287.82   2
  -2   8  -4 8433.66 2182.87   1
  -2   8  -5 37022.9 3462.88   2
  -2   8  -5 33447.6 3012.39   4
  -2   8  -5 35763.4 4454.92   1
  -2   8  -6 29779.7 3389.21   2
  -2   8  -6 26943.9 2718.86   4
  -2   8  -6 34551.9 4634.81   1
  -2   8  -7 49403.8 4730.20   2
  -2   8  -7 56495.5 5939.22   1
  -2   8  -8 1233.47 1517.82   2
  -2   8  -8-813.569 1878.36   1
  -2   8  -9 8558.28 2594.41   1
  -2   8  -9 3588.36 1483.65   2
  -2   8 -10 6097.28 2258.05   1
  -2   8 -11 3005.99 1384.13   1
  -2   8 -12-613.805 1214.94   1
  -2   8 -13 3255.92 2229.31   1
  -2   8 -14 359.049 1483.87   1
  -2   8 -15 1675.31 2363.12   1
  -2   8 -16-1025.08 2162.52   1
  -2   8 -17-554.132 1714.35   1
  -2   8 -18 2007.25 2824.87   1
   2   9 -17 2454.88 2616.56   2
   2   9 -16 15497.2 5033.00   2
   2   9 -15 336.733 1726.10   1
   2   9 -15 434.804 1326.48   2
   2   9 -14-45.2322 799.184   1
   2   9 -14 2782.23 1745.09   2
   2   9 -13-49.2355 1318.61   2
   2   9 -13-549.280 1583.88   1
   2   9 -12 21455.8 4670.99   1
   2   9 -12 23843.4 4788.27   2
   2   9 -11 13330.3 3522.53   1
   2   9 -11 12891.9 3313.59   2
   2   9 -10 37672.0 5755.48   2
   2   9 -10 47850.1 6115.28   1
   2   9  -9 931.328 1281.74   2
   2   9  -9 4244.54 2075.65   1
   2   9  -8 878.770 1017.22   1
   2   9  -8 1325.42 1076.78   2
   2   9  -7 2326.95 1313.12   2
   2   9  -7 4724.67 1830.69   1
   2   9  -6 8158.78 1312.13   4
   2   9  -6 11544.6 2586.84   1
   2   9  -6 8194.57 1891.79   2
   2   9  -5 353.775 928.085   2
   2   9  -5-1702.13 1155.45   1
   2   9  -5-631.086 601.293   4
   2   9  -4 13542.0 2838.78   1
   2   9  -4 11339.4 2320.84   2
   2   9  -3 2620.15 1254.71   2
   2   9  -3 2526.18 1315.33   1
   2   9  -2 2942.61 1265.84   2
  -2   9   2 5787.74 1082.18   1
  -2   9   1 23074.5 1398.60   2
  -2   9   1 27315.4 2606.27   1
  -2   9   0 38060.7 3326.64   1
  -2   9  -1 1394.71 1036.87   1
  -2   9  -1 1872.56 401.881   2
  -2   9  -2 367.678 657.690   1
  -2   9  -2 635.755 263.236   2
  -2   9  -3 4372.81 1583.10   1
  -2   9  -3 3317.62 897.693   2
  -2   9  -4 36550.3 3075.64   2
  -2   9  -4 36333.9 4193.38   1
  -2   9  -4 36687.5 3293.65   4
  -2   9  -5 32254.4 3028.16   4
  -2   9  -5 39237.2 4761.32   1
  -2   9  -5 37488.0 3591.67   2
  -2   9  -6 3957.83 1889.58   1
  -2   9  -6 2772.67 1041.09   2
  -2   9  -6 2810.64 924.800   4
  -2   9  -7 1312.13 843.724   4
  -2   9  -7 1796.59 960.677   2
  -2   9  -7 3800.77 1420.35   1
  -2   9  -8 10741.2 3166.28   1
  -2   9  -8 5745.34 1614.81   2
  -2   9  -9 1825.87 1731.04   1
  -2   9  -9 5090.86 1816.44   2
  -2   9 -10 5121.11 2483.82   1
  -2   9 -11 2707.03 1717.45   1
  -2   9 -12 572.502 1171.79   1
  -2   9 -13 5123.50 2373.60   1
  -2   9 -14 1596.18 2382.13   1
  -2   9 -15-775.710 2235.07   1
  -2   9 -16-114.385 1489.24   1
  -2   9 -17 1972.35 2486.44   1
  -2   9 -18-585.642 1888.72   1
   2  10 -17 2016.18 2336.57   2
   2  10 -16 155.045 1662.82   2
   2  10 -15 7072.24 3459.01   2
   2  10 -15 277.658 1845.54   1
   2  10 -14 68215.0 15705.8   1
   2  10 -14 2327.85 1977.18   2
   2  10 -13-4744.79 2332.34   1
   2  10 -13 3647.29 2229.39   2
   2  10 -12 2407.29 2211.51   2
   2  10 -12-348.549 1540.38   1
   2  10 -11 14495.9 3666.14   2
   2  10 -11 16363.0 3857.93   1
   2  10 -10 17505.3 4005.25   2
   2  10 -10 19261.7 3969.98   1
   2  10  -9 5516.18 2124.06   1
   2  10  -9 9723.35 3007.99   2
   2  10  -8-454.939 1256.99   1
   2  10  -8 3241.54 2098.57   2
   2  10  -7 54700.1 6011.66   2
   2  10  -7 43571.9 2448.89   4
   2  10  -7 55717.7 6349.06   1
   2  10  -6 58745.1 5844.27   2
   2  10  -6 58159.5 3629.65   4
   2  10  -6 67111.6 6538.26   1
   2  10  -5 28396.0 3866.31   2
   2  10  -5 25236.8 3967.79   1
   2  10  -4 94241.5 6709.37   2
   2  10  -4 94875.8 7052.18   1
   2  10  -3 27784.1 3391.44   2
   2  10  -3 27249.2 3732.99   1
   2  10  -2 15530.0 2576.09   2
  -2  10   2 12855.6 1785.00   1
  -2  10   1 45682.2 2103.12   2
  -2  10   1 46286.5 3562.29   1
  -2  10   0 196123. 3597.33   2
  -2  10   0 206155. 7990.99   1
  -2  10  -1 40391.0 1924.38   2
  -2  10  -1 42302.4 4009.52   1
  -2  10  -2 59830.5 5031.92   1
  -2  10  -2 60297.7 2938.16   2
  -2  10  -3 83540.8 6163.16   1
  -2  10  -3 91445.0 4357.43   2
  -2  10  -4 691.311 594.642   2
  -2  10  -4 1087.97 852.628   1
  -2  10  -5 11872.4 1945.95   4
  -2  10  -5 10501.8 1834.59   2
  -2  10  -5 9809.56 2409.52   1
  -2  10  -6 12806.6 2875.79   1
  -2  10  -6 11480.4 1774.89   4
  -2  10  -6 12766.9 2281.55   2
  -2  10  -7 29930.9 3743.99   2
  -2  10  -7 28663.2 4503.27   1
  -2  10  -7 23829.7 2600.31   4
  -2  10  -8 49137.9 5313.62   2
  -2  10  -8 44246.2 5669.73   1
  -2  10  -9 2482.23 1246.15   1
  -2  10  -9 2872.00 1927.66   2
  -2  10 -10 305.980 1044.79   1
  -2  10 -10-638.576 1369.32   2
  -2  10 -11 3646.59 1847.19   1
  -2  10 -12-1005.76 1560.17   1
  -2  10 -13 266.698 1443.91   1
  -2  10 -14 1504.64 1960.32   1
  -2  10 -15-226.249 1561.80   1
  -2  10 -16 780.001 1372.23   1
  -2  10 -17-1504.03 2400.82   1
  -2  10 -18-4960.69 2796.91   1
   2  11 -17 2435.48 2923.73   2
   2  11 -16 1519.51 1858.59   2
   2  11 -15-1344.59 1519.49   2
   2  11 -15 361.037 1692.22   1
   2  11 -14 3063.57 2483.90   2
   2  11 -14 2858.17 3113.88   1
   2  11 -13 9394.44 3698.65   2
   2  11 -13 631.459 1749.56   1
   2  11 -12 857.966 1875.32   1
   2  11 -12 2246.55 1916.83   2
   2  11 -11-1591.61 1730.78   2
   2  11 -11 2308.08 1343.00   1
   2  11 -10 27546.4 5119.55   1
   2  11 -10 27012.0 4935.27   2
   2  11  -9 26292.4 4837.31   1
   2  11  -9 23006.1 4189.20   2
   2  11  -8 25051.8 4421.52   1
   2  11  -8 30262.0 4785.55   2
   2  11  -7 11576.6 2996.04   2
   2  11  -7 14493.7 3416.51   1
   2  11  -6 5093.47 1937.65   1
   2  11  -6 6929.79 2550.81   2
   2  11  -6 5991.38 1271.58   4
   2  11  -5 57261.8 5558.80   2
   2  11  -5 57192.0 6016.72   1
   2  11  -4 94552.6 6831.36   2
   2  11  -4 95622.6 7405.87   1
   2  11  -3 37712.7 4430.31   1
   2  11  -3 29268.1 3633.81   2
   2  11  -2 9834.22 1966.60   2
  -2  11   2 7546.36 1402.54   1
  -2  11   1 45147.6 3588.14   1
  -2  11   0 56388.2 4286.77   1
  -2  11   0 51385.6 2101.92   2
  -2  11  -1 137891. 3910.68   2
  -2  11  -1 127653. 7109.26   1
  -2  11  -2 44.3123 412.309   2
  -2  11  -2 49.6055 906.570   1
  -2  11  -3 64654.7 3773.44   2
  -2  11  -3 67738.6 5838.15   1
  -2  11  -4 4431.58 1102.36   2
  -2  11  -4 5753.56 1818.25   1
  -2  11  -5 6532.68 2089.86   1
  -2  11  -5 7738.78 1562.17   4
  -2  11  -5 8499.44 1744.85   2
  -2  11  -6 3280.30 999.475   4
  -2  11  -6 2161.00 1247.70   1
  -2  11  -6 2786.11 852.651   2
  -2  11  -7 33296.4 4757.31   1
  -2  11  -7 31202.0 3898.45   2
  -2  11  -7 29364.3 2825.32   4
  -2  11  -8 30663.1 4018.67   2
  -2  11  -8 25365.6 2406.67   4
  -2  11  -8 29368.9 4818.79   1
  -2  11  -9 31338.5 4914.48   1
  -2  11  -9 33769.9 4740.30   2
  -2  11 -10-1272.15 2116.97   1
  -2  11 -10 1255.46 1489.33   2
  -2  11 -11 4201.18 2529.48   1
  -2  11 -12 7296.77 3082.36   1
  -2  11 -13 12869.0 4206.69   1
  -2  11 -14 156.379 1864.85   1
  -2  11 -15-152.168 2130.94   1
  -2  11 -16 7.52617 1258.54   1
  -2  11 -17-315.420 1749.19   1
  -2  11 -18-4910.63 2864.45   1
   2  12 -17 407.244 2094.29   2
   2  12 -16-283.595 1897.25   1
   2  12 -16 1152.70 1376.40   2
   2  12 -15 783.941 1890.47   2
   2  12 -15-353.002 2175.23   1
   2  12 -14 2415.38 2346.39   2
   2  12 -14 489.638 1700.82   1
   2  12 -13-702.598 1681.52   2
   2  12 -13 144.845 1249.13   1
   2  12 -12 2263.79 1622.02   2
   2  12 -12-290.623 1814.47   1
   2  12 -11 501.502 1133.63   2
   2  12 -11-1119.35 1931.07   1
   2  12 -10 6787.56 2215.13   1
   2  12 -10 7799.95 2615.03   2
   2  12  -9-561.973 1826.51   1
   2  12  -9 1944.27 1336.02   2
   2  12  -8 929.334 1336.08   2
   2  12  -8 1939.30 2175.72   1
   2  12  -7-324.613 932.666   1
   2  12  -7 449.362 1115.97   2
   2  12  -6 26953.3 4166.51   2
   2  12  -6 26993.6 4272.23   1
   2  12  -5 13184.4 2951.16   2
   2  12  -5 13504.0 2941.59   1
   2  12  -4-161.911 1320.15   1
   2  12  -4-784.604 873.736   2
   2  12  -3 8313.51 2381.77   1
   2  12  -3 4970.01 1623.46   2
   2  12  -2 64111.4 5235.08   2
  -2  12   2 49208.2 3772.76   1
  -2  12   1 8784.57 1765.23   1
  -2  12   0 678.309 793.336   1
  -2  12   0 148.244 166.090   2
  -2  12  -1 290872. 6084.53   2
  -2  12  -1 295958. 11213.6   1
  -2  12  -2 194452. 5887.82   2
  -2  12  -2 185997. 9474.92   1
  -2  12  -3 167230. 6382.25   2
  -2  12  -3 160064. 9285.02   1
  -2  12  -4 1135.88 642.090   2
  -2  12  -4 49.8863 935.945   1
  -2  12  -5 41888.6 3820.23   2
  -2  12  -5 34396.3 4788.19   1
  -2  12  -6 51028.2 4065.57   4
  -2  12  -6 53128.4 4774.78   2
  -2  12  -6 57180.3 6366.43   1
  -2  12  -7 94830.6 6869.13   2
  -2  12  -7 102558. 8707.95   1
  -2  12  -7 83477.2 5021.66   4
  -2  12  -8 3606.96 2629.24   1
  -2  12  -8 2837.00 1092.14   2
  -2  12  -8 3058.38 1016.79   4
  -2  12  -9 6049.70 2633.73   1
  -2  12  -9 6675.32 2030.54   2
  -2  12 -10 3972.73 2279.34   1
  -2  12 -10 2809.24 1787.77   2
  -2  12 -11 3666.40 2258.00   1
  -2  12 -11 162.522 1496.78   2
  -2  12 -12 1328.05 1353.02   1
  -2  12 -13-486.399 1760.02   1
  -2  12 -14 11.5262 1338.66   1
  -2  12 -15-1061.22 1734.76   1
  -2  12 -16-1904.44 2520.52   1
  -2  12 -17-6472.45 3271.53   1
  -2  12 -18 2240.39 2111.59   1
   2  13 -17 7614.93 4215.26   2
   2  13 -16 8545.16 3953.49   2
   2  13 -16-84.6253 1062.48   1
   2  13 -15 686.268 1865.79   2
   2  13 -15 283.823 1319.97   1
   2  13 -14 3152.41 2613.09   2
   2  13 -14 557.668 1903.68   1
   2  13 -13-2675.94 2057.77   2
   2  13 -13 409.431 2109.55   1
   2  13 -12 2956.02 2943.47   1
   2  13 -12 17763.5 4388.37   2
   2  13 -11 30828.7 5547.19   1
   2  13 -11 29692.2 5503.21   2
   2  13 -10 7119.21 3093.54   1
   2  13 -10 5713.22 2320.82   2
   2  13  -9 7516.77 2739.29   2
   2  13  -9 8223.50 2800.88   1
   2  13  -8 387.853 1257.80   1
   2  13  -8 2523.62 1575.92   2
   2  13  -7 4916.98 1573.70   2
   2  13  -7 4043.22 2183.52   1
   2  13  -6-402.572 1058.55   2
   2  13  -6 2321.88 1705.71   1
   2  13  -5 412.570 1092.37   2
   2  13  -5-1079.16 1070.35   1
   2  13  -4 21202.6 3416.58   2
   2  13  -4 21599.5 3709.95   1
   2  13  -3 23829.9 3549.60   2
   2  13  -3 24266.6 3834.91   1
   2  13  -2-1060.37 783.446   2
  -2  13   2 879.242 606.306   1
  -2  13   1 2188.62 1086.81   1
  -2  13   0 55610.7 2679.47   2
  -2  13   0 53623.2 4665.75   1
  -2  13  -1 193.526 217.416   2
  -2  13  -1-1322.56 1237.52   1
  -2  13  -2 1140.97 745.909   1
  -2  13  -2 705.122 452.246   2
  -2  13  -3 2081.70 1705.74   1
  -2  13  -3 491.186 390.787   2
  -2  13  -4 31698.0 3120.76   2
  -2  13  -4 35731.7 4894.86   1
  -2  13  -5 5398.46 2128.63   1
  -2  13  -5 4651.02 1514.26   2
  -2  13  -6-926.729 1549.29   1
  -2  13  -6 542.468 1011.01   2
  -2  13  -6-168.680 742.389   4
  -2  13  -7 1731.03 808.790   4
  -2  13  -7-207.114 1174.30   1
  -2  13  -7 1715.94 1258.45   2
  -2  13  -8 2321.47 1678.61   1
  -2  13  -8 1461.12 722.013   2
  -2  13  -9 3408.43 2285.49   1
  -2  13  -9 4344.98 1699.41   2
  -2  13 -10-1567.89 1926.36   1
  -2  13 -10 2043.06 1320.51   2
  -2  13 -11 14951.5 3361.13   2
  -2  13 -11 15156.2 4433.77   1
  -2  13 -12 5395.70 3014.86   1
  -2  13 -13 525.265 1683.82   1
  -2  13 -14-1225.21 2136.68   1
  -2  13 -15-491.416 2612.84   1
  -2  13 -16 1474.20 2003.44   1
  -2  13 -17-290.203 1767.54   1
   2  14 -17 2212.97 2382.10   2
   2  14 -16 61.1975 2332.36   1
   2  14 -16-2925.25 1691.65   2
   2  14 -15 1708.28 1562.57   2
   2  14 -15-5224.73 2816.14   1
   2  14 -14 1571.80 2615.38   1
   2  14 -14 319.715 1945.49   2
   2  14 -13-521.855 1528.96   2
   2  14 -13 24.8508 1902.31   1
   2  14 -12 2716.02 2351.12   2
   2  14 -12 434.167 1905.53   1
   2  14 -11 12596.7 3848.95   1
   2  14 -11 11691.8 3723.12   2
   2  14 -10 1476.37 1401.62   2
   2  14 -10 4652.81 1953.79   1
   2  14  -9 9415.75 3516.38   2
   2  14  -9 7709.17 3092.08   1
   2  14  -8 3154.55 2431.59   2
   2  14  -8-406.823 1755.73   1
   2  14  -7 46138.7 5787.47   2
   2  14  -7 41864.7 6161.63   1
   2  14  -6 19962.0 3824.99   2
   2  14  -6 18296.9 3774.45   1
   2  14  -5 38318.0 4928.83   2
   2  14  -5 40745.3 5637.60   1
   2  14  -4 26309.1 3928.97   2
   2  14  -4 25706.8 4527.36   1
   2  14  -3 1751.52 1157.70   2
  -2  14   2 9845.20 1898.03   1
   2  14  -2 11377.2 2547.36   2
  -2  14   1 29469.7 3456.90   1
  -2  14   0 66694.8 3210.19   2
  -2  14   0 74861.1 5681.44   1
  -2  14  -1 9548.41 1236.25   2
  -2  14  -1 9731.10 2172.19   1
  -2  14  -2 79120.3 4073.34   2
  -2  14  -2 76161.7 6499.27   1
  -2  14  -3 6371.53 1322.57   2
  -2  14  -3 3993.62 1533.20   1
  -2  14  -4-60.7732 1048.39   1
  -2  14  -4 242.363 566.547   2
  -2  14  -5 9817.64 2683.45   1
  -2  14  -5 11878.8 2079.55   2
  -2  14  -6 8394.15 3035.86   1
  -2  14  -6 8372.62 1830.18   4
  -2  14  -6 8506.75 2026.07   2
  -2  14  -7 5609.34 2375.11   1
  -2  14  -7 9777.09 2251.96   2
  -2  14  -7 7258.87 1659.14   4
  -2  14  -8 18126.3 3177.25   2
  -2  14  -8 20143.6 4261.41   1
  -2  14  -9 6944.23 2408.19   1
  -2  14  -9 5326.68 2151.51   2
  -2  14 -10 1447.18 2125.55   1
  -2  14 -10 1988.40 1483.33   2
  -2  14 -11 1365.14 896.213   2
  -2  14 -11 1218.01 2033.99   1
  -2  14 -12 2359.99 1833.93   1
  -2  14 -13-32.2300 1263.82   1
  -2  14 -14 2632.83 2884.07   1
  -2  14 -15-205.909 1277.28   1
  -2  14 -16-1628.67 2034.59   1
  -2  14 -17 1315.21 1734.88   1
   2  15 -17-1458.10 1515.63   2
   2  15 -16-4497.54 3350.11   2
   2  15 -16-44.7015 2043.80   1
   2  15 -15 960.908 2505.20   2
   2  15 -15 693.608 3074.93   1
   2  15 -14 6194.21 4074.00   1
   2  15 -14 1574.79 1217.75   2
   2  15 -13 98.5289 1835.53   1
   2  15 -13-1500.85 1971.84   2
   2  15 -12 1895.64 2218.86   2
   2  15 -12-24.5895 1010.58   1
   2  15 -11 5169.50 2261.66   2
   2  15 -11 5605.25 3073.73   1
   2  15 -10 43100.9 6856.19   1
   2  15 -10 41474.3 6722.04   2
   2  15  -9 12617.6 3411.98   2
   2  15  -9 11213.6 3581.98   1
   2  15  -8 18657.5 4017.32   2
   2  15  -8 21444.0 4727.27   1
   2  15  -7 9139.20 3091.78   2
   2  15  -7 9278.13 3327.20   1
   2  15  -6 23183.2 3895.35   2
   2  15  -6 23335.5 4395.96   1
   2  15  -5 16354.0 3719.37   1
   2  15  -5 24839.0 4323.78   2
   2  15  -4 39922.5 5373.10   1
   2  15  -4 33466.0 4596.69   2
   2  15  -3 21668.2 3782.00   2
  -2  15   2 6383.48 1514.14   1
   2  15  -2 6644.60 1697.76   2
  -2  15   1 47553.5 4507.74   1
  -2  15   0 49017.4 2874.46   2
  -2  15   0 52065.0 5088.81   1
  -2  15  -1 45908.0 2930.36   2
  -2  15  -1 48864.7 5089.21   1
  -2  15  -2-1395.91 1473.38   1
  -2  15  -2 839.708 597.601   2
  -2  15  -3 25003.2 2746.37   2
  -2  15  -3 22194.5 3762.94   1
  -2  15  -4 1909.48 1069.77   2
  -2  15  -4 1996.25 1425.34   1
  -2  15  -5 14831.2 3680.25   1
  -2  15  -5 14684.4 2387.93   2
  -2  15  -6 9278.85 2873.33   1
  -2  15  -6 10187.3 2123.74   4
  -2  15  -6 10574.8 2279.24   2
  -2  15  -7 6925.49 2068.37   1
  -2  15  -7 7598.68 1594.48   4
  -2  15  -7 9195.05 2248.96   2
  -2  15  -8 12524.6 3702.42   1
  -2  15  -8 13758.7 2912.18   2
  -2  15  -9 10485.6 3360.73   1
  -2  15  -9 12791.4 2887.16   2
  -2  15 -10 2543.72 1934.23   1
  -2  15 -10 3129.49 2011.57   2
  -2  15 -11 27.2838 1352.69   1
  -2  15 -11 440.067 892.911   2
  -2  15 -12 7238.96 3044.89   1
  -2  15 -12 11568.9 3554.28   2
  -2  15 -13 2932.23 1997.73   1
  -2  15 -14 3606.01 2842.07   1
  -2  15 -15 246.816 2138.09   1
  -2  15 -16 853.287 1771.53   1
  -2  15 -17-408.178 1914.46   1
   2  16 -16 3022.15 2280.05   2
   2  16 -16 96.8544 1892.04   1
   2  16 -15 2316.47 2832.31   1
   2  16 -15 2772.57 2674.79   2
   2  16 -14 4592.10 2649.40   2
   2  16 -14 2454.60 3495.57   1
   2  16 -13 496.059 1152.69   2
   2  16 -13-2159.07 1901.50   1
   2  16 -12 4210.21 2281.63   2
   2  16 -12 130.237 1345.34   1
   2  16 -11 3480.54 2285.45   2
   2  16 -11-1092.54 1467.96   1
   2  16 -10 2141.21 2496.54   2
   2  16 -10 2978.55 1916.72   1
   2  16  -9 760.898 1726.29   1
   2  16  -9-1451.40 2068.10   2
   2  16  -8 3713.24 2034.41   2
   2  16  -8 5131.36 2976.77   1
   2  16  -7 2272.01 1930.72   1
   2  16  -7 4831.06 2449.84   2
   2  16  -6-1596.17 999.483   1
   2  16  -6 2192.91 1469.19   2
   2  16  -5 454.432 1195.00   1
   2  16  -5-828.265 1019.18   2
   2  16  -4 42320.8 5042.33   2
   2  16  -4 52846.0 6357.39   1
   2  16  -3 60241.3 5979.55   2
   2  16  -2 57568.5 5748.85   2
  -2  16   1 2458.33 1150.24   1
  -2  16   0 23841.8 2154.05   2
  -2  16   0 22741.6 3537.63   1
  -2  16  -1 68569.3 3757.45   2
  -2  16  -1 63829.8 6113.22   1
  -2  16  -2 102704. 5001.13   2
  -2  16  -2 99552.3 7937.88   1
  -2  16  -3 9290.53 1764.93   2
  -2  16  -3 11975.6 3034.88   1
  -2  16  -4 823.336 583.193   2
  -2  16  -4-775.138 1051.63   1
  -2  16  -5 5366.71 2264.34   1
  -2  16  -5 1059.95 665.724   2
  -2  16  -6 34077.9 4031.10   2
  -2  16  -6 34728.7 5613.10   1
  -2  16  -7 38300.2 4566.79   2
  -2  16  -7 45200.3 6405.20   1
  -2  16  -7 34601.4 3753.72   4
  -2  16  -8 23131.5 4750.60   1
  -2  16  -8 25355.6 3807.96   2
  -2  16  -9 43.8453 1240.16   1
  -2  16  -9-1203.67 1147.37   2
  -2  16 -10 8052.38 3518.11   1
  -2  16 -10 5940.23 2261.64   2
  -2  16 -11 7757.91 3607.32   1
  -2  16 -11 5396.92 2542.76   2
  -2  16 -12 2119.68 2533.97   1
  -2  16 -12 1832.27 1496.90   2
  -2  16 -13 1668.39 1695.27   1
  -2  16 -14-173.661 1704.99   1
  -2  16 -15 415.110 2544.35   1
  -2  16 -16 98.1870 2067.19   1
   2  17 -16 1403.96 1988.21   2
   2  17 -16-7844.34 3539.34   1
   2  17 -15-2475.92 2588.71   2
   2  17 -15-255.272 2291.27   1
   2  17 -14 1128.18 1872.68   2
   2  17 -14 1318.64 2971.21   1
   2  17 -13 2375.27 2499.40   2
   2  17 -13-4545.40 2639.41   1
   2  17 -12 7592.03 3219.33   2
   2  17 -12 2520.59 2652.62   1
   2  17 -11 12565.3 4134.46   2
   2  17 -11 9605.14 3587.53   1
   2  17 -10 7471.12 3033.81   2
   2  17 -10 3060.35 2325.44   1
   2  17  -9 12363.4 3352.12   2
   2  17  -9 6418.83 2521.47   1
   2  17  -8 13264.4 3301.94   2
   2  17  -8 22969.2 4967.07   1
   2  17  -7 2217.76 1602.99   2
   2  17  -7-256.319 1040.60   1
   2  17  -6 92.0445 1512.55   2
   2  17  -6-1025.14 1926.01   1
   2  17  -5 52317.2 6657.14   1
   2  17  -5 59739.7 6453.22   2
   2  17  -4 43167.0 5318.30   2
   2  17  -4 39438.3 5522.50   1
   2  17  -3 8081.69 2232.74   2
   2  17  -2 1439.15 1376.11   2
  -2  17   1-142.122 729.857   1
  -2  17   0 32430.1 4107.72   1
  -2  17   0 27320.3 2451.35   2
  -2  17  -1-98.5725 321.231   2
  -2  17  -1 648.684 1370.88   1
  -2  17  -2 102.972 400.853   2
  -2  17  -2-251.077 763.642   1
  -2  17  -3 30316.0 3127.56   2
  -2  17  -3 34059.6 4945.95   1
  -2  17  -4 4527.49 1347.42   2
  -2  17  -4 4995.00 2299.01   1
  -2  17  -5 26025.2 3357.91   2
  -2  17  -5 22189.6 4418.22   1
  -2  17  -6 3534.94 1634.12   1
  -2  17  -6 3362.77 1013.42   2
  -2  17  -7 8317.84 3224.18   1
  -2  17  -7 9821.36 2321.63   2
  -2  17  -7 6828.62 1818.51   4
  -2  17  -8 8575.28 3659.22   1
  -2  17  -8 8684.96 2394.47   2
  -2  17  -9 2634.23 1347.36   1
  -2  17  -9 3016.02 1128.75   2
  -2  17 -10-1067.39 1575.38   1
  -2  17 -10-1957.92 1171.97   2
  -2  17 -11 862.911 883.777   2
  -2  17 -11 2912.82 1967.84   1
  -2  17 -12 3538.95 2797.00   1
  -2  17 -12 4422.31 1776.87   2
  -2  17 -13 2327.92 1646.76   1
  -2  17 -14 962.800 1596.10   1
  -2  17 -15-16.9994 1787.87   1
  -2  17 -16-41.4403 2255.75   1
   2  18 -16-1404.86 1943.55   2
   2  18 -16-1799.60 1967.36   1
   2  18 -15 31.9539 1283.54   2
   2  18 -15-363.279 2563.33   1
   2  18 -14 3577.96 2461.11   2
   2  18 -14-353.466 2267.88   1
   2  18 -13-220.769 1958.66   2
   2  18 -13 10.2881 1810.28   1
   2  18 -12 1660.15 1669.38   2
   2  18 -12-12.3107 1298.55   1
   2  18 -11 3880.82 2293.03   2
   2  18 -11 4864.05 2501.49   1
   2  18 -10 1326.32 2060.51   2
   2  18 -10-527.019 1426.80   1
   2  18  -9 11874.3 3361.46   2
   2  18  -9 4095.23 1777.83   1
   2  18  -8 8128.26 2849.35   2
   2  18  -8 7420.45 3185.11   1
   2  18  -7 6939.23 3027.36   1
   2  18  -7 4510.18 1978.71   2
   2  18  -6 7888.81 3129.25   1
   2  18  -6 5856.74 2547.42   2
   2  18  -5 59541.2 6540.99   2
   2  18  -5 48780.4 6605.17   1
   2  18  -4 22281.7 3995.83   2
   2  18  -3 10665.9 2799.24   2
   2  18  -2-255.375 875.108   2
  -2  18   1 32781.2 4088.19   1
  -2  18   0 6767.29 2167.93   1
  -2  18   0 5237.27 1115.66   2
  -2  18  -1 8119.46 2288.91   1
  -2  18  -1 9824.93 1554.98   2
  -2  18  -2-366.454 603.092   2
  -2  18  -2-209.571 728.397   1
  -2  18  -3 1722.78 1561.64   1
  -2  18  -3 2054.47 1027.38   2
  -2  18  -4 1817.46 1659.85   1
  -2  18  -4 677.113 825.335   2
  -2  18  -5 1728.96 1212.12   1
  -2  18  -5 2405.72 1095.03   2
  -2  18  -6 1220.28 916.728   2
  -2  18  -6 2597.95 1801.37   1
  -2  18  -7 1481.46 1583.40   1
  -2  18  -7 1210.48 741.146   2
  -2  18  -8 1616.13 1585.09   1
  -2  18  -8 546.405 841.378   2
  -2  18  -9 9849.21 2504.71   2
  -2  18  -9 11030.7 3426.09   1
  -2  18 -10 605.430 1491.75   1
  -2  18 -10 805.883 921.255   2
  -2  18 -11-399.228 2006.66   1
  -2  18 -11 2439.99 1902.26   2
  -2  18 -12-2836.65 2443.60   1
  -2  18 -12-647.859 1400.66   2
  -2  18 -13 5770.69 3017.20   1
  -2  18 -14 4480.88 3417.09   1
  -2  18 -15-249.548 1683.65   1
  -2  18 -16-708.757 1922.56   1
   2  19 -16 5200.35 3549.03   2
   2  19 -16-34.8132 2349.52   1
   2  19 -15-207.106 2980.93   1
   2  19 -15 678.261 1396.89   2
   2  19 -14 1105.94 2083.77   1
   2  19 -14 2852.80 2151.93   2
   2  19 -13-1845.91 2097.16   2
   2  19 -13 583.772 1633.63   1
   2  19 -12 2266.39 2129.64   2
   2  19 -12-116.497 1631.59   1
   2  19 -11 4321.10 2154.59   2
   2  19 -11 10091.7 4024.96   1
   2  19 -10 14789.0 4065.88   2
   2  19 -10 16464.8 4602.00   1
   2  19  -9-503.392 1241.59   2
   2  19  -9 997.664 1084.06   1
   2  19  -8 3241.59 2154.59   2
   2  19  -8 4270.47 2449.33   1
   2  19  -7 8746.21 3009.51   1
   2  19  -7 9589.35 3120.97   2
   2  19  -6 16079.4 3505.22   2
   2  19  -6 12704.1 3694.54   1
   2  19  -5-3642.85 2441.69   2
   2  19  -5-1506.74 1916.45   1
   2  19  -4 19231.5 3571.82   2
   2  19  -3 1815.33 2261.03   2
   2  19  -2 2041.64 1410.45   2
  -2  19   1 13865.4 2843.01   1
  -2  19   0 7938.31 1432.94   2
  -2  19   0 10192.9 2598.16   1
  -2  19  -1 31929.2 2917.06   2
  -2  19  -1 29682.7 4576.54   1
  -2  19  -2 1998.68 928.503   2
  -2  19  -2-508.889 1365.68   1
  -2  19  -3 8167.25 2509.19   1
  -2  19  -3 8468.29 1734.96   2
  -2  19  -4 6002.26 1508.06   2
  -2  19  -4 7382.04 2629.88   1
  -2  19  -5 19473.1 4164.57   1
  -2  19  -5 23105.3 3257.55   2
  -2  19  -6 1106.52 556.639   2
  -2  19  -6-503.306 1504.75   1
  -2  19  -7 1508.43 1513.39   1
  -2  19  -7 363.759 985.572   2
  -2  19  -8 8788.44 3452.09   1
  -2  19  -8 10072.8 2491.36   2
  -2  19  -9 5714.86 3154.09   1
  -2  19  -9 4492.59 2056.26   2
  -2  19 -10-765.511 2097.00   1
  -2  19 -10-1474.14 1773.42   2
  -2  19 -11-1004.39 1786.52   1
  -2  19 -11-1448.96 1269.35   2
  -2  19 -12 6998.54 3316.82   1
  -2  19 -12 4165.83 1826.66   2
  -2  19 -13-1700.39 1261.69   1
  -2  19 -14 404.402 2188.05   1
  -2  19 -15 1045.03 1903.01   1
   2  20 -16 906.113 3162.46   1
   2  20 -15-3639.30 3082.63   2
   2  20 -15-261.698 1477.39   1
   2  20 -14 2452.53 1868.29   2
   2  20 -14-208.500 2036.02   1
   2  20 -13 1555.49 1921.85   2
   2  20 -13-294.918 2325.23   1
   2  20 -12-476.038 2086.57   2
   2  20 -12 23.5996 2668.67   1
   2  20 -11-488.102 2048.48   2
   2  20 -11-652.323 2401.99   1
   2  20 -10-1105.17 1426.32   2
   2  20 -10-1433.18 2711.47   1
   2  20  -9 2826.47 2366.95   2
   2  20  -9-1347.09 2318.32   1
   2  20  -8 3805.50 2424.19   2
   2  20  -8 876.841 1746.87   1
   2  20  -7 1296.62 1200.81   1
   2  20  -7 1971.42 1610.03   2
   2  20  -6 358.462 1575.79   2
   2  20  -6-304.317 1284.95   1
   2  20  -5 9241.81 2985.90   2
   2  20  -4 33227.3 5044.52   2
   2  20  -3 5067.79 2197.86   2
   2  20  -2 26937.9 4270.47   2
  -2  20   1 3640.02 1386.67   1
  -2  20   1 3317.94 1068.54   2
  -2  20   0 19993.0 2406.66   2
  -2  20   0 22141.0 3850.45   1
  -2  20  -1 5732.70 1293.25   2
  -2  20  -1 3996.29 1891.77   1
  -2  20  -2 60336.7 4344.80   2
  -2  20  -2 54443.0 6560.08   1
  -2  20  -3 3496.28 1219.15   2
  -2  20  -3 2132.44 1968.87   1
  -2  20  -4 1744.03 805.436   2
  -2  20  -4-249.693 1464.25   1
  -2  20  -5 2921.67 2135.36   1
  -2  20  -5 2293.87 1385.88   2
  -2  20  -6 39169.2 6247.50   1
  -2  20  -6 36810.0 4314.28   2
  -2  20  -7 7400.35 3115.33   1
  -2  20  -7 3482.22 1396.77   2
  -2  20  -8 18421.9 4450.99   1
  -2  20  -8 20430.1 3738.54   2
  -2  20  -9 6040.99 3211.58   1
  -2  20  -9 1856.58 968.704   2
  -2  20 -10 555.120 1465.65   1
  -2  20 -10 2798.62 1510.04   2
  -2  20 -11 1213.38 1424.31   1
  -2  20 -11 1460.00 1329.25   2
  -2  20 -12 1205.71 1336.06   1
  -2  20 -13 708.717 1491.46   1
  -2  20 -14 1621.82 1429.38   1
  -2  20 -15-958.768 2653.68   1
   2  21 -15-199.756 2441.94   1
   2  21 -15 2818.44 2141.14   2
   2  21 -14-104.193 2290.95   1
   2  21 -14 4089.09 3037.43   2
   2  21 -13 129.118 2046.62   1
   2  21 -13 1491.16 2048.25   2
   2  21 -12-1590.17 1584.44   2
   2  21 -12 180.876 2646.96   1
   2  21 -11 1355.99 1836.14   2
   2  21 -11-3862.46 2602.75   1
   2  21 -10 6670.38 2866.79   2
   2  21 -10 8185.74 3509.83   1
   2  21  -9 3410.81 2181.98   1
   2  21  -9 3987.01 1977.46   2
   2  21  -8 18861.8 4639.98   2
   2  21  -8 13203.4 4193.65   1
   2  21  -7 315.022 1738.78   2
   2  21  -7 2001.72 2232.38   1
   2  21  -6 606.134 1269.07   2
   2  21  -6 2134.18 2114.50   1
   2  21  -5 3025.95 2043.41   2
   2  21  -4 63575.5 7040.65   2
   2  21  -3 1386.72 1312.74   2
   2  21  -2 1944.19 1568.63   2
   2  21  -1 824.191 1344.78   2
  -2  21   0 19246.3 3657.51   1
  -2  21  -1 1918.74 1280.97   1
  -2  21  -2 4242.10 1917.05   1
  -2  21  -3 1030.94 1903.24   1
  -2  21  -4 4526.48 2185.06   1
  -2  21  -5-1059.53 1646.55   1
  -2  21  -6-935.713 1722.38   1
  -2  21  -7-641.198 1635.59   1
  -2  21  -8 8747.78 2924.07   1
  -2  21  -9-898.661 2625.29   1
  -2  21 -10 6404.88 3763.92   1
  -2  21 -11-3324.92 3180.22   1
  -2  21 -12 11547.9 4200.46   1
  -2  21 -13-2242.88 2907.46   1
  -2  21 -14 667.682 2204.38   1
  -2  21 -15 323.146 1286.34   1
   2  22 -15-10427.7 4278.25   1
   2  22 -15 2.81054 1781.66   2
   2  22 -14 160.517 1336.95   1
   2  22 -14-1449.69 2173.88   2
   2  22 -13-409.908 3820.16   1
   2  22 -13-1182.31 1392.90   2
   2  22 -12 36.1525 1864.33   1
   2  22 -12 4071.01 3047.99   2
   2  22 -11 2812.30 2199.76   2
   2  22 -11-64.0601 2793.70   1
   2  22 -10 1353.41 1482.48   2
   2  22 -10 1116.95 1816.98   1
   2  22  -9 2117.24 2015.63   1
   2  22  -9 28.0610 1556.86   2
   2  22  -8 495.125 1233.25   2
   2  22  -8 4312.24 2657.21   1
   2  22  -7 3168.61 2644.16   1
   2  22  -7 2716.72 1314.75   2
   2  22  -6-3282.17 2038.91   2
   2  22  -5 20550.1 4150.23   2
   2  22  -4 304.485 1393.53   2
   2  22  -3 1288.59 1422.85   2
   2  22  -2 8937.51 2836.75   2
   2  22  -1 2774.77 1628.69   2
  -2  22   0 2642.47 1514.80   1
  -2  22  -1 14637.8 3573.04   1
  -2  22  -2 11900.7 3575.05   1
  -2  22  -3 1430.51 1899.37   1
  -2  22  -4 836.289 958.944   1
  -2  22  -5-558.217 1067.61   1
  -2  22  -6 8523.22 3394.28   1
  -2  22  -7 6091.22 2783.47   1
  -2  22  -8 634.471 1289.48   1
  -2  22  -9-1925.68 2309.15   1
  -2  22 -10 2965.59 2145.01   1
  -2  22 -11 1308.40 1720.72   1
  -2  22 -12-309.784 1572.23   1
  -2  22 -13 934.137 1293.39   1
  -2  22 -14-956.251 1675.33   1
   2  23 -14-1745.72 1960.44   2
   2  23 -14-51.7745 1380.16   1
   2  23 -13 5183.97 2459.30   2
   2  23 -13-2184.71 2195.08   1
   2  23 -12-2288.65 2445.63   2
   2  23 -12 916.633 3098.93   1
   2  23 -11 4426.23 3853.00   1
   2  23 -11 6249.57 3485.58   2
   2  23 -10-118.104 1714.86   1
   2  23 -10 3165.69 2002.60   2
   2  23  -9 3374.36 2296.56   2
   2  23  -9 4069.95 3018.94   1
   2  23  -8 836.841 1555.82   2
   2  23  -8 183.451 1629.96   1
   2  23  -7 490.571 1417.61   2
   2  23  -7 3758.35 2104.76   1
   2  23  -6 2124.32 1672.28   2
   2  23  -5 195.584 1271.64   2
   2  23  -4 4907.42 2702.19   2
   2  23  -3 136.474 1055.09   2
   2  23  -2 2792.63 1315.23   2
   2  23  -1 8374.01 2808.34   2
  -2  23   0 1807.10 1167.68   1
  -2  23  -1-456.750 1352.92   1
  -2  23  -2 3429.95 2128.17   1
  -2  23  -3 4395.25 2230.24   1
  -2  23  -4 2362.27 2394.19   1
  -2  23  -5 4104.21 2279.22   1
  -2  23  -6 1437.13 1951.91   1
  -2  23  -7-57.8930 1288.39   1
  -2  23  -8 2928.93 1956.01   1
  -2  23  -9 2053.60 1799.77   1
  -2  23 -10 325.600 1699.90   1
  -2  23 -11-734.147 2380.49   1
  -2  23 -12 637.073 1229.01   1
  -2  23 -13 520.198 2111.24   1
  -2  23 -14 2459.99 3511.40   1
   2  24 -14 40.6518 2188.97   1
   2  24 -14 3568.75 2928.75   2
   2  24 -13 324.988 2330.60   1
   2  24 -13 4678.02 2657.92   2
   2  24 -12-1781.04 2179.38   2
   2  24 -12 807.498 1901.63   1
   2  24 -11 1920.10 2225.48   2
   2  24 -11-121.589 1495.46   1
   2  24 -10 1911.89 2111.61   2
   2  24 -10 1047.55 1702.50   1
   2  24  -9 1411.75 2077.16   1
   2  24  -9 2258.61 1842.94   2
   2  24  -8 2344.88 1896.91   2
   2  24  -8 2819.85 2276.89   1
   2  24  -7 1522.86 2138.55   2
   2  24  -6 813.866 1591.63   2
   2  24  -5 12042.1 3518.25   2
   2  24  -4 10679.8 3326.24   2
   2  24  -3 220.178 911.342   2
   2  24  -2 9398.25 2838.78   2
   2  24  -1 7203.56 2353.68   2
  -2  24  -1 1511.76 1343.18   1
  -2  24  -2 46792.8 6597.97   1
  -2  24  -3 259.009 1138.38   1
  -2  24  -4 1785.05 1633.23   1
  -2  24  -5 1027.89 1239.84   1
  -2  24  -6 11204.0 3744.70   1
  -2  24  -7-1438.26 1699.38   1
  -2  24  -8 4214.97 2922.05   1
  -2  24  -9 4503.84 2479.38   1
  -2  24 -10 2050.89 1423.53   1
  -2  24 -11-819.834 2120.93   1
  -2  24 -12-4924.99 3276.74   1
  -2  24 -13-639.028 1436.38   1
   2  25 -14-823.579 1827.78   2
   2  25 -13-3587.29 2624.66   1
   2  25 -13 380.484 1830.79   2
   2  25 -12-263.554 2468.10   1
   2  25 -12 4937.54 2867.84   2
   2  25 -11-113.971 1423.43   1
   2  25 -11 353.799 1177.49   2
   2  25 -10 10374.9 3754.88   2
   2  25 -10 401.746 1987.00   1
   2  25  -9-1090.29 1512.28   2
   2  25  -8 11311.9 3330.19   2
   2  25  -7 81.0035 1317.29   2
   2  25  -6 7117.58 2630.58   2
   2  25  -5 764.780 1088.54   2
   2  25  -4 24185.2 4789.40   2
   2  25  -3 2126.84 2017.95   2
   2  25  -2-2328.96 1835.73   2
   2  25  -1-1484.75 900.772   2
   2  25   0 13421.4 3561.21   2
  -2  25  -1 2247.72 836.420   1
  -2  25  -2 19.1439 906.355   1
  -2  25  -3 1156.69 970.073   1
  -2  25  -4 6495.49 2822.60   1
  -2  25  -5 4152.85 2050.30   1
  -2  25  -6 688.210 2096.87   1
  -2  25  -7 968.768 1860.49   1
  -2  25  -8 7668.82 3519.04   1
  -2  25  -9 461.830 1518.09   1
  -2  25 -10-1304.68 2049.21   1
  -2  25 -11-460.167 1723.18   1
  -2  25 -12 6475.75 3726.94   1
  -2  25 -13 1968.27 3671.30   1
   2  26 -13-999.670 1677.19   2
   2  26 -12-8939.23 3614.08   2
   2  26 -12 1709.77 2756.16   1
   2  26 -11 6175.36 2966.48   2
   2  26 -10 936.543 1640.13   2
   2  26  -9 718.909 1664.43   2
   2  26  -8 5253.99 3054.10   2
   2  26  -7 1282.68 1719.49   2
   2  26  -6 1758.52 1612.70   2
   2  26  -5 2806.66 1776.58   2
   2  26  -4 4016.66 1979.00   2
   2  26  -3 2638.57 1913.51   2
   2  26  -2 9308.07 3145.45   2
   2  26  -1 1983.01 1827.90   2
   2  26   0 1994.01 1490.52   2
  -2  26  -2 25347.6 4947.76   1
  -2  26  -3 952.647 1008.80   1
  -2  26  -4 517.568 1814.84   1
  -2  26  -5 3624.92 2778.29   1
  -2  26  -6 9012.12 3834.45   1
  -2  26  -7-1918.05 2998.73   1
  -2  26  -8 516.127 1547.21   1
  -2  26  -9-1290.80 2774.76   1
  -2  26 -10 3316.38 2459.57   1
  -2  26 -11 47.1996 1791.16   1
  -2  26 -12 4618.16 3374.25   1
   2  27 -13 2006.23 2380.90   2
   2  27 -12 2545.59 2324.02   2
   2  27 -11 10588.3 3998.20   2
   2  27 -10-6746.43 3103.10   2
   2  27  -9-1428.53 2013.93   2
   2  27  -8-3548.25 1783.37   2
   2  27  -7 3510.50 2218.55   2
   2  27  -6 2537.96 1697.77   2
   2  27  -5 2147.32 1089.21   2
   2  27  -4 1124.62 1873.80   2
   2  27  -3-1399.21 1221.23   2
   2  27  -2-832.790 1308.49   2
   2  27  -1 735.941 1325.63   2
   2  27   0-898.528 905.877   2
  -2  27  -2-683.005 1630.38   1
  -2  27  -3-1442.93 1648.82   1
  -2  27  -4 258.162 1407.92   1
  -2  27  -5 2227.47 2887.09   1
  -2  27  -6 6374.27 3004.82   1
  -2  27  -7-268.744 1622.79   1
  -2  27  -8 625.151 1694.46   1
  -2  27  -9 4031.18 3499.58   1
  -2  27 -10-1475.57 2308.90   1
  -2  27 -11 1422.33 3062.72   1
   2  28 -11-6561.41 4052.13   2
   2  28 -10-3565.72 3049.61   2
   2  28  -9 195.327 1440.78   2
   2  28  -8-384.602 1134.22   2
   2  28  -7 1666.10 1958.70   2
   2  28  -6 645.042 1432.35   2
   2  28  -5 9496.66 3269.63   2
   2  28  -4 3448.80 2476.29   2
   2  28  -3 1555.64 1371.66   2
   2  28  -2 2759.92 1833.24   2
   2  28  -1 2504.43 1545.81   2
   2  28   0 1470.60 1801.74   2
   2  28   1 3103.03 2119.11   2
  -2  28  -3-2817.14 2536.20   1
  -2  28  -4 214.597 1049.16   1
  -2  28  -5 3722.25 2503.04   1
  -2  28  -6 1510.25 1250.28   1
  -2  28  -7-1745.70 2158.86   1
  -2  28  -8-119.709 1160.20   1
  -2  28  -9 6275.54 3681.05   1
  -2  28 -10 455.947 2051.30   1
  -2  28 -11 1054.21 2001.42   1
   2  29  -8 9830.10 3658.09   2
   2  29  -7-1126.02 1540.96   2
   2  29  -6-406.310 1689.05   2
   2  29  -5-519.303 1278.43   2
   2  29  -4 9607.86 3201.91   2
   2  29  -3-1573.94 2280.42   2
   2  29  -2 788.414 1222.04   2
   2  29  -1 1987.06 1554.05   2
   2  29   0 10345.8 3451.69   2
   2  29   1-1650.65 2084.50   2
  -2  29  -3 332.754 1161.20   1
  -2  29  -4 9928.01 3603.16   1
  -2  29  -5 578.363 1831.24   1
  -2  29  -6 2350.09 1673.75   1
  -2  29  -7-306.171 1720.56   1
  -2  29  -8 5557.02 3527.19   1
  -2  29  -9-176.415 1666.88   1
  -2  29 -10-118.744 1485.27   1
   2  30  -4-669.872 1408.04   2
   2  30  -3 1034.33 1339.39   2
   2  30  -2 2488.19 2150.90   2
   2  30  -1-786.673 1132.61   2
   2  30   0-1706.77 1531.78   2
   2  30   1-700.538 1670.93   2
  -2  30  -4-1137.10 1619.21   1
  -2  30  -5-1238.44 2194.25   1
  -2  30  -6 4827.07 2826.74   1
  -2  30  -7 1250.75 2531.22   1
  -2  30  -8 3100.17 2946.31   1
  -2  30  -9-1721.11 2213.01   1
  -2  31  -5 935.078 1502.59   1
  -2  31  -6-846.943 2021.44   1
  -2  31  -7 217.616 1272.93   1
  -2  31  -8-1868.97 2051.43   1
  -2  31  -9-2408.38 2459.57   1
  -2  32  -5-698.943 1667.17   1
  -2  32  -6 2292.80 2119.18   1
  -2  32  -7-1794.51 1820.09   1
  -2  32  -8 2150.27 2202.90   1
  -2  33  -6 2954.53 2184.55   1
  -2  33  -7 2259.33 2438.65   1
  -3 -34   7 1134.65 2099.57   3
  -3 -34   6 495.646 2563.62   3
  -3 -34   5 197.546 1902.93   3
  -3 -34   4 5472.21 2980.04   3
  -3 -34   3 432.737 1627.04   3
  -3 -34   2 2719.97 2442.40   3
  -3 -33   8 227.419 1721.95   3
  -3 -33   7-476.641 1589.37   3
  -3 -33   6-350.100 2206.62   3
  -3 -33   5-78.8778 1822.72   3
  -3 -33   4 3154.22 2479.22   3
  -3 -33   3 1156.30 1964.61   3
  -3 -33   2-567.936 1811.62   3
  -3 -33   1 1060.36 1766.89   3
  -3 -32   9-31.6620 1945.17   3
  -3 -32   8 1240.60 3114.07   3
  -3 -32   7 269.726 1249.50   3
  -3 -32   6-976.397 1160.40   3
  -3 -32   5 777.975 2194.35   3
  -3 -32   4 2705.69 2882.00   3
  -3 -32   3 1075.44 1839.74   3
  -3 -32   2 1685.12 2101.10   3
  -3 -32   1-619.510 1428.24   3
  -3 -31  10-1221.45 1479.19   3
  -3 -31   9-3799.86 2599.77   3
  -3 -31   8 1196.31 1242.90   3
  -3 -31   7 97.9779 1057.49   3
  -3 -31   6-2074.17 2473.69   3
  -3 -31   5-1245.87 1353.98   3
  -3 -31   4 2530.76 2873.26   3
  -3 -31   3-2687.47 1982.37   3
  -3 -31   2 2635.86 1865.72   3
  -3 -31   1-234.484 1183.85   3
  -3 -31  -5-2019.31 1751.30   1
  -3 -30  10 1131.15 1810.08   3
  -3 -30   9 3729.11 3214.25   3
  -3 -30   8 141.031 1263.02   3
  -3 -30   7-8586.58 3536.40   3
  -3 -30   6-438.944 2517.16   3
  -3 -30   5-2119.83 2042.60   3
  -3 -30   4-24.7063 1620.13   3
  -3 -30   3-625.593 2080.41   3
  -3 -30   2 1819.58 1431.14   3
  -3 -30   1 805.863 2030.51   3
  -3 -30   0 3016.25 2317.20   3
  -3 -30  -5-2491.14 1879.91   1
  -3 -29  11 1671.60 3168.23   3
  -3 -29  10 11.2044 1569.89   3
  -3 -29   9-2585.62 3159.00   3
  -3 -29   8 365.209 1355.79   3
  -3 -29   7-67.4198 1357.74   3
  -3 -29   6 810.374 1382.61   3
  -3 -29   5-940.362 2016.11   3
  -3 -29   4 258.616 1110.95   3
  -3 -29   3-175.887 1108.72   3
  -3 -29   2 2329.60 1785.98   3
  -3 -29   1 51.0366 1213.07   3
  -3 -29   0-1536.45 1674.90   3
  -3 -29  -5 501.004 1866.98   1
  -3 -29  -6 23.2712 1506.63   1
  -3 -28  12 1425.34 1345.52   3
  -3 -28  11 4285.41 3353.11   3
  -3 -28  10 556.028 1597.64   3
  -3 -28   9 158.021 2441.56   3
  -3 -28   8 6364.71 3936.54   3
  -3 -28   7 2691.01 1308.60   3
  -3 -28   6 1137.06 1478.02   3
  -3 -28   5-4409.23 3168.50   3
  -3 -28   4 4406.28 2678.96   3
  -3 -28   3 1684.27 1508.68   3
  -3 -28   2-301.085 1062.02   3
  -3 -28   1 60.4313 1196.68   3
  -3 -28   0 4153.62 3096.13   3
  -3 -28  -5-2993.59 1909.59   1
  -3 -28  -6-241.536 1878.76   1
  -3 -27  12-1271.92 2938.48   3
  -3 -27  11-2464.08 2035.62   3
  -3 -27  10 1254.93 994.779   3
  -3 -27   9-1396.47 2382.04   3
  -3 -27   8 2124.96 2076.08   3
  -3 -27   7-1511.13 1873.53   3
  -3 -27   6-3287.78 2820.66   3
  -3 -27   5-2141.30 2824.23   3
  -3 -27   4 11208.7 3822.67   3
  -3 -27   3-241.926 1827.29   3
  -3 -27   2 8914.45 3186.86   3
  -3 -27   1-1895.36 2383.86   3
  -3 -27   0 821.512 895.031   3
  -3 -27  -5-767.788 1128.26   1
  -3 -27  -6 1344.83 1923.63   1
  -3 -27  -7 478.494 1349.76   1
  -3 -26  13 876.599 1528.49   3
  -3 -26  12 1620.65 2413.97   3
  -3 -26  11 1669.81 2075.06   3
  -3 -26  10 2750.94 2319.26   3
  -3 -26   9-1281.19 1757.29   3
  -3 -26   8 504.447 1874.06   3
  -3 -26   7-298.890 1369.88   3
  -3 -26   6 5871.91 2777.19   3
  -3 -26   5-279.128 1346.57   3
  -3 -26   4 7919.89 2975.07   3
  -3 -26   3 820.336 1274.34   3
  -3 -26   2 4078.42 2352.61   3
  -3 -26   1 2610.20 2313.61   3
  -3 -26   0 4892.42 2706.70   3
  -3 -26  -1-2105.94 1771.69   3
  -3 -26  -5 432.693 1157.84   1
  -3 -26  -6 37.9629 1431.63   1
  -3 -26  -7 90.7424 1507.57   1
  -3 -25  13 706.526 1409.79   3
  -3 -25  12-1585.52 2604.08   3
  -3 -25  11 1199.13 1291.98   3
  -3 -25  10-994.317 1675.52   3
  -3 -25   9-714.988 2495.07   3
  -3 -25   8 297.359 1552.76   3
  -3 -25   7 342.612 1171.97   3
  -3 -25   6-3624.90 2131.39   3
  -3 -25   5 2309.71 1605.76   3
  -3 -25   4-1571.93 1860.88   3
  -3 -25   3-199.565 938.915   3
  -3 -25   2 457.706 1124.05   3
  -3 -25   1 782.128 1226.46   3
  -3 -25   0-1230.47 1258.15   3
  -3 -25  -1-479.390 1097.55   3
  -3 -25  -5-120.940 1264.89   1
  -3 -25  -6 267.313 1134.81   1
  -3 -25  -7 842.396 1789.33   1
  -3 -25  -8-3624.79 2060.26   1
  -3 -24  14 396.508 1403.64   3
  -3 -24  13-11167.7 4365.84   3
  -3 -24  12 1045.83 2695.93   3
  -3 -24  11-2211.02 3214.25   3
  -3 -24  10 3823.69 2937.62   3
  -3 -24   9 3797.69 2568.21   3
  -3 -24   8 5113.24 2718.26   3
  -3 -24   7 746.662 1223.76   3
  -3 -24   6-145.676 1080.69   3
  -3 -24   5 125.547 1166.83   3
  -3 -24   4 4626.24 2629.56   3
  -3 -24   3 4978.77 2487.54   3
  -3 -24   2 5685.00 2312.78   3
  -3 -24   1 3801.48 1814.79   3
  -3 -24   0 5043.89 2314.35   3
  -3 -24  -1 6096.14 2309.59   3
  -3 -24  -5 656.413 1471.49   1
  -3 -24  -6 441.185 919.336   1
  -3 -24  -7 1122.33 1654.41   1
  -3 -24  -8-1363.41 1566.35   1
  -3 -23  14-857.984 2555.70   3
  -3 -23  13 1369.84 2466.45   3
  -3 -23  12-1088.74 3150.11   3
  -3 -23  11-1140.33 2133.75   3
  -3 -23  10-719.626 1312.98   3
  -3 -23   9-561.293 1218.34   3
  -3 -23   8 2997.61 2059.07   3
  -3 -23   7-841.756 1549.75   3
  -3 -23   6-664.138 1224.34   3
  -3 -23   5 870.661 1220.19   3
  -3 -23   4 15943.1 3722.53   3
  -3 -23   3 3768.89 2269.78   3
  -3 -23   2 28074.8 5057.09   3
  -3 -23   1 1259.47 1117.82   3
  -3 -23   0 12653.3 3393.16   3
  -3 -23  -1 3241.43 1303.17   3
  -3 -23  -5-2676.41 1739.53   1
  -3 -23  -6 6552.07 3003.12   1
  -3 -23  -7 250.450 1034.26   1
  -3 -23  -8-150.084 1285.42   1
  -3 -23  -9 1401.38 1211.95   1
  -3 -22  15-291.432 2430.59   3
  -3 -22  14 2508.38 3573.53   3
  -3 -22  13-1769.43 2689.53   3
  -3 -22  12 1235.94 1399.63   3
  -3 -22  11-2002.82 2063.28   3
  -3 -22  10 10828.1 3751.03   3
  -3 -22   9 1557.48 2108.52   3
  -3 -22   8 8904.03 3463.22   3
  -3 -22   7 146.182 1449.40   3
  -3 -22   6 1042.97 1094.75   3
  -3 -22   5 2525.72 1913.50   3
  -3 -22   4 22587.8 4460.33   3
  -3 -22   3-38.2345 947.822   3
  -3 -22   2 2060.31 1422.40   3
  -3 -22   1 15352.0 3395.79   3
  -3 -22   0 11973.8 3246.37   3
  -3 -22  -1 596.157 971.178   3
  -3 -22  -5-1223.83 1628.96   1
  -3 -22  -6 103.732 1145.77   1
  -3 -22  -7 2104.97 2566.71   1
  -3 -22  -8 3285.87 2493.41   1
  -3 -22  -9 471.709 1972.32   1
   3 -22   9 1030.24 1076.50   3
   3 -22  10-1576.38 2016.70   3
   3 -22  11 1436.20 1820.85   3
  -3 -21  15 1359.90 2709.82   3
  -3 -21  14 723.439 1205.65   3
  -3 -21  13-245.133 1842.84   3
  -3 -21  12 1778.02 2072.78   3
  -3 -21  11 3040.67 1948.18   3
  -3 -21  10 4664.43 2864.62   3
  -3 -21   9 1995.60 1383.16   3
  -3 -21   8-87.0554 1250.30   3
  -3 -21   7 9156.33 3238.22   3
  -3 -21   6 1333.86 1256.40   3
  -3 -21   5 6536.00 2772.59   3
  -3 -21   4 6775.28 2648.77   3
  -3 -21   3-901.773 886.512   3
  -3 -21   2 202.143 1553.85   3
  -3 -21   1 15.4564 1254.87   3
  -3 -21   0-508.546 1034.33   3
  -3 -21  -1-270.303 1238.41   3
  -3 -21  -5 1780.58 2048.62   1
   3 -21   5 4896.11 1755.12   3
  -3 -21  -6 380.272 1423.13   1
   3 -21   6 3187.60 1344.57   3
   3 -21   7 2783.06 1766.10   3
  -3 -21  -7 3237.62 2408.16   1
   3 -21   8 8355.30 2757.56   3
  -3 -21  -8 2372.11 2271.59   1
  -3 -21  -9 7691.39 3264.44   1
   3 -21   9 7019.60 3107.12   3
   3 -21  10 1516.91 1572.55   3
   3 -21  11-285.127 1656.18   3
   3 -21  12-2569.82 2531.55   3
   3 -21  13 4746.47 3254.98   3
   3 -21  14-6784.09 3150.66   3
   3 -21  15-4519.75 2762.08   3
  -3 -20  15 1309.13 1370.02   3
  -3 -20  14 1285.48 2124.27   3
  -3 -20  13-1387.04 2326.87   3
  -3 -20  12-1099.67 1632.74   3
  -3 -20  11 4459.48 2528.21   3
  -3 -20  10-1396.06 1780.34   3
  -3 -20   9 3888.28 2084.41   3
  -3 -20   8-2381.93 2304.78   3
  -3 -20   7 1069.33 1447.97   3
  -3 -20   6 1129.59 972.156   3
  -3 -20   5-450.278 1312.38   3
  -3 -20   4 920.990 1194.52   3
  -3 -20   3 22242.7 4231.45   3
  -3 -20   2 4478.42 2301.63   3
  -3 -20   1 27020.6 4580.99   3
  -3 -20   0 12106.4 2874.59   3
  -3 -20  -1 1683.69 1223.38   3
   3 -20   3 7839.28 1780.42   3
   3 -20   4 917.672 788.803   3
   3 -20   5 417.638 580.469   3
  -3 -20  -5 98.8510 835.543   1
  -3 -20  -6 44.4614 869.094   1
   3 -20   6 1682.46 1164.12   3
  -3 -20  -7 1290.17 2241.13   1
   3 -20   7 940.083 1198.84   3
   3 -20   8-953.688 1632.49   3
  -3 -20  -8-953.274 1290.27   1
   3 -20   9 875.212 954.913   3
  -3 -20  -9 1931.03 1895.06   1
  -3 -20 -10 628.043 1233.89   1
   3 -20  10 754.151 1579.85   3
   3 -20  11 209.678 1457.58   3
   3 -20  12 8.26942 1201.54   3
   3 -20  13-694.903 1704.28   3
   3 -20  14 1224.39 1179.93   3
   3 -20  15 935.526 2396.62   3
   3 -20  16 4281.22 3678.49   3
  -3 -19  16-78.3862 1635.25   3
  -3 -19  15-1982.31 2937.71   3
  -3 -19  14-529.265 2605.31   3
  -3 -19  13-2379.78 2152.53   3
  -3 -19  12 3473.72 2633.69   3
  -3 -19  11-1013.01 2570.93   3
  -3 -19  10 5296.11 3311.87   3
  -3 -19   9-1802.70 1995.79   3
  -3 -19   8 5338.22 2544.97   3
  -3 -19   7 5554.89 2290.92   3
  -3 -19   6 9085.27 3005.34   3
  -3 -19   5-294.350 1031.85   3
  -3 -19   4 33223.1 5143.44   3
  -3 -19   3 10879.8 2795.48   3
  -3 -19   2 9980.22 2657.29   3
  -3 -19   1 2061.71 1889.84   3
  -3 -19   0 25757.7 4058.70   3
   3 -19   1 660.088 471.202   3
  -3 -19  -1 894.646 1501.39   3
   3 -19   2 17256.9 2314.56   3
  -3 -19  -2 19415.3 3683.36   3
   3 -19   3 5284.51 1503.30   3
   3 -19   4 921.673 772.976   3
  -3 -19  -5 667.424 1241.17   1
   3 -19   5 581.618 659.542   3
  -3 -19  -6 5637.92 2411.29   1
   3 -19   6 7748.17 2126.24   3
  -3 -19  -7 12109.4 4138.31   1
   3 -19   7 20685.9 3702.23   3
  -3 -19  -8 273.454 1128.50   1
   3 -19   8 5015.64 2250.80   3
  -3 -19  -9 6110.67 2739.09   1
   3 -19   9 5450.78 2489.33   3
  -3 -19 -10-3472.20 2312.65   1
   3 -19  10-47.2283 1589.32   3
   3 -19  11 165350. 12519.7   3
   3 -19  12-2334.82 2592.02   3
   3 -19  13 1255.81 1248.72   3
   3 -19  14-1518.84 2180.15   3
   3 -19  15 582.219 2254.97   3
   3 -19  16-6003.50 3222.63   3
  -3 -18  16-2318.28 3277.22   3
  -3 -18  15 809.491 2279.31   3
  -3 -18  14 5252.93 3102.06   3
  -3 -18  13-621.936 1794.52   3
  -3 -18  12 144.425 2414.45   3
  -3 -18  11 2178.49 1530.27   3
  -3 -18  10 34392.6 6126.32   3
  -3 -18   9 11887.5 3581.71   3
  -3 -18   8 22727.1 4564.38   3
  -3 -18   7 817.753 1380.47   3
  -3 -18   6 24037.8 4430.00   3
  -3 -18   5 25227.1 4474.05   3
  -3 -18   4 53178.4 6274.06   3
  -3 -18   3 5575.94 2349.11   3
  -3 -18   2-987.753 783.322   3
  -3 -18   1 5424.25 2154.08   3
  -3 -18   0 1351.26 775.578   3
   3 -18   1 1030.83 624.147   3
  -3 -18  -1 3855.94 1732.99   3
   3 -18   2 5651.15 1332.12   3
  -3 -18  -2 5119.26 2318.01   3
   3 -18   3 21645.4 2774.89   3
   3 -18   4-225.296 835.525   3
   3 -18   5-978.489 884.298   3
  -3 -18  -5-22.8064 801.580   1
   3 -18   6 2578.70 1254.72   3
  -3 -18  -6 1484.07 1814.25   1
  -3 -18  -7 2550.68 1639.84   1
   3 -18   7 3152.50 1523.01   3
  -3 -18  -8 5963.73 3084.05   1
   3 -18   8 13039.3 3052.81   3
  -3 -18  -9 1878.90 2083.02   1
   3 -18   9 568.206 1496.60   3
   3 -18  10-1670.92 1839.91   3
  -3 -18 -10 546.101 1344.32   1
  -3 -18 -11-5221.32 2202.92   1
   3 -18  11 1219.96 1434.53   3
   3 -18  12 3456.36 2404.20   3
   3 -18  13 2338.68 2123.65   3
   3 -18  14 108.760 1459.41   3
   3 -18  15 4749.96 3283.33   3
   3 -18  16-1989.20 2530.67   3
  -3 -17  16 4129.17 3308.08   3
  -3 -17  15 2449.27 2487.49   3
  -3 -17  14 1984.90 2073.08   3
  -3 -17  13 1032.51 1883.77   3
  -3 -17  12 227.921 1578.55   3
  -3 -17  11 6694.12 2896.59   3
  -3 -17  10 1575.61 2198.75   3
  -3 -17   9 2233.90 2405.19   3
  -3 -17   8 13558.6 3639.09   3
  -3 -17   7 22547.6 4445.79   3
  -3 -17   6-1574.77 1525.20   3
  -3 -17   5 1146.51 1178.78   3
  -3 -17   4 57605.6 6284.05   3
  -3 -17   3 10166.1 2649.84   3
  -3 -17   2 10795.7 2728.04   3
  -3 -17   1 7313.87 1976.30   3
   3 -17   0 5667.43 940.248   3
  -3 -17   0 5884.26 2216.82   3
   3 -17   1 3937.39 942.724   3
  -3 -17  -1 3069.99 1612.69   3
  -3 -17  -2 26533.4 4090.35   3
   3 -17   2 21248.1 2405.25   3
   3 -17   3 1110.58 615.260   3
   3 -17   4 1993.79 960.834   3
  -3 -17  -5 6846.27 2776.14   1
   3 -17   5 24838.0 3429.83   3
  -3 -17  -6 6196.45 2891.10   1
   3 -17   6 9697.14 2258.54   3
  -3 -17  -7-279.396 1180.82   1
   3 -17   7 1024.88 1176.55   3
   3 -17   8 27686.8 4300.54   3
  -3 -17  -8 23703.8 4813.22   1
   3 -17   9 8103.57 2875.48   3
  -3 -17  -9 6656.26 2725.79   1
  -3 -17 -10-257.987 1175.66   1
   3 -17  10 193.351 1210.11   3
   3 -17  11 2340.98 2621.23   3
  -3 -17 -11-1732.33 1384.44   1
   3 -17  12 1518.60 1689.14   3
   3 -17  13 438.811 1301.31   3
   3 -17  14 382.207 1142.83   3
   3 -17  15 2214.11 2974.88   3
   3 -17  16 620.482 1639.73   3
  -3 -16  17 1795.81 2422.07   3
  -3 -16  16-5816.24 3198.80   3
  -3 -16  15 2531.17 1803.56   3
  -3 -16  14 1869.67 1870.58   3
  -3 -16  13-147.181 2134.33   3
  -3 -16  12 3676.87 2512.34   3
  -3 -16  11 252.147 2197.35   3
  -3 -16  10 5935.18 2536.72   3
  -3 -16   9 1045.20 1666.74   3
  -3 -16   8 1592.84 1426.61   3
  -3 -16   7 5004.44 2250.25   3
  -3 -16   6 1825.26 1293.13   3
  -3 -16   5 2188.79 1851.44   3
  -3 -16   4 8545.00 2284.60   3
  -3 -16   3 18289.8 3511.64   3
  -3 -16   2 9100.83 2354.18   3
  -3 -16   1 42781.5 5143.68   3
   3 -16   0 14567.1 1392.89   3
  -3 -16   0 18440.7 3444.18   3
  -3 -16  -1-2193.66 1526.71   3
   3 -16   1-414.540 449.197   3
  -3 -16  -2 3310.58 1947.99   3
   3 -16   2 1813.16 817.299   3
   3 -16   3 63511.8 4512.71   3
   3 -16   4 1986.91 1108.23   3
  -3 -16  -5 666.239 966.409   1
   3 -16   5 1501.12 1223.02   3
  -3 -16  -6-1566.31 1020.60   1
   3 -16   6-251.868 621.418   3
   3 -16   7 1107.18 1239.36   3
  -3 -16  -7 3150.80 1607.89   1
  -3 -16  -8-208.988 1252.17   1
   3 -16   8-199.753 1370.64   3
   3 -16   9-374.612 1723.72   3
  -3 -16  -9 195.051 1261.63   1
  -3 -16 -10 1979.50 1738.97   1
   3 -16  10 1779.97 1350.53   3
  -3 -16 -11 81.1861 1141.67   1
   3 -16  11 1793.98 2204.18   3
   3 -16  12 1496.68 997.635   3
   3 -16  13-820.944 1489.42   3
   3 -16  14 362.450 1509.32   3
   3 -16  15-2109.44 2575.70   3
   3 -16  16-1190.49 3304.33   3
   3 -16  17 404.253 1714.90   3
  -3 -15  17 2659.51 1433.28   3
  -3 -15  16-265.153 1586.28   3
  -3 -15  15-2931.28 2835.18   3
  -3 -15  14-5735.01 3596.53   3
  -3 -15  13-613.784 1602.09   3
  -3 -15  12-243.522 2186.10   3
  -3 -15  11-827.480 1842.24   3
  -3 -15  10 673.000 1351.65   3
  -3 -15   9-2135.76 2199.66   3
  -3 -15   8 9739.10 3302.69   3
  -3 -15   7 4053.23 2061.51   3
  -3 -15   6-961.904 1215.39   3
  -3 -15   5 3401.30 1729.68   3
  -3 -15   4 8384.64 2571.34   3
  -3 -15   3 38373.1 4747.72   3
  -3 -15   2 15106.7 3071.06   3
  -3 -15   1 4808.89 1883.17   3
   3 -15   0 16471.5 1383.78   3
  -3 -15   0 18087.0 3028.09   3
   3 -15   1 17705.0 1749.74   3
  -3 -15  -1 19088.2 3159.17   3
   3 -15   2 11412.8 1704.63   3
  -3 -15  -2 11034.2 2567.07   3
   3 -15   3 27452.3 2893.64   3
   3 -15   4 418.505 633.865   3
  -3 -15  -5 1273.80 1581.39   1
   3 -15   5 3224.94 1331.90   3
   3 -15   6 12099.3 2505.97   3
  -3 -15  -6 6960.52 2754.34   1
  -3 -15  -7 26495.4 4715.92   1
   3 -15   7 31892.3 4322.63   3
  -3 -15  -8 3431.74 1731.76   1
   3 -15   8 9189.07 2647.32   3
  -3 -15  -9 9056.65 2980.92   1
   3 -15   9 12819.3 3219.88   3
  -3 -15 -10 3200.33 1973.11   1
   3 -15  10 580.557 981.249   3
  -3 -15 -11 2140.53 1607.47   1
   3 -15  11-435.219 1183.56   3
  -3 -15 -12-101.158 936.935   1
   3 -15  12 678.240 1334.60   3
   3 -15  13 849.680 1990.78   3
   3 -15  14-2685.10 2341.64   3
   3 -15  15-719.396 2755.07   3
   3 -15  16 1097.11 1289.97   3
   3 -15  17 2701.16 3670.59   3
  -3 -14  17 2409.90 2260.41   3
  -3 -14  16-2088.62 2106.79   3
  -3 -14  15 3427.26 2645.93   3
  -3 -14  14 7788.50 3547.28   3
  -3 -14  13 5708.60 2676.64   3
  -3 -14  12-3511.41 2462.30   3
  -3 -14  11 2310.33 1489.88   3
  -3 -14  10 22816.0 4992.90   3
  -3 -14   9 30287.5 5183.34   3
  -3 -14   8 10172.5 2824.82   3
  -3 -14   7 12755.3 3069.76   3
  -3 -14   6 6988.98 2712.63   3
  -3 -14   5 41079.0 5346.04   3
  -3 -14   4 52433.5 5774.29   3
  -3 -14   3 34517.4 4507.24   3
  -3 -14   2 653.082 1346.64   3
  -3 -14   1 8322.44 2189.87   3
   3 -14   0 13764.8 1185.14   3
  -3 -14   0 14427.1 2811.50   3
   3 -14   1 8625.18 1189.01   3
  -3 -14  -1 8459.60 2290.41   3
   3 -14   2 4561.83 1097.74   3
  -3 -14  -2 2309.55 876.705   3
   3 -14   3 16936.6 2220.46   3
   3 -14   4 7733.79 1736.65   3
  -3 -14  -4 1321.19 936.969   1
   3 -14   5 8042.62 1789.80   3
  -3 -14  -5 5007.49 1649.77   1
  -3 -14  -6 9335.56 2849.29   1
   3 -14   6 9766.17 2272.03   3
  -3 -14  -7 3677.72 1456.05   1
   3 -14   7-80.8779 860.128   3
  -3 -14  -8 14044.3 3404.89   1
   3 -14   8 17076.9 3293.00   3
   3 -14   9 3210.38 1827.80   3
  -3 -14  -9 2732.25 1628.30   1
   3 -14  10 2946.07 1936.51   3
  -3 -14 -10 632.082 1384.29   1
  -3 -14 -11-815.689 719.826   1
   3 -14  11 6116.98 3111.83   3
   3 -14  12 1448.31 1529.89   3
  -3 -14 -12 5611.77 2686.89   1
   3 -14  13 2471.74 2652.26   3
   3 -14  14-3464.06 2905.86   3
   3 -14  15 898.054 1490.23   3
   3 -14  16-5987.01 3150.44   3
   3 -14  17 60.2428 2079.10   3
  -3 -13  17 6542.04 3511.59   3
  -3 -13  16-520.975 1680.88   3
  -3 -13  15 329.915 1420.46   3
  -3 -13  14 2841.41 2211.88   3
  -3 -13  13-2671.54 2313.05   3
  -3 -13  12-371.088 1922.77   3
  -3 -13  11 7166.53 2851.27   3
  -3 -13  10 75.2652 1068.50   3
  -3 -13   9-1066.12 2161.41   3
  -3 -13   8-1887.43 1165.01   3
  -3 -13   7 15888.4 3317.61   3
  -3 -13   6 496.488 1141.95   3
   3 -13  -5-172.528 176.449   1
  -3 -13   5 7722.90 2521.80   3
  -3 -13   4 72016.1 6323.96   3
  -3 -13   3 120956. 7989.36   3
  -3 -13   2 58756.4 5473.74   3
  -3 -13   1 11294.1 2335.86   3
   3 -13   0 17675.1 1197.40   3
  -3 -13   0 23453.4 3485.79   3
  -3 -13  -1 99075.9 6933.67   3
   3 -13   1 82738.9 3478.78   3
  -3 -13  -2 143142. 8494.53   3
   3 -13   2 140952. 5392.93   3
   3 -13   3 26192.0 2663.48   3
   3 -13   4 25823.5 2913.72   3
  -3 -13  -4 33482.9 4337.23   1
   3 -13   5 27787.6 3510.71   3
  -3 -13  -5 26036.8 4228.94   1
  -3 -13  -6 42392.8 5930.73   1
   3 -13   6 45842.0 4737.22   3
   3 -13   7 6123.32 2172.70   3
  -3 -13  -7 3920.27 1743.23   1
   3 -13   8 19686.6 3616.25   3
  -3 -13  -8 15497.5 3509.72   1
   3 -13   9 820.840 1187.36   3
  -3 -13  -9 1158.30 864.100   1
   3 -13  10 3477.64 1923.77   3
  -3 -13 -10 1485.78 1312.79   1
   3 -13  11 832.582 1498.63   3
  -3 -13 -11-149.997 1470.76   1
   3 -13  12 1142.26 2012.20   3
  -3 -13 -12-347.272 1195.95   1
   3 -13  13 1676.55 2379.77   3
  -3 -13 -13-94.0409 853.607   1
   3 -13  14 2379.09 2901.58   3
   3 -13  15-54.4363 1496.24   3
   3 -13  16 1563.66 2453.55   3
   3 -13  17-4013.41 3524.49   3
  -3 -12  17 2691.22 2481.65   3
  -3 -12  16 12223.2 4301.33   3
  -3 -12  15 969.260 1859.20   3
  -3 -12  14 3688.34 2127.78   3
  -3 -12  13 4572.92 2733.10   3
  -3 -12  12 876.954 1166.17   3
  -3 -12  11-129.617 1534.76   3
  -3 -12  10 6551.53 2519.94   3
  -3 -12   9 2516.95 2060.80   3
  -3 -12   8 1525.70 1078.27   3
  -3 -12   7 433.802 990.032   3
  -3 -12   6 2313.74 1482.55   3
  -3 -12   5 21443.9 3699.48   3
  -3 -12   4 13887.1 2692.43   3
  -3 -12   3 31559.8 3966.64   3
  -3 -12   2 19288.3 2964.53   3
  -3 -12   1 52374.8 4986.40   3
  -3 -12   0 6161.30 1552.47   3
   3 -12   0 4914.56 540.740   3
   3 -12   1-12.8952 195.262   3
  -3 -12  -1-243.535 1121.74   3
   3 -12   2 17706.7 1856.12   3
  -3 -12  -2 17383.4 2925.90   3
   3 -12   3 41170.7 3269.45   3
   3 -12   4 2236.62 1010.85   3
  -3 -12  -4-745.230 1065.75   1
   3 -12   5 2238.43 1070.18   3
  -3 -12  -5 2992.97 1579.99   1
   3 -12   6 944.529 864.403   3
  -3 -12  -6 136.437 805.639   1
  -3 -12  -7 4055.27 1832.49   1
   3 -12   7 5319.21 2046.02   3
  -3 -12  -8 526.666 1115.53   1
  -3 -12  -9 1464.43 1499.57   1
  -3 -12 -10 1099.84 1376.44   1
  -3 -12 -11-293.003 1196.27   1
   3 -12  12 2230.54 1719.07   3
  -3 -12 -12 2665.55 1774.08   1
  -3 -12 -13-1093.00 1196.73   1
   3 -12  13-169.047 1362.17   3
   3 -12  14 1837.01 2428.03   3
   3 -12  15-1219.40 2786.75   3
   3 -12  16-1579.84 2168.11   3
   3 -12  17-720.521 2589.88   3
  -3 -11  18 1943.05 2081.08   3
  -3 -11  17-2354.65 2541.79   3
  -3 -11  16-5652.30 3537.32   3
  -3 -11  15-1510.98 1464.43   3
  -3 -11  14 1962.12 2426.87   3
  -3 -11  13 2048.64 1828.34   3
  -3 -11  12 1549.78 2008.20   3
  -3 -11  11 2397.31 2169.96   3
  -3 -11  10 2095.89 1262.77   3
  -3 -11   9 1877.93 1872.89   3
  -3 -11   8 27856.7 4544.83   3
  -3 -11   7 20443.9 3699.28   3
  -3 -11   6 30573.2 4491.81   3
  -3 -11   5 4571.68 1933.80   3
   3 -11  -4 23.1693 161.834   1
  -3 -11   4 374.414 1352.15   3
  -3 -11   3 14218.2 2734.12   3
  -3 -11   2 1331.11 1053.35   3
  -3 -11   1 9600.11 2031.74   3
  -3 -11   0 8580.58 2087.33   3
  -3 -11  -1 57542.2 5032.44   3
   3 -11   1 52078.6 2491.12   3
  -3 -11  -2 723.037 669.619   3
   3 -11   2 416.248 445.009   3
   3 -11   3 41192.8 3253.73   3
   3 -11   4 63526.7 4635.91   3
  -3 -11  -4 66521.9 6122.44   1
  -3 -11  -5 2642.41 1368.66   1
  -3 -11  -6 9506.03 2474.70   1
  -3 -11  -7 19398.8 3553.24   1
  -3 -11  -8 36308.0 4912.55   1
  -3 -11  -9 17686.6 3488.45   1
  -3 -11 -10 4831.66 2236.11   1
  -3 -11 -11-116.516 845.700   1
  -3 -11 -12-1055.66 1167.08   1
  -3 -11 -13 393.639 839.371   1
   3 -11  15 4868.69 3509.58   3
   3 -11  16 3120.04 2925.73   3
   3 -11  17 4314.83 2988.90   3
   3 -11  18-920.823 2206.03   3
  -3 -10  18-1065.73 1887.60   3
  -3 -10  17 2022.22 2832.67   3
  -3 -10  16 1124.61 2023.61   3
  -3 -10  15 6560.32 3335.08   3
  -3 -10  14 4451.76 2499.37   3
  -3 -10  13 10777.7 3725.43   3
  -3 -10  12-147.509 1401.63   3
  -3 -10  11 5753.66 2484.59   3
  -3 -10  10 2106.53 1481.50   3
  -3 -10   9 38365.9 5515.07   3
  -3 -10   8 17760.9 3588.34   3
  -3 -10   7 37928.2 4879.51   3
  -3 -10   6 13271.1 2826.12   3
  -3 -10   5 91674.4 6967.56   3
  -3 -10   4 13821.6 2483.56   3
  -3 -10   3 54166.8 4980.72   3
  -3 -10   2 70958.9 5502.04   3
  -3 -10   1 1053.27 940.127   3
  -3 -10   0 10897.2 2174.67   3
   3 -10   1 22559.5 1534.99   3
  -3 -10  -1 22603.3 3227.63   3
  -3 -10  -2 11057.4 2173.79   3
   3 -10   2 11920.6 1476.01   3
   3 -10   3-409.783 539.197   3
  -3 -10  -4 31099.2 4081.37   1
  -3 -10  -5 2174.78 1162.31   1
  -3 -10  -6 11023.7 2737.83   1
  -3 -10  -7 13038.6 3092.37   1
  -3 -10  -8 5973.41 2210.74   1
  -3 -10  -9 2419.00 1583.80   1
  -3 -10 -10 6137.39 2131.10   1
  -3 -10 -11 3801.15 1911.77   1
  -3 -10 -12 1217.51 1490.24   1
  -3 -10 -13 3737.31 2319.53   1
  -3 -10 -14 65.1115 952.114   1
   3 -10  16-125.207 2552.65   3
   3 -10  17-109.030 1440.57   3
   3 -10  18-940.070 2362.38   3
  -3  -9  18-2139.61 2927.74   3
  -3  -9  17 1984.88 2311.73   3
  -3  -9  16 1001.19 1996.48   3
  -3  -9  15 3114.95 2540.66   3
  -3  -9  14 1096.44 1763.83   3
  -3  -9  13-716.857 2168.78   3
  -3  -9  12-296.135 1202.85   3
  -3  -9  11 8251.67 2675.85   3
  -3  -9  10-2113.31 2045.65   3
  -3  -9   9 8335.67 2985.90   3
  -3  -9   8 2676.85 1134.08   3
  -3  -9   7 42426.4 5184.36   3
  -3  -9   6-675.185 1006.35   3
  -3  -9   5 26166.3 3769.43   3
  -3  -9   4 100634. 6876.81   3
  -3  -9   3 280491. 10985.0   3
  -3  -9   2 28925.6 3476.50   3
  -3  -9   1 7303.36 1742.32   3
  -3  -9   0 51310.3 4345.62   3
  -3  -9  -1 247601. 9800.54   3
   3  -9   1 220110. 4682.49   3
   3  -9   2 82214.1 2650.12   2
  -3  -9  -2 90225.4 6029.84   3
   3  -9   2 89884.4 4027.39   3
  -3  -9  -3 42425.4 6367.11   1
  -3  -9  -4-652.976 1076.95   1
  -3  -9  -5 88926.2 6734.65   1
  -3  -9  -6 20701.0 3570.27   1
  -3  -9  -7 56259.8 5814.61   1
  -3  -9  -8 6704.17 2035.97   1
  -3  -9  -9 2970.86 1517.51   1
  -3  -9 -10 346.708 1201.78   1
  -3  -9 -11 1322.93 1052.40   1
  -3  -9 -12 471.313 1263.77   1
  -3  -9 -13 554.273 1672.62   1
  -3  -9 -14 2265.14 1634.48   1
   3  -9  17 1812.27 3683.23   3
   3  -9  18-1932.36 3132.46   3
  -3  -8  18-2090.78 2287.28   3
  -3  -8  17-1539.71 2346.74   3
  -3  -8  16 6650.46 3081.66   3
  -3  -8  15-727.938 1326.78   3
  -3  -8  14 5958.43 2924.11   3
  -3  -8  13 8708.50 3447.39   3
  -3  -8  12 3767.10 1872.73   3
  -3  -8  11 1472.72 1881.04   3
  -3  -8  10 31234.0 5172.55   3
  -3  -8   9 47828.0 5944.57   3
  -3  -8   8 9160.78 2787.96   3
  -3  -8   7 3758.45 1801.07   3
  -3  -8   6 2927.81 1097.74   3
  -3  -8   5 139117. 8262.15   3
  -3  -8   4 79798.3 5889.81   3
   3  -8  -3 4359.48 596.210   1
  -3  -8   3 5708.78 1103.41   3
  -3  -8   2 97498.0 6087.51   3
  -3  -8   1 59662.7 4715.85   3
  -3  -8   0 2483.77 1102.28   3
  -3  -8  -1 2166.15 1038.56   3
   3  -8   1 3045.42 527.927   3
   3  -8   2 1655.64 410.544   2
  -3  -8  -3 43972.1 4341.53   1
  -3  -8  -4 33910.1 4053.75   1
  -3  -8  -5 399.377 1207.87   1
  -3  -8  -6 6296.79 1790.86   1
  -3  -8  -7 37557.7 4538.42   1
  -3  -8  -8 1267.24 967.817   1
  -3  -8  -9 1301.96 971.849   1
  -3  -8 -10 1048.35 1203.46   1
  -3  -8 -11 4450.73 2083.14   1
  -3  -8 -12 1533.85 1304.52   1
  -3  -8 -13-1681.00 1425.49   1
  -3  -8 -14 5652.03 2627.67   1
   3  -8  18-597.720 1577.44   3
  -3  -7  18-5382.05 3241.91   3
  -3  -7  17-1167.72 1512.76   3
  -3  -7  16 3077.42 2784.66   3
  -3  -7  15-2219.35 2945.57   3
  -3  -7  14-724.677 1326.79   3
  -3  -7  13 13.2786 1770.98   3
  -3  -7  12 2159.49 1802.66   3
  -3  -7  11 7483.90 2917.20   3
  -3  -7  10 9549.13 2693.49   3
  -3  -7   9 1589.80 1667.25   3
   3  -7  -8 27109.8 3931.71   2
  -3  -7   8 26368.6 4115.94   3
  -3  -7   7 8865.76 2544.48   3
   3  -7  -7 5938.81 1620.13   2
   3  -7  -6 25873.7 3310.15   2
  -3  -7   6 29662.0 3901.26   3
   3  -7  -5 886.340 799.817   2
  -3  -7   5 204.929 882.059   3
   3  -7  -4 5217.01 1205.98   2
  -3  -7   4 5715.99 1742.08   3
  -3  -7   3 14132.8 2468.46   3
   3  -7  -3 12549.7 1603.35   2
   3  -7  -2 1558.97 496.729   2
  -3  -7   2 1741.78 847.374   3
  -3  -7   1-849.407 725.701   3
  -3  -7   0-299.793 864.295   3
  -3  -7  -1 34187.4 3354.39   3
   3  -7   2 151597. 4162.38   2
  -3  -7  -3 34264.9 3795.79   1
  -3  -7  -4 66975.5 5636.21   1
  -3  -7  -5 2535.15 1122.39   1
  -3  -7  -6 11430.3 2509.32   1
  -3  -7  -7 516.694 1004.84   1
  -3  -7  -8 106970. 7825.63   1
  -3  -7  -9 14564.8 3117.02   1
  -3  -7 -10 12468.4 3102.38   1
  -3  -7 -11 3146.80 1714.69   1
  -3  -7 -12 433.461 804.478   1
  -3  -7 -13 2791.32 2069.25   1
  -3  -7 -14 5702.98 3068.97   1
  -3  -7 -15 1965.19 1597.71   1
  -3  -6  18-1806.35 2360.03   3
  -3  -6  17 468.271 1874.72   3
  -3  -6  16 6889.87 3115.58   3
  -3  -6  15 4838.53 2979.97   3
  -3  -6  14 3312.47 1353.93   3
  -3  -6  13 2920.76 2300.23   3
  -3  -6  12-171.006 1327.93   3
  -3  -6  11 4482.01 2558.14   3
   3  -6 -10 879.916 992.406   2
  -3  -6  10 945.542 1246.30   3
   3  -6  -9 30668.5 4483.67   2
  -3  -6   9 25506.6 4264.47   3
   3  -6  -8-172.161 1161.83   2
  -3  -6   8-28.8251 1286.36   3
   3  -6  -7 25809.1 3610.23   2
  -3  -6   7 23463.1 3881.72   3
  -3  -6   6 29296.4 3767.38   3
   3  -6  -6 32219.8 3595.71   2
   3  -6  -5 42978.4 3806.93   2
  -3  -6   5 45408.2 4489.34   3
   3  -6  -4 627.351 784.466   2
  -3  -6   4 376.112 707.047   3
   3  -6  -3 16626.3 1788.26   2
  -3  -6   3 16776.1 2492.39   3
   3  -6  -2 82966.0 3347.99   2
  -3  -6   2 89722.0 5406.57   3
   3  -6  -1 3379.24 497.528   2
  -3  -6   1 2952.60 920.285   3
  -3  -6   0 2324.59 745.283   3
   3  -6   1 85290.4 2340.68   2
  -3  -6  -1 92257.8 5437.50   3
  -3  -6  -2 128370. 6663.58   1
  -3  -6  -3 697.872 551.746   1
  -3  -6  -4 37020.9 3992.76   1
  -3  -6  -5 5074.11 1725.38   1
  -3  -6  -6-117.423 904.286   1
  -3  -6  -7 17139.7 2830.08   1
  -3  -6  -8 4911.14 1761.27   1
  -3  -6  -9 3470.27 1683.54   1
  -3  -6 -10 5671.59 2003.61   1
  -3  -6 -11 6556.64 2675.58   1
  -3  -6 -12-4122.19 1931.92   1
  -3  -6 -13 458.856 1089.13   1
  -3  -6 -14 1515.32 2204.92   1
  -3  -6 -15 1900.91 2401.74   1
  -3  -5  19-127.381 1321.90   3
  -3  -5  18 4012.45 2896.02   3
  -3  -5  17 1726.27 1714.36   3
  -3  -5  16 2860.20 2458.46   3
  -3  -5  15 5258.58 3120.68   3
  -3  -5  14-492.963 1136.44   3
  -3  -5  13 4231.32 2537.48   3
  -3  -5  12 5249.20 2275.67   3
   3  -5 -11 1455.68 1088.90   2
  -3  -5  11 3414.88 1359.57   3
   3  -5 -10 1280.77 1333.82   2
  -3  -5  10-405.882 1089.46   3
   3  -5  -9 1522.85 1546.56   2
  -3  -5   9-7.51169 1110.68   3
   3  -5  -8 5659.33 1932.07   2
  -3  -5   8 3908.63 1966.95   3
   3  -5  -7 10172.0 2286.11   2
  -3  -5   7 12696.4 2618.20   3
  -3  -5   6 212.394 969.889   3
   3  -5  -6 1069.63 1045.08   2
   3  -5  -5 41910.4 3740.71   2
  -3  -5   5 44756.6 4374.72   3
   3  -5  -4 11156.6 1767.46   2
  -3  -5   4 10471.1 2025.16   3
   3  -5  -3 346032. 8615.10   2
  -3  -5   3 356326. 10798.0   3
   3  -5  -2 43405.7 2653.49   2
  -3  -5   2 44326.7 3584.42   3
   3  -5  -1 8272.96 947.723   2
  -3  -5   1 7954.53 1519.11   3
   3  -5   0 37662.0 1462.94   3
   3  -5   0 38941.9 1767.09   2
  -3  -5  -1 701722. 14575.5   3
  -3  -5  -2 10355.0 2055.09   1
  -3  -5  -3 541876. 14330.5   1
  -3  -5  -4 41893.3 4282.80   1
  -3  -5  -5 24635.6 3501.17   1
  -3  -5  -6 839.232 721.364   1
  -3  -5  -7 72992.9 6207.68   1
  -3  -5  -8 1428.05 1520.08   1
  -3  -5  -9 1992.62 1112.05   1
  -3  -5 -10 8509.16 2509.21   1
  -3  -5 -11 895.193 1801.06   1
  -3  -5 -12-99.9611 1105.37   1
  -3  -5 -13-2500.36 1664.80   1
  -3  -5 -14 278504. 16824.3   1
  -3  -5 -15 971.206 972.264   1
  -3  -4  19-1053.41 1374.49   3
  -3  -4  18-781.391 1519.72   3
  -3  -4  17-1340.23 1998.09   3
  -3  -4  16 2426.77 1863.01   3
  -3  -4  15 4021.25 2639.09   3
  -3  -4  14 1121.89 1615.26   3
  -3  -4  13 8551.63 3217.99   3
   3  -4 -12-3303.26 2238.30   2
  -3  -4  12 1000.29 1531.59   3
   3  -4 -11 14617.9 3648.84   2
  -3  -4  11 16394.3 3659.14   3
   3  -4 -10 12204.4 2989.06   2
  -3  -4  10 14291.2 3267.76   3
   3  -4  -9 125987. 9070.53   2
  -3  -4   9 127659. 9249.96   3
   3  -4  -9 104646. 4501.01   1
   3  -4  -8 13576.2 2786.25   2
  -3  -4   8 13825.8 3136.77   3
  -3  -4   7 4655.42 1799.44   3
   3  -4  -7 4891.10 1665.56   2
  -3  -4   6 1122.50 880.941   4
   3  -4  -6 1882.51 1072.98   2
  -3  -4   6 1817.39 1110.74   3
   3  -4  -5 155724. 7306.71   2
  -3  -4   5 152279. 6721.37   4
  -3  -4   5 152119. 7782.72   3
   3  -4  -4 9108.81 1624.55   2
  -3  -4   4 8803.10 1900.88   3
   3  -4  -3 49746.3 3444.23   2
  -3  -4   3 47212.8 3907.58   3
   3  -4  -2 26810.7 2099.90   2
  -3  -4   2 25025.1 2674.09   3
   3  -4  -1 97742.3 3498.02   2
  -3  -4   1 102585. 5259.67   3
  -3  -4   0 14608.1 2000.04   3
  -3  -4  -1 118380. 5724.45   3
  -3  -4  -1 128044. 6144.01   1
  -3  -4  -2 37986.1 3610.67   1
  -3  -4  -3 186528. 8267.96   1
  -3  -4  -4 582.268 613.569   1
  -3  -4  -5-847.251 985.033   1
  -3  -4  -6 3998.76 1682.47   1
  -3  -4  -7 39041.0 4447.94   1
  -3  -4  -8-586.259 1099.89   1
  -3  -4  -9 25700.2 3889.10   1
  -3  -4 -10 803.010 1280.11   1
  -3  -4 -11 13537.8 3622.49   1
  -3  -4 -12 1297.89 1541.87   1
  -3  -4 -13 8449.03 3357.23   1
  -3  -4 -14 2888.21 2343.21   1
  -3  -4 -15 1543.77 1728.13   1
  -3  -4 -16-342.675 1138.80   1
  -3  -3  19 6784.92 3583.98   3
  -3  -3  18-1300.88 2576.00   3
  -3  -3  17 2988.40 2550.67   3
  -3  -3  16-1719.54 1704.78   3
  -3  -3  15 4100.77 2623.49   3
  -3  -3  14-1746.33 2555.25   3
  -3  -3  13 606.891 2102.80   3
   3  -3 -13-196.266 1911.91   2
   3  -3 -12 10218.5 3354.90   2
  -3  -3  12 9963.24 3167.00   3
   3  -3 -11 3847.43 2196.09   2
  -3  -3  11 1878.67 1045.41   3
   3  -3 -10 10048.9 2754.40   2
  -3  -3  10 7732.21 1402.07   4
  -3  -3  10 7681.22 2531.37   3
   3  -3  -9 8689.91 1447.80   1
  -3  -3   9 10709.2 1689.28   4
   3  -3  -9 11138.6 3172.62   2
  -3  -3   9 14790.6 3087.41   3
  -3  -3   8-1127.45 1418.86   3
   3  -3  -8 1014.38 1286.89   2
  -3  -3   8-907.151 933.142   4
   3  -3  -8 136.857 259.183   1
  -3  -3   7 13367.7 1994.37   4
   3  -3  -7 9807.38 2260.80   2
  -3  -3   7 14263.6 2859.81   3
   3  -3  -6 41981.1 4198.56   2
  -3  -3   6 39952.0 3453.51   4
  -3  -3   6 39084.8 4321.73   3
  -3  -3   5 382.796 687.541   4
   3  -3  -5 2665.51 1181.15   2
  -3  -3   5 1249.05 817.535   3
   3  -3  -4 2105.70 695.923   2
  -3  -3   4 2659.08 1078.59   4
  -3  -3   4 2421.56 1004.63   3
   3  -3  -3 59773.3 3826.92   2
  -3  -3   3 59437.7 4135.14   3
  -3  -3   3 68950.5 4695.83   4
  -3  -3   2 16898.5 2069.09   3
   3  -3  -2 17282.5 1843.07   2
  -3  -3   2 17413.9 2456.17   4
  -3  -3   1 1288.20 613.381   3
   3  -3  -1 1368.25 448.175   2
  -3  -3   0 178.252 365.335   3
  -3  -3  -1 94380.1 4897.68   3
  -3  -3  -1 98230.5 5520.19   1
  -3  -3  -2 264310. 9054.71   1
  -3  -3  -3 14534.9 2326.57   1
  -3  -3  -4 105736. 6399.29   1
  -3  -3  -5 24878.9 3274.91   1
  -3  -3  -6 1592.50 1014.65   1
  -3  -3  -7 10560.3 2459.01   1
  -3  -3  -8 101428. 7756.86   1
  -3  -3  -9 116.266 1114.17   1
  -3  -3 -10 25462.7 4460.87   1
  -3  -3 -11 4035.28 2241.03   1
  -3  -3 -12 8902.22 3009.54   1
  -3  -3 -13 3361.07 2537.57   1
  -3  -3 -14 1720.01 2873.00   1
  -3  -3 -15-4304.45 2264.62   1
  -3  -3 -16-3452.87 2113.69   1
  -3  -2  19 11079.4 4475.33   3
  -3  -2  18-2982.76 2870.24   3
  -3  -2  17-2903.98 2561.39   3
  -3  -2  16 3685.39 2841.90   3
  -3  -2  15 760.854 1298.36   3
   3  -2 -14-2412.67 2501.25   2
  -3  -2  14-1936.02 1931.37   3
   3  -2 -13 384.654 1281.35   2
  -3  -2  13-609.083 1491.84   3
   3  -2 -12 7296.87 2873.43   2
  -3  -2  12 6097.40 2565.09   3
  -3  -2  11 1640.70 1719.91   3
   3  -2 -11 333.030 1671.71   2
   3  -2 -10 11106.4 2844.90   2
  -3  -2  10 8599.78 2290.75   3
  -3  -2  10 11988.1 1832.05   4
   3  -2 -10 8299.68 1857.72   1
  -3  -2   9 13902.5 2080.90   4
   3  -2  -9 16064.5 3391.12   2
   3  -2  -9 10984.9 1898.38   1
  -3  -2   9 12979.9 2847.45   3
   3  -2  -8 33463.9 4440.84   2
  -3  -2   8 32058.9 4458.75   3
   3  -2  -8 28097.0 2682.35   1
  -3  -2   8 32280.0 3175.85   4
  -3  -2   7 5989.92 1415.62   4
   3  -2  -7 7725.97 2104.78   2
  -3  -2   7 6779.15 2019.39   3
  -3  -2   6 12024.2 2040.54   4
   3  -2  -6 12068.1 2398.69   2
  -3  -2   6 9802.60 2248.00   3
  -3  -2   5 13735.2 2219.12   4
   3  -2  -5 12471.2 2160.23   2
  -3  -2   5 12099.5 1984.55   3
   3  -2  -4 3732.99 1114.79   2
  -3  -2   4 1599.70 600.183   4
  -3  -2   4 2990.09 1082.06   3
   3  -2  -3 11755.9 1560.93   2
  -3  -2   3 11716.6 2007.53   4
  -3  -2   3 11762.3 1708.26   3
  -3  -2   2 254313. 7810.64   3
   3  -2  -2 250925. 7164.99   2
   3  -2  -1-24.3533 291.697   2
  -3  -2   1 296.717 372.854   3
  -3  -2   0 334826. 10771.5   4
  -3  -2   0 308594. 8351.65   3
  -3  -2   0 328397. 8842.91   1
  -3  -2  -1 22735.0 2305.34   3
  -3  -2  -1 24882.9 2574.27   1
  -3  -2  -2 177999. 7372.30   1
  -3  -2  -3 17425.4 2565.63   1
  -3  -2  -4 108128. 6380.34   1
  -3  -2  -5 2144.79 990.545   1
  -3  -2  -6 430.206 1118.71   1
  -3  -2  -7 1423.67 1408.65   1
  -3  -2  -8-902.981 1572.31   1
  -3  -2  -9 6318.39 2105.98   1
  -3  -2 -10 20794.2 3789.27   1
  -3  -2 -11 165.765 923.062   1
  -3  -2 -12 638.108 1050.10   1
  -3  -2 -13 97.5685 1621.91   1
  -3  -2 -14 4146.34 2806.48   1
  -3  -2 -15-323.224 979.092   1
  -3  -2 -16 492.942 1141.68   1
  -3  -1  19-3863.61 2612.57   3
  -3  -1  18 9404.18 4394.04   3
  -3  -1  17 1876.67 2003.81   3
  -3  -1  16 4203.98 2788.15   3
  -3  -1  15 6181.40 3253.36   3
   3  -1 -14 736.989 1151.64   2
  -3  -1  14-63.2941 1121.96   3
  -3  -1  13 2220.06 1742.99   3
   3  -1 -13 1413.15 1534.13   2
  -3  -1  12 383.997 1911.68   3
   3  -1 -12 4898.02 2078.52   2
  -3  -1  11 3611.84 2093.05   3
   3  -1 -11 6569.87 2604.15   2
  -3  -1  10 6463.72 1505.37   4
   3  -1 -10 4274.40 2373.85   2
  -3  -1  10 5272.36 2055.89   3
   3  -1 -10 3670.96 1376.16   1
  -3  -1   9 12407.0 2538.18   3
  -3  -1   9 9974.36 1819.77   4
   3  -1  -9 11396.6 2858.21   2
   3  -1  -9 9179.54 1901.58   1
  -3  -1   8-570.229 837.993   4
   3  -1  -8 141.850 519.606   1
   3  -1  -8-147.023 859.090   2
  -3  -1   8-82.8448 911.989   3
   3  -1  -7 129497. 8108.36   2
  -3  -1   7 109168. 7365.55   3
   3  -1  -7 116225. 5331.48   1
  -3  -1   7 116750. 6082.12   4
   3  -1  -6 18976.4 2847.90   2
  -3  -1   6 20406.4 3076.72   3
  -3  -1   6 18391.6 2444.38   4
   3  -1  -5 12147.5 2117.23   2
  -3  -1   5 11583.1 1949.36   4
  -3  -1   5 10911.3 2000.35   3
  -3  -1   4 5584.25 1562.35   4
   3  -1  -4 6894.54 1624.22   2
  -3  -1   4 5767.96 1467.01   3
   3  -1  -3 208216. 7323.19   2
  -3  -1   3 205429. 7047.62   3
  -3  -1   2 23544.9 2227.39   3
   3  -1  -2 23184.2 2321.70   2
  -3  -1   2 28206.1 3054.84   4
   3  -1  -1-168.817 370.642   2
  -3  -1   1 532.544 954.594   4
  -3  -1   1 387.450 367.983   3
  -3  -1   0 14209.1 2199.11   4
  -3  -1   0 14637.3 1662.23   3
  -3  -1   0 15631.1 1919.43   1
  -3  -1  -1 163219. 7454.95   4
  -3  -1  -1 148344. 6235.32   1
  -3  -1  -2 5900.37 1397.63   1
  -3  -1  -3 36087.6 3439.58   1
  -3  -1  -4 75497.9 5369.14   1
  -3  -1  -5 30319.5 3637.87   1
  -3  -1  -6 8096.52 2050.63   1
  -3  -1  -7 47946.4 4831.48   1
  -3  -1  -8 63863.9 6009.43   1
  -3  -1  -9 5807.21 2485.43   1
  -3  -1 -10 8091.30 2429.43   1
  -3  -1 -11 3827.91 2151.24   1
  -3  -1 -12 9347.44 2685.45   1
  -3  -1 -13 345.835 1205.31   1
  -3  -1 -14 2764.77 2316.53   1
  -3  -1 -15 695.410 2067.42   1
  -3  -1 -16 2004.64 2358.20   1
  -3   0  19-5563.12 3017.55   3
  -3   0  18 514.109 2120.89   3
  -3   0  17 335.998 1592.06   3
  -3   0  16-2660.92 2389.59   3
  -3   0  15 8498.52 3571.51   3
   3   0 -15 4014.25 2270.86   2
  -3   0  14-3090.60 2187.17   3
   3   0 -14-2097.11 2658.09   2
  -3   0  13 25218.0 4839.14   3
   3   0 -13 15831.7 4173.48   2
  -3   0  12-2921.71 1809.57   3
   3   0 -12 927.244 1542.82   2
  -3   0  11 34673.0 5250.38   3
   3   0 -11 17486.6 3070.23   1
   3   0 -11 34289.1 5516.79   2
  -3   0  10-1024.57 1494.84   3
  -3   0  10-113.870 682.419   4
   3   0 -10 1318.01 1248.44   2
   3   0 -10 975.724 825.605   1
   3   0  -9 397055. 16160.9   2
  -3   0   9 362078. 11088.3   4
  -3   0   9 373068. 15664.9   3
  -3   0   8-562.663 950.802   3
   3   0  -8-202.966 1144.71   2
   3   0  -8-470.770 800.142   1
  -3   0   8 710.160 575.786   4
  -3   0   7 567.317 730.885   3
  -3   0   7 651.940 740.654   4
   3   0  -7 2776.77 1710.15   2
   3   0  -7 856.990 636.309   1
  -3   0   6 273.446 733.487   3
  -3   0   6-748.538 776.555   4
   3   0  -6-846.306 1114.23   2
   3   0  -5 194720. 8854.60   2
  -3   0   5 201921. 8053.84   4
  -3   0   5 195057. 8131.07   3
  -3   0   4 1071.12 959.520   4
   3   0  -4-189.482 507.697   2
  -3   0   4-269.905 541.572   3
   3   0  -3 27792.8 2789.02   2
  -3   0   3 28076.7 2502.49   3
  -3   0   3 32463.9 3254.62   4
   3   0  -2-542.933 560.859   2
  -3   0   2-431.987 580.196   3
  -3   0   2 794.278 691.165   4
   3   0  -1 60250.8 3509.78   2
  -3   0   1 65385.1 3592.18   1
  -3   0   1 61508.4 3277.68   3
  -3   0   0-1250.01 1035.53   4
  -3   0   0-533.469 458.834   3
  -3   0   0 173.445 453.101   1
  -3   0  -1 2850.29 951.132   1
  -3   0  -1 2149.38 1236.46   4
  -3   0  -2 153.249 472.888   1
  -3   0  -2 425.227 946.832   4
  -3   0  -3 137504. 6699.38   1
  -3   0  -4 563.702 1054.70   1
  -3   0  -5 4359.73 1385.62   1
  -3   0  -6-253.734 1040.93   1
  -3   0  -7 75239.4 6138.70   1
  -3   0  -8 1239.72 1637.03   1
  -3   0  -9 36226.0 4849.96   1
  -3   0 -10 261.169 1210.68   1
  -3   0 -11 1112.26 1943.75   1
  -3   0 -12 308.943 929.438   1
  -3   0 -13 25182.6 5170.83   1
  -3   0 -14 726.813 1180.89   1
  -3   0 -15-1319.36 2074.14   1
  -3   0 -16 447.113 917.204   1
  -3   0 -17 1116.69 2289.78   1
  -3   1  19 331.710 1077.76   3
  -3   1  18-855.217 1733.10   3
  -3   1  17-3417.83 2523.72   3
  -3   1  16-3475.41 2645.32   3
  -3   1  15 8332.07 3557.59   3
   3   1 -15 2775.92 1587.08   2
  -3   1  14-64.5328 1597.25   3
   3   1 -14-1924.45 1898.66   2
  -3   1  13 3099.44 1675.86   3
   3   1 -13-321.446 1288.62   2
  -3   1  12 2239.29 1505.90   3
   3   1 -12 5681.39 2536.14   2
  -3   1  11 2163.80 1840.29   3
  -3   1  11 3189.87 1157.31   4
   3   1 -11 1484.73 1124.76   2
   3   1 -11 1011.36 728.783   1
  -3   1  10 4533.52 2181.94   3
  -3   1  10 6518.50 1742.72   4
   3   1 -10 7122.02 2281.99   2
   3   1 -10 4652.77 1653.18   1
  -3   1   9 10916.7 2573.26   3
   3   1  -9 14016.0 3078.46   2
  -3   1   9 12513.6 2191.31   4
   3   1  -9 8170.28 1987.58   1
  -3   1   8 458.178 1166.85   3
  -3   1   8 362.670 587.023   4
   3   1  -8-522.241 889.714   2
   3   1  -8 694.616 766.551   1
   3   1  -7 125130. 8389.82   2
  -3   1   7 114874. 6451.10   4
   3   1  -7 120083. 6358.58   1
  -3   1   7 113355. 7358.32   3
  -3   1   6 18046.0 2583.65   4
  -3   1   6 18654.9 2728.00   3
   3   1  -6 18943.0 2906.50   2
   3   1  -6 21310.3 2427.36   1
   3   1  -5 11436.0 2055.47   2
  -3   1   5 11743.4 1982.81   4
  -3   1   5 9211.39 1842.03   3
  -3   1   4 6531.20 1596.26   4
   3   1  -4 7308.38 1693.60   2
  -3   1   4 5439.09 1327.34   3
   3   1  -3 205604. 7745.32   2
  -3   1   3 207363. 6575.30   3
  -3   1   3 223168. 8450.83   4
   3   1  -2 24687.7 2555.66   2
  -3   1   2 24396.1 2025.66   3
  -3   1   2 25803.2 2930.61   4
  -3   1   2 28518.3 2043.72   1
  -3   1   1 205.389 863.058   4
  -3   1   1 497.991 400.681   3
  -3   1   1 421.119 374.088   1
  -3   1   0 14966.3 1805.07   1
  -3   1   0 14964.5 2169.56   4
  -3   1   0 12820.7 1419.16   3
  -3   1  -1 146638. 5962.26   1
  -3   1  -1 152166. 7308.10   4
  -3   1  -2 4633.13 1244.92   1
  -3   1  -2 4563.84 1787.38   4
  -3   1  -3 37946.6 3500.43   1
  -3   1  -3 35892.3 3620.13   4
  -3   1  -4 71535.2 5300.69   1
  -3   1  -5 32514.8 3789.10   1
  -3   1  -6 7901.20 2112.48   1
  -3   1  -7 54853.3 5470.34   1
  -3   1  -8 62382.6 6236.90   1
  -3   1  -9 4483.60 1909.92   1
  -3   1 -10 8616.86 2810.88   1
  -3   1 -11 8586.21 2623.39   1
  -3   1 -12 10294.5 3311.96   1
  -3   1 -13 2616.25 2023.10   1
  -3   1 -14 3407.42 2426.41   1
  -3   1 -15 4.05338 1538.90   1
  -3   1 -16-940.529 2241.61   1
  -3   1 -17 1011.59 1886.52   1
  -3   2  19-236.993 1654.37   3
  -3   2  18-11371.0 4086.79   3
  -3   2  17 383.102 1486.36   3
  -3   2  16 6897.90 3475.30   3
   3   2 -16 7781.26 3669.86   2
  -3   2  15-821.169 1707.88   3
   3   2 -15-2747.22 2938.94   2
  -3   2  14 325.364 1312.42   3
   3   2 -14 726.870 1756.02   2
  -3   2  13 498.387 1508.25   3
   3   2 -13 1682.33 2028.76   2
  -3   2  12 5090.90 2380.66   3
   3   2 -12 6443.37 2707.45   2
   3   2 -12 3752.33 1663.30   1
  -3   2  11 1836.99 1045.17   4
   3   2 -11 820.793 682.135   1
   3   2 -10 10958.0 3059.88   2
  -3   2  10 10203.4 1912.51   4
   3   2 -10 6494.42 1918.21   1
  -3   2   9 12672.5 2346.24   4
   3   2  -9 11750.1 2663.06   2
   3   2  -9 10774.9 2289.54   1
   3   2  -8 30497.3 4663.85   2
   3   2  -8 27432.5 3454.30   1
   3   2  -7 9141.93 2470.77   2
  -3   2   7 5365.43 1589.32   3
   3   2  -7 4638.15 1296.98   1
  -3   2   6 10892.6 2183.14   3
   3   2  -6 11782.2 1985.48   1
   3   2  -6 12280.9 2493.45   2
  -3   2   5 13955.5 2352.58   4
   3   2  -5 10998.4 2131.79   2
  -3   2   5 12714.1 1994.90   3
  -3   2   4 3405.99 1267.46   4
   3   2  -4 5366.27 1496.43   2
  -3   2   4 3887.21 1099.28   3
  -3   2   3 11035.0 1953.08   4
   3   2  -3 11525.4 1897.15   2
  -3   2   3 11539.4 1506.91   3
  -3   2   3 10674.3 1129.25   1
  -3   2   2 246499. 6108.21   3
  -3   2   2 261283. 6122.44   1
   3   2  -2 252690. 8227.38   2
  -3   2   1-48.6030 398.150   1
  -3   2   1-427.388 1141.84   4
  -3   2   1 267.010 349.008   3
  -3   2   0 323552. 10281.9   4
  -3   2   0 304913. 7898.57   1
  -3   2  -1 24606.5 2422.70   1
  -3   2  -1 28276.6 3214.07   4
  -3   2  -2 167049. 6933.45   1
  -3   2  -2 170820. 7832.04   4
  -3   2  -3 18474.6 2420.59   1
  -3   2  -3 15138.2 2422.79   4
  -3   2  -4 111190. 6513.98   1
  -3   2  -5 3298.52 1361.91   1
  -3   2  -6 131.637 974.187   1
  -3   2  -7-2153.77 1282.75   1
  -3   2  -8 1314.10 1710.22   1
  -3   2  -9 5052.94 2316.19   1
  -3   2 -10 22633.8 4144.24   1
  -3   2 -11 1371.77 1177.08   1
  -3   2 -12-97.0044 1601.35   1
  -3   2 -13-362.967 1116.45   1
  -3   2 -14 3074.15 2854.69   1
  -3   2 -15-1206.36 1567.96   1
  -3   2 -16 66.0518 1036.79   1
  -3   2 -17-766.699 1814.47   1
  -3   3  19-6336.74 3197.77   3
  -3   3  18-9602.12 3750.82   3
  -3   3  17 5851.88 3129.88   3
   3   3 -16 393.722 2693.86   2
  -3   3  16-116.769 1318.95   3
  -3   3  15 1218.46 1154.32   3
   3   3 -15 4268.91 2921.02   2
   3   3 -14-1379.00 2066.48   2
  -3   3  14 1098.87 1137.44   3
   3   3 -13-1366.69 2016.19   2
   3   3 -12 9189.37 3021.00   2
   3   3 -12 7714.34 2532.80   1
   3   3 -11 2641.50 2006.39   2
  -3   3  11 3160.57 1256.00   4
   3   3 -11 1881.28 1015.65   1
   3   3 -10 8014.43 2732.27   2
   3   3 -10 6584.18 2115.12   1
   3   3  -9 10316.5 3004.01   2
   3   3  -9 9981.28 2320.14   1
   3   3  -8-1755.49 1131.53   2
   3   3  -8 202.194 757.895   1
   3   3  -7 8688.21 2059.70   2
   3   3  -7 11393.9 2258.18   1
  -3   3   6 31417.0 1797.02   1
   3   3  -6 42308.6 4707.55   2
   3   3  -6 42226.4 3937.42   1
  -3   3   6 36670.0 3783.47   3
   3   3  -5 1807.71 1335.86   2
  -3   3   5 1322.96 346.266   1
  -3   3   5 855.571 466.635   3
   3   3  -4 2831.92 1262.65   2
  -3   3   4 1086.90 305.181   1
  -3   3   4 2161.79 408.921   1
  -3   3   4 2645.94 668.821   3
   3   3  -3 65091.3 4639.40   2
  -3   3   3 61137.5 2418.63   1
  -3   3   3 59765.4 3220.69   3
  -3   3   2 19475.1 2691.34   4
   3   3  -2 15556.0 2072.94   2
  -3   3   2 17934.8 1482.18   1
  -3   3   2 14977.6 1388.24   3
  -3   3   1 1606.65 417.356   3
  -3   3   1 2136.12 675.677   1
  -3   3   0 68.3581 391.606   1
  -3   3   0 1141.53 1185.77   4
  -3   3  -1 102726. 5043.63   1
  -3   3  -1 99610.0 5797.26   4
  -3   3  -2 243201. 8454.97   1
  -3   3  -2 246464. 9319.03   4
  -3   3  -3 12252.6 2075.86   1
  -3   3  -3 13073.4 2308.42   4
  -3   3  -4 105745. 6494.69   1
  -3   3  -4 103865. 6318.04   4
  -3   3  -5 26135.8 3430.10   1
  -3   3  -6 1636.55 1444.41   1
  -3   3  -7 9813.53 2613.01   1
  -3   3  -8 113273. 8505.62   1
  -3   3  -9-1190.23 1576.87   1
  -3   3 -10 22294.9 4172.01   1
  -3   3 -11 5429.88 2594.75   1
  -3   3 -12 13720.0 4087.21   1
  -3   3 -13 277.861 1454.57   1
  -3   3 -14 3430.05 1909.16   1
  -3   3 -15-4226.28 2439.36   1
  -3   3 -16-141.900 1721.12   1
  -3   3 -17 1301.31 2422.21   1
  -3   4  19 3664.04 3137.15   3
  -3   4  18 1540.04 2161.26   3
  -3   4  17 1034.24 1672.49   3
   3   4 -17-144.165 1484.70   2
  -3   4  16 2460.32 2171.86   3
   3   4 -16 11687.2 4311.71   2
  -3   4  15 5513.19 2835.47   3
   3   4 -15 7654.77 4031.15   2
   3   4 -14 2016.41 2180.98   2
   3   4 -13 16242.7 4414.01   2
   3   4 -12 1108.83 2076.25   2
   3   4 -12-7.15705 708.657   1
   3   4 -11 20146.8 4389.28   2
   3   4 -11 13798.5 3050.85   1
   3   4 -10 12471.2 3196.77   2
   3   4 -10 8861.56 2396.06   1
   3   4  -9 137971. 10059.9   2
   3   4  -9 95836.7 7580.76   1
   3   4  -8 15120.5 3180.51   2
   3   4  -8 9479.03 2252.70   1
   3   4  -7 8286.57 2305.26   2
  -3   4   7 2339.28 473.999   1
   3   4  -7 5393.97 1648.95   1
   3   4  -6 187.099 553.751   1
   3   4  -6 1867.26 1367.36   2
   3   4  -5 152797. 8272.62   2
  -3   4   5 144820. 6736.20   3
   3   4  -4 11104.8 2125.26   2
  -3   4   4 9312.65 1496.75   3
   3   4  -3 51402.4 4216.33   2
  -3   4   3 48126.5 1919.51   1
  -3   4   3 46535.5 2701.35   3
   3   4  -2 27811.0 2901.93   2
  -3   4   2 26216.5 1787.21   1
  -3   4   2 25927.3 1608.90   3
  -3   4   1 102254. 4095.47   1
  -3   4   1 109237. 6240.47   4
  -3   4   1 101484. 2704.47   3
  -3   4   0 18149.2 2550.34   4
  -3   4   0 16415.7 1827.12   1
  -3   4  -1 125329. 5649.24   1
  -3   4  -1 128249. 6613.95   4
  -3   4  -2 33782.0 3253.34   1
  -3   4  -2 27804.7 2976.41   4
  -3   4  -3 167327. 7817.91   4
  -3   4  -3 175693. 7910.15   1
  -3   4  -4 881.123 1195.38   1
  -3   4  -4-299.581 680.157   4
  -3   4  -5 1786.31 1033.92   1
  -3   4  -5 1683.31 1118.79   4
  -3   4  -6 4839.98 1762.43   1
  -3   4  -7 34524.5 4777.93   1
  -3   4  -8 510.115 1070.47   1
  -3   4  -9 20279.3 3966.25   1
  -3   4 -10 803.515 1083.75   1
  -3   4 -11 18010.6 3882.22   1
  -3   4 -12 1389.85 1854.73   1
  -3   4 -13 9860.03 3246.31   1
  -3   4 -14 4071.58 2829.48   1
  -3   4 -15 846.721 1601.64   1
  -3   4 -16 1931.86 2469.54   1
  -3   4 -17-594.581 1375.55   1
  -3   4 -18 186.608 1631.76   1
  -3   5  19 4063.16 2484.70   3
  -3   5  18-2810.10 2112.51   3
  -3   5  17 366.270 1399.38   3
   3   5 -17-251.757 1552.01   2
  -3   5  16 4221.99 2742.02   3
   3   5 -16-3465.23 3326.08   2
  -3   5  15 8890.77 3570.46   3
   3   5 -15 6113.61 3441.66   2
   3   5 -14-602.478 1505.90   2
   3   5 -13 3374.07 2419.86   2
   3   5 -13 400.210 935.471   1
   3   5 -12 4820.80 2721.57   2
   3   5 -12 1562.71 1229.78   1
   3   5 -11 3892.38 2318.58   2
   3   5 -11 1645.87 1092.77   1
   3   5 -10 516.102 911.549   1
   3   5 -10 2106.24 1845.41   2
   3   5  -9-592.319 1861.16   2
   3   5  -9 827.343 921.697   1
   3   5  -8 3427.38 1485.05   2
   3   5  -8 5459.49 2149.22   1
   3   5  -7 15481.7 3166.66   2
   3   5  -7 12523.9 2339.86   1
   3   5  -6 398.291 652.771   1
   3   5  -6 1844.73 1287.49   2
   3   5  -5 44425.5 4528.85   2
   3   5  -4 9575.21 1971.43   2
  -3   5   4 11714.1 1607.59   3
  -3   5   3 342544. 6895.36   3
  -3   5   3 323144. 4697.93   1
  -3   5   2 43164.3 1845.99   3
   3   5  -2 45051.2 3802.95   2
  -3   5   2 44451.0 2367.15   1
  -3   5   1 8884.66 1236.71   1
  -3   5   0 48504.0 4241.96   4
  -3   5   0 46466.0 3228.03   1
  -3   5  -1 725913. 16050.7   4
  -3   5  -1 723188. 13960.5   1
  -3   5  -2 9624.61 1869.29   1
  -3   5  -2 10226.1 2124.44   4
  -3   5  -3 488176. 13203.2   4
  -3   5  -3 510628. 13832.0   1
  -3   5  -4 41714.0 4286.40   1
  -3   5  -4 43939.4 4056.45   4
  -3   5  -5 21678.5 2985.60   4
  -3   5  -5 30126.8 3823.17   1
  -3   5  -6 790.098 1186.38   1
  -3   5  -7 73364.5 6821.95   1
  -3   5  -8 775.356 1182.92   1
  -3   5  -9 2235.29 1344.38   1
  -3   5 -10 9062.13 2613.08   1
  -3   5 -11 1445.02 1273.85   1
  -3   5 -12 399.611 1133.51   1
  -3   5 -13-2337.93 2265.52   1
  -3   5 -14-2096.11 1734.15   1
  -3   5 -15 813.213 2183.27   1
  -3   5 -16 927.172 1188.19   1
  -3   5 -17 2295.80 1848.78   1
  -3   5 -18 2362.62 3042.99   1
  -3   6  19 765.149 1193.24   3
  -3   6  18 2614.92 1963.30   3
  -3   6  17 2523.41 2639.12   3
   3   6 -17 4150.64 3741.92   2
  -3   6  16 3606.04 2352.00   3
   3   6 -16 3605.36 1714.95   2
   3   6 -15 2992.33 2329.88   2
   3   6 -14-935.940 1958.62   2
   3   6 -13 1804.94 1786.23   1
   3   6 -13 4237.91 2556.82   2
   3   6 -12 3818.72 2493.97   2
   3   6 -12 1834.81 1207.02   1
   3   6 -11 2831.96 1617.05   2
   3   6 -11 4077.19 2268.79   1
   3   6 -10 1683.20 1604.96   1
   3   6 -10-1240.07 1965.73   2
   3   6  -9 29423.3 4868.10   2
   3   6  -9 28200.4 4289.65   1
   3   6  -8 1309.38 1642.54   2
   3   6  -8 1421.68 1300.66   1
   3   6  -7 26579.9 4231.87   2
   3   6  -7 24029.5 3557.10   1
   3   6  -6 31428.6 4404.43   2
   3   6  -6 26562.3 2707.80   4
   3   6  -6 28238.6 3893.71   1
   3   6  -5 48860.1 4903.47   2
   3   6  -4 1082.18 878.540   2
   3   6  -3 19044.8 2604.71   2
  -3   6   3 16737.3 1455.37   3
  -3   6   3 17058.8 1090.93   1
  -3   6   2 79544.3 3326.83   1
  -3   6   2 82425.6 2136.85   3
  -3   6   1 2656.59 842.992   1
  -3   6   0 3015.22 923.186   1
  -3   6  -1 96680.4 5992.71   4
  -3   6  -1 91964.7 5261.40   1
  -3   6  -2 125147. 6728.39   4
  -3   6  -2 133197. 6839.13   1
  -3   6  -3 1220.27 1051.07   4
  -3   6  -3 1509.61 1205.67   1
  -3   6  -4 36102.4 3709.94   4
  -3   6  -4 41375.8 4558.07   1
  -3   6  -5 2607.87 1233.66   4
  -3   6  -5 1949.44 918.989   1
  -3   6  -6 854.728 604.072   4
  -3   6  -6-519.574 1478.12   1
  -3   6  -7 21156.1 3918.94   1
  -3   6  -8 1687.26 973.927   1
  -3   6  -9 604.500 1023.88   1
  -3   6 -10 2610.05 1562.78   1
  -3   6 -11 8227.08 3258.70   1
  -3   6 -12 468.914 1743.47   1
  -3   6 -13 6188.18 2908.38   1
  -3   6 -14 4789.64 3082.01   1
  -3   6 -15 65.2621 972.777   1
  -3   6 -16 1572.05 1889.02   1
  -3   6 -17-3269.02 2238.00   1
  -3   6 -18 163.222 1588.67   1
  -3   7  19-3837.91 2546.92   3
  -3   7  18 2418.41 2465.28   3
  -3   7  17-2056.67 1716.72   3
   3   7 -17 3651.16 2604.85   2
   3   7 -16 7953.91 4202.88   2
   3   7 -15-1326.81 1819.64   2
   3   7 -14 2826.16 2290.01   2
   3   7 -13 552.983 1742.28   2
   3   7 -13 1301.27 1933.20   1
   3   7 -12 3263.14 2223.84   2
   3   7 -12 2847.59 1823.86   1
   3   7 -11 9600.47 2959.05   2
   3   7 -11 7120.05 2810.91   1
   3   7 -10 9448.34 2758.76   2
   3   7 -10 9682.35 2780.46   1
   3   7  -9-441.239 725.892   1
   3   7  -9 683.076 1828.46   2
   3   7  -8 30723.6 4457.23   2
   3   7  -8 25824.2 4083.48   1
   3   7  -7 5178.27 2031.11   2
   3   7  -7 7146.74 2151.24   1
   3   7  -6 39222.2 4862.63   2
   3   7  -6 31072.1 3939.10   1
   3   7  -5-82.5147 813.795   2
   3   7  -4 4970.79 1367.44   2
   3   7  -3 13950.6 2381.44   2
  -3   7   3 12523.1 1225.05   3
  -3   7   3 12597.5 1011.33   1
   3   7  -2 2949.39 1153.32   2
  -3   7   2 1535.23 527.525   1
  -3   7   1 1575.75 722.957   1
  -3   7   0 393.481 418.216   1
  -3   7  -1 33544.8 3299.47   1
  -3   7  -2 165538. 7965.89   4
  -3   7  -2 168099. 7841.26   1
  -3   7  -3 31908.8 3540.47   4
  -3   7  -3 39718.9 4099.69   1
  -3   7  -4 61713.3 4736.85   4
  -3   7  -4 66224.4 5614.22   1
  -3   7  -5 4557.89 1344.04   4
  -3   7  -5 5371.99 1913.40   1
  -3   7  -6 10859.8 2024.62   4
  -3   7  -6 11031.2 2758.40   1
  -3   7  -7 2336.04 1757.29   1
  -3   7  -8 99380.9 8580.19   1
  -3   7  -9 14063.6 3477.14   1
  -3   7 -10 15627.5 3569.91   1
  -3   7 -11 5423.36 2798.17   1
  -3   7 -12-985.734 1391.90   1
  -3   7 -13 1552.37 1880.65   1
  -3   7 -14 2286.98 2533.70   1
  -3   7 -15-4222.89 2525.17   1
  -3   7 -16 873.442 2119.62   1
  -3   7 -17-430.019 1596.07   1
  -3   7 -18 1584.45 1195.81   1
  -3   8  19 3834.09 2733.52   3
  -3   8  18-72.0380 1164.78   3
  -3   8  17 5672.51 3110.01   3
   3   8 -17-2897.80 2820.49   2
   3   8 -16 9395.62 3773.39   2
   3   8 -15 4351.79 2603.31   2
   3   8 -14 947.589 2508.78   2
   3   8 -14 3014.01 2661.45   1
   3   8 -13 7424.35 3352.76   2
   3   8 -13 1858.35 2093.69   1
   3   8 -12 1601.50 2331.86   1
   3   8 -12-720.689 1791.27   2
   3   8 -11 2491.96 2297.62   2
   3   8 -11-156.451 1388.34   1
   3   8 -10 32995.3 5545.58   2
   3   8 -10 26414.3 4440.02   1
   3   8  -9 53238.2 6576.84   2
   3   8  -9 43892.8 5709.61   1
   3   8  -8 9509.86 3055.30   2
   3   8  -8 8236.23 2404.05   1
   3   8  -7 2419.11 1211.30   2
   3   8  -7 3272.67 1645.50   1
   3   8  -6 864.978 1250.96   2
   3   8  -6 1370.50 1046.00   1
   3   8  -5 145888. 8753.12   2
   3   8  -4 79875.1 6197.28   2
   3   8  -3 7255.40 1858.26   2
  -3   8   3 4345.17 733.318   1
   3   8  -2 100061. 6257.57   2
  -3   8   2 95507.4 3435.77   2
  -3   8   2 86946.4 3931.99   1
  -3   8   1 50574.7 3593.59   1
  -3   8   0 1776.83 812.428   1
  -3   8  -1 2601.46 844.961   1
  -3   8  -2 1533.43 738.000   4
  -3   8  -2 2217.51 641.841   1
  -3   8  -3 37141.8 3762.88   4
  -3   8  -3 38183.8 4166.53   1
  -3   8  -4 29643.8 3327.21   4
  -3   8  -4 29376.3 3920.71   1
  -3   8  -5 1477.68 757.150   4
  -3   8  -5 4268.43 1930.48   1
  -3   8  -6 5963.37 2513.87   1
  -3   8  -6 4559.54 1496.72   4
  -3   8  -7 31902.0 3592.00   4
  -3   8  -7 32707.0 4694.29   1
  -3   8  -8 1964.55 1510.13   1
  -3   8  -9 2698.38 1420.99   1
  -3   8 -10 1299.65 1468.60   1
  -3   8 -11 8452.82 2883.69   1
  -3   8 -12 2529.19 1469.86   1
  -3   8 -13 1113.47 1457.68   1
  -3   8 -14 4262.60 3287.57   1
  -3   8 -15-4073.25 2430.51   1
  -3   8 -16-581.610 2147.76   1
  -3   8 -17-1040.07 2238.40   1
  -3   8 -18 1947.44 1890.27   1
  -3   9  18 967.016 1707.89   3
  -3   9  17 1214.94 1924.36   3
   3   9 -17-3640.33 2586.11   2
   3   9 -16 1523.08 1392.48   2
   3   9 -15 5806.93 2909.36   2
   3   9 -14 795.051 1452.20   1
   3   9 -14-1572.46 1792.23   2
   3   9 -13 205.624 814.711   1
   3   9 -13 3087.59 2959.12   2
   3   9 -12-1987.59 1934.78   2
   3   9 -12 180.123 920.995   1
   3   9 -11 8132.99 3649.84   2
   3   9 -11 6786.25 2309.13   1
   3   9 -10-1671.34 1692.92   2
   3   9 -10 1882.47 1547.74   1
   3   9  -9 9152.71 2865.34   2
   3   9  -9 7992.34 2691.64   1
   3   9  -8 1572.25 1635.98   2
   3   9  -8 3814.92 1785.69   1
   3   9  -7 40326.3 5226.92   2
   3   9  -7 39186.9 5127.86   1
   3   9  -6-228.818 1034.41   1
   3   9  -6 541.065 1460.34   2
   3   9  -5 26381.3 3923.88   2
   3   9  -4 102276. 7161.70   2
   3   9  -3 284987. 11329.6   2
  -3   9   3 275033. 5948.37   1
   3   9  -2 27384.6 3347.22   2
  -3   9   2 26895.9 2379.07   1
  -3   9   2 26607.5 1775.13   2
  -3   9   1 4804.96 1252.84   1
  -3   9   0 41578.9 3610.20   1
  -3   9  -1 211388. 8807.56   1
  -3   9  -2 89404.5 6176.75   1
  -3   9  -3 98609.9 6357.01   4
  -3   9  -3 99377.8 6923.43   1
  -3   9  -4 82.7899 796.150   4
  -3   9  -4-680.632 1211.57   1
  -3   9  -5 78283.3 5442.04   4
  -3   9  -5 78599.8 6928.00   1
  -3   9  -6 16681.2 2584.44   4
  -3   9  -6 19473.9 3677.35   1
  -3   9  -7 48377.1 4211.34   4
  -3   9  -7 52090.0 6296.60   1
  -3   9  -8 12222.3 3170.27   1
  -3   9  -9 3408.39 2168.02   1
  -3   9 -10-855.667 2210.25   1
  -3   9 -11 928.398 1847.74   1
  -3   9 -12-656.926 929.648   1
  -3   9 -13 2415.51 1688.73   1
  -3   9 -14-6404.78 2985.58   1
  -3   9 -15-1292.81 2228.62   1
  -3   9 -16 2892.47 2456.98   1
  -3   9 -17-3882.39 2493.85   1
  -3   9 -18 2141.15 3353.92   1
   3  10 -17 5733.51 3906.63   2
   3  10 -16 768.657 2623.14   2
   3  10 -15 6480.54 3320.51   2
   3  10 -14 4820.95 3491.77   2
   3  10 -14 1019.88 2179.38   1
   3  10 -13 10294.2 3472.17   2
   3  10 -13 4668.68 2901.57   1
   3  10 -12 3930.46 2563.36   2
   3  10 -12 719.182 1862.67   1
   3  10 -11 12127.4 3814.86   2
   3  10 -11 8932.38 2913.12   1
   3  10 -10 5197.50 2368.41   2
   3  10 -10 4281.05 1889.93   1
   3  10  -9 39336.0 5788.76   2
   3  10  -9 39785.2 5641.87   1
   3  10  -8 25388.4 4639.56   2
   3  10  -8 19539.4 4132.04   1
   3  10  -7 37854.6 5327.28   2
   3  10  -7 32774.9 4851.70   1
   3  10  -6 8144.65 2433.41   2
   3  10  -6 10638.2 2717.71   1
   3  10  -5 94853.7 7276.53   2
   3  10  -4 11678.1 2582.11   2
   3  10  -3 53386.5 5095.19   2
  -3  10   3 47544.2 2643.32   1
  -3  10   2 65606.5 2829.76   2
  -3  10   2 63902.0 3789.23   1
   3  10  -2 66566.8 5478.68   2
  -3  10   1 756.817 627.133   1
  -3  10   0 7660.56 1659.34   1
  -3  10  -1 23246.8 3076.76   1
  -3  10  -2 10097.7 2199.12   1
  -3  10  -3 552.131 999.711   1
  -3  10  -3-1572.94 947.724   4
  -3  10  -4 25328.8 3868.50   1
  -3  10  -4 25209.5 3327.71   4
  -3  10  -5 4008.60 1643.77   1
  -3  10  -5 2271.99 1077.12   4
  -3  10  -6 9445.66 2026.42   4
  -3  10  -6 8536.10 2567.96   1
  -3  10  -7 15140.7 3513.86   1
  -3  10  -7 13013.8 2247.61   4
  -3  10  -8 10956.4 3073.53   1
  -3  10  -9 2467.35 1713.12   1
  -3  10 -10 9477.47 3231.92   1
  -3  10 -11 8403.20 2754.43   1
  -3  10 -12-240.383 1166.41   1
  -3  10 -13 7420.66 3503.71   1
  -3  10 -14 540.523 1927.96   1
  -3  10 -15 3055.86 2904.51   1
  -3  10 -16 1028.11 1898.27   1
  -3  10 -17 742.366 1591.45   1
  -3  10 -18-4097.06 2755.87   1
   3  11 -17-1510.50 2574.87   2
   3  11 -16-1777.71 2157.08   2
   3  11 -15-1583.17 1685.63   2
   3  11 -14 5150.16 3160.88   2
   3  11 -14 276.798 1327.47   1
   3  11 -13-2805.23 2368.46   2
   3  11 -13-90.8413 1812.08   1
   3  11 -12-177.771 1312.10   2
   3  11 -12 249.175 1577.24   1
   3  11 -11 1448.90 1478.60   2
   3  11 -11 474.829 1586.30   1
   3  11 -10 1547.07 1537.53   1
   3  11 -10 620.681 1700.36   2
   3  11  -9-1082.83 1978.68   1
   3  11  -9 599.009 1703.47   2
   3  11  -8 27615.1 4584.05   2
   3  11  -8 29808.6 4930.99   1
   3  11  -7 28991.2 4516.69   2
   3  11  -7 21729.5 4131.04   1
   3  11  -6 27253.9 4314.09   2
   3  11  -6 30173.1 4525.25   1
   3  11  -5 4025.64 1590.28   2
   3  11  -4 629.641 784.920   2
   3  11  -3 17564.3 3013.94   2
  -3  11   3 14878.0 1603.12   1
  -3  11   2 1944.28 713.619   1
   3  11  -2 2978.19 1803.45   2
  -3  11   2 1855.99 469.275   2
  -3  11   1 6774.34 1563.81   1
  -3  11   0 7472.77 1735.56   1
  -3  11  -1 48564.0 4472.95   1
  -3  11  -2 1245.78 879.587   1
  -3  11  -3 41769.4 4654.66   1
  -3  11  -4 63583.7 5347.08   4
  -3  11  -4 65268.9 6272.14   1
  -3  11  -5 3624.84 1463.40   1
  -3  11  -5 5006.70 1505.99   4
  -3  11  -6 11234.1 2848.08   1
  -3  11  -6 8436.04 1774.27   4
  -3  11  -7 16968.4 2618.17   4
  -3  11  -7 21041.3 4339.63   1
  -3  11  -8 34972.9 3528.89   4
  -3  11  -8 38606.3 5768.78   1
  -3  11  -9 18513.2 4478.02   1
  -3  11 -10 6796.18 2666.65   1
  -3  11 -11 1043.06 2287.58   1
  -3  11 -12-304.201 2388.50   1
  -3  11 -13 7957.05 3373.10   1
  -3  11 -14-1892.64 2187.06   1
  -3  11 -15 1118.26 2367.52   1
  -3  11 -16 1125.26 2494.64   1
  -3  11 -17-1313.78 2185.14   1
   3  12 -17 8245.67 4067.92   2
   3  12 -16 8651.46 4109.41   2
   3  12 -15-833.770 1865.07   2
   3  12 -15 492.389 2296.59   1
   3  12 -14 7135.17 3316.48   2
   3  12 -14 703.193 2237.33   1
   3  12 -13 381.165 1587.49   1
   3  12 -13 1664.50 2072.49   2
   3  12 -12-1890.81 1558.06   2
   3  12 -12-498.682 1761.81   1
   3  12 -11-2909.59 1564.52   2
   3  12 -11 1628.37 2078.89   1
   3  12 -10 7281.60 2880.48   2
   3  12 -10 10053.7 3139.23   1
   3  12  -9 4173.16 2395.33   1
   3  12  -9 3287.71 2037.02   2
   3  12  -8 1326.58 1487.89   2
   3  12  -8 2002.63 1629.83   1
   3  12  -7-161.678 1511.22   1
   3  12  -7 4857.76 2479.03   2
   3  12  -6 909.373 1269.78   2
   3  12  -6-585.703 1794.23   1
   3  12  -5 23060.7 3916.36   2
   3  12  -4 17215.6 3132.84   2
  -3  12   3 30176.9 2563.30   1
   3  12  -3 35410.6 4423.73   2
   3  12  -2 18547.9 2896.53   2
  -3  12   2 15453.2 1419.64   2
  -3  12   2 15122.7 2183.77   1
  -3  12   1 48268.6 4094.46   1
  -3  12   0 4904.56 1371.39   1
  -3  12  -1 2454.37 1306.87   1
  -3  12  -2 12659.2 2640.48   1
  -3  12  -3 42256.9 4878.87   1
  -3  12  -4-428.957 770.184   1
  -3  12  -4 1607.08 1047.74   4
  -3  12  -5 237.452 1038.69   1
  -3  12  -5 2706.48 1487.07   4
  -3  12  -6 2285.80 1218.42   4
  -3  12  -6 1593.44 2205.21   1
  -3  12  -7 6257.10 3052.23   1
  -3  12  -7 3260.40 1052.99   4
  -3  12  -8 814.281 671.653   4
  -3  12  -8 3814.67 2299.23   1
  -3  12  -9-722.271 1798.49   1
  -3  12 -10 4210.42 2310.46   1
  -3  12 -11 939.700 1240.21   1
  -3  12 -12 4512.10 2695.75   1
  -3  12 -13-1082.01 943.096   1
  -3  12 -14 2889.95 2911.24   1
  -3  12 -15-359.464 2155.78   1
  -3  12 -16 762.176 1656.82   1
  -3  12 -17 483.268 1280.06   1
   3  13 -17 1432.10 1896.43   2
   3  13 -16 785.634 2626.56   2
   3  13 -15 1010.14 1670.20   2
   3  13 -15 180.849 2161.36   1
   3  13 -14-1173.79 1388.34   2
   3  13 -14-175.217 1757.38   1
   3  13 -13-945.749 1895.10   1
   3  13 -13-2385.57 1455.51   2
   3  13 -12-1446.72 1434.62   2
   3  13 -12 859.707 1610.19   1
   3  13 -11 6019.35 2919.34   1
   3  13 -11 9924.35 3203.25   2
   3  13 -10 947.784 1242.32   2
   3  13 -10 2864.08 2108.50   1
   3  13  -9 297.098 1466.10   2
   3  13  -9-532.109 956.715   1
   3  13  -8-1010.79 1869.80   1
   3  13  -8 1604.35 1987.38   2
   3  13  -7 15297.4 3825.57   2
   3  13  -7 11611.6 3072.59   1
   3  13  -6-1275.96 818.368   1
   3  13  -6 965.233 1129.37   2
   3  13  -5 8579.70 2320.16   2
   3  13  -4 80827.5 7176.62   2
   3  13  -3 130320. 8490.74   2
  -3  13   3 121200. 5371.72   1
  -3  13   2 47472.5 1814.08   3
  -3  13   2 43719.6 2445.67   2
  -3  13   1 10739.9 2080.39   1
  -3  13   0 20589.3 2949.38   1
  -3  13  -1 79750.0 6273.58   1
  -3  13  -2 122866. 8152.81   1
  -3  13  -3 26189.8 4131.52   1
  -3  13  -4 23455.4 2409.89   2
  -3  13  -4 26354.5 4231.04   1
  -3  13  -5 25684.9 2948.96   2
  -3  13  -5 24041.1 3404.61   4
  -3  13  -5 28846.4 4602.23   1
  -3  13  -6 55728.1 6596.80   1
  -3  13  -6 43281.7 4379.77   4
  -3  13  -7 3852.13 2069.44   1
  -3  13  -7 4918.94 1699.48   4
  -3  13  -8 17600.4 4054.97   1
  -3  13  -8 13054.9 2353.94   4
  -3  13  -9-2338.64 2318.59   1
  -3  13 -10 653.752 1721.75   1
  -3  13 -11-924.451 2240.44   1
  -3  13 -12-1830.75 1485.68   1
  -3  13 -13-2454.85 2020.47   1
  -3  13 -14-201.717 1291.40   1
  -3  13 -15 1461.37 1613.09   1
  -3  13 -16 1148.63 2446.48   1
  -3  13 -17 5615.24 3952.16   1
   3  14 -16 1141.41 2518.63   2
   3  14 -15 1474.80 1821.13   2
   3  14 -15 3564.75 3575.63   1
   3  14 -14 2251.02 3015.01   1
   3  14 -14 7159.45 3360.64   2
   3  14 -13 5965.48 3199.93   2
   3  14 -13 1761.84 3291.89   1
   3  14 -12-3485.10 2514.01   2
   3  14 -12 479.201 2055.68   1
   3  14 -11 3308.01 2219.87   2
   3  14 -11 4065.15 2917.21   1
   3  14 -10 17969.4 4492.64   1
   3  14 -10 19914.8 4582.24   2
   3  14  -9 27913.4 5426.25   2
   3  14  -9 29447.7 5542.81   1
   3  14  -8 19940.7 4238.73   2
   3  14  -8 17581.2 4113.84   1
   3  14  -7 12687.8 3269.44   2
   3  14  -7 15518.3 3758.27   1
   3  14  -6 4886.73 2053.68   2
   3  14  -6 7004.65 2649.43   1
   3  14  -5 41938.0 5445.51   2
   3  14  -4 60630.7 6195.14   2
   3  14  -3 45865.3 5289.34   2
  -3  14   2 2290.20 565.728   2
   3  14  -2 1355.31 1461.01   2
  -3  14   2 3245.64 1168.58   1
  -3  14   1 7777.65 1824.92   1
  -3  14   0 14910.2 2656.95   1
  -3  14  -1 8403.03 2166.47   1
  -3  14  -2 3427.73 1515.96   1
  -3  14  -3 16841.9 1663.11   2
  -3  14  -3 15902.6 3097.81   1
  -3  14  -4 7874.35 2411.56   1
  -3  14  -4 7830.74 1402.11   2
  -3  14  -5 3803.83 2213.65   1
  -3  14  -5 4913.63 1676.50   4
  -3  14  -5 7317.94 1620.08   2
  -3  14  -6 10833.6 2302.57   4
  -3  14  -6 11016.4 3368.26   1
  -3  14  -6 10689.7 2107.84   2
  -3  14  -7 5072.88 2335.83   1
  -3  14  -7 3030.04 1208.31   4
  -3  14  -8 22489.2 4980.27   1
  -3  14  -9 6750.94 2630.05   1
  -3  14 -10 2566.32 2250.68   1
  -3  14 -11 4233.15 2842.13   1
  -3  14 -12 11226.4 3913.35   1
  -3  14 -13 3748.68 3049.26   1
  -3  14 -14-1048.02 2202.70   1
  -3  14 -15-1879.71 2081.61   1
  -3  14 -16-1583.15 1810.63   1
  -3  14 -17-676.010 1931.05   1
   3  15 -16 368.186 1759.87   2
   3  15 -15-827.307 1868.50   2
   3  15 -15 311.301 2119.84   1
   3  15 -14 1861.67 2649.84   1
   3  15 -14-782.996 2371.39   2
   3  15 -13-4862.08 2689.33   2
   3  15 -13 144.039 1364.42   1
   3  15 -12 230.414 2137.36   1
   3  15 -12-1495.94 2093.16   2
   3  15 -11 4017.63 2973.03   2
   3  15 -11 60.2420 1187.57   1
   3  15 -10 3385.45 2855.52   2
   3  15 -10-345.492 1715.30   1
   3  15  -9-1390.75 1060.55   1
   3  15  -9 86.8520 1821.80   2
   3  15  -8 11260.0 3430.87   2
   3  15  -8 8860.40 2639.15   1
   3  15  -7 3540.85 2590.55   2
   3  15  -7 3066.63 2726.03   1
   3  15  -6 1203.97 1214.92   2
   3  15  -5 6053.66 2326.74   2
   3  15  -4 5651.66 2049.12   2
   3  15  -3 37644.6 5031.50   2
   3  15  -2 16673.1 3473.44   2
  -3  15   2 12179.3 2268.16   1
  -3  15   1 2848.39 1172.35   1
  -3  15   0 15248.2 2858.06   1
  -3  15  -1 15657.6 2819.09   1
  -3  15  -2 8751.82 915.887   2
  -3  15  -2 11346.9 2733.14   1
  -3  15  -3 24562.1 2068.17   2
  -3  15  -3 28781.2 4412.66   1
  -3  15  -4-1129.56 1067.66   1
  -3  15  -4 669.800 558.323   2
  -3  15  -5 3445.07 2025.75   1
  -3  15  -5 1052.54 660.949   4
  -3  15  -5 2650.83 1178.49   2
  -3  15  -6 8390.30 2681.73   1
  -3  15  -6 9667.80 2264.73   4
  -3  15  -6 10122.9 2002.09   2
  -3  15  -7 27606.0 3662.38   4
  -3  15  -7 33411.1 5523.91   1
  -3  15  -7 25815.9 3483.65   2
  -3  15  -8 7111.17 3033.88   1
  -3  15  -9 13512.5 4091.07   1
  -3  15 -10 1736.68 1855.98   1
  -3  15 -11 701.593 1565.54   1
  -3  15 -12-1342.55 1746.70   1
  -3  15 -13 229.486 1277.22   1
  -3  15 -14 1128.46 2508.80   1
  -3  15 -15-326.593 2058.93   1
  -3  15 -16-307.544 2507.98   1
   3  16 -16 2854.08 2300.90   2
   3  16 -15 3136.71 2568.79   2
   3  16 -15 286.346 2772.49   1
   3  16 -14 20.1587 1747.54   1
   3  16 -14 3722.80 2982.13   2
   3  16 -13-2533.37 2489.82   2
   3  16 -13 406.613 2637.85   1
   3  16 -12 2604.27 1816.21   2
   3  16 -12 58.3235 1288.30   1
   3  16 -11 2659.16 1671.77   2
   3  16 -11 692.190 2414.09   1
   3  16 -10 2488.45 1560.06   2
   3  16 -10 4022.60 2231.67   1
   3  16  -9 3319.35 2187.79   2
   3  16  -9 6345.37 3026.41   1
   3  16  -8 2428.38 2721.92   2
   3  16  -8 1478.86 1672.34   1
   3  16  -7 2825.98 1737.68   2
   3  16  -7 6507.09 2271.37   1
   3  16  -6 2625.95 2341.83   2
   3  16  -5 1156.21 1611.65   2
   3  16  -4 7413.29 2338.87   2
   3  16  -3 22064.0 3912.97   2
   3  16  -2 10555.1 2623.34   2
  -3  16   2 7140.24 1776.82   1
  -3  16   1 29826.9 1388.71   2
  -3  16   1 40230.1 4436.63   1
  -3  16   0 17197.8 3096.16   1
  -3  16  -1 821.550 896.329   1
  -3  16  -2 265.958 1201.62   1
  -3  16  -2 804.666 282.652   2
  -3  16  -3 57492.1 3210.08   2
  -3  16  -3 62286.7 6639.05   1
  -3  16  -4-802.708 1625.04   1
  -3  16  -4 785.032 544.758   2
  -3  16  -5 1147.95 1427.86   1
  -3  16  -5 1556.46 999.826   2
  -3  16  -6-865.996 737.059   4
  -3  16  -6 44.2765 731.772   2
  -3  16  -7 2558.24 1208.62   4
  -3  16  -7 2729.20 2713.98   1
  -3  16  -7 1043.72 1138.59   2
  -3  16  -8 3557.60 2781.05   1
  -3  16  -9 1014.32 1878.29   1
  -3  16 -10 1575.64 1499.87   1
  -3  16 -11 2272.38 1530.59   1
  -3  16 -12-3356.19 3121.05   1
  -3  16 -13 5144.12 2704.78   1
  -3  16 -14 2093.76 2753.25   1
  -3  16 -15-516.787 2166.55   1
  -3  16 -16 1868.43 2324.83   1
   3  17 -16 5373.12 3248.21   2
   3  17 -16 406.882 2164.44   1
   3  17 -15-53.4201 1532.86   1
   3  17 -15 10286.6 4360.14   2
   3  17 -14 1741.84 1384.65   2
   3  17 -14 205.669 1546.29   1
   3  17 -13 65.2655 1514.99   1
   3  17 -13-3798.53 3394.95   2
   3  17 -12 621.506 2112.76   1
   3  17 -12-708.701 1987.06   2
   3  17 -11 8922.96 3650.41   2
   3  17 -11 982.939 2900.95   1
   3  17 -10-1474.13 1986.93   2
   3  17 -10-749.392 1935.91   1
   3  17  -9-1338.51 1807.24   2
   3  17  -9 3966.90 2743.16   1
   3  17  -8 19131.9 4375.76   2
   3  17  -8 14665.1 3857.07   1
   3  17  -7 14668.5 3846.28   2
   3  17  -7 19977.4 4642.77   1
   3  17  -6-3261.20 2731.46   2
   3  17  -5 6507.15 2165.29   2
   3  17  -4 59878.3 6595.85   2
   3  17  -3 9107.12 2676.07   2
  -3  17   2 11199.0 2151.29   1
   3  17  -2 15878.2 3292.30   2
  -3  17   1 8643.44 2134.28   1
  -3  17   0 5951.23 2204.99   1
  -3  17  -1 5651.74 1978.05   1
  -3  17  -2 28261.9 4529.63   1
  -3  17  -3 3156.07 1841.88   1
  -3  17  -3 553.278 489.050   2
  -3  17  -4 3072.60 1715.77   1
  -3  17  -4 2605.34 930.103   2
  -3  17  -5 17377.2 2534.46   2
  -3  17  -5 17345.7 3982.46   1
  -3  17  -6 10146.8 2101.33   2
  -3  17  -6 9233.66 3010.85   1
  -3  17  -6 9198.47 2403.77   4
  -3  17  -7 609.813 1054.85   1
  -3  17  -7 2086.09 1236.20   2
  -3  17  -7 193.702 599.197   4
  -3  17  -8 31494.4 5879.21   1
  -3  17  -8 20328.2 3410.00   2
  -3  17  -9 13405.8 4007.38   1
  -3  17 -10 1479.75 1363.88   1
  -3  17 -11-821.367 2284.70   1
  -3  17 -12 6667.63 3013.90   1
  -3  17 -13-888.095 1609.34   1
  -3  17 -14 3149.39 2233.55   1
  -3  17 -15 290.720 1818.47   1
  -3  17 -16-592.409 1950.03   1
   3  18 -16-266.801 1558.23   1
   3  18 -15-296.208 1422.12   2
   3  18 -15 1711.26 3156.19   1
   3  18 -14 8836.43 3505.97   2
   3  18 -14 818.151 3075.60   1
   3  18 -13 1146.76 1426.41   2
   3  18 -13 578.363 1841.27   1
   3  18 -12-176.199 1659.91   1
   3  18 -12-4648.67 2684.63   2
   3  18 -11-1103.89 1574.48   2
   3  18 -11 125.891 1514.08   1
   3  18 -10 31749.9 5989.18   2
   3  18 -10 39957.3 7104.17   1
   3  18  -9 9508.15 3169.71   2
   3  18  -9 7975.69 2977.44   1
   3  18  -8 29048.0 5571.91   2
   3  18  -8 29905.8 5842.48   1
   3  18  -7 508.677 1559.29   2
   3  18  -6 18061.8 3960.77   2
   3  18  -5 19329.3 4240.52   2
   3  18  -4 53136.9 6355.93   2
   3  18  -3 6482.25 2182.61   2
   3  18  -2 259.343 1267.69   2
  -3  18   2 249.887 532.711   1
  -3  18   1 2072.69 905.989   1
  -3  18   0-1118.04 1191.67   1
  -3  18  -1 1765.45 1378.76   1
  -3  18  -2 7592.23 2277.83   1
  -3  18  -3 21103.7 4099.62   1
  -3  18  -4 426.657 1052.51   1
  -3  18  -5 2289.70 1139.27   1
  -3  18  -6 1993.97 1316.94   1
  -3  18  -6 1254.15 551.811   2
  -3  18  -6 3617.70 1634.46   4
  -3  18  -7 5149.41 2378.52   1
  -3  18  -7 1384.26 1256.96   2
  -3  18  -8 13523.0 4038.22   1
  -3  18  -8 10138.4 2355.13   2
  -3  18  -9 7079.04 3352.06   1
  -3  18 -10 135.472 1852.93   1
  -3  18 -11-3013.28 1959.37   1
  -3  18 -12 2359.26 1852.20   1
  -3  18 -13 986.763 1996.73   1
  -3  18 -14 1048.92 1510.63   1
  -3  18 -15 451.429 2627.55   1
   3  19 -16-436.144 1482.58   1
   3  19 -15 1105.60 2940.11   1
   3  19 -15 1948.94 2049.43   2
   3  19 -14-782.489 2490.07   2
   3  19 -14-90.8241 1303.67   1
   3  19 -13-279.517 1714.03   1
   3  19 -13-1685.65 2050.78   2
   3  19 -12 2680.41 1997.43   2
   3  19 -12-74.3182 1520.11   1
   3  19 -11 4320.21 2911.33   2
   3  19 -11-412.741 1767.94   1
   3  19 -10 1635.55 1388.29   2
   3  19 -10 434.105 2321.87   1
   3  19  -9 214.298 1228.31   2
   3  19  -9 1336.96 1466.87   1
   3  19  -8 6328.28 3251.04   2
   3  19  -7 1454.45 1711.77   2
   3  19  -6 10241.1 3406.15   2
   3  19  -5 858.336 1495.33   2
   3  19  -4 35389.0 5325.26   2
   3  19  -3 11628.4 3121.04   2
   3  19  -2 15355.6 3489.13   2
  -3  19   2 9465.21 2269.19   1
  -3  19   1 361.502 815.332   1
  -3  19   0 22677.4 3890.90   1
  -3  19  -1 129.697 801.599   1
  -3  19  -2 19560.8 3735.56   1
  -3  19  -3 5781.03 1876.83   1
  -3  19  -4-1048.46 1084.90   1
  -3  19  -5 1898.55 1443.44   1
  -3  19  -6 10220.0 2627.14   4
  -3  19  -6 12990.0 3833.89   1
  -3  19  -7 18051.0 4459.95   1
  -3  19  -8-766.224 1722.16   1
  -3  19  -9 7813.34 3085.15   1
  -3  19 -10 2343.10 2086.26   1
  -3  19 -11-579.667 2797.24   1
  -3  19 -12 347.711 1645.57   1
  -3  19 -13 2499.43 2595.91   1
  -3  19 -14-821.732 1373.95   1
  -3  19 -15-138.640 1445.99   1
   3  20 -15-1247.05 1547.22   2
   3  20 -15 815.101 2463.78   1
   3  20 -14-613.615 1513.93   2
   3  20 -14-39.7058 1243.93   1
   3  20 -13 3432.58 2733.41   2
   3  20 -13-7965.66 3574.90   1
   3  20 -12-1782.53 1654.56   2
   3  20 -12 537.830 2209.76   1
   3  20 -11 2442.42 1407.95   2
   3  20 -11 1658.69 2349.53   1
   3  20 -10-469.371 1635.07   2
   3  20 -10 2923.03 2252.15   1
   3  20  -9 6926.56 2882.59   2
   3  20  -8-251.504 1370.80   2
   3  20  -7 1925.54 2153.30   2
   3  20  -6-2082.92 2277.73   2
   3  20  -5-467.568 1554.62   2
   3  20  -4 816.215 1622.92   2
   3  20  -3 21191.4 4347.44   2
   3  20  -2 6708.76 2592.72   2
  -3  20   1 27035.9 3839.43   1
  -3  20   0 11133.4 2892.00   1
  -3  20  -1 306.989 1154.63   1
  -3  20  -2 2811.95 1951.60   1
  -3  20  -3 7450.39 2529.71   1
  -3  20  -4 313.992 1019.03   1
  -3  20  -5 3179.59 2300.24   1
  -3  20  -6-202.864 1317.82   4
  -3  20  -6 374.579 1362.91   1
  -3  20  -7-1606.62 1726.42   1
  -3  20  -8 1734.89 2362.43   1
  -3  20  -9 1754.89 2305.35   1
  -3  20 -10 3691.74 2871.61   1
  -3  20 -11 3667.16 3247.69   1
  -3  20 -12-1727.73 2884.46   1
  -3  20 -13 1348.95 1483.65   1
  -3  20 -14-30.8778 1651.97   1
  -3  20 -15 1245.28 2720.49   1
   3  21 -15-1365.74 2904.46   2
   3  21 -14 1277.32 1827.71   2
   3  21 -14 93.5465 983.503   1
   3  21 -13 2925.25 2222.05   2
   3  21 -13 1883.82 3157.86   1
   3  21 -12-824.763 3527.47   1
   3  21 -12-215.822 1886.12   2
   3  21 -11 3355.79 2327.65   2
   3  21 -11 2134.63 2916.68   1
   3  21 -10-68.3175 1301.10   2
   3  21  -9-1271.78 1883.33   2
   3  21  -8 992.537 1468.93   2
   3  21  -7 7425.96 2651.94   2
   3  21  -6 2982.13 2012.40   2
   3  21  -5 5513.27 1913.28   2
   3  21  -4 10481.2 3109.15   2
   3  21  -3-3340.13 1993.61   2
   3  21  -2 1541.07 1174.12   2
  -3  21   1-1072.55 1473.65   1
  -3  21   0 2706.71 1424.27   1
  -3  21  -1 2357.53 1573.25   1
  -3  21  -2 25362.9 4657.51   1
  -3  21  -3 16160.0 3899.39   1
  -3  21  -4 2572.07 1272.75   1
  -3  21  -5 7125.63 2927.77   1
  -3  21  -6 5331.04 2843.76   1
  -3  21  -6 1091.23 1303.84   4
  -3  21  -7 5326.70 2468.48   1
  -3  21  -8 9047.77 3494.14   1
  -3  21  -9 9719.06 3657.25   1
  -3  21 -10-312.725 2085.71   1
  -3  21 -11 391.005 1381.23   1
  -3  21 -12 622.677 2510.39   1
  -3  21 -13-129.671 2218.78   1
  -3  21 -14-1500.36 1632.34   1
   3  22 -14 11.3479 2154.12   2
   3  22 -13-1319.25 2073.27   2
   3  22 -12-628.062 1734.90   2
   3  22 -11 1966.78 2222.35   2
   3  22 -10 4804.35 1570.02   2
   3  22  -9-950.828 2128.17   2
   3  22  -8 11513.5 3824.87   2
   3  22  -7 2085.69 1666.25   2
   3  22  -6 3907.10 2277.53   2
   3  22  -5 2273.07 1616.12   2
   3  22  -4 20052.7 4315.41   2
   3  22  -3-1629.08 1931.94   2
   3  22  -2 3005.63 2232.34   2
   3  22  -1 12741.5 3252.71   2
  -3  22   1 11881.6 2730.64   1
  -3  22   0 10145.2 2722.92   1
  -3  22  -1 177.673 1248.07   1
  -3  22  -2-627.476 1303.08   1
  -3  22  -3 6677.07 2423.97   1
  -3  22  -4 5686.77 2854.80   1
  -3  22  -5 875.233 1514.12   1
  -3  22  -6-996.495 1122.63   1
  -3  22  -7 1789.62 1994.77   1
  -3  22  -8 5883.41 3005.75   1
  -3  22  -9 3361.70 2859.68   1
  -3  22 -10-8388.35 3659.43   1
  -3  22 -11-2130.07 2147.21   1
  -3  22 -12 6361.43 3683.19   1
  -3  22 -13 1758.09 2128.52   1
  -3  22 -14-1614.40 1856.96   1
   3  23 -14 3943.55 2830.79   2
   3  23 -13 2863.59 2344.58   2
   3  23 -12-5258.48 2963.19   2
   3  23 -11 316.607 1950.18   2
   3  23 -10-2889.18 2185.39   2
   3  23  -9 1983.94 1908.55   2
   3  23  -8-595.361 2003.83   2
   3  23  -7 2092.37 2084.73   2
   3  23  -6-369.612 1324.45   2
   3  23  -5 3543.71 2506.25   2
   3  23  -4 20712.3 4390.69   2
   3  23  -3-1550.25 1954.17   2
   3  23  -2 24914.3 4771.04   2
   3  23  -1 575.931 1301.04   2
  -3  23   1-1347.54 998.681   1
  -3  23   0 12938.2 3146.82   1
  -3  23  -1 2626.28 1233.96   1
  -3  23  -2 51636.3 6895.92   1
  -3  23  -3 9982.04 3378.33   1
  -3  23  -4 592.975 1473.76   1
  -3  23  -5 523.107 1932.64   1
  -3  23  -6 14148.5 4389.10   1
  -3  23  -7 3543.19 3083.61   1
  -3  23  -8 1825.56 1403.85   1
  -3  23  -9 951.978 1798.19   1
  -3  23 -10-2913.44 2458.65   1
  -3  23 -11 994.635 2470.71   1
  -3  23 -12-3178.85 3240.98   1
  -3  23 -13-889.437 1527.37   1
   3  24 -13-1015.85 1328.98   2
   3  24 -12 6325.43 3478.07   2
   3  24 -11-627.209 2007.48   2
   3  24 -10 4917.10 2820.87   2
   3  24  -9 2270.37 1789.60   2
   3  24  -8 10734.8 3586.55   2
   3  24  -7-49.3299 1564.46   2
   3  24  -6-2776.81 1907.69   2
   3  24  -5-2501.13 2245.13   2
   3  24  -4 6761.02 2779.41   2
   3  24  -3 7580.23 3010.61   2
   3  24  -2 1458.56 1279.29   2
   3  24  -1 3822.57 2198.90   2
  -3  24   0 2841.86 1391.44   1
  -3  24  -1 2429.84 1212.79   1
  -3  24  -2 861.250 1798.09   1
  -3  24  -3-592.038 1130.80   1
  -3  24  -4 4086.78 2556.23   1
  -3  24  -5 255.247 1246.54   1
  -3  24  -6 4473.27 2491.82   1
  -3  24  -7-1509.69 2154.04   1
  -3  24  -8 1206.50 2305.15   1
  -3  24  -9-2361.71 2136.19   1
  -3  24 -10 2836.21 2743.93   1
  -3  24 -11 2037.18 2416.99   1
  -3  24 -12 2326.78 2391.73   1
  -3  24 -13 914.264 2021.73   1
   3  25 -13 5151.37 3282.77   2
   3  25 -12-4352.78 3698.96   2
   3  25 -11 7732.98 3817.89   2
   3  25 -10 832.588 1316.91   2
   3  25  -9-1195.46 2122.58   2
   3  25  -8 7947.45 3274.53   2
   3  25  -7 180.560 1792.07   2
   3  25  -6 2955.62 1644.85   2
   3  25  -5 4162.85 2638.56   2
   3  25  -4-319.472 1430.38   2
   3  25  -3 1144.62 2209.07   2
   3  25  -2-1776.35 1462.26   2
   3  25  -1 1378.19 1938.58   2
  -3  25   0 622.783 1317.51   1
  -3  25  -1 669.309 1431.86   1
  -3  25  -2 1202.83 1641.75   1
  -3  25  -3 10664.3 3711.29   1
  -3  25  -4-384.745 1319.05   1
  -3  25  -5 1517.20 1594.13   1
  -3  25  -6-227.046 1297.85   1
  -3  25  -7 1979.81 1913.40   1
  -3  25  -8-1945.62 1949.64   1
  -3  25  -9 9364.76 3956.37   1
  -3  25 -10 2400.58 2411.19   1
  -3  25 -11 1004.48 1712.28   1
  -3  25 -12-5476.77 4101.32   1
   3  26 -13-3405.18 2642.36   2
   3  26 -12 5813.02 3055.62   2
   3  26 -11-197.551 1494.36   2
   3  26 -10 4200.83 2877.62   2
   3  26  -9-371.511 1423.17   2
   3  26  -8 5311.58 2850.32   2
   3  26  -7-450.964 1302.60   2
   3  26  -6 6698.83 2374.76   2
   3  26  -5 3118.96 2178.65   2
   3  26  -4 7769.55 3183.34   2
   3  26  -3 1491.71 1410.84   2
   3  26  -2 569.362 1315.74   2
   3  26  -1 3249.25 2084.74   2
   3  26   0 7574.71 2594.27   2
  -3  26  -1 1325.15 1562.60   1
  -3  26  -2-1175.99 1702.08   1
  -3  26  -3 4442.19 2405.65   1
  -3  26  -4-679.777 1930.15   1
  -3  26  -5-1922.79 2025.21   1
  -3  26  -6 1890.93 2133.42   1
  -3  26  -7 1487.60 1761.77   1
  -3  26  -8-754.800 2339.85   1
  -3  26  -9-2.88967 1124.95   1
  -3  26 -10-1135.79 2997.22   1
  -3  26 -11-1724.46 1517.99   1
  -3  26 -12-1919.85 2769.93   1
   3  27 -12-1349.78 1705.05   2
   3  27 -11-2824.96 2211.31   2
   3  27 -10 2026.34 2345.85   2
   3  27  -9-1120.14 1891.95   2
   3  27  -8 2323.33 1965.10   2
   3  27  -7 5711.18 3326.81   2
   3  27  -6-418.965 1592.16   2
   3  27  -5-4067.14 2934.12   2
   3  27  -4 14354.5 4117.21   2
   3  27  -3 668.459 1117.22   2
   3  27  -2 14744.1 3985.05   2
   3  27  -1 3067.79 2473.36   2
   3  27   0 3757.46 2472.35   2
  -3  27  -1 1411.04 1110.51   1
  -3  27  -2 23602.0 4876.62   1
  -3  27  -3-3120.87 2270.20   1
  -3  27  -4-391.558 1343.26   1
  -3  27  -5-1379.26 1315.09   1
  -3  27  -6 5199.35 2175.78   1
  -3  27  -7 2.71226 1786.83   1
  -3  27  -8-1488.89 2730.17   1
  -3  27  -9-3605.31 3555.71   1
  -3  27 -10 2948.95 3138.48   1
  -3  27 -11 461.277 2327.33   1
   3  28 -12 2713.65 3090.32   2
   3  28 -11 2834.74 2408.44   2
   3  28 -10-3274.96 2630.80   2
   3  28  -9 1273.52 1683.52   2
   3  28  -8 12506.7 4154.79   2
   3  28  -7 4903.99 2894.10   2
   3  28  -6-4971.30 3204.25   2
   3  28  -5-4914.78 2940.84   2
   3  28  -4 7771.78 3210.32   2
   3  28  -3-752.754 1151.12   2
   3  28  -2 1707.89 2340.74   2
   3  28  -1 4277.77 2683.03   2
   3  28   0 2039.59 2176.71   2
  -3  28  -2 292.694 1557.74   1
  -3  28  -3 1908.71 1933.13   1
  -3  28  -4 1226.90 1279.50   1
  -3  28  -5-1254.03 2114.86   1
  -3  28  -6-1356.44 2332.04   1
  -3  28  -7 2946.38 2152.06   1
  -3  28  -8-2614.53 2384.13   1
  -3  28  -9-1240.56 1905.99   1
  -3  28 -10 2599.35 2255.53   1
   3  29 -11-3609.20 3086.74   2
   3  29 -10 2740.59 2179.63   2
   3  29  -9 2044.25 1820.84   2
   3  29  -8 4184.85 2869.20   2
   3  29  -7 4689.74 2844.97   2
   3  29  -6 2205.38 2436.43   2
   3  29  -5 17.4996 1229.64   2
   3  29  -4 2137.56 1903.29   2
   3  29  -3 624.322 1990.52   2
   3  29  -2 420.216 1391.13   2
   3  29  -1-2274.93 2044.20   2
   3  29   0-1406.58 1465.22   2
   3  29   1-1009.67 1547.05   2
  -3  29  -2 1530.04 1236.44   1
  -3  29  -3 2950.54 1888.97   1
  -3  29  -4-1902.28 1147.27   1
  -3  29  -5-1534.63 2181.81   1
  -3  29  -6 137.192 1152.09   1
  -3  29  -7 2090.56 1661.83   1
  -3  29  -8 1666.51 1998.81   1
  -3  29  -9 3652.05 2394.98   1
  -3  29 -10-2655.20 2413.98   1
   3  30 -10-1884.29 2077.60   2
   3  30  -9-1338.60 1724.30   2
   3  30  -8 2668.13 2750.69   2
   3  30  -7-3327.24 2848.43   2
   3  30  -6-592.311 1910.99   2
   3  30  -5-4929.22 3053.85   2
   3  30  -4-384.177 1477.74   2
   3  30  -3 2088.78 1679.11   2
   3  30  -2 6517.53 3458.30   2
   3  30  -1-2182.65 2177.59   2
   3  30   0 6675.86 3138.59   2
   3  30   1 2355.72 2203.24   2
  -3  30  -3 5256.71 3301.34   1
  -3  30  -4 3646.39 2312.57   1
  -3  30  -5-1503.24 1893.79   1
  -3  30  -6-2947.26 2701.07   1
  -3  30  -7-1834.13 2231.92   1
  -3  30  -8 1099.43 3120.48   1
  -3  30  -9 344.103 2086.72   1
   3  31  -7-1823.35 2224.98   2
   3  31  -6 1273.23 2153.29   2
   3  31  -5 2551.47 2373.02   2
   3  31  -4 2582.76 2099.28   2
   3  31  -3-1255.19 1680.61   2
   3  31  -2 2999.17 2280.31   2
   3  31  -1 1178.09 1340.18   2
   3  31   0 2478.02 2143.79   2
   3  31   1 1215.55 1081.76   2
   3  31   2 8368.19 3182.69   2
  -3  31  -3 2149.73 2129.57   1
  -3  31  -4 1217.69 2011.49   1
  -3  31  -5 560.937 2467.35   1
  -3  31  -6-546.905 2313.36   1
  -3  31  -7 3173.50 3078.81   1
  -3  31  -8-2684.91 3261.72   1
   3  32  -3-798.738 1720.11   2
   3  32  -2 397.237 1143.12   2
   3  32  -1 322.223 1271.71   2
   3  32   0-46.4822 1284.69   2
   3  32   1-2256.19 2191.79   2
   3  32   2-7981.49 3477.47   2
  -3  32  -4 1868.45 1595.52   1
  -3  32  -5 3892.93 2910.17   1
  -3  32  -6 1577.30 1575.85   1
  -3  32  -7 168.966 1647.81   1
  -3  33  -5-271.477 1258.33   1
  -3  33  -6-3437.16 2619.58   1
  -4 -35   4 1728.87 2366.73   3
  -4 -35   3-373.217 1615.16   3
  -4 -35   2-629.799 2462.11   3
  -4 -34   6 677.955 1059.02   3
  -4 -34   5 3520.95 2964.59   3
  -4 -34   4 5092.19 3104.00   3
  -4 -34   3-3541.55 2424.90   3
  -4 -34   2 1716.06 2227.31   3
  -4 -34  -4-4808.20 2760.54   1
  -4 -33   7 1579.11 1941.94   3
  -4 -33   6 3621.29 2654.39   3
  -4 -33   5 1083.46 1565.21   3
  -4 -33   4 877.442 1823.72   3
  -4 -33   3 318.377 1318.18   3
  -4 -33   2 3190.83 2015.98   3
  -4 -33  -4 1486.35 2563.24   1
  -4 -32   8-1066.41 2004.67   3
  -4 -32   7-4119.53 2789.76   3
  -4 -32   6 805.559 1803.49   3
  -4 -32   5-1713.86 2020.64   3
  -4 -32   4 957.056 1682.73   3
  -4 -32   3 44.3937 2085.17   3
  -4 -32   2-5624.23 2918.90   3
  -4 -32   1 4088.77 2409.06   3
  -4 -32  -4 617.370 1038.47   1
  -4 -32  -5 2078.75 2590.38   1
  -4 -31   9 2551.56 3708.10   3
  -4 -31   8 2938.63 1879.68   3
  -4 -31   7-497.149 1354.60   3
  -4 -31   6-728.930 2680.86   3
  -4 -31   5-1108.59 2044.78   3
  -4 -31   4-243.104 1937.85   3
  -4 -31   3 3655.90 2750.03   3
  -4 -31   2-1253.17 1913.77   3
  -4 -31   1-111.119 1478.59   3
  -4 -31  -4-706.977 1670.36   1
  -4 -31  -5 3305.26 2827.11   1
  -4 -30  10-60.0409 2028.93   3
  -4 -30   9 661.363 1256.87   3
  -4 -30   8 772.028 1539.44   3
  -4 -30   7-810.810 1447.14   3
  -4 -30   6 4542.31 3301.28   3
  -4 -30   5 1159.36 2547.47   3
  -4 -30   4-3275.55 2938.80   3
  -4 -30   3 1367.48 1933.35   3
  -4 -30   2 3555.03 2417.22   3
  -4 -30   1 1771.62 1890.95   3
  -4 -30  -4 507.209 1837.54   1
  -4 -30  -5-5937.10 2872.60   1
  -4 -30  -6-2306.62 2000.62   1
  -4 -29  10 6125.81 3380.12   3
  -4 -29   9 347.435 1666.32   3
  -4 -29   8-2671.96 3145.45   3
  -4 -29   7 1153.71 1246.46   3
  -4 -29   6 810.103 1598.22   3
  -4 -29   5 404.569 1459.80   3
  -4 -29   4 3991.00 2893.31   3
  -4 -29   3 171.000 964.350   3
  -4 -29   2-266.282 1754.41   3
  -4 -29   1 1664.00 1370.70   3
  -4 -29   0 629.635 1266.34   3
  -4 -29  -5-226.549 1151.27   1
  -4 -29  -6-102.769 1226.12   1
  -4 -29  -7-700.553 1616.27   1
  -4 -28  11-876.280 3283.62   3
  -4 -28  10 1897.30 2926.84   3
  -4 -28   9-1246.53 1220.87   3
  -4 -28   8-1368.34 1935.13   3
  -4 -28   7 272.051 1317.55   3
  -4 -28   6-2220.23 1963.61   3
  -4 -28   5 213.977 1517.70   3
  -4 -28   4 1258.51 1524.63   3
  -4 -28   3-464.829 1504.52   3
  -4 -28   2-586.147 1640.54   3
  -4 -28   1 1724.35 1809.54   3
  -4 -28   0 2208.76 1283.89   3
  -4 -28  -5-1098.85 2309.05   1
  -4 -28  -6-1818.84 1850.14   1
  -4 -28  -7 248.449 1005.13   1
  -4 -27  12 1659.20 1629.91   3
  -4 -27  11-5976.24 3234.70   3
  -4 -27  10-7327.41 3517.62   3
  -4 -27   9 3059.95 2647.58   3
  -4 -27   8 2325.70 2473.49   3
  -4 -27   7 4357.99 2876.78   3
  -4 -27   6-935.607 2069.07   3
  -4 -27   5-218.744 1919.00   3
  -4 -27   4-895.460 1924.79   3
  -4 -27   3 12008.1 4289.53   3
  -4 -27   2 1192.47 1224.58   3
  -4 -27   1 8379.69 3431.73   3
  -4 -27   0-1540.03 2018.27   3
  -4 -27  -5-388.485 1776.91   1
  -4 -27  -6-1360.35 2126.99   1
  -4 -27  -7 1007.69 1329.44   1
  -4 -27  -8-1954.95 1707.08   1
  -4 -26  12-1268.17 2033.36   3
  -4 -26  11 857.900 1482.16   3
  -4 -26  10-361.659 1668.54   3
  -4 -26   9 903.136 1893.89   3
  -4 -26   8-2007.93 2338.90   3
  -4 -26   7-1833.34 2086.63   3
  -4 -26   6 572.692 1508.92   3
  -4 -26   5 3759.54 2862.09   3
  -4 -26   4 3185.35 2436.70   3
  -4 -26   3 5030.58 2866.88   3
  -4 -26   2 991.781 1309.11   3
  -4 -26   1 6364.47 2465.43   3
  -4 -26   0 1851.21 987.785   3
  -4 -26  -5-2757.57 1957.03   1
  -4 -26  -6-231.444 1721.42   1
  -4 -26  -7 2433.38 2512.19   1
  -4 -26  -8 1063.52 1427.99   1
  -4 -25  13 1407.87 2999.44   3
  -4 -25  12-736.878 2079.73   3
  -4 -25  11 1729.97 2902.54   3
  -4 -25  10 5602.01 2975.52   3
  -4 -25   9 1326.80 1656.24   3
  -4 -25   8 4822.17 2968.58   3
  -4 -25   7-2012.01 2295.99   3
  -4 -25   6-404.848 1495.93   3
  -4 -25   5-1330.79 1700.91   3
  -4 -25   4 4034.29 1854.30   3
  -4 -25   3 1100.62 1451.76   3
  -4 -25   2 2269.01 2214.07   3
  -4 -25   1 867.770 1457.48   3
  -4 -25   0 1187.25 2321.76   3
  -4 -25  -1 1986.98 1322.99   3
  -4 -25  -5 1361.21 1915.10   1
  -4 -25  -6 2410.44 2211.01   1
  -4 -25  -7-3441.69 2179.61   1
  -4 -25  -8 329.348 1863.47   1
  -4 -25  -9 89.0106 1224.52   1
  -4 -24  13 629.271 3029.44   3
  -4 -24  12-1878.23 1904.89   3
  -4 -24  11-4669.83 3886.22   3
  -4 -24  10 610.222 1521.90   3
  -4 -24   9-3094.92 3109.93   3
  -4 -24   8 5029.09 3157.33   3
  -4 -24   7 1240.32 1514.08   3
  -4 -24   6 598.886 1307.44   3
  -4 -24   5-335.065 1317.33   3
  -4 -24   4 8816.59 3232.53   3
  -4 -24   3 410.479 1797.65   3
  -4 -24   2 8555.70 2998.87   3
  -4 -24   1 2533.68 1736.36   3
  -4 -24   0-2026.20 1517.85   3
  -4 -24  -1 1115.92 1362.87   3
  -4 -24  -5 7.61572 973.118   1
  -4 -24  -6-480.135 1845.38   1
  -4 -24  -7 3626.02 2462.78   1
  -4 -24  -8 14.3628 1181.22   1
  -4 -24  -9 2603.33 2800.07   1
  -4 -23  14 1177.89 2656.61   3
  -4 -23  13-8295.53 3803.05   3
  -4 -23  12 196.685 2219.39   3
  -4 -23  11 6311.32 3832.57   3
  -4 -23  10 1248.21 2296.94   3
  -4 -23   9-186.263 1669.73   3
  -4 -23   8 645.970 1117.51   3
  -4 -23   7 16082.0 4263.62   3
  -4 -23   6-1004.58 1185.55   3
  -4 -23   5-425.596 1429.16   3
  -4 -23   4 2163.72 1811.05   3
  -4 -23   3 19169.8 4213.85   3
  -4 -23   2-1434.42 1865.80   3
  -4 -23   1 12407.6 3407.85   3
  -4 -23   0 116.195 1029.58   3
  -4 -23  -1 7561.88 2632.54   3
  -4 -23  -5-234.735 1473.15   1
  -4 -23  -6 373.651 1281.21   1
  -4 -23  -7-1897.97 2137.67   1
  -4 -23  -8 1655.96 1458.05   1
  -4 -23  -9-5810.01 2702.30   1
  -4 -22  14-872.588 1684.17   3
  -4 -22  13 2001.22 2837.93   3
  -4 -22  12-1291.16 2298.39   3
  -4 -22  11 329.290 1593.67   3
  -4 -22  10 1062.90 1764.90   3
  -4 -22   9 610.686 1270.38   3
  -4 -22   8-4261.13 2933.02   3
  -4 -22   7-1331.84 1955.43   3
  -4 -22   6 2110.55 1162.15   3
  -4 -22   5 3730.95 2497.25   3
  -4 -22   4 5416.26 2315.42   3
  -4 -22   3 3766.82 2241.16   3
  -4 -22   2 1556.07 1141.83   3
  -4 -22   1 21333.2 4312.86   3
  -4 -22   0 9787.06 2983.23   3
  -4 -22  -1 670.458 1145.89   3
  -4 -22  -5 2443.65 2405.75   1
  -4 -22  -6 754.721 1295.49   1
  -4 -22  -7 1406.24 1962.46   1
  -4 -22  -8-380.484 1780.20   1
  -4 -22  -9 1213.30 1275.76   1
  -4 -22 -10-321.801 1346.36   1
  -4 -21  14-945.513 1672.12   3
  -4 -21  13 1024.77 2149.33   3
  -4 -21  12 3607.80 3173.16   3
  -4 -21  11-414.843 1930.72   3
  -4 -21  10 8337.71 3416.14   3
  -4 -21   9 5192.98 2853.08   3
  -4 -21   8 10815.5 3432.24   3
  -4 -21   7 6070.04 2421.09   3
  -4 -21   6 4182.79 2532.88   3
  -4 -21   5-340.870 953.565   3
  -4 -21   4 1951.58 1714.42   3
  -4 -21   3 13392.1 3592.32   3
  -4 -21   2-2397.27 1657.93   3
  -4 -21   1-98.7601 992.113   3
  -4 -21   0 952.845 1116.06   3
  -4 -21  -1 2739.58 1742.05   3
  -4 -21  -5 1252.54 1538.89   1
  -4 -21  -6 1167.38 1862.73   1
  -4 -21  -7 594.383 1644.61   1
  -4 -21  -8 97.9350 968.711   1
  -4 -21  -9-307.777 1040.02   1
  -4 -21 -10 825.915 1599.14   1
  -4 -20  15 282.925 1934.48   3
  -4 -20  14-2046.14 2903.11   3
  -4 -20  13 2247.80 2079.99   3
  -4 -20  12-690.240 2011.09   3
  -4 -20  11 5119.20 2422.38   3
  -4 -20  10 4232.69 2488.65   3
  -4 -20   9-354.036 1632.40   3
  -4 -20   8 7091.16 2800.50   3
  -4 -20   7 3276.01 1880.56   3
  -4 -20   6-423.537 1285.66   3
  -4 -20   5 453.920 1606.66   3
  -4 -20   4 26752.1 4935.48   3
  -4 -20   3 5562.85 2564.20   3
  -4 -20   2 6318.10 2503.38   3
  -4 -20   1-423.017 1467.47   3
  -4 -20   0 6104.57 2376.71   3
  -4 -20  -1-1729.14 2126.01   3
  -4 -20  -5 1488.48 1333.60   1
  -4 -20  -6 5.16654 1185.76   1
  -4 -20  -7 770.516 1405.78   1
  -4 -20  -8 2137.66 2358.82   1
  -4 -20  -9 374.567 1572.92   1
  -4 -20 -10 1462.74 2116.06   1
  -4 -20 -11-990.352 1289.73   1
  -4 -19  15 1424.96 1742.31   3
  -4 -19  14 5215.67 3128.29   3
  -4 -19  13 4884.80 2637.83   3
  -4 -19  12 726.603 1858.99   3
  -4 -19  11-2991.39 2604.14   3
  -4 -19  10 2929.79 2324.22   3
  -4 -19   9-275.290 1570.01   3
  -4 -19   8 14190.2 4038.68   3
  -4 -19   7 6492.37 2227.16   3
  -4 -19   6-589.532 1298.87   3
  -4 -19   5 1440.15 1433.60   3
  -4 -19   4 2687.45 1281.08   3
  -4 -19   3 11731.0 2943.85   3
  -4 -19   2 558.896 1506.36   3
  -4 -19   1 18023.3 3788.91   3
  -4 -19   0 7069.55 2652.98   3
  -4 -19  -1 4922.54 1839.74   3
  -4 -19  -5-549.149 1105.04   1
  -4 -19  -6 64.9608 1590.87   1
  -4 -19  -7 68.7689 1035.96   1
  -4 -19  -8-35.7447 1452.45   1
   4 -19   8 413.471 1425.64   3
  -4 -19  -9 1346.12 982.512   1
   4 -19   9 201.084 1130.47   3
  -4 -19 -10 2697.00 1854.58   1
   4 -19  10-14.9663 908.658   3
  -4 -19 -11 1088.41 1402.28   1
   4 -19  11 957.308 1243.53   3
   4 -19  12-580.876 1800.96   3
   4 -19  13 3367.83 2545.58   3
  -4 -18  16 3203.11 2307.47   3
  -4 -18  15 6066.97 3318.30   3
  -4 -18  14 3040.61 3013.19   3
  -4 -18  13 4966.24 3263.70   3
  -4 -18  12-2.41641 2023.91   3
  -4 -18  11 522.758 1590.39   3
  -4 -18  10 1854.22 2534.27   3
  -4 -18   9-927.790 1559.40   3
  -4 -18   8-466.703 1871.18   3
  -4 -18   7 1754.92 1705.71   3
  -4 -18   6 777.265 1214.20   3
  -4 -18   5 891.337 1068.24   3
  -4 -18   4 16939.0 3561.08   3
  -4 -18   3 1055.53 850.399   3
  -4 -18   2 3313.61 1778.74   3
  -4 -18   1 875.306 1025.60   3
  -4 -18   0-869.273 1378.35   3
  -4 -18  -1 3488.11 2316.42   3
  -4 -18  -2 484.154 1246.22   3
  -4 -18  -4 6664.51 2760.39   1
  -4 -18  -5 21290.6 4401.45   1
   4 -18   5 16211.2 2639.19   3
  -4 -18  -6 1214.65 2067.76   1
   4 -18   6 620.354 903.030   3
  -4 -18  -7 13511.1 4566.15   1
   4 -18   7 19176.2 3293.87   3
  -4 -18  -8 6505.91 3470.46   1
   4 -18   8 11053.9 3291.46   3
  -4 -18  -9 18485.6 4920.03   1
   4 -18   9 15866.4 4291.41   3
  -4 -18 -10 239900. 17023.1   1
   4 -18  10-128.640 1330.99   3
  -4 -18 -11 720.229 1187.59   1
   4 -18  11 1106.71 1856.05   3
   4 -18  12-1846.34 2111.78   3
   4 -18  13 1494.63 1537.32   3
   4 -18  14 1345.66 1478.64   3
   4 -18  15-1128.39 2037.06   3
   4 -18  16 1156.66 2969.70   3
  -4 -17  16 511.869 1780.19   3
  -4 -17  15-1119.57 2001.13   3
  -4 -17  14 8168.04 3662.39   3
  -4 -17  13 8624.68 4061.50   3
  -4 -17  12-1011.27 2100.48   3
  -4 -17  11-140.640 1365.68   3
  -4 -17  10 8900.19 3881.87   3
  -4 -17   9 27576.3 5485.15   3
  -4 -17   8-312.291 1202.31   3
  -4 -17   7 21227.1 4423.34   3
  -4 -17   6 12409.7 3583.77   3
  -4 -17   5-369.333 1331.88   3
  -4 -17   4 408.623 1173.82   3
  -4 -17   3 19558.7 3798.63   3
  -4 -17   2 8275.14 2564.16   3
  -4 -17   1 16026.9 3236.28   3
  -4 -17   0 3555.56 1599.77   3
  -4 -17  -1 489.940 1082.66   3
  -4 -17  -2 6726.23 2429.65   3
  -4 -17  -4 388.885 1156.36   1
   4 -17   4 1647.38 829.145   3
  -4 -17  -5-915.717 1214.10   1
   4 -17   5 1276.02 1049.85   3
  -4 -17  -6 6945.73 3069.05   1
   4 -17   6 10215.3 2395.54   3
  -4 -17  -7 824.405 1751.93   1
   4 -17   7 1525.16 891.731   3
  -4 -17  -8 2439.50 2242.42   1
   4 -17   8 5201.65 2128.57   3
  -4 -17  -9 2299.24 3331.18   1
   4 -17   9 2782.98 1610.24   3
  -4 -17 -10-730.082 1956.74   1
   4 -17  10-1335.88 985.924   3
   4 -17  11 2113.91 1772.87   3
  -4 -17 -11 1936.03 1899.63   1
  -4 -17 -12-271.676 1499.01   1
   4 -17  12-554.047 1394.27   3
   4 -17  13 2476.45 2270.80   3
   4 -17  14-1288.79 2769.48   3
   4 -17  15 1783.43 2224.39   3
   4 -17  16-1326.74 2312.73   3
  -4 -16  16 3808.23 3186.06   3
  -4 -16  15 3254.79 2022.82   3
  -4 -16  14 1877.19 2276.16   3
  -4 -16  13 815.940 1784.05   3
  -4 -16  12 2121.43 1468.06   3
  -4 -16  11 2289.54 1539.82   3
  -4 -16  10 3444.58 2263.77   3
  -4 -16   9-1741.28 2363.62   3
  -4 -16   8 14470.4 4033.45   3
  -4 -16   7 10611.6 3277.11   3
  -4 -16   6 4422.14 2300.92   3
  -4 -16   5-1191.35 1523.29   3
  -4 -16   4 48402.7 5915.89   3
  -4 -16   3 19808.6 3905.98   3
  -4 -16   2-1597.47 1320.53   3
  -4 -16   1 3473.52 1605.49   3
  -4 -16   0 25641.1 4248.78   3
  -4 -16  -1 34744.4 4832.60   3
  -4 -16  -2 34855.7 4706.25   3
   4 -16   2 26628.7 2210.61   3
   4 -16   3 21860.1 2402.38   3
  -4 -16  -4 639.409 1314.98   1
   4 -16   4 3456.86 1208.70   3
  -4 -16  -5 2372.44 1784.22   1
   4 -16   5-270.382 701.613   3
  -4 -16  -6 2010.82 1964.53   1
   4 -16   6 3593.90 1592.71   3
  -4 -16  -7 522.541 1400.88   1
   4 -16   7 1068.59 1038.20   3
  -4 -16  -8 2845.40 2401.79   1
   4 -16   8 5862.60 1851.93   3
  -4 -16  -9 3279.93 2507.64   1
   4 -16   9 2111.56 2140.21   3
  -4 -16 -10 2915.11 2481.26   1
   4 -16  10 108.774 1955.26   3
  -4 -16 -11 570843. 24115.4   1
   4 -16  11-1402.22 994.980   3
  -4 -16 -12-1642.62 1571.07   1
   4 -16  12-1689.15 1033.26   3
   4 -16  13 1077.49 2252.61   3
   4 -16  14-1295.54 953.148   3
   4 -16  15 2523.65 2527.19   3
   4 -16  16 966.652 2227.72   3
  -4 -15  16 1621.88 1542.90   3
  -4 -15  15 230.979 1428.97   3
  -4 -15  14 6582.50 3453.05   3
  -4 -15  13-2109.60 2603.72   3
  -4 -15  12 2587.29 2014.67   3
  -4 -15  11-291.858 1710.41   3
  -4 -15  10 10295.5 3564.74   3
  -4 -15   9 1391.15 1634.72   3
  -4 -15   8 20704.8 4317.22   3
  -4 -15   7 3205.75 1505.42   3
  -4 -15   6 768.679 992.472   3
  -4 -15   5 17958.2 3756.73   3
  -4 -15   4 35768.6 5012.63   3
  -4 -15   3 5442.23 2079.36   3
  -4 -15   2 5480.19 2108.35   3
  -4 -15   1 31335.1 4575.16   3
  -4 -15   0 14135.6 3059.81   3
  -4 -15  -1 9768.65 2754.51   3
  -4 -15  -2 6486.41 1821.88   3
   4 -15   2 9122.96 1251.22   3
   4 -15   3 8637.83 1523.35   3
  -4 -15  -4 2052.24 1570.45   1
   4 -15   4 2202.44 1145.93   3
   4 -15   5 2724.33 1144.66   3
  -4 -15  -5 2232.53 2320.23   1
  -4 -15  -6 2212.16 1765.84   1
   4 -15   6 1146.38 887.616   3
   4 -15   7 2542.04 957.526   3
  -4 -15  -7 1124.93 924.560   1
  -4 -15  -8 3069.74 1975.45   1
   4 -15   8 622.597 808.597   3
  -4 -15  -9 275.718 1160.00   1
   4 -15   9 1362.80 1625.07   3
  -4 -15 -10 411.866 1256.69   1
   4 -15  10 57.5866 1506.64   3
   4 -15  11-266.510 1378.09   3
  -4 -15 -11 1419.66 1838.99   1
  -4 -15 -12 224.880 1465.07   1
   4 -15  12 5278.88 3110.15   3
  -4 -15 -13-233.737 1589.95   1
   4 -15  13 613.495 2103.71   3
   4 -15  14 2045.41 2104.02   3
   4 -15  15 4814.76 3208.34   3
   4 -15  16 3159.68 3057.81   3
   4 -15  17-1645.51 1926.29   3
  -4 -14  17-1960.90 2361.51   3
  -4 -14  16-3797.15 3232.50   3
  -4 -14  15-4649.29 3517.19   3
  -4 -14  13 4454.92 3150.55   3
  -4 -14  12 4865.57 2640.85   3
  -4 -14  11 1230.90 2000.96   3
  -4 -14  10 3814.86 2681.07   3
  -4 -14   9 7056.69 2833.76   3
  -4 -14   8 353.223 1651.42   3
  -4 -14   7 5794.57 2467.88   3
  -4 -14   6 606.067 1047.96   3
  -4 -14   5 9921.34 2661.73   3
  -4 -14   4 262.372 1518.52   3
  -4 -14   3-1837.86 1484.61   3
  -4 -14   2 24318.6 4001.46   3
  -4 -14   1 28266.5 4385.19   3
  -4 -14   0 4679.18 2078.29   3
  -4 -14  -1 9896.62 2597.15   3
   4 -14   1 6999.84 664.216   3
   4 -14   2 32454.3 2355.43   3
  -4 -14  -2 36134.2 4502.20   3
   4 -14   3 54297.5 3672.06   3
   4 -14   4 56989.1 4351.61   3
  -4 -14  -4 62181.4 6920.64   1
   4 -14   5 11139.2 1996.72   3
  -4 -14  -5 4457.43 2314.90   1
  -4 -14  -6 238.027 1128.53   1
   4 -14   6-480.958 792.935   3
  -4 -14  -7 11250.1 3140.12   1
   4 -14   7 9903.78 2568.29   3
   4 -14   8 19801.3 3609.95   3
  -4 -14  -8 24843.5 4635.47   1
   4 -14   9 12310.8 3055.37   3
  -4 -14  -9 6338.93 3127.29   1
   4 -14  10 4347.67 2499.13   3
  -4 -14 -10 2299.69 1896.84   1
  -4 -14 -11-1048.10 1730.39   1
   4 -14  11 4324.42 2836.61   3
   4 -14  12-283.632 1212.45   3
  -4 -14 -12 2086.81 2753.38   1
   4 -14  13 1624.66 1920.80   3
  -4 -14 -13 31.8612 1522.15   1
   4 -14  14 2177.10 1670.51   3
   4 -14  15-10.1483 1596.42   3
   4 -14  16-628.574 2624.59   3
   4 -14  17-552.728 2773.31   3
  -4 -13  17 3560.35 3220.56   3
  -4 -13  16-1587.65 1457.53   3
  -4 -13  15 5140.71 2765.78   3
  -4 -13  14 3872.19 2685.12   3
  -4 -13  13 7630.80 3932.42   3
  -4 -13  12 4314.65 2721.92   3
  -4 -13  11 2550.03 2718.24   3
  -4 -13  10 1571.54 1562.40   3
  -4 -13   9 18906.7 4091.90   3
  -4 -13   8 91.5330 1556.45   3
  -4 -13   7 19696.5 3993.44   3
  -4 -13   6 17950.0 3545.50   3
  -4 -13   5 11941.4 2906.52   3
  -4 -13   4 4689.02 1714.85   3
  -4 -13   3 93847.7 7543.05   3
  -4 -13   2 53534.7 5604.94   3
  -4 -13   1 19728.4 3378.49   3
  -4 -13   0 3398.29 1570.28   3
  -4 -13  -1 44805.0 5098.44   3
   4 -13   1 33688.8 1415.28   3
  -4 -13  -2 43251.9 5008.55   3
   4 -13   2 38023.8 2503.61   3
   4 -13   3 4511.59 1213.88   3
  -4 -13  -4 2103.16 1761.79   1
   4 -13   4 2554.55 992.893   3
   4 -13   5 124.331 622.230   3
  -4 -13  -5-377.258 879.757   1
   4 -13   6 8487.16 1902.34   3
  -4 -13  -6 5528.94 2117.21   1
   4 -13   7 4081.81 1480.68   3
  -4 -13  -7 3018.30 1274.94   1
  -4 -13  -8-112.677 873.444   1
  -4 -13  -9-184.606 1396.62   1
  -4 -13 -10 2799.54 2490.69   1
  -4 -13 -11 341.911 1035.21   1
   4 -13  12-2627.37 2256.77   3
  -4 -13 -12 273026. 15857.0   1
  -4 -13 -13 3183.28 2504.22   1
   4 -13  13-2016.60 2505.15   3
   4 -13  14 2309.46 2279.38   3
   4 -13  15 2860.48 2604.05   3
   4 -13  16 2295.22 2536.79   3
   4 -13  17 687.588 1940.04   3
  -4 -12  17 5779.62 3875.46   3
  -4 -12  16-3450.12 2235.76   3
  -4 -12  15 4397.70 2676.54   3
  -4 -12  14-2769.36 2318.84   3
  -4 -12  13 2541.77 3059.17   3
  -4 -12  12-218.996 2223.59   3
  -4 -12  11-439.509 1927.55   3
  -4 -12  10-137.662 1072.53   3
  -4 -12   9 3011.06 2119.24   3
  -4 -12   8 4579.09 2227.96   3
  -4 -12   7-3069.39 2290.63   3
  -4 -12   6 4449.73 2180.63   3
  -4 -12   5 1072.45 1250.84   3
  -4 -12   4 64200.1 6353.40   3
  -4 -12   3 95653.1 7497.81   3
  -4 -12   2 2659.65 1203.05   3
  -4 -12   1 2738.67 1322.72   3
  -4 -12   0 40797.6 4733.34   3
   4 -12   1 29475.4 1348.08   3
  -4 -12  -1 36378.2 4625.91   3
  -4 -12  -2 11244.0 2692.93   3
   4 -12   2 10781.5 1350.52   3
  -4 -12  -3 64970.9 8085.12   1
   4 -12   3 95426.0 4895.80   3
   4 -12   4 10359.0 1786.74   3
  -4 -12  -4 11215.5 2898.81   1
  -4 -12  -5 874.529 1426.46   1
  -4 -12  -6 2509.43 1816.68   1
  -4 -12  -7 2598.20 2223.36   1
  -4 -12  -8 2045.01 1815.79   1
  -4 -12  -9 6976.88 2478.91   1
  -4 -12 -10 408.502 1228.25   1
  -4 -12 -11-72.0912 1488.13   1
  -4 -12 -12 2165.43 1752.14   1
  -4 -12 -13-1105.46 2081.40   1
   4 -12  14 2548.35 2582.06   3
  -4 -12 -14 36.8611 1162.11   1
   4 -12  15 4306.03 3256.92   3
   4 -12  16-1661.39 3016.27   3
   4 -12  17-831.201 2088.08   3
  -4 -11  17-1793.67 2442.03   3
  -4 -11  16 4002.86 2964.40   3
  -4 -11  15 8220.73 3601.24   3
  -4 -11  14 3105.53 1332.82   3
  -4 -11  13-1016.34 2199.51   3
  -4 -11  12-2435.50 2260.95   3
  -4 -11  11 7304.64 3001.36   3
  -4 -11  10 12757.8 3683.20   3
  -4 -11   9 35752.2 5559.94   3
  -4 -11   8 16974.8 3909.11   3
  -4 -11   7 1219.91 1691.74   3
  -4 -11   6 1368.82 1783.70   3
  -4 -11   5 50849.8 5702.82   3
  -4 -11   4 36011.3 4555.02   3
   4 -11  -4 170.013 159.606   1
  -4 -11   3 4638.43 1625.07   3
  -4 -11   2 2775.21 1489.43   3
  -4 -11   1 2481.77 1376.97   3
  -4 -11   0 2115.81 920.651   3
  -4 -11  -1 3514.30 1559.39   3
   4 -11   1 2377.60 418.065   3
  -4 -11  -2-22.1767 1068.82   3
   4 -11   2 724.110 376.942   3
   4 -11   3 1986.22 767.779   3
   4 -11   3 808.611 332.388   2
  -4 -11  -3 941.176 763.827   1
  -4 -11  -4-1881.28 1453.06   1
  -4 -11  -5 1425.20 1579.75   1
  -4 -11  -6 7525.24 2734.96   1
  -4 -11  -7 14487.8 3538.27   1
  -4 -11  -8 2793.49 2074.22   1
  -4 -11  -9 368.795 1885.43   1
  -4 -11 -10 895.405 996.052   1
  -4 -11 -11 396.189 1490.72   1
  -4 -11 -12 331.115 1547.21   1
  -4 -11 -13-903.618 1284.50   1
  -4 -11 -14 1599.36 2667.68   1
   4 -11  16 1261.44 1641.55   3
   4 -11  17-6941.69 3539.19   3
  -4 -10  18-2860.62 2649.07   3
  -4 -10  17 4493.53 2923.07   3
  -4 -10  16-4652.13 3357.73   3
  -4 -10  15 2392.04 2435.13   3
  -4 -10  14-987.013 1507.39   3
  -4 -10  13 356.508 2460.47   3
  -4 -10  12 2395.52 1596.30   3
  -4 -10  11 4620.20 2626.04   3
  -4 -10  10 1277.81 1956.81   3
  -4 -10   9 12431.5 3277.05   3
  -4 -10   8-126.309 1220.36   3
  -4 -10   7 1341.73 1543.82   3
  -4 -10   6 1010.65 952.414   3
  -4 -10   5 7049.46 2387.47   3
  -4 -10   4 8939.40 2359.46   3
  -4 -10   3 31769.3 3953.76   3
  -4 -10   2 28431.3 3931.21   3
  -4 -10   1 20294.1 3073.91   3
  -4 -10   0 6424.39 1900.39   3
  -4 -10  -1 12375.6 2539.84   3
   4 -10   1 10974.0 932.141   3
  -4 -10  -2 74987.0 6084.62   3
   4 -10   2 69626.8 3522.36   3
  -4 -10  -3 10561.4 2795.92   1
  -4 -10  -4 101436. 8060.39   1
  -4 -10  -5 9290.70 2583.48   1
  -4 -10  -6 3567.88 2064.62   1
  -4 -10  -7 3483.58 1785.87   1
  -4 -10  -8 34077.3 4959.81   1
  -4 -10  -9 9284.12 2732.07   1
  -4 -10 -10 16977.9 4390.30   1
  -4 -10 -11 1017.07 2081.55   1
  -4 -10 -12 3040.91 2205.72   1
  -4 -10 -13-78.2697 1296.10   1
  -4 -10 -14 1072.88 1861.82   1
   4 -10  17 5990.55 3937.77   3
  -4  -9  18 86.8323 1334.99   3
  -4  -9  17 1138.33 1980.11   3
  -4  -9  16-1003.36 1891.12   3
  -4  -9  15 512.370 2037.45   3
  -4  -9  14 488.234 1600.94   3
  -4  -9  13-2044.08 2544.74   3
  -4  -9  12 2369.32 1784.90   3
  -4  -9  11-2603.91 2091.14   3
  -4  -9  10 653.414 1693.93   3
  -4  -9   9 7770.57 2175.71   3
  -4  -9   8 20343.8 3455.88   3
  -4  -9   7 28621.6 4610.30   3
   4  -9  -6 50404.5 4575.59   2
  -4  -9   6 53672.4 5778.13   3
   4  -9  -5 967.877 744.663   2
  -4  -9   5-1845.97 1600.12   3
   4  -9  -4 25254.0 2584.19   2
  -4  -9   4 28567.4 3918.38   3
  -4  -9   3 46529.2 4707.55   3
  -4  -9   2 132347. 7898.42   3
  -4  -9   1 32608.2 3854.54   3
  -4  -9   0 5291.65 1494.73   3
  -4  -9  -1 3155.39 1370.57   3
   4  -9   1 2108.50 463.484   3
   4  -9   2 48901.8 2007.56   2
  -4  -9  -2 53195.7 5130.24   1
  -4  -9  -3 12299.4 2755.42   1
  -4  -9  -4 3992.32 1998.10   1
  -4  -9  -5 141.496 1166.74   1
  -4  -9  -6 4680.01 2389.28   1
  -4  -9  -7-1155.89 1498.25   1
  -4  -9  -8 2315.84 1614.71   1
  -4  -9  -9-47.8300 1136.03   1
  -4  -9 -10 15051.6 3612.03   1
  -4  -9 -11-1043.14 1265.45   1
  -4  -9 -12 1453.64 1508.68   1
  -4  -9 -13 415.199 1106.35   1
  -4  -9 -14 2295.71 2450.01   1
  -4  -9 -15 1500.59 1988.01   1
  -4  -8  18 1346.61 1957.50   3
  -4  -8  17 8115.89 3699.87   3
  -4  -8  16 1553.89 1241.32   3
  -4  -8  15 1230.47 1640.81   3
  -4  -8  14 862.577 1975.97   3
  -4  -8  13-839.772 1805.68   3
  -4  -8  12 4060.37 1932.31   3
  -4  -8  11-897.663 1916.56   3
  -4  -8  10 2537.58 1143.58   3
   4  -8  -9 7207.24 2378.56   2
  -4  -8   9 3054.86 1005.86   3
   4  -8  -8 6208.43 1990.44   2
  -4  -8   8 3251.46 1180.68   3
   4  -8  -7 949.501 749.310   2
  -4  -8   7-788.967 815.171   3
   4  -8  -6 4349.42 1454.01   2
  -4  -8   6 5291.69 2042.51   3
  -4  -8   5 7005.98 2021.41   3
   4  -8  -5 7790.65 1780.56   2
   4  -8  -4 23310.7 2527.13   2
  -4  -8   4 22553.7 3297.03   3
   4  -8  -3 115087. 4792.06   2
  -4  -8   3 125860. 7585.37   3
  -4  -8   2 12811.1 2452.74   3
   4  -8  -2 11767.8 1252.10   2
   4  -8  -1 18987.5 1109.88   2
  -4  -8   1 22273.8 3079.25   3
  -4  -8   0 97973.5 6538.48   3
  -4  -8  -1 56081.1 5125.50   3
   4  -8   2 5928.08 821.776   2
  -4  -8  -2 6291.25 1744.27   1
  -4  -8  -3 33992.2 4192.81   1
  -4  -8  -4 55553.8 5942.65   1
  -4  -8  -5 2164.99 1198.52   1
  -4  -8  -6 862.494 834.882   1
  -4  -8  -7 10647.9 2781.41   1
  -4  -8  -8 28119.0 4340.46   1
  -4  -8  -9 10975.3 3139.47   1
  -4  -8 -10 6793.30 2599.56   1
  -4  -8 -11 156.658 1729.48   1
  -4  -8 -12 1651.82 1670.51   1
  -4  -8 -13 1253.13 1526.53   1
  -4  -8 -14-31.2485 1131.84   1
  -4  -8 -15 1618.42 2308.69   1
  -4  -7  18-878.134 2282.69   3
  -4  -7  17 1746.17 2437.42   3
  -4  -7  16 6598.59 2971.45   3
  -4  -7  15 7006.58 3148.84   3
  -4  -7  14-480.475 1947.87   3
  -4  -7  13 12225.8 3704.08   3
  -4  -7  12 295.225 1289.50   3
  -4  -7  11 8603.43 2991.18   3
   4  -7 -10 2866.65 1483.52   2
  -4  -7  10 3819.86 1666.26   3
   4  -7  -9 80341.2 7312.41   2
  -4  -7   9 77306.6 7834.66   3
   4  -7  -8-818.228 723.168   2
  -4  -7   8 1603.24 931.246   3
   4  -7  -7 7274.02 2098.88   2
  -4  -7   7 12256.7 2764.23   3
   4  -7  -6 24652.2 3269.79   2
  -4  -7   6 21357.7 3746.27   3
   4  -7  -5 65954.5 4776.76   2
  -4  -7   5 67788.7 5973.57   3
   4  -7  -4 1093.11 798.238   2
  -4  -7   4 1227.56 1168.83   3
   4  -7  -3 34069.9 2664.66   2
  -4  -7   3 35109.8 3780.27   3
   4  -7  -2 1040.73 495.684   2
  -4  -7   2 1861.18 875.006   3
   4  -7  -1 6778.05 869.625   2
  -4  -7   1 8398.24 1831.16   3
   4  -7   0 324.689 252.446   2
  -4  -7   0 171.381 634.209   3
   4  -7   1 14495.3 1093.92   2
  -4  -7  -1 17636.6 2648.65   3
  -4  -7  -2 7166.74 2051.71   1
  -4  -7  -3 7108.52 1927.53   1
  -4  -7  -4-6.90013 1110.04   1
  -4  -7  -5 4144.98 1592.21   1
  -4  -7  -6 20484.5 3477.56   1
  -4  -7  -7 25776.9 3939.30   1
  -4  -7  -8 2504.36 1517.44   1
  -4  -7  -9 1249.35 2112.79   1
  -4  -7 -10-308.234 1336.97   1
  -4  -7 -11 660.378 1472.14   1
  -4  -7 -12 248.686 1677.54   1
  -4  -7 -13 1094.24 1748.88   1
  -4  -7 -14-657.462 1868.34   1
  -4  -7 -15 237.916 1832.24   1
  -4  -6  18 2709.43 2492.87   3
  -4  -6  17-553.772 1514.33   3
  -4  -6  16-2370.50 2577.56   3
  -4  -6  15 438.178 1578.84   3
  -4  -6  14 972.534 1734.21   3
  -4  -6  13 564.334 1257.90   3
   4  -6 -12 7836.70 2894.26   2
  -4  -6  12 5835.14 2288.03   3
   4  -6 -11-2315.07 1412.10   2
  -4  -6  11 749.654 1077.49   3
   4  -6 -10 448.314 1203.32   2
  -4  -6  10-2346.82 2043.77   3
   4  -6  -9 4009.47 1907.77   2
  -4  -6   9 3567.35 2036.52   3
   4  -6  -8-42.2176 847.761   2
  -4  -6   8 1283.56 1777.22   3
   4  -6  -7 12154.6 2532.88   2
  -4  -6   7 12395.6 2699.85   3
   4  -6  -6 389.742 719.736   2
  -4  -6   6 2442.59 1441.41   3
   4  -6  -5 28154.0 3125.70   2
  -4  -6   5 29502.5 3980.16   3
   4  -6  -4 7410.83 1541.58   2
  -4  -6   4 6249.01 1662.17   3
   4  -6  -3 163127. 6290.51   2
  -4  -6   3 170340. 8375.56   3
   4  -6  -2 53836.8 3167.50   2
  -4  -6   2 57607.9 4857.37   3
   4  -6  -1 2234.96 623.262   2
  -4  -6   1 4059.50 1539.25   3
   4  -6   0 25554.5 1741.25   2
  -4  -6   0 28823.2 3356.89   3
  -4  -6  -1 81093.2 5681.43   3
  -4  -6  -1 87620.3 5991.80   1
  -4  -6  -2 57026.3 5102.76   1
  -4  -6  -3 6239.56 1788.57   1
  -4  -6  -4 54506.2 5580.86   1
  -4  -6  -5 1228.12 1051.24   1
  -4  -6  -6 558.735 1522.27   1
  -4  -6  -7-2825.84 1532.44   1
  -4  -6  -8 26077.5 4220.93   1
  -4  -6  -9-176.488 1396.24   1
  -4  -6 -10 10009.4 3255.02   1
  -4  -6 -11 3727.88 2213.25   1
  -4  -6 -12 673.522 1665.90   1
  -4  -6 -13 1368.26 1328.81   1
  -4  -6 -14 1547.87 2665.37   1
  -4  -6 -15 1453.17 1866.21   1
  -4  -6 -16 1379.05 1123.67   1
  -4  -5  18 1354.99 1605.84   3
  -4  -5  17 844.654 1971.09   3
  -4  -5  16 4713.85 3144.85   3
  -4  -5  15-4359.72 2862.16   3
  -4  -5  14 5522.01 3409.65   3
   4  -5 -13-305.664 1140.46   2
  -4  -5  13-2369.16 1945.40   3
   4  -5 -12 2010.39 1892.66   2
  -4  -5  12 4439.11 2227.72   3
   4  -5 -11 2061.31 1922.77   2
  -4  -5  11 3068.32 1338.87   3
   4  -5 -10 2789.12 1738.64   2
  -4  -5  10 5155.31 2133.72   3
   4  -5  -9 1621.06 1414.27   2
  -4  -5   9 1544.10 1217.17   3
   4  -5  -8 37924.7 4664.29   2
  -4  -5   8 37030.9 4780.73   3
   4  -5  -7 12214.5 2438.73   2
  -4  -5   7 11574.5 2456.06   3
  -4  -5   6 84581.0 6618.26   3
   4  -5  -6 82951.3 6048.47   2
   4  -5  -5 9014.62 1912.30   2
  -4  -5   5 10110.2 2203.94   3
   4  -5  -4 48902.5 3985.60   2
  -4  -5   4 51470.5 4614.49   3
   4  -5  -3 21388.4 2315.49   2
  -4  -5   3 22114.3 2835.60   3
   4  -5  -2 262438. 7387.03   2
  -4  -5   2 276148. 10037.5   3
   4  -5  -1 3813.89 809.322   2
  -4  -5   1 6209.14 1629.57   3
   4  -5   0 31744.3 2157.98   2
  -4  -5   0 31772.6 3384.36   3
  -4  -5  -1 494.189 584.591   3
  -4  -5  -1-786.905 717.472   1
  -4  -5  -2 114035. 7055.52   1
  -4  -5  -3 57888.4 5223.19   1
  -4  -5  -4 3429.68 1635.85   1
  -4  -5  -5 7555.55 2183.73   1
  -4  -5  -6 5099.26 1567.12   1
  -4  -5  -7 7241.48 2019.41   1
  -4  -5  -8-590.243 1181.35   1
  -4  -5  -9 1483.75 1707.04   1
  -4  -5 -10 12535.1 3230.17   1
  -4  -5 -11 2834.73 2056.51   1
  -4  -5 -12-49.2563 1233.71   1
  -4  -5 -13-270.986 972.036   1
  -4  -5 -14 7418.66 3584.93   1
  -4  -5 -15-1497.55 1904.75   1
  -4  -5 -16 2502.57 2677.71   1
  -4  -4  18 4838.66 3001.88   3
  -4  -4  17 191.829 1948.79   3
  -4  -4  16 3563.68 2033.80   3
  -4  -4  15 677.396 1531.48   3
  -4  -4  14 4587.50 3094.24   3
   4  -4 -13 3246.59 2561.11   2
  -4  -4  13-1560.86 1925.69   3
   4  -4 -12 13301.8 3898.95   2
  -4  -4  12 12615.9 3321.16   3
   4  -4 -11-135.516 2001.67   2
  -4  -4  11-2706.44 2492.61   3
   4  -4 -10 2434.70 1866.68   2
  -4  -4  10 832.380 1451.16   3
   4  -4  -9-1715.17 1585.01   2
  -4  -4   9 292.260 1367.11   3
  -4  -4   8 21181.7 3774.68   3
   4  -4  -8 18304.8 3422.31   2
  -4  -4   7 626.098 919.705   4
   4  -4  -7 1864.94 1112.16   2
  -4  -4   7 3131.22 1917.82   3
  -4  -4   6 4800.56 1265.32   4
   4  -4  -6 3505.87 1232.24   2
  -4  -4   6 5033.64 1492.54   3
  -4  -4   5 8398.24 1662.56   4
  -4  -4   5 8454.51 1879.13   3
   4  -4  -5 11250.0 2263.58   2
   4  -4  -4 14655.8 2189.34   2
  -4  -4   4 13914.4 2473.16   4
  -4  -4   4 16583.7 2531.17   3
   4  -4  -3 67791.9 4308.24   2
  -4  -4   3 71147.9 5024.55   3
   4  -4  -2 161295. 5958.07   2
  -4  -4   2 162849. 7478.69   3
   4  -4  -1 2936.87 801.271   2
  -4  -4   1 5001.12 1399.77   3
  -4  -4   0 156658. 7281.50   3
  -4  -4   0 155651. 7378.62   1
  -4  -4  -1 59005.8 4689.07   1
  -4  -4  -1 54670.9 4334.57   3
  -4  -4  -2 55174.0 4789.59   1
  -4  -4  -3 71503.2 5726.82   1
  -4  -4  -4 164560. 9161.84   1
  -4  -4  -5-2065.10 1674.32   1
  -4  -4  -6 3058.50 1508.80   1
  -4  -4  -7 6573.12 2052.85   1
  -4  -4  -8 108447. 8705.68   1
  -4  -4  -9 16135.4 3453.72   1
  -4  -4 -10 11867.8 2955.29   1
  -4  -4 -11-688.472 1397.52   1
  -4  -4 -12 2819.13 2189.04   1
  -4  -4 -13-708.374 1592.22   1
  -4  -4 -14-1393.78 2288.45   1
  -4  -4 -15 506.874 1383.87   1
  -4  -4 -16 47.6646 1923.26   1
  -4  -3  18 1386.23 1717.38   3
  -4  -3  17-767.244 1794.35   3
  -4  -3  16 457.830 1442.49   3
  -4  -3  15 8562.68 3592.42   3
   4  -3 -14 740.313 1280.20   2
  -4  -3  14-1056.00 1960.23   3
   4  -3 -13 12413.5 3844.73   2
  -4  -3  13 17540.7 4144.64   3
  -4  -3  12-92.0181 1718.90   3
   4  -3 -12 1175.47 1513.97   2
   4  -3 -11 8384.63 2919.89   2
  -4  -3  11 6183.91 2584.34   3
   4  -3 -10 1915.86 1765.22   2
  -4  -3  10 3404.30 1235.68   4
  -4  -3  10 3534.66 2187.48   3
   4  -3  -9 80729.3 7282.37   2
  -4  -3   9 78250.1 7454.42   3
  -4  -3   9 75732.4 5385.53   4
   4  -3  -8 5803.75 1903.89   2
  -4  -3   8 6364.74 1741.28   4
  -4  -3   8 9017.41 2559.55   3
   4  -3  -7 6691.68 1852.42   2
  -4  -3   7 7988.51 2110.93   3
  -4  -3   7 7146.78 1807.42   4
   4  -3  -6 28353.0 3768.86   2
  -4  -3   6 27025.2 3357.10   4
  -4  -3   6 25258.1 3549.29   3
   4  -3  -5 54386.6 4622.00   2
  -4  -3   5 52228.8 4742.43   4
  -4  -3   5 54738.4 4874.57   3
   4  -3  -4 21500.3 2706.46   2
  -4  -3   4 21430.1 2784.95   3
  -4  -3   4 21849.5 3178.86   4
  -4  -3   3 27479.0 3545.42   4
  -4  -3   3 22726.1 2811.36   3
   4  -3  -3 26320.2 2717.00   2
   4  -3  -2 69439.8 4051.23   2
  -4  -3   2 83107.0 6102.82   4
  -4  -3   2 72739.6 4746.28   3
   4  -3  -1 652.736 451.850   2
  -4  -3   1 1115.58 862.089   3
  -4  -3   0 12289.7 2024.79   3
  -4  -3   0 11061.0 2026.73   1
  -4  -3  -1 1433.17 1054.29   1
  -4  -3  -1 1851.95 783.587   3
  -4  -3  -2 138692. 7483.53   1
  -4  -3  -3 5.76534 1172.49   1
  -4  -3  -4 7432.94 1933.80   1
  -4  -3  -5 32611.9 4112.16   1
  -4  -3  -6 18592.1 3504.04   1
  -4  -3  -7 14774.7 3091.13   1
  -4  -3  -8 2212.69 1204.23   1
  -4  -3  -9 6983.54 2292.18   1
  -4  -3 -10 3218.06 2141.04   1
  -4  -3 -11 1470.33 1235.38   1
  -4  -3 -12 74.4306 1068.25   1
  -4  -3 -13-941.136 2211.17   1
  -4  -3 -14 842.154 1729.91   1
  -4  -3 -15 708.073 1861.29   1
  -4  -3 -16 873.516 839.207   1
  -4  -3 -17 827.458 1274.96   1
  -4  -2  19-1464.97 1987.58   3
  -4  -2  18-2738.12 2187.44   3
  -4  -2  17 940.932 1913.39   3
  -4  -2  16 25.5067 1585.12   3
   4  -2 -15 593.237 1315.00   2
  -4  -2  15 7203.28 3126.51   3
   4  -2 -14-1337.00 2161.83   2
  -4  -2  14-1541.85 2454.87   3
   4  -2 -13-1897.13 2098.15   2
  -4  -2  13 4934.38 2770.13   3
   4  -2 -12 443.489 1162.44   2
  -4  -2  12 2252.41 1824.74   3
   4  -2 -11 18868.4 4216.15   2
  -4  -2  11 14852.6 3519.55   3
   4  -2 -10 986.393 1360.29   2
  -4  -2  10-307.521 817.731   4
  -4  -2  10 1246.73 1647.34   3
  -4  -2   9 22780.5 3189.34   4
   4  -2  -9 21535.8 3977.50   2
  -4  -2   9 21087.0 3773.61   3
   4  -2  -8 796.760 1243.94   2
  -4  -2   8 2019.65 1050.75   4
  -4  -2   8-1437.41 1290.44   3
   4  -2  -7 9213.26 2406.55   2
  -4  -2   7 4615.16 1394.55   4
  -4  -2   7 4828.10 1866.86   3
   4  -2  -6 4720.72 1649.77   2
  -4  -2   6 5177.05 1912.00   4
  -4  -2   6 5153.97 1398.47   3
   4  -2  -5 109583. 6771.41   2
  -4  -2   5 108855. 6567.68   3
  -4  -2   5 110609. 6969.37   4
  -4  -2   4 519.165 588.782   3
   4  -2  -4-74.5900 703.929   2
  -4  -2   4 772.348 854.553   4
   4  -2  -3 180764. 7358.49   2
  -4  -2   3 186070. 7686.36   3
   4  -2  -2 30051.0 2835.91   2
  -4  -2   2 35256.2 3242.97   3
  -4  -2   2 35951.3 4115.97   4
   4  -2  -1 3355.14 1073.72   2
  -4  -2   1 6456.17 2014.71   4
  -4  -2   1 4265.36 1163.09   3
  -4  -2   1 4507.32 1239.88   1
  -4  -2   0 6349.38 1574.88   1
  -4  -2   0 6186.58 1386.32   3
  -4  -2   0 4916.85 2038.49   4
  -4  -2  -1 165553. 7636.54   1
  -4  -2  -2 1433.65 821.058   1
  -4  -2  -3 108181. 6802.52   1
  -4  -2  -4 2077.14 853.608   1
  -4  -2  -5 6026.05 1939.90   1
  -4  -2  -6 482.655 1130.72   1
  -4  -2  -7 16504.3 3511.57   1
  -4  -2  -8 6417.16 2265.32   1
  -4  -2  -9 42110.7 5924.32   1
  -4  -2 -10 6181.52 2169.87   1
  -4  -2 -11 6089.37 2901.99   1
  -4  -2 -12 403.166 1271.46   1
  -4  -2 -13-197.994 1056.56   1
  -4  -2 -14 2400.40 2447.23   1
  -4  -2 -15 4412.19 2622.53   1
  -4  -2 -16-160.128 1828.42   1
  -4  -2 -17 242.791 1954.33   1
  -4  -1  19-735.980 1199.04   3
  -4  -1  18 1793.71 1973.80   3
  -4  -1  17-942.955 1228.92   3
  -4  -1  16 4537.15 2380.26   3
   4  -1 -15 3422.79 1864.89   2
  -4  -1  15 2836.97 2296.36   3
   4  -1 -14 1789.33 1905.37   2
  -4  -1  14-1188.96 1763.89   3
  -4  -1  13 7806.06 3143.90   3
   4  -1 -13 9975.11 3670.75   2
   4  -1 -12 7223.32 3226.24   2
  -4  -1  12 4142.93 2070.19   3
   4  -1 -11 16932.9 3794.07   2
  -4  -1  11 13834.4 3464.75   3
  -4  -1  10 4902.55 1322.37   4
  -4  -1  10 8524.74 2376.56   3
   4  -1  -9 64857.3 6678.95   2
  -4  -1   9 59304.2 6333.38   3
  -4  -1   9 59031.6 5213.10   4
   4  -1  -8 55509.9 5932.36   2
  -4  -1   8 60516.8 5837.01   3
  -4  -1   8 59020.1 5154.70   4
  -4  -1   7 2144.43 1048.68   4
   4  -1  -7-1463.82 1333.31   2
  -4  -1   7 655.867 1285.81   3
   4  -1  -6 44004.3 4753.76   2
  -4  -1   6 43122.9 4431.91   3
  -4  -1   6 42143.1 4267.01   4
  -4  -1   5 590.946 977.456   4
   4  -1  -5-390.213 960.839   2
  -4  -1   5-175.649 931.494   3
   4  -1  -4 28575.1 3315.39   2
  -4  -1   4 27419.6 2975.65   3
  -4  -1   4 36059.2 4013.01   4
   4  -1  -3 7304.84 1496.87   2
  -4  -1   3 8239.58 2145.68   4
  -4  -1   3 7921.33 1410.79   3
  -4  -1   2 98816.0 6666.96   4
   4  -1  -2 91534.6 5028.40   2
  -4  -1   2 90728.2 4920.26   3
  -4  -1   1 1500.73 519.221   1
   4  -1  -1 1403.93 771.334   2
  -4  -1   1 874.170 1073.51   4
  -4  -1   1 1284.92 677.550   3
  -4  -1   0 41966.9 4549.79   4
  -4  -1   0 37681.9 3084.14   3
  -4  -1   0 42066.9 3603.98   1
  -4  -1  -1 27459.7 3611.48   4
  -4  -1  -1 31406.1 3284.68   1
  -4  -1  -2 149327. 7528.50   1
  -4  -1  -3 45363.2 4319.16   1
  -4  -1  -4 3361.32 1445.63   1
  -4  -1  -5 17456.0 2898.83   1
  -4  -1  -6 21873.7 3731.46   1
  -4  -1  -7 1222.30 1197.59   1
  -4  -1  -8 1739.76 944.430   1
  -4  -1  -9 5434.57 2623.28   1
  -4  -1 -10 29209.8 4839.70   1
  -4  -1 -11 1878.80 2080.72   1
  -4  -1 -12 1754.87 1472.92   1
  -4  -1 -13 406.486 1619.56   1
  -4  -1 -14 3949.89 2704.74   1
  -4  -1 -15-746.508 1656.96   1
  -4  -1 -16 126.840 1524.05   1
  -4  -1 -17-577.360 1218.51   1
  -4   0  19-427.033 2240.99   3
  -4   0  18 238.206 1283.91   3
  -4   0  17 3645.79 2371.02   3
   4   0 -16 539.592 1863.73   2
  -4   0  16-6501.16 2975.15   3
   4   0 -15-1709.92 2421.33   2
  -4   0  15 2224.49 1607.58   3
   4   0 -14 4759.34 2794.41   2
  -4   0  14-1192.39 1775.06   3
   4   0 -13-2049.43 1752.69   2
  -4   0  13-476.588 1683.30   3
  -4   0  12 2116.94 1827.57   3
   4   0 -12 1899.69 1941.36   2
   4   0 -11-1095.46 1780.50   2
  -4   0  11 2908.30 1708.24   3
  -4   0  10 4051.78 1533.11   4
   4   0 -10 789.704 1556.48   2
  -4   0  10 1306.66 1315.16   3
  -4   0   9 1393.56 1219.52   4
   4   0  -9-754.334 1532.08   2
  -4   0   9-1899.93 1501.88   3
  -4   0   8 23314.5 3388.72   4
   4   0  -8 19245.1 3449.41   2
  -4   0   8 23406.4 3901.44   3
   4   0  -7 499.912 1214.31   2
  -4   0   7-365.000 734.124   4
  -4   0   7 1305.94 1232.83   3
   4   0  -6 1707.87 1614.14   2
  -4   0   6 1335.82 911.287   4
  -4   0   6 422.552 676.678   3
  -4   0   5-465.614 816.195   4
   4   0  -5-688.058 749.534   2
  -4   0   5-652.079 833.159   3
   4   0  -4 6353.94 1644.53   2
  -4   0   4 5362.06 1324.10   3
  -4   0   4 5661.37 1507.13   4
  -4   0   3 5.80411 1116.27   4
   4   0  -3-1089.31 1030.61   2
  -4   0   3 819.608 665.892   3
   4   0  -2 4731.54 1302.30   2
  -4   0   2 4676.93 1054.92   1
  -4   0   2 5273.50 1856.06   4
  -4   0   2 4739.81 993.836   3
  -4   0   1-651.750 518.152   1
  -4   0   1 78.8947 562.937   3
  -4   0   1-1509.86 1227.83   4
  -4   0   0 3738.83 1172.89   1
  -4   0   0 2456.00 1353.49   4
  -4   0   0 2784.91 868.510   3
  -4   0  -1-858.761 1040.78   4
  -4   0  -1 1064.47 801.826   1
  -4   0  -2 57865.4 4615.49   1
  -4   0  -2 54412.3 5173.32   4
  -4   0  -3 235.859 834.926   1
  -4   0  -4 247197. 10554.3   1
  -4   0  -5-1671.65 1588.25   1
  -4   0  -6 190.301 1167.43   1
  -4   0  -7-116.292 867.504   1
  -4   0  -8 396499. 16320.2   1
  -4   0  -9 1335.20 1391.09   1
  -4   0 -10 31274.6 4936.44   1
  -4   0 -11-900.547 1671.60   1
  -4   0 -12 1127.89 1735.08   1
  -4   0 -13 1610.35 1139.85   1
  -4   0 -14 978.803 1830.90   1
  -4   0 -15 1893.83 1707.46   1
  -4   0 -16 2583.65 2403.39   1
  -4   0 -17 575.871 1277.80   1
  -4   1  19-11622.7 4281.25   3
  -4   1  18-1727.75 1931.55   3
  -4   1  17-906.953 1440.76   3
  -4   1  16 114.882 1939.75   3
   4   1 -16 1275.22 2446.45   2
   4   1 -15 2075.64 1429.07   2
  -4   1  15 4034.24 2276.51   3
   4   1 -14 158.662 1572.62   2
  -4   1  14 1879.79 1857.28   3
   4   1 -13 7078.15 2910.26   2
  -4   1  13 6990.96 2920.94   3
   4   1 -12 5364.58 2609.30   2
  -4   1  12 4640.48 2342.65   3
   4   1 -11 16585.8 4041.49   2
  -4   1  11 17684.3 2816.77   4
  -4   1  11 16743.8 3965.04   3
   4   1 -10 5487.69 1985.79   2
  -4   1  10 9028.13 2139.53   4
  -4   1  10 8185.03 2319.55   3
   4   1  -9 66123.5 6966.76   2
  -4   1   9 59003.7 5371.73   4
  -4   1   9 59854.2 6217.27   3
  -4   1   8 55402.7 5112.72   4
   4   1  -8 61420.2 6408.00   2
  -4   1   8 54476.0 5586.63   3
  -4   1   7 310.930 686.564   4
   4   1  -7 493.120 1453.35   2
  -4   1   7 2283.03 1402.83   3
   4   1  -6 42342.6 4839.76   2
  -4   1   6 44842.8 4472.78   4
  -4   1   6 38074.7 3998.24   3
   4   1  -5-553.814 996.183   2
  -4   1   5-171.586 516.079   3
  -4   1   5-282.229 1130.93   4
   4   1  -4 29343.5 3450.61   2
  -4   1   4 28967.6 3593.66   4
  -4   1   4 24970.0 2680.55   3
   4   1  -3 9220.66 1744.40   2
  -4   1   3 10754.0 2250.77   4
  -4   1   3 7763.88 1312.82   3
  -4   1   3 10041.7 1383.78   1
   4   1  -2 94711.8 5417.01   2
  -4   1   2 95375.4 4650.67   1
  -4   1   2 95417.6 6616.87   4
  -4   1   2 88666.1 4429.28   3
  -4   1   1 1000.99 677.965   1
  -4   1   1 1083.68 401.990   3
  -4   1   0 39476.0 3457.82   1
  -4   1   0 44391.4 4612.22   4
  -4   1   0 37688.4 2850.06   3
  -4   1  -1 32269.2 3915.83   4
  -4   1  -1 28144.3 3038.74   1
  -4   1  -2 145512. 7230.66   1
  -4   1  -2 146479. 8416.46   4
  -4   1  -3 40622.4 4097.44   1
  -4   1  -3 40094.9 4420.82   4
  -4   1  -4 4820.12 1806.40   1
  -4   1  -5 14692.8 2811.30   1
  -4   1  -6 27004.6 3873.84   1
  -4   1  -7 885.192 1196.63   1
  -4   1  -8-351.206 1589.96   1
  -4   1  -9 4813.49 2414.36   1
  -4   1 -10 22264.2 4419.79   1
  -4   1 -11 1533.68 2155.98   1
  -4   1 -12 3614.28 2552.98   1
  -4   1 -13 358.236 1610.78   1
  -4   1 -14 2025.25 2038.16   1
  -4   1 -15-2190.02 1940.33   1
  -4   1 -16-1636.01 1786.47   1
  -4   1 -17-581.789 2504.49   1
  -4   1 -18-8.07007 1396.51   1
  -4   2  19-5304.37 2980.26   3
  -4   2  18 1320.13 1230.14   3
  -4   2  17 4205.42 2147.49   3
   4   2 -17 9230.50 4313.46   2
   4   2 -16 3283.50 3042.73   2
  -4   2  16 447.301 1099.36   3
   4   2 -15 2608.13 2279.60   2
  -4   2  15-39.5038 930.151   3
   4   2 -14 860.861 1778.50   2
  -4   2  14 605.289 1644.59   3
   4   2 -13 1886.51 1417.79   2
  -4   2  13-1235.48 1041.17   3
   4   2 -12-3580.20 1991.53   2
  -4   2  12-1196.44 905.154   3
  -4   2  11 15078.6 2764.68   4
   4   2 -11 14628.8 3600.18   2
  -4   2  11 13099.4 3361.13   3
  -4   2  10 982.217 1262.90   4
   4   2 -10 1424.57 1733.72   2
  -4   2  10 1616.73 1825.05   3
   4   2  -9 18406.0 3760.45   2
  -4   2   9 19810.1 3104.28   4
  -4   2   9 14082.3 3048.09   3
  -4   2   8 929.769 1057.36   4
   4   2  -8-806.493 1447.80   2
  -4   2   8-171.342 773.994   3
   4   2  -7 3975.78 2097.46   2
  -4   2   7 4242.56 1304.62   4
  -4   2   7 5890.16 1790.76   3
  -4   2   6 6112.32 1660.40   4
   4   2  -6 4108.32 1530.85   2
  -4   2   6 5093.74 1387.19   3
   4   2  -5 113679. 7300.95   2
  -4   2   5 115583. 7214.68   4
  -4   2   5 109519. 6006.27   3
   4   2  -4-1021.26 1190.66   2
  -4   2   4 793.071 651.328   4
  -4   2   4 961.950 669.085   3
  -4   2   4-51.7761 282.136   1
   4   2  -3 191670. 8433.52   2
  -4   2   3 187472. 6509.32   3
  -4   2   3 195052. 9308.68   4
  -4   2   3 191478. 6039.15   1
   4   2  -2 30101.5 3178.39   2
  -4   2   2 32762.7 2545.50   3
  -4   2   2 33209.0 3859.10   4
  -4   2   2 33821.7 2703.30   1
  -4   2   1 2805.08 859.859   1
  -4   2   1 4600.59 937.978   3
  -4   2   1 4339.54 1856.34   4
  -4   2   0 7494.76 2094.99   4
  -4   2   0 6668.16 1420.15   1
  -4   2  -1 158367. 7071.30   1
  -4   2  -1 159658. 8678.15   4
  -4   2  -2 3082.93 1624.00   4
  -4   2  -2 2120.34 949.457   1
  -4   2  -3 103070. 6608.29   1
  -4   2  -3 94753.3 6875.45   4
  -4   2  -4 5779.88 1914.45   1
  -4   2  -5 6083.93 1923.80   1
  -4   2  -6 35.7802 1172.07   1
  -4   2  -7 18450.1 3469.91   1
  -4   2  -8 10499.6 3005.60   1
  -4   2  -9 45331.5 5808.32   1
  -4   2 -10 8340.23 2764.38   1
  -4   2 -11 2753.58 1842.39   1
  -4   2 -12-1819.37 1979.89   1
  -4   2 -13-98.0587 1066.91   1
  -4   2 -14 477.275 1220.66   1
  -4   2 -15 1568.21 1519.70   1
  -4   2 -16 1949.42 2032.20   1
  -4   2 -17-2237.35 2498.84   1
  -4   2 -18-471.700 1587.36   1
  -4   3  19-4754.55 2752.15   3
  -4   3  18 3059.30 2712.32   3
   4   3 -17 3799.69 3120.66   2
  -4   3  17 149.967 1326.56   3
   4   3 -16 1611.49 2882.71   2
  -4   3  16 1137.13 987.604   3
   4   3 -15 12223.5 4604.83   2
  -4   3  15 6314.67 2644.61   3
   4   3 -14 408.420 2021.67   2
  -4   3  14-1628.23 1359.46   3
   4   3 -13 11891.0 3875.68   2
  -4   3  13 12708.7 3825.31   3
   4   3 -12 1174.50 1813.15   2
  -4   3  12 2176.47 2067.80   3
  -4   3  11 7993.82 2296.59   4
   4   3 -11 4755.30 2239.25   2
  -4   3  11 6375.07 2779.84   3
   4   3 -10 17.1514 1185.79   2
  -4   3  10 213.927 804.093   4
  -4   3  10 708.833 1279.90   3
   4   3  -9 83270.3 8028.61   2
  -4   3   9 71703.2 6085.58   4
  -4   3   9 65684.2 6359.12   3
  -4   3   8 10166.0 2268.77   4
   4   3  -8 8537.70 2362.93   2
  -4   3   8 4699.42 1747.13   3
  -4   3   7 7289.49 1964.41   4
   4   3  -7 5139.15 2021.13   2
  -4   3   7 6692.56 1692.95   3
   4   3  -6 33294.7 4253.24   2
  -4   3   6 26415.0 3658.07   4
  -4   3   6 29315.0 3329.50   3
   4   3  -5 51967.4 5040.34   2
  -4   3   5 58803.5 4328.55   3
  -4   3   5 58888.9 5254.04   4
   4   3  -4 22195.5 3072.08   2
  -4   3   4 24038.3 3389.85   4
  -4   3   4 21439.3 2308.56   3
  -4   3   4 20690.6 1751.84   1
   4   3  -3 24956.3 3195.97   2
  -4   3   3 25321.8 3419.11   4
  -4   3   3 23470.3 1986.05   1
  -4   3   3 24843.3 2301.35   3
   4   3  -2 71446.6 5067.14   2
  -4   3   2 79986.8 3939.96   1
  -4   3   2 72508.6 3527.47   3
  -4   3   2 85025.8 6006.87   4
  -4   3   1 203.008 395.167   3
  -4   3   1 582.343 419.520   1
  -4   3   0 12840.1 1926.74   1
  -4   3   0 13818.1 2789.37   4
  -4   3  -1 3241.43 1665.41   4
  -4   3  -1 1843.12 1097.01   1
  -4   3  -2 136833. 7064.79   1
  -4   3  -2 136048. 7949.81   4
  -4   3  -3 237.140 1094.03   4
  -4   3  -3 1921.42 720.673   1
  -4   3  -4 9926.71 2177.04   1
  -4   3  -4 9568.07 2334.66   4
  -4   3  -5 31264.9 4031.17   1
  -4   3  -6 16473.5 3338.05   1
  -4   3  -7 19328.4 3282.29   1
  -4   3  -8 4500.29 2348.98   1
  -4   3  -9 6274.41 2361.78   1
  -4   3 -10 5504.37 2723.15   1
  -4   3 -11 6104.35 2860.90   1
  -4   3 -12-317.022 964.877   1
  -4   3 -13 3275.13 2446.08   1
  -4   3 -14 1809.57 2139.42   1
  -4   3 -15 705.944 2465.44   1
  -4   3 -16 236.464 1696.39   1
  -4   3 -17 1680.09 2357.31   1
  -4   3 -18-1664.90 1482.26   1
  -4   4  19-13891.2 4567.34   3
  -4   4  18 268.998 1019.53   3
   4   4 -17 5944.71 3309.17   2
  -4   4  17-1937.02 2301.43   3
   4   4 -16-2726.04 2592.86   2
  -4   4  16 1171.79 1660.65   3
   4   4 -15-650.377 1333.44   2
  -4   4  15 82.4508 1659.77   3
   4   4 -14 5112.93 2678.34   2
  -4   4  14 4253.86 1572.83   3
  -4   4  13 1902.89 2012.98   3
   4   4 -13 3968.60 2794.35   2
  -4   4  12 11544.8 3059.21   3
   4   4 -12 12599.0 4008.39   2
  -4   4  11-644.199 938.961   3
   4   4 -11 2378.00 1816.11   2
   4   4 -11-149.613 1038.24   1
  -4   4  11-436.988 999.879   4
  -4   4  10 2258.70 2067.30   3
  -4   4  10 340.890 1238.74   4
   4   4 -10 301.468 1342.14   2
  -4   4   9-1226.85 1725.85   3
  -4   4   9-1136.18 1357.60   4
   4   4  -9-1270.76 1848.91   2
  -4   4   8 20576.1 3296.14   4
   4   4  -8 14485.6 2714.20   2
  -4   4   8 19773.9 3291.32   3
   4   4  -7 688.519 951.343   2
  -4   4   7 1322.92 1309.07   4
  -4   4   7 1068.07 973.002   3
   4   4  -6 8182.36 2368.54   2
  -4   4   6 7265.85 2143.83   4
  -4   4   6 4675.58 1249.47   3
   4   4  -5 12269.5 2614.50   2
  -4   4   5 5689.61 659.144   1
  -4   4   5 9915.97 2115.89   4
  -4   4   5 7838.58 812.478   1
  -4   4   5 10872.0 1867.19   3
   4   4  -4 13955.4 2530.59   2
  -4   4   4 17618.9 2928.21   4
  -4   4   4 16034.3 1348.72   1
  -4   4   4 16145.2 1824.36   3
   4   4  -3 75340.2 5536.08   2
  -4   4   3 72572.2 3345.28   1
  -4   4   3 71246.2 5895.50   4
  -4   4   3 67199.5 3456.03   3
  -4   4   2 177578. 5830.35   1
  -4   4   2 179821. 9056.81   4
   4   4  -2 164451. 7805.12   2
  -4   4   2 167840. 4904.07   3
  -4   4   1 4481.41 1091.14   1
  -4   4   1 4745.56 821.743   3
  -4   4   0 164396. 6796.14   1
  -4   4   0 159232. 8451.47   4
  -4   4  -1 54414.0 5018.67   4
  -4   4  -1 54605.4 4299.21   1
  -4   4  -2 51130.5 4348.84   1
  -4   4  -2 49134.7 4795.59   4
  -4   4  -3 63630.1 5232.46   1
  -4   4  -3 64737.8 5529.85   4
  -4   4  -4 163453. 8939.68   1
  -4   4  -4 159022. 8670.07   4
  -4   4  -5 19.6721 1072.19   4
  -4   4  -5 1791.56 1522.64   1
  -4   4  -6 1240.66 1315.26   1
  -4   4  -7 9174.50 2442.01   1
  -4   4  -8 106062. 9030.05   1
  -4   4  -9 12528.7 3145.31   1
  -4   4 -10 13813.7 3921.22   1
  -4   4 -11-2481.15 1900.96   1
  -4   4 -12 8447.52 3385.28   1
  -4   4 -13 1279.18 1705.32   1
  -4   4 -14-302.714 1750.00   1
  -4   4 -15 413.872 2215.15   1
  -4   4 -16-709.395 1856.74   1
  -4   4 -17-405.299 2790.56   1
  -4   4 -18-140.042 1074.81   1
  -4   5  19 2540.47 2519.77   3
  -4   5  18-372.818 1266.58   3
   4   5 -17-2110.13 2452.23   2
  -4   5  17-1580.33 2586.05   3
   4   5 -16-1336.11 2259.74   2
  -4   5  16 3702.13 2263.56   3
   4   5 -15 852.227 2544.99   2
  -4   5  15 557.232 1839.86   3
  -4   5  14 3247.26 2591.17   3
   4   5 -14 532.926 1893.18   2
  -4   5  13 2621.13 2331.65   3
   4   5 -13 1129.76 1316.15   2
  -4   5  12 4391.61 2144.87   3
  -4   5  12 4370.95 1545.54   4
   4   5 -12 1588.78 644.857   1
  -4   5  11 1233.14 1622.59   3
  -4   5  11 1453.87 925.095   4
   4   5 -11 2174.25 2095.98   2
   4   5 -11 1116.75 922.838   1
  -4   5  10 2751.41 1846.04   3
  -4   5  10 3616.45 1540.60   4
   4   5 -10 3844.14 1696.52   2
  -4   5   9 1596.57 1122.86   3
   4   5  -9 1724.94 1439.03   2
   4   5  -8 39235.4 5518.89   2
  -4   5   8 32681.0 4195.10   3
   4   5  -7 13897.2 3153.76   2
  -4   5   7 12875.7 2469.18   3
   4   5  -6 90757.8 7290.14   2
  -4   5   6 75241.9 5225.48   3
   4   5  -5 7843.53 2073.28   2
  -4   5   5 9131.31 1655.19   3
  -4   5   4 49969.1 2091.35   1
  -4   5   4 51297.9 3337.76   3
  -4   5   4 50114.8 2126.29   1
   4   5  -3 24715.7 3217.86   2
  -4   5   3 24273.9 1825.76   1
  -4   5   3 25402.2 3530.88   4
  -4   5   3 27244.8 2063.17   3
   4   5  -2 275084. 10374.1   2
  -4   5   2 284761. 7392.92   1
  -4   5   2 287017. 11879.0   4
  -4   5   2 272698. 5603.95   3
  -4   5   1 5271.29 1211.29   1
  -4   5   1 4579.90 1444.35   4
  -4   5   0 31901.7 2988.07   1
  -4   5   0 37765.0 4121.40   4
  -4   5  -1-1817.53 1514.25   4
  -4   5  -1-172.382 637.769   1
  -4   5  -2 100785. 6187.79   1
  -4   5  -2 109903. 7175.44   4
  -4   5  -3 50818.3 5089.80   4
  -4   5  -3 49880.9 4742.66   1
  -4   5  -4 4160.05 1659.10   1
  -4   5  -4 4559.22 1551.97   4
  -4   5  -5 7656.87 2188.14   1
  -4   5  -5 4869.12 1920.85   4
  -4   5  -6 7506.30 2394.73   1
  -4   5  -7 8751.59 2664.51   1
  -4   5  -8 926.722 1400.08   1
  -4   5  -9-1059.04 1094.99   1
  -4   5 -10 11115.1 3295.17   1
  -4   5 -11 2700.85 1952.81   1
  -4   5 -12 1567.92 1385.45   1
  -4   5 -13-725.713 1899.65   1
  -4   5 -14 4053.62 3297.54   1
  -4   5 -15 1436.86 1528.37   1
  -4   5 -16 1574.85 1549.02   1
  -4   5 -17 834.900 1996.46   1
  -4   5 -18-556.804 1587.90   1
  -4   6  18 691.091 1812.25   3
   4   6 -17-2260.84 1444.92   2
  -4   6  17-2185.99 1766.51   3
   4   6 -16-3411.46 2648.59   2
  -4   6  16 2325.49 2368.48   3
  -4   6  15 1905.91 1720.30   3
   4   6 -15 1056.06 1952.15   2
  -4   6  14 1829.26 1657.81   3
   4   6 -14-1868.96 1908.83   2
  -4   6  13 783.738 1446.64   3
   4   6 -13-2336.44 2642.11   2
  -4   6  12 3964.95 2177.06   3
   4   6 -12 58.3572 1198.65   1
   4   6 -12 1720.45 1733.54   2
  -4   6  12 6312.78 2405.64   4
  -4   6  11 2553.92 1952.01   3
   4   6 -11 2844.15 2615.37   2
   4   6 -11-756.095 1096.33   1
  -4   6  10 1833.52 1043.02   3
   4   6 -10 922.769 1230.81   2
   4   6 -10 111.708 813.828   1
  -4   6   9 4901.39 1657.15   3
   4   6  -9 6204.94 2304.38   2
  -4   6   8 1065.71 998.213   3
   4   6  -8-182.349 1779.74   2
   4   6  -7 9885.35 3045.45   2
  -4   6   7 12094.8 2294.80   3
   4   6  -6 2057.97 2228.42   2
  -4   6   6 214.738 520.723   3
   4   6  -5 26691.1 3902.29   2
  -4   6   5 26350.3 2675.14   3
   4   6  -4 5911.99 1439.46   2
  -4   6   4 7308.55 1162.17   3
   4   6  -3 174518. 8825.36   2
  -4   6   3 169816. 4638.49   3
  -4   6   3 167659. 4893.58   1
   4   6  -2 55651.7 4776.04   2
  -4   6   2 59384.6 2169.47   3
  -4   6   2 62476.4 5665.89   4
  -4   6   2 56763.6 3396.48   1
  -4   6   1 2958.79 917.091   1
  -4   6   1 4231.10 1935.62   4
  -4   6   0 31840.5 4015.62   4
  -4   6   0 32216.9 3085.35   1
  -4   6  -1 83947.5 6338.02   4
  -4   6  -1 90577.5 5614.10   1
  -4   6  -2 51645.4 4970.86   4
  -4   6  -2 51831.0 4459.24   1
  -4   6  -3 5183.21 1561.31   1
  -4   6  -3 5971.13 2094.13   4
  -4   6  -4 57418.9 5451.72   4
  -4   6  -4 61548.2 5688.13   1
  -4   6  -5 3343.59 1728.60   4
  -4   6  -5 4582.80 1845.41   1
  -4   6  -6-1281.68 1411.01   4
  -4   6  -6 1093.32 1793.27   1
  -4   6  -7-1762.94 1421.21   1
  -4   6  -8 27989.9 5091.68   1
  -4   6  -9 1766.01 1386.52   1
  -4   6 -10 8391.38 2983.84   1
  -4   6 -11 4375.67 2719.64   1
  -4   6 -12 4293.14 2730.66   1
  -4   6 -13-1872.72 2247.46   1
  -4   6 -14-869.237 2077.84   1
  -4   6 -15 39.5966 1152.41   1
  -4   6 -16-84.8107 1875.69   1
  -4   6 -17-1538.11 2236.09   1
  -4   6 -18 1747.73 1488.93   1
   4   7 -17 5218.10 3162.78   2
  -4   7  17 2164.29 1966.88   3
   4   7 -16 1208.09 1767.35   2
  -4   7  16 155.973 1224.09   3
  -4   7  15 9653.84 3567.00   3
   4   7 -15 14323.6 4436.25   2
  -4   7  14 4506.66 2006.64   3
   4   7 -14 5266.24 2924.03   2
  -4   7  13 6250.70 2977.67   3
   4   7 -13 10199.6 3717.80   2
  -4   7  12-468.575 1054.31   3
   4   7 -12 705.072 1862.30   2
   4   7 -12-2891.20 1704.71   1
  -4   7  11 11452.6 3186.85   3
   4   7 -11 11066.4 3110.77   2
   4   7 -11 4989.23 1890.11   1
  -4   7  10 5380.43 1983.92   3
   4   7 -10 4451.22 2379.58   2
   4   7 -10 2087.19 1519.13   1
   4   7  -9 76533.9 7895.07   2
  -4   7   9 69491.1 6509.09   3
  -4   7   8 2644.00 1424.05   3
   4   7  -8 2344.56 1268.50   2
  -4   7   7 8277.90 1829.08   3
   4   7  -7 9939.09 2598.86   2
   4   7  -6 22255.9 4005.20   2
  -4   7   6 21233.2 2720.02   3
   4   7  -5 66454.5 5998.38   2
  -4   7   5 61637.0 3931.68   3
   4   7  -4 657.511 1394.27   2
  -4   7   4 18.7530 293.750   3
   4   7  -3 36438.9 4036.45   2
  -4   7   3 35816.9 1883.40   3
  -4   7   3 36302.5 2318.50   1
   4   7  -2 61.1238 806.207   2
  -4   7   2 1235.34 745.017   1
  -4   7   1 9242.86 2248.05   4
  -4   7   1 7025.62 1395.90   1
  -4   7   0 101.480 904.858   4
  -4   7   0 127.984 762.083   1
  -4   7  -1 16397.4 3062.33   4
  -4   7  -1 18104.3 2721.87   1
  -4   7  -2 7385.54 1910.50   4
  -4   7  -2 10482.5 2147.48   1
  -4   7  -3 4193.37 1581.46   4
  -4   7  -3 5386.99 1888.32   1
  -4   7  -4-604.071 845.584   4
  -4   7  -4 1153.58 1103.76   1
  -4   7  -5 4062.54 1565.28   4
  -4   7  -5 4852.45 1545.77   1
  -4   7  -6 19604.8 2986.06   4
  -4   7  -6 17948.8 3542.30   1
  -4   7  -7 29687.6 5155.06   1
  -4   7  -8 1657.88 1402.20   1
  -4   7  -9-509.057 1625.88   1
  -4   7 -10-514.804 1784.50   1
  -4   7 -11-304.377 1571.04   1
  -4   7 -12 1262.85 1596.51   1
  -4   7 -13-1158.67 1859.64   1
  -4   7 -14-3104.09 2227.13   1
  -4   7 -15 2424.47 2437.12   1
  -4   7 -16 3382.72 3280.05   1
  -4   7 -17 2790.67 2254.17   1
  -4   7 -18 768.804 2017.78   1
   4   8 -17 647.175 2366.22   2
  -4   8  17 18.6877 1331.82   3
  -4   8  16 3988.80 2653.57   3
   4   8 -16-596.400 1680.35   2
  -4   8  15 4601.55 2800.81   3
   4   8 -15-205.389 2088.07   2
  -4   8  14-1191.27 1743.42   3
   4   8 -14 3872.81 3279.24   2
  -4   8  13 1901.99 1422.10   3
   4   8 -13 4895.86 2839.11   2
   4   8 -13 4493.32 2855.82   1
   4   8 -12 9514.42 3494.42   2
  -4   8  12 4567.28 2303.97   3
   4   8 -12 3106.41 2382.92   1
   4   8 -11-2348.48 2601.46   2
   4   8 -11 356.503 1377.06   1
   4   8 -10-3515.73 2004.42   2
   4   8 -10 581.462 1162.27   1
   4   8  -9 3323.67 2220.17   2
  -4   8   8 5728.83 1854.20   3
   4   8  -8 6706.84 2000.47   2
  -4   8   7 99.7441 609.314   3
   4   8  -7-294.638 1881.69   2
   4   8  -6 5062.67 2179.10   2
  -4   8   6 4226.92 1408.56   3
   4   8  -5 6897.91 2142.10   2
  -4   8   5 7721.36 1416.24   3
   4   8  -4 25772.2 3807.85   2
  -4   8   4 21462.6 1792.74   3
   4   8  -3 120656. 7705.60   2
  -4   8   3 112520. 2764.47   3
  -4   8   3 118427. 4179.53   1
   4   8  -2 11549.1 2175.28   2
  -4   8   2 12218.1 1636.25   1
  -4   8   1 18475.6 2306.17   1
  -4   8   0 100200. 7356.77   4
  -4   8   0 99287.4 5865.30   1
  -4   8  -1 55626.1 4753.86   1
  -4   8  -1 61812.3 5724.51   4
  -4   8  -2 4026.61 1453.34   4
  -4   8  -2 5676.05 1837.01   1
  -4   8  -3 33831.5 4152.35   4
  -4   8  -3 34257.9 4266.58   1
  -4   8  -4 55508.6 5258.48   4
  -4   8  -4 60216.2 5851.94   1
  -4   8  -5 6242.19 2075.22   4
  -4   8  -5 1681.52 1036.96   1
  -4   8  -6-445.380 1560.75   1
  -4   8  -6-118.047 900.448   4
  -4   8  -7 8432.56 2153.39   4
  -4   8  -7 13071.2 3178.67   1
  -4   8  -8 26027.6 4510.50   1
  -4   8  -9 14006.3 3842.90   1
  -4   8 -10 5512.47 2890.20   1
  -4   8 -11 530.392 2038.51   1
  -4   8 -12 6804.83 2661.39   1
  -4   8 -13 2306.37 2184.13   1
  -4   8 -14 1678.27 2304.15   1
  -4   8 -15 296.957 1324.66   1
  -4   8 -16 62.6596 3062.65   1
  -4   8 -17 1054.51 1524.47   1
   4   9 -17 3563.14 2883.34   2
  -4   9  16 3579.59 2943.87   3
   4   9 -16 323.246 1626.24   2
  -4   9  15 1827.62 2659.03   3
   4   9 -15 3231.57 2603.28   2
  -4   9  14-3321.15 2740.69   3
   4   9 -14 3463.03 2488.95   2
  -4   9  13 760.686 1705.07   3
   4   9 -13 225.784 1662.13   1
   4   9 -13 688.869 1690.73   2
   4   9 -12 3003.62 2585.22   1
   4   9 -12 483.620 2263.12   2
   4   9 -11 1818.77 1879.10   2
   4   9 -11 248.222 1015.66   1
   4   9 -10-1494.78 2280.21   2
   4   9 -10 371.111 1046.63   1
   4   9  -9 7814.84 2587.76   2
   4   9  -8 18886.0 4090.65   2
   4   9  -7 41785.3 5590.55   2
   4   9  -6 47803.0 5619.62   2
  -4   9   6 42234.4 3715.81   3
   4   9  -5 93.7546 1449.85   2
  -4   9   5 524.361 502.610   3
   4   9  -4 22073.8 3493.11   2
  -4   9   4 25082.9 1804.43   3
   4   9  -3 48338.7 5183.33   2
  -4   9   3 45892.4 2732.09   1
   4   9  -2 137617. 8183.59   2
  -4   9   2 125154. 5451.36   1
  -4   9   1 25845.4 2893.59   1
  -4   9   0 5817.90 1287.32   1
  -4   9  -1 2436.64 1035.85   1
[truncated: 464,474 more chars]
