# Supplementary material for: Cobaloximes as Building Blocks in Halogen-Bonded Cocrystals
Source: Materials (Basel). 2020 May 21;13(10):2370. doi: 10.3390/ma13102370 (PMC7287722; doi:10.3390/ma13102370)
Supplement: Supplementary file 1 [file materials-13-02370-s001.zip › materials_804374- supplement-final.docx/I_12tfib.cif]

 
data_I12tfib

_vrf_PLAT910_I12tfib
;
PROBLEM: Missing # of FCF Reflection(s) Below Theta(Min).         11 Note  
RESPONSE: These reflections either have masked by the beamstop or have 
too high intensity (overflow), hence they have not been measured.
;
 
_audit_creation_method            'SHELXL-2018/3'
_shelx_SHELXL_version_number      '2018/3'
_chemical_name_systematic         ?
_chemical_name_common             ?
_chemical_melting_point           ?
_chemical_formula_moiety          'C13 H19 Br Co N5 O4, C6 F4 I2'
_chemical_formula_sum
 'C19 H19 Br Co F4 I2 N5 O4' 
_chemical_formula_weight          850.03

loop_
 _atom_type_symbol
 _atom_type_description
 _atom_type_scat_dispersion_real
 _atom_type_scat_dispersion_imag
 _atom_type_scat_source
 'C'  'C'   0.0033   0.0016
 'International Tables Vol C Tables 4.2.6.8 and 6.1.1.4'
 'H'  'H'   0.0000   0.0000
 'International Tables Vol C Tables 4.2.6.8 and 6.1.1.4'
 'N'  'N'   0.0061   0.0033
 'International Tables Vol C Tables 4.2.6.8 and 6.1.1.4'
 'O'  'O'   0.0106   0.0060
 'International Tables Vol C Tables 4.2.6.8 and 6.1.1.4'
 'F'  'F'   0.0171   0.0103
 'International Tables Vol C Tables 4.2.6.8 and 6.1.1.4'
 'Co'  'Co'   0.3494   0.9721
 'International Tables Vol C Tables 4.2.6.8 and 6.1.1.4'
 'Br'  'Br'  -0.2901   2.4595
 'International Tables Vol C Tables 4.2.6.8 and 6.1.1.4'
 'I'  'I'  -0.4742   1.8119
 'International Tables Vol C Tables 4.2.6.8 and 6.1.1.4'
 
_space_group_crystal_system       monoclinic
_space_group_IT_number            4
_space_group_name_H-M_alt         'P 21'
_space_group_name_Hall            'P 2yb'
 
_shelx_space_group_comment
;
The symmetry employed for this shelxl refinement is uniquely defined
by the following loop, which should always be used as a source of
symmetry information in preference to the above space-group names.
They are only intended as comments.
;
 
loop_
 _space_group_symop_operation_xyz
 'x, y, z'
 '-x, y+1/2, -z'
 
_cell_length_a                    8.9048(5)
_cell_length_b                    15.6550(5)
_cell_length_c                    10.0166(5)
_cell_angle_alpha                 90
_cell_angle_beta                  110.215(6)
_cell_angle_gamma                 90
_cell_volume                      1310.35(12)
_cell_formula_units_Z             2
_cell_measurement_temperature     295(2)
_cell_measurement_reflns_used   5192
_cell_measurement_theta_min     3.8911
_cell_measurement_theta_max     37.5366
 
_exptl_crystal_description        block
_exptl_crystal_colour             brown
_exptl_crystal_density_meas       ?
_exptl_crystal_density_method     ?
_exptl_crystal_density_diffrn     2.154          
_exptl_crystal_F_000              808
_exptl_transmission_factor_min    ?
_exptl_transmission_factor_max    ?
_exptl_crystal_size_max           0.38
_exptl_crystal_size_mid           0.30
_exptl_crystal_size_min           0.25
_exptl_absorpt_coefficient_mu     4.599
_shelx_estimated_absorpt_T_min    ?
_shelx_estimated_absorpt_T_max    ?
_exptl_absorpt_correction_T_min                   0.45392
_exptl_absorpt_correction_T_max                   1.00000
_exptl_absorpt_correction_type            'multi-scan'
_exptl_absorpt_process_details
;
CrysAlis RED, Oxford Diffraction Ltd.,
Version 1.171.32.29 (release 10-06-2008 CrysAlis171 .NET)
(compiled Jun 10 2008,16:49:55)
Empirical absorption correction using spherical harmonics,
 implemented in SCALE3 ABSPACK scaling algorithm.
;
_exptl_absorpt_special_details    ?
_diffrn_ambient_temperature       295(2)
_diffrn_radiation_wavelength      0.71073
_diffrn_radiation_type            MoK\a
_diffrn_source                    'Enhance (Mo) X-ray Source'
_diffrn_measurement_device_type   
;
Oxford Diffraction Xcalibur CCD
diffractometer
;
_diffrn_measurement_method        'omega scan'
_diffrn_detector_area_resol_mean  ?
_diffrn_reflns_number             9044
_diffrn_reflns_av_unetI/netI      0.0581
_diffrn_reflns_av_R_equivalents   0.0348
_diffrn_reflns_limit_h_min        -10
_diffrn_reflns_limit_h_max        10
_diffrn_reflns_limit_k_min        -18
_diffrn_reflns_limit_k_max        18
_diffrn_reflns_limit_l_min        -11
_diffrn_reflns_limit_l_max        11
_diffrn_reflns_theta_min          3.999
_diffrn_reflns_theta_max          24.996
_diffrn_reflns_theta_full         24.996
_diffrn_measured_fraction_theta_max   0.994
_diffrn_measured_fraction_theta_full  0.994
_diffrn_reflns_Laue_measured_fraction_max    0.994
_diffrn_reflns_Laue_measured_fraction_full   0.994
_diffrn_reflns_point_group_measured_fraction_max   0.989
_diffrn_reflns_point_group_measured_fraction_full  0.989
_reflns_number_total              4575
_reflns_number_gt                 3622
_reflns_threshold_expression      'I > 2\s(I)'
_reflns_Friedel_coverage          0.913
_reflns_Friedel_fraction_max      0.982
_reflns_Friedel_fraction_full     0.982
 
_reflns_special_details
;
 Reflections were merged by SHELXL according to the crystal
 class for the calculation of statistics and refinement.
 
 _reflns_Friedel_fraction is defined as the number of unique
 Friedel pairs measured divided by the number that would be
 possible theoretically, ignoring centric projections and
 systematic absences.

Due to the conjunction of a 
strong hydrogen bond in which hydrogen is stretched along the bond 
and close proximity of two heavy atoms, we have not found single 
significant maximum in electron difference maps ascribable to this 
hydrogen atom in any of the refinements. Consequently, hydrogen atoms 
are placed at calculated positions.
;
 
_computing_data_collection        
;
        CrysAlis CCD, Oxford Diffraction Ltd.,
        Version 1.171.32.29 (release 10-06-2008 CrysAlis171 .NET)
        (compiled Jun 10 2008,16:49:55)
;
_computing_cell_refinement        
;
        CrysAlis RED, Oxford Diffraction Ltd.,
        Version 1.171.32.29 (release 10-06-2008 CrysAlis171 .NET)
        (compiled Jun 10 2008,16:49:55)
;
_computing_data_reduction         
;
        CrysAlis RED, Oxford Diffraction Ltd.,
        Version 1.171.32.29 (release 10-06-2008 CrysAlis171 .NET)
        (compiled Jun 10 2008,16:49:55)
;
_computing_structure_solution   'SHELXS-97 (Sheldrick, 1990)'
_computing_structure_refinement 'SHELXL-2014/7 (Sheldrick, 2014)'
_computing_molecular_graphics   'MERCURY (C.F. Macrae et al , 2008)' 
_computing_publication_material 'SHELXL-2014/7 (Sheldrick, 2014)'
_refine_special_details           ?
_refine_ls_structure_factor_coef  Fsqd
_refine_ls_matrix_type            full
_refine_ls_weighting_scheme       calc
_refine_ls_weighting_details
'w=1/[\s^2^(Fo^2^)+(0.0418P)^2^] where P=(Fo^2^+2Fc^2^)/3'
_atom_sites_solution_primary      ?
_atom_sites_solution_secondary    ?
_atom_sites_solution_hydrogens    geom
_refine_ls_hydrogen_treatment     constr
_refine_ls_extinction_method      none
_refine_ls_extinction_coef        .
_refine_ls_abs_structure_details
;
 Flack x determined using 1450 quotients [(I+)-(I-)]/[(I+)+(I-)]
 (Parsons, Flack and Wagner, Acta Cryst. B69 (2013) 249-259).
;
_refine_ls_abs_structure_Flack    -0.030(15)
_chemical_absolute_configuration  ?
_refine_ls_number_reflns          4575
_refine_ls_number_parameters      329
_refine_ls_number_restraints      1
_refine_ls_R_factor_all           0.0458
_refine_ls_R_factor_gt            0.0345
_refine_ls_wR_factor_ref          0.0732
_refine_ls_wR_factor_gt           0.0712
_refine_ls_goodness_of_fit_ref    0.896
_refine_ls_restrained_S_all       0.896
_refine_ls_shift/su_max           0.000
_refine_ls_shift/su_mean          0.000
 
loop_
 _atom_site_label
 _atom_site_type_symbol
 _atom_site_fract_x
 _atom_site_fract_y
 _atom_site_fract_z
 _atom_site_U_iso_or_equiv
 _atom_site_adp_type
 _atom_site_occupancy
 _atom_site_site_symmetry_order  
 _atom_site_calc_flag
 _atom_site_refinement_flags_posn
 _atom_site_refinement_flags_adp
 _atom_site_refinement_flags_occupancy
 _atom_site_disorder_assembly
 _atom_site_disorder_group
I001 I 0.81858(9) 1.03593(5) 0.04001(9) 0.0598(2) Uani 1 1 d . . . . .
I002 I 0.58606(11) 1.21636(4) 0.08933(10) 0.0693(3) Uani 1 1 d . . . . .
Br03 Br 0.05820(13) 1.09665(6) 0.85060(11) 0.0459(3) Uani 1 1 d . . . . .
Co04 Co 0.07933(14) 0.99067(7) 0.68602(13) 0.0304(3) Uani 1 1 d . . . . .
O2 O 0.4165(7) 1.0065(4) 0.8167(7) 0.0502(18) Uani 1 1 d . . . . .
H2 H 0.390900 0.969108 0.862005 0.075 Uiso 1 1 calc R U . . .
F4 F 0.6797(9) 0.8754(4) 0.1467(9) 0.084(2) Uani 1 1 d . . . . .
O4 O -0.2600(8) 0.9813(5) 0.5587(8) 0.058(2) Uani 1 1 d . . . . .
H4 H -0.234121 1.017090 0.510897 0.086 Uiso 1 1 calc R U . . .
F3 F 0.4611(11) 0.8528(5) 0.2689(10) 0.097(3) Uani 1 1 d . . . . .
O1 O -0.1274(9) 1.0860(5) 0.4523(8) 0.0550(19) Uani 1 1 d . . . . .
F1 F 0.3516(11) 1.1443(5) 0.2315(11) 0.096(3) Uani 1 1 d . . . . .
O3 O 0.2824(8) 0.9001(4) 0.9239(7) 0.0484(18) Uani 1 1 d . . . . .
N2 N 0.1312(9) 0.9103(5) 0.8368(8) 0.0352(18) Uani 1 1 d . . . . .
N013 N 0.1086(9) 0.9021(5) 0.5574(8) 0.0335(18) Uani 1 1 d . . . . .
F2 F 0.2962(11) 0.9912(6) 0.3132(10) 0.106(3) Uani 1 1 d . . . . .
N1 N -0.1282(9) 0.9517(5) 0.6613(8) 0.0381(19) Uani 1 1 d . . . . .
N3 N 0.2862(8) 1.0341(6) 0.7118(8) 0.0374(18) Uani 1 1 d . . . . .
C1 C 0.0114(13) 0.8708(6) 0.8530(11) 0.039(3) Uani 1 1 d . . . . .
N4 N 0.0243(10) 1.0729(5) 0.5366(8) 0.038(2) Uani 1 1 d . . . . .
C019 C 0.0295(15) 0.8088(7) 0.9718(13) 0.062(3) Uani 1 1 d . . . . .
H01A H 0.094990 0.833771 1.060334 0.093 Uiso 1 1 calc R U . . .
H01B H 0.079233 0.757424 0.955076 0.093 Uiso 1 1 calc R U . . .
H01C H -0.073946 0.795467 0.976061 0.093 Uiso 1 1 calc R U . . .
C020 C 0.6024(14) 0.9433(7) 0.1695(12) 0.054(3) Uani 1 1 d . . . . .
C021 C -0.1432(12) 0.8948(6) 0.7483(12) 0.041(2) Uani 1 1 d . . . . .
C022 C 0.2674(15) 0.7910(8) 0.5105(14) 0.062(3) Uani 1 1 d . . . . .
H022 H 0.361142 0.759021 0.542099 0.074 Uiso 1 1 calc R U . . .
C023 C 0.1147(18) 1.1839(7) 0.4095(14) 0.067(4) Uani 1 1 d . . . . .
H02A H 0.002319 1.190148 0.357734 0.101 Uiso 1 1 calc R U . . .
H02B H 0.168532 1.167812 0.345164 0.101 Uiso 1 1 calc R U . . .
H02C H 0.157265 1.237130 0.454260 0.101 Uiso 1 1 calc R U . . .
C024 C 0.4073(16) 1.0001(8) 0.2528(13) 0.064(3) Uani 1 1 d . . . . .
C025 C -0.0047(13) 0.8823(7) 0.4342(11) 0.051(3) Uani 1 1 d . . . . .
H025 H -0.100575 0.912490 0.405713 0.061 Uiso 1 1 calc R U . . .
C026 C 0.0164(15) 0.8184(8) 0.3483(12) 0.059(3) Uani 1 1 d . . . . .
H026 H -0.064836 0.806194 0.262836 0.071 Uiso 1 1 calc R U . . .
C027 C 0.5510(13) 1.0919(7) 0.1485(11) 0.044(3) Uani 1 1 d . . . . .
C028 C 0.6410(11) 1.0237(6) 0.1297(10) 0.041(2) Uani 1 1 d . . . . .
C029 C 0.4904(15) 0.9325(7) 0.2313(12) 0.059(3) Uani 1 1 d . . . . .
C030 C -0.2978(15) 0.8589(8) 0.7417(16) 0.071(4) Uani 1 1 d . . . . .
H03A H -0.365094 0.852222 0.644063 0.106 Uiso 1 1 calc R U . . .
H03B H -0.348346 0.896763 0.788683 0.106 Uiso 1 1 calc R U . . .
H03C H -0.281152 0.804264 0.788055 0.106 Uiso 1 1 calc R U . . .
C031 C 0.2965(13) 1.0931(6) 0.6256(11) 0.044(3) Uani 1 1 d . . . . .
C032 C 0.2435(13) 0.8590(7) 0.5929(12) 0.050(3) Uani 1 1 d . . . . .
H032 H 0.326295 0.873988 0.675753 0.060 Uiso 1 1 calc R U . . .
C033 C 0.1400(13) 1.1155(6) 0.5219(11) 0.043(3) Uani 1 1 d . . . . .
C034 C 0.4526(15) 1.1321(8) 0.6364(16) 0.071(4) Uani 1 1 d . . . . .
H03D H 0.534153 1.088889 0.661641 0.106 Uiso 1 1 calc R U . . .
H03E H 0.479589 1.175770 0.708000 0.106 Uiso 1 1 calc R U . . .
H03F H 0.444662 1.156677 0.546423 0.106 Uiso 1 1 calc R U . . .
C035 C 0.4373(15) 1.0793(7) 0.2097(13) 0.057(3) Uani 1 1 d . . . . .
C036 C 0.1539(15) 0.7732(7) 0.3866(12) 0.054(3) Uani 1 1 d . . . . .
H036 H 0.169019 0.730608 0.327751 0.064 Uiso 1 1 calc R U . . .
 
loop_
 _atom_site_aniso_label
 _atom_site_aniso_U_11
 _atom_site_aniso_U_22
 _atom_site_aniso_U_33
 _atom_site_aniso_U_23
 _atom_site_aniso_U_13
 _atom_site_aniso_U_12
I001 0.0442(4) 0.0659(5) 0.0717(5) -0.0236(4) 0.0231(4) 0.0002(4)
I002 0.0983(7) 0.0398(4) 0.0907(6) 0.0034(4) 0.0591(5) 0.0066(4)
Br03 0.0610(7) 0.0368(5) 0.0465(6) -0.0045(5) 0.0271(5) 0.0019(5)
Co04 0.0309(7) 0.0300(6) 0.0313(7) 0.0009(5) 0.0121(5) -0.0013(5)
O2 0.030(4) 0.058(5) 0.055(4) -0.001(4) 0.006(3) -0.005(3)
F4 0.087(5) 0.043(4) 0.114(6) -0.008(4) 0.023(5) 0.016(4)
O4 0.031(4) 0.074(5) 0.059(5) 0.001(4) 0.004(4) 0.007(4)
F3 0.130(7) 0.054(4) 0.105(6) 0.023(4) 0.038(5) -0.012(4)
O1 0.055(5) 0.056(4) 0.046(4) 0.007(4) 0.008(4) 0.014(4)
F1 0.117(7) 0.064(5) 0.155(8) -0.010(5) 0.107(7) 0.008(4)
O3 0.043(4) 0.049(4) 0.044(4) 0.008(3) 0.002(3) 0.003(4)
N2 0.038(5) 0.031(4) 0.038(5) -0.002(4) 0.015(4) -0.003(4)
N013 0.031(4) 0.039(4) 0.034(5) 0.001(4) 0.015(4) -0.001(4)
F2 0.129(7) 0.094(6) 0.136(8) 0.004(6) 0.097(7) -0.021(6)
N1 0.030(5) 0.046(5) 0.042(5) -0.008(4) 0.017(4) -0.002(4)
N3 0.029(4) 0.043(4) 0.040(5) -0.005(4) 0.012(4) 0.000(4)
C1 0.058(7) 0.031(5) 0.044(6) -0.001(4) 0.038(6) 0.007(5)
N4 0.045(5) 0.036(4) 0.036(5) 0.003(4) 0.018(4) 0.008(4)
C019 0.079(9) 0.051(6) 0.079(9) 0.021(6) 0.056(7) 0.008(6)
C020 0.054(7) 0.042(6) 0.051(7) -0.007(5) -0.001(6) 0.004(6)
C021 0.041(6) 0.035(5) 0.055(7) -0.013(5) 0.026(5) -0.008(5)
C022 0.060(8) 0.059(7) 0.071(9) -0.013(6) 0.029(7) 0.021(6)
C023 0.103(11) 0.050(7) 0.069(9) 0.016(6) 0.055(8) 0.007(7)
C024 0.073(9) 0.074(9) 0.055(8) -0.003(7) 0.038(7) -0.005(7)
C025 0.047(7) 0.066(7) 0.033(6) -0.008(5) 0.004(5) 0.011(6)
C026 0.054(8) 0.077(8) 0.038(6) -0.018(6) 0.005(5) 0.012(7)
C027 0.053(7) 0.039(5) 0.043(6) -0.001(5) 0.021(5) -0.005(5)
C028 0.034(5) 0.043(6) 0.041(6) -0.011(5) 0.006(4) -0.007(5)
C029 0.067(8) 0.051(7) 0.051(7) 0.012(6) 0.013(7) -0.009(7)
C030 0.062(9) 0.063(7) 0.111(12) -0.032(8) 0.061(8) -0.025(7)
C031 0.055(7) 0.034(5) 0.053(7) -0.003(5) 0.031(6) -0.009(5)
C032 0.039(7) 0.050(6) 0.055(7) -0.018(5) 0.009(5) -0.003(5)
C033 0.058(7) 0.037(5) 0.041(6) 0.003(5) 0.027(6) 0.009(5)
C034 0.070(9) 0.059(7) 0.100(11) -0.011(7) 0.051(8) -0.026(7)
C035 0.066(8) 0.048(7) 0.067(8) -0.004(6) 0.036(7) 0.005(6)
C036 0.071(8) 0.051(6) 0.047(7) -0.017(5) 0.029(7) -0.005(6)
 
_geom_special_details
;
 All esds (except the esd in the dihedral angle between two l.s. planes)
 are estimated using the full covariance matrix.  The cell esds are taken
 into account individually in the estimation of esds in distances, angles
 and torsion angles; correlations between esds in cell parameters are only
 used when they are defined by crystal symmetry.  An approximate (isotropic)
 treatment of cell esds is used for estimating esds involving l.s. planes.
;
 
loop_
 _geom_bond_atom_site_label_1
 _geom_bond_atom_site_label_2
 _geom_bond_distance
 _geom_bond_site_symmetry_2
 _geom_bond_publ_flag
I001 C028 2.080(10) . ?
I002 C027 2.091(10) . ?
Br03 Co04 2.3916(15) . ?
Co04 N1 1.879(8) . ?
Co04 N3 1.896(8) . ?
Co04 N2 1.896(8) . ?
Co04 N4 1.906(8) . ?
Co04 N013 1.970(7) . ?
O2 N3 1.339(10) . ?
F4 C020 1.329(13) . ?
O4 N1 1.347(9) . ?
F3 C029 1.354(13) . ?
O1 N4 1.339(10) . ?
F1 C035 1.334(13) . ?
O3 N2 1.337(10) . ?
N2 C1 1.291(12) . ?
N013 C032 1.315(12) . ?
N013 C025 1.333(12) . ?
F2 C024 1.333(13) . ?
N1 C021 1.286(12) . ?
N3 C031 1.289(12) . ?
C1 C021 1.461(15) . ?
C1 C019 1.501(14) . ?
N4 C033 1.278(13) . ?
C020 C029 1.354(17) . ?
C020 C028 1.398(15) . ?
C021 C030 1.467(15) . ?
C022 C036 1.331(16) . ?
C022 C032 1.407(15) . ?
C023 C033 1.512(15) . ?
C024 C029 1.351(17) . ?
C024 C035 1.369(16) . ?
C025 C026 1.374(15) . ?
C026 C036 1.350(16) . ?
C027 C035 1.367(15) . ?
C027 C028 1.387(14) . ?
C031 C033 1.465(15) . ?
C031 C034 1.487(15) . ?
 
loop_
 _geom_angle_atom_site_label_1
 _geom_angle_atom_site_label_2
 _geom_angle_atom_site_label_3
 _geom_angle
 _geom_angle_site_symmetry_1
 _geom_angle_site_symmetry_3
 _geom_angle_publ_flag
N1 Co04 N3 177.9(4) . . ?
N1 Co04 N2 81.2(4) . . ?
N3 Co04 N2 99.9(4) . . ?
N1 Co04 N4 98.1(4) . . ?
N3 Co04 N4 80.7(4) . . ?
N2 Co04 N4 178.7(3) . . ?
N1 Co04 N013 91.8(3) . . ?
N3 Co04 N013 90.0(3) . . ?
N2 Co04 N013 90.1(3) . . ?
N4 Co04 N013 91.0(3) . . ?
N1 Co04 Br03 90.5(2) . . ?
N3 Co04 Br03 87.8(2) . . ?
N2 Co04 Br03 88.1(2) . . ?
N4 Co04 Br03 90.7(2) . . ?
N013 Co04 Br03 176.9(2) . . ?
C1 N2 O3 123.4(8) . . ?
C1 N2 Co04 115.7(7) . . ?
O3 N2 Co04 120.8(6) . . ?
C032 N013 C025 117.4(9) . . ?
C032 N013 Co04 120.0(7) . . ?
C025 N013 Co04 122.7(7) . . ?
C021 N1 O4 119.2(8) . . ?
C021 N1 Co04 117.6(7) . . ?
O4 N1 Co04 123.2(6) . . ?
C031 N3 O2 120.9(8) . . ?
C031 N3 Co04 117.1(7) . . ?
O2 N3 Co04 122.0(6) . . ?
N2 C1 C021 113.7(8) . . ?
N2 C1 C019 122.8(10) . . ?
C021 C1 C019 123.5(9) . . ?
C033 N4 O1 121.7(8) . . ?
C033 N4 Co04 116.4(7) . . ?
O1 N4 Co04 121.9(6) . . ?
F4 C020 C029 119.0(11) . . ?
F4 C020 C028 118.6(11) . . ?
C029 C020 C028 122.4(10) . . ?
N1 C021 C1 111.8(9) . . ?
N1 C021 C030 123.4(11) . . ?
C1 C021 C030 124.8(11) . . ?
C036 C022 C032 119.0(11) . . ?
F2 C024 C029 121.5(12) . . ?
F2 C024 C035 119.6(11) . . ?
C029 C024 C035 118.8(11) . . ?
N013 C025 C026 121.7(10) . . ?
C036 C026 C025 120.7(11) . . ?
C035 C027 C028 120.1(10) . . ?
C035 C027 I002 117.9(8) . . ?
C028 C027 I002 122.0(7) . . ?
C027 C028 C020 116.4(10) . . ?
C027 C028 I001 123.3(7) . . ?
C020 C028 I001 120.3(8) . . ?
C024 C029 F3 120.6(12) . . ?
C024 C029 C020 120.3(10) . . ?
F3 C029 C020 119.1(11) . . ?
N3 C031 C033 112.2(9) . . ?
N3 C031 C034 121.8(11) . . ?
C033 C031 C034 126.1(10) . . ?
N013 C032 C022 122.6(10) . . ?
N4 C033 C031 113.6(9) . . ?
N4 C033 C023 122.4(10) . . ?
C031 C033 C023 124.0(10) . . ?
F1 C035 C027 121.2(10) . . ?
F1 C035 C024 117.0(10) . . ?
C027 C035 C024 121.9(10) . . ?
C022 C036 C026 118.5(10) . . ?
 
_refine_diff_density_max    1.022
_refine_diff_density_min   -0.870
_refine_diff_density_rms    0.104

_shelx_res_file
;
TITL OPTI in P2(1)
    shelx.res
    created by SHELXL-2018/3 at 00:07:32 on 04-Apr-2020
CELL  0.71073   8.9048  15.6550  10.0166   90.000  110.215   90.000
ZERR     2.00   0.0005   0.0005   0.0005    0.000    0.006    0.000
LATT  -1
SYMM  - X, 1/2 + Y, - Z
SFAC  C    H    N    O    F    CO   BR   I
UNIT  38 38 10 8 8 2 2 4
MERG   2
OMIT    -4.00  50.00
FMAP   2
PLAN   25
ACTA
L.S.  20
WGHT    0.041800
FVAR       4.23078
I001  8    0.818579    1.035928    0.040009    11.00000    0.04421    0.06595 =
         0.07170   -0.02355    0.02308    0.00019
I002  8    0.586063    1.216365    0.089325    11.00000    0.09832    0.03977 =
         0.09072    0.00344    0.05914    0.00656
BR03  7    0.058201    1.096650    0.850601    11.00000    0.06102    0.03683 =
         0.04646   -0.00453    0.02710    0.00187
CO04  6    0.079327    0.990672    0.686022    11.00000    0.03094    0.03002 =
         0.03132    0.00092    0.01214   -0.00131
O2    4    0.416471    1.006516    0.816677    11.00000    0.03030    0.05784 =
         0.05522   -0.00098    0.00576   -0.00508
AFIX  83
H2    2    0.390900    0.969108    0.862005    11.00000   -1.50000
AFIX   0
F4    5    0.679676    0.875399    0.146679    11.00000    0.08665    0.04309 =
         0.11414   -0.00805    0.02299    0.01636
O4    4   -0.260029    0.981329    0.558712    11.00000    0.03130    0.07376 =
         0.05862    0.00097    0.00395    0.00717
AFIX  83
H4    2   -0.234121    1.017090    0.510897    11.00000   -1.50000
AFIX   0
F3    5    0.461100    0.852780    0.268950    11.00000    0.12964    0.05449 =
         0.10520    0.02271    0.03813   -0.01166
O1    4   -0.127424    1.086001    0.452255    11.00000    0.05544    0.05606 =
         0.04590    0.00670    0.00779    0.01412
F1    5    0.351634    1.144254    0.231549    11.00000    0.11709    0.06361 =
         0.15476   -0.00953    0.10707    0.00838
O3    4    0.282358    0.900125    0.923896    11.00000    0.04252    0.04851 =
         0.04365    0.00750    0.00163    0.00283
N2    3    0.131204    0.910266    0.836760    11.00000    0.03824    0.03119 =
         0.03761   -0.00155    0.01482   -0.00308
N013  3    0.108616    0.902098    0.557417    11.00000    0.03067    0.03872 =
         0.03421    0.00093    0.01510   -0.00057
F2    5    0.296179    0.991230    0.313163    11.00000    0.12868    0.09426 =
         0.13626    0.00368    0.09688   -0.02108
N1    3   -0.128216    0.951738    0.661264    11.00000    0.02981    0.04628 =
         0.04201   -0.00828    0.01728   -0.00233
N3    3    0.286212    1.034057    0.711808    11.00000    0.02937    0.04332 =
         0.04000   -0.00464    0.01247   -0.00015
C1    1    0.011352    0.870843    0.852963    11.00000    0.05826    0.03079 =
         0.04377   -0.00068    0.03829    0.00746
N4    3    0.024319    1.072924    0.536560    11.00000    0.04456    0.03622 =
         0.03577    0.00313    0.01848    0.00831
C019  1    0.029548    0.808781    0.971825    11.00000    0.07897    0.05086 =
         0.07852    0.02140    0.05650    0.00834
AFIX 137
H01A  2    0.094990    0.833771    1.060334    11.00000   -1.50000
H01B  2    0.079233    0.757424    0.955076    11.00000   -1.50000
H01C  2   -0.073946    0.795467    0.976061    11.00000   -1.50000
AFIX   0
C020  1    0.602399    0.943319    0.169491    11.00000    0.05430    0.04178 =
         0.05072   -0.00668   -0.00142    0.00417
C021  1   -0.143191    0.894753    0.748318    11.00000    0.04144    0.03483 =
         0.05506   -0.01280    0.02550   -0.00751
C022  1    0.267430    0.791016    0.510486    11.00000    0.06034    0.05912 =
         0.07143   -0.01271    0.02871    0.02118
AFIX  43
H022  2    0.361142    0.759021    0.542099    11.00000   -1.20000
AFIX   0
C023  1    0.114723    1.183901    0.409493    11.00000    0.10275    0.05039 =
         0.06879    0.01634    0.05474    0.00682
AFIX 137
H02A  2    0.002319    1.190148    0.357734    11.00000   -1.50000
H02B  2    0.168532    1.167812    0.345164    11.00000   -1.50000
H02C  2    0.157265    1.237130    0.454260    11.00000   -1.50000
AFIX   0
C024  1    0.407287    1.000146    0.252810    11.00000    0.07328    0.07450 =
         0.05526   -0.00286    0.03784   -0.00463
C025  1   -0.004727    0.882304    0.434236    11.00000    0.04664    0.06635 =
         0.03269   -0.00813    0.00390    0.01063
AFIX  43
H025  2   -0.100575    0.912490    0.405713    11.00000   -1.20000
AFIX   0
C026  1    0.016438    0.818414    0.348288    11.00000    0.05390    0.07703 =
         0.03778   -0.01776    0.00451    0.01224
AFIX  43
H026  2   -0.064836    0.806194    0.262836    11.00000   -1.20000
AFIX   0
C027  1    0.550963    1.091946    0.148469    11.00000    0.05280    0.03918 =
         0.04328   -0.00107    0.02143   -0.00506
C028  1    0.640951    1.023664    0.129664    11.00000    0.03394    0.04341 =
         0.04133   -0.01074    0.00636   -0.00720
C029  1    0.490381    0.932463    0.231326    11.00000    0.06740    0.05125 =
         0.05104    0.01182    0.01262   -0.00853
C030  1   -0.297803    0.858903    0.741709    11.00000    0.06225    0.06335 =
         0.11070   -0.03164    0.06117   -0.02487
AFIX 137
H03A  2   -0.365094    0.852222    0.644063    11.00000   -1.50000
H03B  2   -0.348346    0.896763    0.788683    11.00000   -1.50000
H03C  2   -0.281152    0.804264    0.788055    11.00000   -1.50000
AFIX   0
C031  1    0.296491    1.093065    0.625639    11.00000    0.05540    0.03368 =
         0.05266   -0.00335    0.03138   -0.00877
C032  1    0.243465    0.858980    0.592904    11.00000    0.03877    0.04964 =
         0.05517   -0.01752    0.00852   -0.00311
AFIX  43
H032  2    0.326295    0.873988    0.675753    11.00000   -1.20000
AFIX   0
C033  1    0.140013    1.115544    0.521855    11.00000    0.05758    0.03727 =
         0.04112    0.00266    0.02721    0.00933
C034  1    0.452557    1.132056    0.636377    11.00000    0.07019    0.05864 =
         0.10035   -0.01098    0.05063   -0.02645
AFIX 137
H03D  2    0.534153    1.088889    0.661641    11.00000   -1.50000
H03E  2    0.479589    1.175770    0.708000    11.00000   -1.50000
H03F  2    0.444662    1.156677    0.546423    11.00000   -1.50000
AFIX   0
C035  1    0.437290    1.079326    0.209680    11.00000    0.06631    0.04775 =
         0.06750   -0.00430    0.03590    0.00547
C036  1    0.153925    0.773214    0.386580    11.00000    0.07115    0.05054 =
         0.04659   -0.01707    0.02946   -0.00493
AFIX  43
H036  2    0.169019    0.730608    0.327751    11.00000   -1.20000
AFIX   0
HKLF    4


REM  OPTI in P2(1)
REM wR2 = 0.0732, GooF = S = 0.896, Restrained GooF = 0.896 for all data
REM R1 = 0.0345 for 3622 Fo > 4sig(Fo) and 0.0458 for all 4575 data
REM 329 parameters refined using 1 restraints

END

WGHT      0.0418      0.0000

REM Highest difference peak  1.022,  deepest hole -0.870,  1-sigma level  0.104
Q1    1   0.4733  1.2139  0.0307  11.00000  0.05    1.02
Q2    1   0.9411  1.0388  0.0382  11.00000  0.05    0.68
Q3    1  -0.0642  1.0953  0.8490  11.00000  0.05    0.59
Q4    1   0.7003  1.0334  0.0510  11.00000  0.05    0.48
Q5    1   0.7024  1.2136  0.0608  11.00000  0.05    0.46
Q6    1   0.1931  1.0966  0.8680  11.00000  0.05    0.41
Q7    1   0.2059  0.9925  0.6956  11.00000  0.05    0.37
Q8    1   0.5230  1.2536  0.1741  11.00000  0.05    0.35
Q9    1  -0.0470  0.9899  0.6846  11.00000  0.05    0.35
Q10   1   0.0317  1.0284  1.0090  11.00000  0.05    0.34
Q11   1   0.8436  0.9884  0.2033  11.00000  0.05    0.31
Q12   1   0.5000  1.0272  0.7811  11.00000  0.05    0.30
Q13   1  -0.0616  1.2117  0.2222  11.00000  0.05    0.30
Q14   1   0.3468  1.2074 -0.0038  11.00000  0.05    0.30
Q15   1   0.1225  0.6919  0.8968  11.00000  0.05    0.29
Q16   1   0.3692  1.2178  0.1341  11.00000  0.05    0.29
Q17   1   0.4590  1.0301  0.9150  11.00000  0.05    0.29
Q18   1   0.6927  0.8072  0.0050  11.00000  0.05    0.29
Q19   1   0.6019  0.9900  0.1176  11.00000  0.05    0.28
Q20   1   0.7138  0.9894  0.2028  11.00000  0.05    0.28
Q21   1   0.4059  1.2429 -0.0978  11.00000  0.05    0.27
Q22   1   0.2558  1.0433  0.0910  11.00000  0.05    0.27
Q23   1   0.2015  0.8307  1.1841  11.00000  0.05    0.27
Q24   1   0.0110  1.1136  0.2733  11.00000  0.05    0.27
Q25   1   0.8903  0.9978 -0.0316  11.00000  0.05    0.26
;
_shelx_res_checksum   17733

_shelx_hkl_file
;
   0 -24  -2 1191.18 2303.35   2
   0 -24  -3-846.134 2343.05   2
   0 -24  -4-290.148 2425.44   2
   0 -24  -7 784.261 2719.04   2
   0 -23  -1 670.492 2072.53   2
   0 -23  -2 2051.52 2268.56   2
   0 -23  -3 2535.49 2377.65   2
   0 -23  -4 2143.07 2224.13   2
   0 -23  -5 1116.77 2439.45   2
   0 -23  -6 127.063 2608.65   2
   0 -23  -7-742.767 2663.48   2
   0 -23  -8 2215.00 2711.99   2
   0 -22   0 7388.61 2289.74   2
   0 -22   1 395.230 2046.48   2
   0 -22  -1-115.086 2184.19   2
   0 -22   2 376.802 2174.40   2
   0 -22  -2 974.547 2154.13   2
   0 -22  -3 538.838 2153.58   2
   0 -22  -4 709.535 2210.09   2
   0 -22  -5 1927.02 2401.14   2
   0 -22  -6 338.387 2450.40   2
   0 -22  -7 648.435 2479.69   2
   0 -21   0-142.559 1970.96   2
   0 -21  -1 3947.11 2152.31   2
   0 -21   1 4421.55 2028.36   2
   0 -21  -2 7183.34 2226.20   2
   0 -21   2 5697.16 2245.90   2
   0 -21  -3 4268.80 2143.87   2
   0 -21   3 5404.46 2105.98   2
   0 -21  -4-483.762 2188.98   2
   0 -21  -5 932.627 2201.08   2
   0 -21  -6 589.415 2375.11   2
   0 -21  -7-595.947 2402.71   2
   0 -21  -8 171.603 2613.27   2
   0 -21  -9 1229.09 2854.77   2
   0 -20   0 2036.80 1803.67   2
   0 -20  -1 834.520 1891.57   2
   0 -20   1 1010.31 1847.88   2
   0 -20  -2 825.700 1921.94   2
   0 -20   2 1358.09 1867.25   2
   0 -20  -3 271.243 1958.63   2
   0 -20   3 1782.84 1909.46   2
   0 -20  -4-617.647 2051.58   2
   0 -20   4 104.323 1967.29   2
   0 -20   5 1486.12 2012.43   2
   0 -20  -5 1695.02 2165.34   2
   0 -20  -6 2504.73 2297.30   2
   0 -20  -7 3042.25 2394.30   2
   0 -20  -8 296.915 2609.64   2
   0 -20  -9 990.618 2670.97   2
   0 -20 -10 78.5263 2980.08   2
   0 -19   0 400.553 1743.53   2
   0 -19   1 4280.26 1814.93   2
   0 -19  -1 5563.65 1906.36   2
   0 -19   2 554.598 1766.10   2
   0 -19  -2 1138.76 1731.49   2
   0 -19   3 282.117 1871.13   2
   0 -19  -3 1405.45 1859.65   2
   0 -19  -4 1847.05 1900.35   2
   0 -19   4 2100.88 1928.51   2
   0 -19  -5 3315.40 2092.75   2
   0 -19   5 4138.28 2072.26   2
   0 -19   6 4099.20 2091.00   2
   0 -19  -6 2802.07 2246.17   2
   0 -19  -7-136.457 2409.53   2
   0 -19  -8 273.376 2570.13   2
   0 -19  -8-635.190 2295.35   3
   0 -19  -9-333.209 2662.79   2
   0 -19 -10-264.785 2803.64   2
   0 -18   0 30348.9 2462.95   2
   0 -18  -1 12208.6 1994.78   2
   0 -18   1 9959.99 1956.11   2
   0 -18   2 826.752 1644.20   2
   0 -18  -2 203.423 1724.50   2
   0 -18  -3-350.702 1719.54   2
   0 -18   3 1314.83 1798.28   2
   0 -18  -4 1665.12 1790.76   2
   0 -18   4 1092.35 1754.97   2
   0 -18   5 3107.58 1928.96   2
   0 -18  -5 1182.57 2016.48   2
   0 -18  -6 1698.07 2130.08   2
   0 -18   6 2310.53 2029.35   2
   0 -18  -7 568.716 2209.60   2
   0 -18   7-53.3055 2112.10   2
   0 -18  -8-209.082 2257.05   3
   0 -18  -8 781.006 2344.84   2
   0 -18  -9 1877.20 2447.27   3
   0 -18  -9-327.346 2705.35   2
   0 -18 -10 1292.14 2869.78   2
   0 -18 -11-858.533 3037.71   2
   0 -17   0 1084.75 1595.01   2
   0 -17   1 74.7275 1586.42   2
   0 -17  -1 2094.77 1657.58   2
   0 -17  -2 2776.49 1737.59   2
   0 -17   2 5346.72 1787.29   2
   0 -17  -3 5263.27 1758.73   2
   0 -17   3 7003.36 1802.48   2
   0 -17   4 12714.9 2086.17   2
   0 -17  -4 10075.6 2074.97   2
   0 -17   5 8864.95 2097.75   2
   0 -17  -5 9715.12 2096.70   2
   0 -17   6 1377.42 1912.35   2
   0 -17  -6 1309.98 2061.06   2
   0 -17   7 2005.48 2068.51   2
   0 -17  -7 3143.71 2108.35   2
   0 -17  -8 856.560 2201.26   3
   0 -17  -8 2586.25 2290.57   2
   0 -17   8 4072.98 2337.78   2
   0 -17  -9-276.922 2355.20   3
   0 -17  -9 130.696 2546.63   2
   0 -17 -10-255.095 2767.28   2
   0 -16   0 43954.7 2397.38   2
   0 -16  -1 34770.0 2267.37   2
   0 -16   1 31795.7 2234.43   2
   0 -16   2 5736.78 1701.07   2
   0 -16  -2 6886.83 1725.78   2
   0 -16   3 7477.45 1850.05   2
   0 -16  -3 5663.54 1732.72   2
   0 -16  -4 7424.65 1842.94   2
   0 -16   4 7005.07 1815.80   2
   0 -16  -5 967.854 1759.69   2
   0 -16   5 292.605 1701.26   2
   0 -16   6 6575.20 1912.44   2
   0 -16  -6 6036.82 2084.42   2
   0 -16  -7 1529.57 2025.87   2
   0 -16   7 2241.61 2008.59   2
   0 -16  -8-332.800 2216.65   2
   0 -16  -8-29.4223 2118.69   3
   0 -16   9 1374.77 2566.58   2
   0 -16  -9 214.760 2358.63   3
   0 -16  -9 440.314 2421.86   2
   0 -16 -10-359.428 2565.09   2
   0 -16 -10 1331.66 2568.70   3
   0 -16 -11 490.283 2943.29   2
   0 -15   0 877.897 1441.39   2
   0 -15  -1 10244.2 1687.55   2
   0 -15   1 9768.11 1717.14   2
   0 -15  -2 7690.34 1591.02   2
   0 -15   2 9070.17 1628.74   2
   0 -15  -3 6378.31 1644.88   2
   0 -15   3 6772.89 1639.38   2
   0 -15  -4 15061.9 1935.06   2
   0 -15   4 16776.1 2012.55   2
   0 -15  -5 4585.75 1794.96   2
   0 -15   5 5388.00 1712.17   2
   0 -15  -6 4310.97 1905.84   2
   0 -15   6 4179.07 1791.70   2
   0 -15  -7 2268.23 1904.39   2
   0 -15   7 43.4172 1945.50   2
   0 -15  -8 2181.62 2050.31   3
   0 -15  -8 3517.03 2276.22   2
   0 -15   8 1815.74 2080.50   2
   0 -15  -9 2213.67 2266.18   3
   0 -15  -9 2643.32 2403.30   2
   0 -15   9 3142.69 2449.56   2
   0 -15 -10 885.377 2438.84   3
   0 -15 -10-858.264 2613.72   2
   0 -15 -11 1776.07 2747.05   2
   0 -15 -12-219.955 2877.99   2
   0 -14   0 10365.3 1544.09   2
   0 -14   1 12063.5 1598.39   2
   0 -14  -1 11638.8 1574.12   2
   0 -14  -2 4915.91 1460.64   2
   0 -14   2 3408.76 1418.21   2
   0 -14  -3 23394.1 1915.54   2
   0 -14   3 29224.7 2045.29   2
   0 -14  -4 11244.3 1743.87   2
   0 -14   4 13582.5 1814.39   2
   0 -14   5 12558.5 1852.08   2
   0 -14  -5 7807.20 1797.55   2
   0 -14   6 3545.32 1682.31   2
   0 -14  -6 3675.29 1762.27   2
   0 -14  -7 1886.40 1914.89   2
   0 -14   7 2813.83 1892.38   2
   0 -14  -8 1169.80 2137.82   2
   0 -14   8 2448.56 2027.78   2
   0 -14  -8-74.9377 1969.96   3
   0 -14   9 3718.10 2363.02   2
   0 -14  -9 1620.77 2085.94   3
   0 -14  -9 2160.69 2317.36   2
   0 -14 -10 6879.00 2799.52   3
   0 -14 -10 5061.97 2773.13   2
   0 -14 -11 548.062 2742.74   2
   0 -14 -12 273.794 2889.53   2
   0 -14 -13-301.908 3091.03   2
   0 -13   0 2520.71 1260.34   2
   0 -13   1 3607.98 1268.13   2
   0 -13  -1 2991.21 1316.41   2
   0 -13  -2 36807.6 2032.63   2
   0 -13   2 39678.7 2058.05   2
   0 -13  -3 12208.9 1569.83   2
   0 -13   3 12117.6 1625.26   2
   0 -13   4 2963.55 1404.43   2
   0 -13  -4 3740.71 1514.35   2
   0 -13   5 4319.20 1516.01   2
   0 -13  -5 2904.20 1512.35   2
   0 -13  -6 711.151 1710.59   2
   0 -13   6 1253.52 1586.33   2
   0 -13  -7 11334.4 2099.47   2
   0 -13   7 13467.9 2119.33   2
   0 -13  -8 2691.56 2160.41   2
   0 -13  -8 2232.92 1742.97   3
   0 -13   8 1956.85 2057.75   2
   0 -13  -9 1789.68 2272.33   3
   0 -13  -9 839.491 2345.36   2
   0 -13   9 295.121 2182.03   2
   0 -13 -10 2408.11 2407.72   2
   0 -13 -10 1232.66 2431.07   3
   0 -13 -11 215.192 2741.82   2
   0 -13 -11 1383.75 2620.04   3
   0 -12   0 12139.4 1429.19   2
   0 -12  -1 52961.0 2069.59   2
   0 -12   1 55320.9 2083.33   2
   0 -12   2 57592.9 2219.53   2
   0 -12  -2 55563.2 2169.74   2
   0 -12  -3 17300.1 1640.05   2
   0 -12   3 20394.5 1740.66   2
   0 -12   4 2098.18 1347.41   2
   0 -12  -4 3806.11 1411.77   2
   0 -12   5 7957.76 1595.39   2
   0 -12  -5 6810.06 1636.78   2
   0 -12   6 9786.97 1789.89   2
   0 -12  -6 8396.61 1803.77   2
   0 -12   7 5626.42 1859.47   2
   0 -12  -7 5461.63 1823.48   2
   0 -12  -8 2437.99 1800.38   3
   0 -12   8 1596.55 1939.59   2
   0 -12  -8 1433.80 2023.71   2
   0 -12   9 6913.45 2336.37   2
   0 -12  -9 7095.17 2377.47   2
   0 -12  -9 5547.87 2162.09   3
   0 -12 -10 2535.31 2528.26   3
   0 -12 -10 1384.32 2293.17   2
   0 -12 -11 2158.32 2465.88   2
   0 -12 -11 1702.45 2710.13   3
   0 -12 -12 684.425 2886.04   2
   0 -12 -13 611.149 3026.86   2
   0 -11   0 98.4911 1084.90   2
   0 -11   1 93328.0 2516.00   2
   0 -11  -1 98974.3 2463.83   2
   0 -11   2 94734.1 2523.49   2
   0 -11  -2 91000.6 2474.17   2
   0 -11   2 99712.6 3086.91   1
   0 -11   3 74278.5 2368.40   2
   0 -11  -3 64496.8 2256.26   2
   0 -11  -4 57758.6 2338.85   2
   0 -11   4 67425.3 2389.74   2
   0 -11   5 17447.5 1700.53   2
   0 -11  -5 15497.2 1760.91   2
   0 -11   6 1530.87 1534.26   2
   0 -11  -6 121.103 1458.10   2
   0 -11   7 8000.65 1901.12   2
   0 -11  -7 8956.79 1826.80   2
   0 -11  -8 4554.08 2013.95   2
   0 -11   8 5369.69 2034.09   2
   0 -11  -8 5315.90 1939.45   3
   0 -11   9 280.999 2033.42   2
   0 -11  -9 208.811 1806.56   3
   0 -11 -10 1405.85 2301.42   2
   0 -11 -10 1250.37 2028.61   3
   0 -11 -11-321.213 2245.88   3
   0 -11 -11 909.043 2577.89   2
   0 -11 -12 840.606 2753.92   2
   0 -11 -13 1226.01 3140.97   2
   0 -11 -14-608.650 3521.15   2
   0 -10   0 144021. 2697.33   2
   0 -10   1 138950. 2669.03   2
   0 -10   1 134064. 2960.64   1
   0 -10  -1 134241. 2649.19   2
   0 -10  -2 44633.0 1766.59   2
   0 -10   2 44624.7 2256.36   1
   0 -10   2 44791.0 1724.92   2
   0 -10  -3 36064.5 1777.36   2
   0 -10   3 37215.1 1789.08   2
   0 -10   3 36192.3 2286.76   1
   0 -10  -4 40333.0 1915.47   2
   0 -10   4 45807.3 1991.41   2
   0 -10  -5 26732.4 1876.55   2
   0 -10   5 27108.9 1823.08   2
   0 -10  -6 13142.7 1773.87   2
   0 -10   6 15390.7 1800.21   2
   0 -10  -7 15777.1 2004.98   2
   0 -10   7 14766.7 1906.76   2
   0 -10  -8 2485.88 1887.59   2
   0 -10   8 2690.77 1899.52   2
   0 -10  -8 1504.15 1783.41   3
   0 -10  -9 419.337 1708.60   3
   0 -10  -9 1819.90 2022.63   2
   0 -10 -10 440.611 2270.69   2
   0 -10 -10 316.060 1985.02   3
   0 -10 -11 284.792 2300.44   3
   0 -10 -11 1908.36 2475.18   2
   0 -10 -12-482.660 2735.83   2
   0 -10 -13 2609.42 2966.07   2
   0  -9   0-66.6616 872.902   2
   0  -9   1 29912.9 1415.00   2
   0  -9   1 30090.5 1580.02   1
   0  -9  -1 30019.6 1381.91   2
   0  -9   2 13413.3 1522.95   1
   0  -9   2 13704.0 1141.51   2
   0  -9  -2 13930.7 1205.37   2
   0  -9  -3 31480.2 1547.73   2
   0  -9   3 30216.1 1526.81   2
   0  -9  -4 12464.6 1328.83   2
   0  -9   4 11733.9 1297.53   2
   0  -9   5 7260.35 1357.87   2
   0  -9  -5 5308.37 1292.05   2
   0  -9  -6 1352.11 1381.07   2
   0  -9   6 1059.79 1422.14   2
   0  -9  -7 39446.4 2431.71   2
   0  -9   7 39178.8 2421.15   2
   0  -9  -8 14701.5 2076.27   2
   0  -9   8 18265.2 2191.61   2
   0  -9  -8 16155.6 2158.36   3
   0  -9  -9 5941.70 2129.66   2
   0  -9  -9 5050.01 1809.51   3
   0  -9 -10 3523.14 1924.87   3
   0  -9 -10 3646.09 2297.13   2
   0  -9 -11 295.954 2277.72   3
   0  -9 -12 2992.97 2942.19   3
   0  -9 -12 603.281 2695.75   2
   0  -9 -13 876.751 2961.89   2
   0  -8   0 120141. 2167.88   2
   0  -8   0 102033. 1959.23   1
   0  -8   1 16396.6 1301.18   1
   0  -8  -1 17419.2 1083.80   2
   0  -8   1 13376.5 1046.20   2
   0  -8   2 84640.7 1938.66   2
   0  -8  -2 87379.3 2011.50   2
   0  -8  -3 52805.6 1776.65   2
   0  -8   3 52531.3 1740.26   2
   0  -8   3 54427.3 2579.59   1
   0  -8   4 95188.1 2300.83   2
   0  -8  -4 92304.9 2390.90   2
   0  -8   4 89277.7 3442.20   1
   0  -8  -5 50646.6 2060.96   2
   0  -8   5 54037.4 2073.00   2
   0  -8  -6 1946.09 1492.49   2
   0  -8   6 741.607 1326.26   2
   0  -8  -7 4060.86 1608.79   3
   0  -8  -7 5125.61 1632.31   2
   0  -8   7 6631.64 1718.32   2
   0  -8  -8 4686.40 1656.64   3
   0  -8  -8 2203.53 1675.62   2
   0  -8   8 4733.98 1731.91   2
   0  -8  -9 1057.50 1973.49   2
   0  -8  -9 1906.17 1971.34   3
   0  -8 -10 958.487 2052.18   3
   0  -8 -10 213.062 2008.24   2
   0  -8 -11-11.7227 2016.02   3
   0  -8 -11 1280.60 2495.58   2
   0  -8 -12 436.971 2764.79   2
   0  -8 -12 1703.83 2839.42   3
   0  -8 -13 61.4766 3155.28   2
   0  -8 -14 1528.81 3094.31   2
   0  -7   0 83.6281 664.397   2
   0  -7   0 14.4391 639.949   1
   0  -7   1 60257.2 1520.97   2
   0  -7  -1 60955.5 1550.11   2
   0  -7   2 15344.3 1028.47   2
   0  -7   2 16421.0 1574.22   1
   0  -7  -2 16169.8 1095.67   2
   0  -7   3 93230.0 2892.26   1
   0  -7   3 98950.6 2092.82   2
   0  -7  -3 95367.0 2161.66   2
   0  -7   4 44065.5 1626.76   2
   0  -7   4 45366.8 2470.99   1
   0  -7  -4 44657.4 1763.82   2
   0  -7  -5 3146.34 1127.32   2
   0  -7   5 1424.72 1100.31   2
   0  -7  -6 5277.66 1441.49   2
   0  -7   6 6061.90 1385.71   2
   0  -7   7 21092.9 1963.45   2
   0  -7  -7 17855.8 1918.00   2
   0  -7  -7 19397.6 1881.46   3
   0  -7  -8 21670.6 2090.76   3
   0  -7  -8 17824.0 2114.58   2
   0  -7  -9 12577.5 2285.32   2
   0  -7  -9 17714.2 2218.60   3
   0  -7 -10 3216.73 2060.59   2
   0  -7 -10 3747.07 2203.72   3
   0  -7 -11 2126.59 2322.71   2
   0  -7 -11 920.413 2276.20   3
   0  -7 -12 1310.68 2524.71   2
   0  -7 -12 1142.46 2646.37   3
   0  -7 -13 1920.57 2874.53   2
   0  -7 -14 1517.19 3150.78   2
   0  -7 -15-212.297 3456.07   2
   0  -6   0 280979. 2695.92   2
   0  -6   0 232281. 2488.43   1
   0  -6   1 412152. 3338.36   2
   0  -6  -1 422747. 3439.28   2
   0  -6  -2 174721. 2424.10   2
   0  -6   2 180826. 2408.43   2
   0  -6   3 210840. 3957.30   1
   0  -6  -3 222182. 2969.74   2
   0  -6   3 215532. 2770.15   2
   0  -6  -4 33041.5 1496.63   2
   0  -6   4 33655.9 1469.04   2
   0  -6   4 34939.1 2283.25   1
   0  -6   5 9477.70 1839.34   1
   0  -6   5 11665.0 1277.52   2
   0  -6  -5 10239.2 1317.69   2
   0  -6   6 52318.2 2165.56   2
   0  -6  -6 47390.3 2066.39   3
   0  -6   7 4463.83 1556.90   2
   0  -6  -7 5124.00 1535.63   3
   0  -6  -8 9357.42 1868.68   3
   0  -6  -9 720.346 1910.00   3
   0  -6 -10 4497.34 2052.96   3
   0  -6 -11 686.088 2366.12   3
   0  -6 -11 1302.04 2093.48   2
   0  -6 -12 1275.64 2537.67   2
   0  -6 -12 2118.20 2175.56   3
   0  -6 -13 1143.58 2620.78   2
   0  -6 -14 848.374 3264.88   2
   0  -6 -15 1413.80 3284.15   2
   0  -5   0 210.943 570.964   2
   0  -5   0 849.053 612.459   1
   0  -5   1 133247. 1793.57   2
   0  -5  -1 140138. 1895.68   2
   0  -5  -2 334361. 3082.17   2
   0  -5   2 360649. 4336.48   1
   0  -5  -3 367607. 3652.58   2
   0  -5   3 366317. 3353.58   2
   0  -5   4 110812. 3210.21   1
   0  -5   4 115544. 2233.70   2
   0  -5   5 25098.6 1451.00   2
   0  -5   5 26181.5 2272.93   1
   0  -5   6 8010.20 1327.98   2
   0  -5  -6 6901.10 1181.07   3
   0  -5  -7 21274.4 1835.52   3
   0  -5  -8 2563.51 1592.71   3
   0  -5  -9 8220.51 2047.24   3
   0  -5 -10 4782.48 1793.57   3
   0  -5 -11 3131.25 2329.55   3
   0  -5 -12 944.592 2622.52   3
   0  -5 -13 113.687 2773.11   2
   0  -5 -14 856.976 3140.61   2
   0  -4   0 69795.6 1221.13   1
   0  -4   0 77633.6 1214.44   2
   0  -4  -1 88663.0 1395.94   2
   0  -4   1 95219.6 1873.60   1
   0  -4  -2 70979.6 1452.43   2
   0  -4   2 78583.2 1413.55   2
   0  -4   3 269898. 3165.58   3
   0  -4   3 256751. 2705.05   2
   0  -4   4 36836.8 1394.78   2
   0  -4   4 31431.7 1920.18   1
   0  -4   5 76315.5 2116.30   2
   0  -4   5 72140.6 2890.84   1
   0  -4  -5 71450.9 1981.09   3
   0  -4  -6 39506.2 1775.83   3
   0  -4   6 44732.0 2729.35   1
   0  -4  -7 28349.2 1948.57   3
   0  -4  -8 23316.2 1893.66   3
   0  -4  -9 6507.44 1982.70   3
   0  -4 -10 9180.04 2102.70   3
   0  -4 -11 3258.59 1898.96   3
   0  -4 -12 1919.09 2199.44   3
   0  -4 -14 238.246 3046.20   2
   0  -4  15-308.962 3108.51   0
   0  -4 -15-188.763 3324.41   2
   0  -3   0-236.883 275.072   2
   0  -3  -1 66183.4 1102.17   2
   0  -3   1 31217.4 814.500   2
   0  -3   2 167311. 2786.20   1
   0  -3   2 166237. 2019.17   3
   0  -3   3 28580.1 1061.48   2
   0  -3   3 27206.1 1174.51   3
   0  -3   4 8376.30 1322.98   1
   0  -3   4 9841.43 962.850   2
   0  -3  -5 51567.9 1726.66   3
   0  -3   5 58149.5 1813.33   2
   0  -3   5 58823.2 2559.79   1
   0  -3  -6 73256.4 2328.85   3
   0  -3   6 79711.5 3207.80   1
   0  -3  -7 13313.9 1537.41   3
   0  -3  -8 15331.9 1951.17   3
   0  -3  -9 19396.5 2151.94   3
   0  -3 -10 1647.79 1765.20   3
   0  -3 -11 451.517 1861.26   3
   0  -3 -12-16.5006 2195.78   3
   0  -3 -13 1619.62 2494.36   3
   0  -3 -15 752.884 3231.54   2
   0  -3  15 296.175 3181.81   0
   0  -2   2 98570.1 1990.09   1
   0  -2   2 108133. 1408.04   2
   0  -2   3 46657.2 1831.01   1
   0  -2  -3 44518.0 927.822   1
   0  -2   3 43162.5 1246.66   3
   0  -2  -4 42855.6 1105.14   1
   0  -2   4 42411.6 1892.03   1
   0  -2  -4 42501.1 1429.46   3
   0  -2   4 42730.5 1380.34   2
   0  -2   5 3200.09 1347.95   1
   0  -2  -5 3301.62 856.203   3
   0  -2  -5 3499.03 681.053   1
   0  -2  -6 80804.1 2368.28   3
   0  -2  -6 79587.4 1928.07   1
   0  -2  -7 21654.9 1341.59   1
   0  -2  -7 22755.1 1754.94   3
   0  -2  -8 15954.6 1407.81   1
   0  -2  -8 17199.0 1934.99   3
   0  -2  -9 1883.79 1187.91   1
   0  -2  -9 2869.00 1700.04   3
   0  -2 -10 6919.77 1858.58   3
   0  -2 -11 6433.57 1958.38   3
   0  -2 -12 692.473 2308.82   3
   0  -2 -13-216.757 2797.52   3
   0  -2  14 215.564 2718.54   0
   0  -2  15 1744.35 3164.56   0
   0  -1  -2 203611. 1800.58   3
   0  -1   2 207521. 2455.09   1
   0  -1  -3 129089. 1701.35   1
   0  -1   3 126293. 1939.38   3
   0  -1   3 127949. 2417.85   1
   0  -1  -3 123475. 1850.93   3
   0  -1  -4 101962. 2033.95   3
   0  -1  -4 103691. 1818.48   1
   0  -1   4 105752. 2555.45   1
   0  -1   5 221520. 3991.69   1
   0  -1  -5 215849. 3284.32   3
   0  -1  -6 93139.9 2541.76   3
   0  -1  -6 90737.5 2199.16   1
   0  -1  -7 3754.05 1049.01   1
   0  -1   7 5116.46 1816.01   1
   0  -1  -7 3819.78 1412.04   3
   0  -1  -8 5336.69 1593.79   3
   0  -1  -8 5671.67 1296.29   1
   0  -1  -9 9081.41 1692.61   3
   0  -1  -9 7076.73 1354.67   1
   0  -1 -10 17.3848 1231.48   1
   0  -1 -10 540.615 1882.86   3
   0  -1 -11-51.3625 1763.20   3
   0  -1 -12 3013.63 2416.80   3
   0  -1 -13-492.931 2450.64   3
   0  -1  14 2384.06 2893.17   0
   0  -1  15-1024.89 3006.44   0
   0   0  -2 4966.48 455.697   1
   0   0   2 11010.6 764.674   1
   0   0  -3 246.786 647.176   3
   0   0  -3 474.064 635.289   1
   0   0   3 553.441 554.389   3
   0   0   3 211.209 869.329   1
   0   0  -4 30148.1 1215.59   1
   0   0   4 31156.7 1531.69   1
   0   0  -4 28619.5 1271.85   3
   0   0  -5 46976.4 1722.41   3
   0   0   5 45933.6 2007.58   1
   0   0  -5 45329.5 1615.69   1
   0   0   6 3220.50 1491.73   1
   0   0  -6 2938.96 1024.39   3
   0   0  -6 4152.44 1030.26   1
   0   0  -7 10331.1 1303.00   1
   0   0  -7 7454.44 1298.76   3
   0   0   7 8276.26 1883.60   1
   0   0  -8 10319.4 1779.50   3
   0   0  -8 13266.0 1546.23   1
   0   0  -9 1666.34 1655.21   3
   0   0  -9 525.815 1329.37   1
   0   0 -10 5608.10 1592.93   3
   0   0 -10 4409.27 1546.63   1
   0   0 -11 3526.39 2107.45   3
   0   0 -11 4575.64 1610.44   1
   0   0 -12 1049.84 2101.06   3
   0   0  13-26.1212 2564.00   0
   0   0  14 934.060 2684.69   0
   0   0  15 2007.14 3099.57   0
   0   1  -2 214078. 1972.07   3
   0   1   2 223572. 1861.12   1
   0   1  -3 133211. 2239.45   1
   0   1  -3 130643. 1994.17   3
   0   1  -4 102836. 2227.87   1
   0   1  -4 100130. 1962.70   3
   0   1  -5 209076. 3379.29   1
   0   1  -5 213492. 3243.06   3
   0   1  -6 87777.7 2452.37   3
   0   1  -6 86277.8 2472.84   1
   0   1   6 93511.6 2899.68   1
   0   1  -7 4161.76 1143.52   3
   0   1  -7 3630.08 1227.70   1
   0   1   7 4973.07 1716.40   1
   0   1   8 9322.08 2142.13   1
   0   1  -8 8024.48 1548.96   3
   0   1  -8 6339.33 1463.68   1
   0   1  -9 7921.05 1655.20   1
   0   1  -9 9116.76 1867.14   3
   0   1 -10 777.982 1697.58   3
   0   1 -10 70.2434 1474.41   1
   0   1 -11 1407.95 1813.54   3
   0   1 -11 543.716 1579.13   1
   0   1  12 4254.97 2428.94   0
   0   1 -12 4656.54 1806.02   1
   0   1  13-734.882 2495.38   0
   0   1  14 1284.02 2896.59   0
   0   1  15 806.696 2864.76   0
   0   2  -2 105441. 1951.09   1
   0   2   2 106021. 1075.76   1
   0   2  -3 55156.1 1740.50   1
   0   2  -3 59028.0 1409.85   3
   0   2   3 54772.4 1208.36   1
   0   2  -4 57324.9 1599.76   3
   0   2   4 54209.8 1565.32   1
   0   2  -5 2832.45 976.173   3
   0   2  -5 2711.26 1115.05   1
   0   2   5 3969.45 1128.45   1
   0   2  -6 77613.9 2520.10   1
   0   2   6 79278.4 2614.07   1
   0   2  -6 72365.9 2247.11   3
   0   2  -7 20296.4 1758.59   1
   0   2  -7 18101.0 1564.97   3
   0   2   7 22084.6 2083.32   1
   0   2   8 22224.4 2487.93   1
   0   2  -8 18938.1 1724.46   3
   0   2  -8 15632.0 1805.20   1
   0   2  -9 3075.61 1602.31   3
   0   2  -9 1481.12 1491.68   1
   0   2 -10 3268.66 1675.57   1
   0   2 -10 4848.98 1928.50   3
   0   2 -11 6451.65 1890.48   1
   0   2  11 5134.11 2165.94   0
   0   2  12 1705.13 2237.38   0
   0   2  13 542.296 2442.16   0
   0   2  14-900.660 2831.86   0
   0   2  15-637.415 2985.89   0
   0   3   0 406.709 265.084   0
   0   3   1 86755.2 1243.09   0
   0   3  -1 90049.1 1115.79   0
   0   3  -1 90586.4 1593.36   1
   0   3   2 157256. 1937.70   0
   0   3  -2 161082. 2546.14   1
   0   3   3 28983.9 806.340   1
   0   3   3 29342.6 1146.10   0
   0   3  -3 28739.5 1513.93   1
   0   3   4 8581.20 786.618   1
   0   3  -4 9332.32 1271.55   1
   0   3  -5 49694.7 2041.01   1
   0   3   5 54542.0 1827.39   1
   0   3  -5 50562.6 1677.91   3
   0   3  -6 69972.8 2608.79   1
   0   3  -6 75111.3 2297.20   3
   0   3  -7 12947.0 1371.35   3
   0   3   7 15374.9 1843.20   1
   0   3  -7 13544.6 1700.86   1
   0   3  -8 19768.7 2054.32   1
   0   3   8 22050.3 2362.18   1
   0   3  -8 17428.5 1761.73   3
   0   3  -9 23840.8 2231.41   1
   0   3  10 2947.37 1889.07   0
   0   3 -10 1766.72 1780.41   1
   0   3  11 106.076 1840.29   0
   0   3 -11-654.624 1763.02   1
   0   3  12 213.110 2088.09   0
   0   3  13-631.205 2313.52   0
   0   3  14-750.573 2639.23   0
   0   3  15 53.4420 3129.29   0
   0   4   0 71170.1 1308.54   1
   0   4   0 78221.1 1172.09   0
   0   4   1 74431.1 1260.09   0
   0   4  -1 73140.4 1150.01   0
   0   4  -1 76833.9 1673.69   1
   0   4  -2 82458.3 2037.59   1
   0   4   2 80756.0 1530.23   0
   0   4   3 259951. 2973.20   0
   0   4   3 254059. 1912.47   1
   0   4   4 41722.7 1147.32   1
   0   4   4 40477.2 1457.62   0
   0   4  -5 72701.9 2548.27   1
   0   4   5 77840.1 2122.51   0
   0   4   6 37029.0 1789.44   0
   0   4   6 41077.0 1914.40   1
   0   4  -6 41172.9 2262.91   1
   0   4   7 28433.6 1842.40   0
   0   4  -7 26608.4 2103.24   1
   0   4   7 28937.4 1956.54   1
   0   4  -8 21002.2 2106.31   1
   0   4   8 21582.6 1959.53   0
   0   4  -9 6318.58 1752.15   1
   0   4   9 5764.65 1770.19   0
   0   4 -10 14225.9 2217.17   1
   0   4  10 10560.8 1918.58   0
   0   4  11 1844.83 2119.68   0
   0   4 -11 995.697 1816.16   1
   0   4  12 3028.36 2144.00   0
   0   4  13 61.5602 2286.34   0
   0   4  14 686.155 2635.69   0
   0   4  15 396.570 2869.56   0
   0   5   0 269.481 472.845   0
   0   5   0 701.896 640.579   1
   0   5  -1 137350. 2292.58   1
   0   5  -1 133653. 1685.21   0
   0   5   1 133580. 1795.40   0
   0   5  -2 343237. 2888.70   0
   0   5  -2 338439. 3959.34   1
   0   5  -3 392558. 3437.12   0
   0   5  -3 408504. 4829.21   1
   0   5  -4 105139. 2975.46   1
   0   5   4 105502. 1555.38   1
   0   5   4 104078. 2279.16   0
   0   5   5 23977.6 1479.59   0
   0   5   5 24595.3 1160.90   1
   0   5  -5 23200.9 1841.91   1
   0   5   6 7267.44 1240.23   0
   0   5  -6 5258.62 1420.83   1
   0   5   6 6777.70 1190.48   1
   0   5   7 29804.3 1932.99   1
   0   5   7 24753.9 1872.51   0
   0   5  -7 24136.4 2190.03   1
   0   5   8 2247.33 1699.72   1
   0   5  -8 2626.06 1599.66   1
   0   5   8 2097.20 1326.37   0
   0   5  -9 9328.94 2035.78   1
   0   5   9 8617.69 1923.33   0
   0   5 -10 6223.29 1987.24   1
   0   5  10 6050.47 2069.44   0
   0   5  11 2276.48 1927.60   0
   0   5  12 762.570 2271.24   0
   0   5  13-215.481 2261.08   0
   0   5  14-45.2560 2559.56   0
   0   6   0 257117. 2496.10   0
   0   6   0 236963. 2700.82   1
   0   6   1 336819. 2623.06   1
   0   6  -1 345981. 3000.06   0
   0   6  -2 189062. 3155.86   1
   0   6  -2 197575. 2330.88   0
   0   6  -3 212218. 3715.45   1
   0   6  -3 206435. 2634.76   0
   0   6   4 31270.3 877.993   1
   0   6   4 31402.1 1500.75   0
   0   6  -4 31656.3 1358.77   0
   0   6  -4 28781.7 1858.24   1
   0   6  -5 10664.9 1588.54   1
   0   6   5 11997.9 895.359   1
   0   6   5 10308.2 1128.23   0
   0   6   6 56844.2 2222.51   0
   0   6  -6 53785.4 2602.26   1
   0   6  -7 4793.71 1728.84   1
   0   6   7 4072.38 1388.43   1
   0   6   7 6038.54 1459.25   0
   0   6  -8 9764.17 1876.19   1
   0   6   8 10256.6 1715.64   0
   0   6   9 2255.94 1765.42   0
   0   6  -9-414.935 1784.17   1
   0   6  10 4572.91 1941.70   0
   0   6 -10 3386.09 1950.91   1
   0   6  11 1879.26 2026.74   0
   0   6  12 276.998 2340.20   0
   0   6  13 586.545 2348.71   0
   0   6  14 1701.14 2636.35   0
   0   6  15 420.266 2760.72   0
   0   7   0-79.2357 551.515   0
   0   7   0 102.888 667.682   1
   0   7  -1 62570.7 1477.02   0
   0   7   1 63859.2 1494.63   0
   0   7   1 59135.6 1332.56   1
   0   7   2 15817.1 656.943   1
   0   7   2 17996.9 1045.11   0
   0   7  -2 19116.8 939.134   0
   0   7  -2 18289.1 1387.17   1
   0   7  -3 98882.3 2747.99   1
   0   7   3 97966.6 2178.98   0
   0   7  -3 101320. 1969.87   0
   0   7  -4 40691.1 1503.16   0
   0   7   4 38936.5 900.746   1
   0   7   4 41479.6 1656.29   0
   0   7  -5 1626.48 1451.32   1
   0   7   5 2395.10 1098.27   0
   0   7   5 1264.30 610.380   1
   0   7  -5 1602.89 938.959   0
   0   7  -6 4476.93 1556.41   1
   0   7   6 5865.66 1037.79   1
   0   7   6 4793.83 1246.93   0
   0   7  -7 17238.2 2158.57   1
   0   7   7 19539.7 1723.75   0
   0   7   7 23304.1 1664.82   1
   0   7   8 20386.9 2045.95   0
   0   7  -8 21348.9 2272.38   1
   0   7  -9 13932.1 2328.99   1
   0   7   9 14367.7 2154.72   0
   0   7  10 3140.45 1757.30   0
   0   7  11 536.282 1919.25   0
   0   7  12 1253.45 2203.98   0
   0   7  13-929.180 2633.90   0
   0   7  14-789.533 2625.85   0
   0   7  15 953.006 2954.00   0
   0   8   0 117217. 2273.56   1
   0   8   0 120345. 2104.14   0
   0   8  -1 11342.1 845.373   0
   0   8  -1 10405.1 1105.45   1
   0   8   1 11064.0 856.391   1
   0   8   1 10663.2 889.978   0
   0   8  -2 86892.0 1771.49   0
   0   8   2 82730.0 1917.19   0
   0   8  -2 90298.9 2457.05   1
   0   8  -3 53906.8 1604.44   0
   0   8  -3 56074.8 2251.87   1
   0   8   3 48777.6 1707.52   0
   0   8   3 46377.8 972.240   1
   0   8   4 99942.6 2492.92   0
   0   8  -4 105216. 2276.51   0
   0   8  -4 106727. 3271.79   1
   0   8  -5 54650.5 2650.86   1
   0   8   5 57166.7 2181.90   0
   0   8   5 58512.1 1296.56   1
   0   8  -5 54231.1 1973.54   0
   0   8   6 1258.93 1127.66   0
   0   8  -6 1922.81 1730.04   1
   0   8   6 1556.14 876.981   1
   0   8   7 7610.65 1608.49   0
   0   8  -7 6396.46 1799.45   1
   0   8   8 4396.39 1677.32   0
   0   8  -8 3821.75 1759.99   1
   0   8   9 1593.35 1756.98   0
   0   8  -9 1163.83 1991.28   1
   0   8  10-114.201 1826.92   0
   0   8  11 1376.70 2162.39   0
   0   8  12 636.293 2477.46   0
   0   8  13-62.0296 2642.47   0
   0   9   0 455.043 701.249   0
   0   9   0 580.766 834.879   1
   0   9   1 31723.3 1293.74   1
   0   9  -1 33117.4 1624.94   1
   0   9  -1 33382.3 1287.42   0
   0   9   1 30678.7 1311.56   0
   0   9  -2 9371.44 909.917   0
   0   9   2 9576.72 787.363   1
   0   9   2 10359.2 1015.98   0
   0   9  -2 10943.9 1346.87   1
   0   9   3 28253.1 914.064   1
   0   9  -3 32188.9 1962.14   1
   0   9  -3 30437.7 1350.67   0
   0   9   3 28779.1 1484.54   0
   0   9  -4 13465.6 1701.88   1
   0   9   4 12385.1 1316.05   0
   0   9   4 12003.0 601.953   1
   0   9  -4 12231.6 1091.36   0
   0   9   5 7319.41 1328.45   0
   0   9   5 6478.72 598.926   1
   0   9  -5 5305.56 1081.94   0
   0   9  -5 6201.51 1761.53   1
   0   9   6 2858.52 1400.81   0
   0   9   6 2536.87 773.610   1
   0   9  -6 2089.73 1505.30   1
   0   9  -7 37876.9 2712.16   1
   0   9   7 36035.1 2213.06   0
   0   9   8 16508.8 1950.11   0
   0   9  -8 18144.2 2414.97   1
   0   9   9 7089.60 1990.27   0
   0   9  -9 5750.01 1943.60   1
   0   9  10 4454.96 2141.28   0
   0   9  11 918.428 1928.33   0
   0   9  12 2244.32 2319.17   0
   0   9  13-105.424 2370.43   0
   0   9  14-960.661 2704.32   0
   0  10   0 122563. 2620.41   1
   0  10   0 135699. 2550.80   0
   0  10   1 127806. 2484.23   1
   0  10  -1 126098. 2446.77   0
   0  10   1 132968. 2540.00   0
   0  10  -2 38068.7 1966.01   1
   0  10   2 33501.1 1271.47   1
   0  10  -2 35367.2 1427.29   0
   0  10   2 35611.5 1567.88   0
   0  10   3 34506.4 1666.66   0
   0  10   3 33836.5 1124.62   1
   0  10  -3 35510.6 1463.50   0
   0  10  -3 35745.5 2057.70   1
   0  10   4 41225.4 1875.16   0
   0  10   4 42905.9 1054.22   1
   0  10  -4 43591.1 1704.56   0
   0  10  -5 32708.6 2449.46   1
   0  10   5 28767.8 1829.80   0
   0  10  -5 27719.6 1604.96   0
   0  10   5 27471.7 791.291   1
   0  10   5 30858.9 921.694   1
   0  10  -6 13958.9 1531.32   0
   0  10   6 12412.5 1614.69   0
   0  10  -6 12612.8 1936.45   1
   0  10   7 14336.8 1836.24   0
   0  10  -7 13683.6 2154.72   1
   0  10  -8 1962.77 1932.89   1
   0  10   8 1852.41 1499.03   0
   0  10   9 862.468 1799.55   0
   0  10  10-265.960 1890.05   0
   0  10  11 697.522 2225.94   0
   0  10  12 999.011 2395.95   0
   0  10  13 2039.89 2410.04   0
   0  10  14-31.4360 2800.16   0
   0  11   0 367.020 918.692   0
   0  11   0 913.701 1021.29   1
   0  11   1 89889.2 2282.32   1
   0  11  -1 92932.8 2719.83   1
   0  11  -1 93133.4 2221.87   0
   0  11   1 85990.0 2210.14   0
   0  11  -2 87315.2 2149.89   0
   0  11  -2 89816.8 2824.93   1
   0  11   2 79591.3 2246.54   0
   0  11   2 82594.1 2002.06   1
   0  11   3 60152.9 1558.43   1
   0  11  -3 63186.8 1905.42   0
   0  11  -3 67386.8 2718.89   1
   0  11   3 61878.4 2115.01   0
   0  11  -4 67806.6 2985.14   1
   0  11   4 67301.4 1458.08   1
   0  11   4 66306.5 2325.55   0
   0  11  -4 70084.6 2111.69   0
   0  11  -5 21718.5 2148.51   1
   0  11   5 19681.9 1672.19   0
   0  11   5 19471.4 784.793   1
   0  11  -5 21787.7 1508.88   0
   0  11  -6 489.091 1572.41   1
   0  11   6 933.086 1365.36   0
   0  11  -6 573.344 1197.46   0
   0  11   7 8612.87 1766.80   0
   0  11  -7 7068.04 1909.65   1
   0  11  -8 3985.08 2000.52   1
   0  11   8 5569.51 1659.65   0
   0  11   9 401.153 1835.00   0
   0  11  10 690.611 1857.66   0
   0  11  11 67.6393 2097.23   0
   0  11  12-271.949 2330.68   0
   0  11  13-210.773 2695.18   0
   0  11  14 154.522 2946.94   0
   0  12   0 13876.8 1377.79   1
   0  12   0 14389.9 1246.76   0
   0  12  -1 55946.5 1901.88   0
   0  12  -1 55048.7 2282.32   1
   0  12   1 52368.3 1897.36   1
   0  12   1 52621.4 1947.49   0
   0  12   2 54855.3 1852.02   1
   0  12  -2 58635.7 2488.42   1
   0  12  -2 56645.8 1897.57   0
   0  12   2 55364.5 2095.85   0
   0  12  -3 21191.3 1993.99   1
   0  12  -3 19454.5 1336.54   0
   0  12   3 18065.7 1519.08   0
   0  12   3 18313.0 1144.89   1
   0  12  -4 3184.23 1045.55   0
   0  12  -4 3205.61 1643.20   1
   0  12   4 3166.21 1184.84   0
   0  12   4 3074.70 693.449   1
   0  12  -5 6003.49 1204.15   0
   0  12  -5 4295.76 1823.21   1
   0  12   5 6217.33 1472.25   0
   0  12  -6 10741.4 2088.02   1
   0  12   6 8842.52 1601.81   0
   0  12  -6 9084.37 1436.77   0
   0  12   7 5181.89 1638.40   0
   0  12  -7 5868.38 2010.70   1
   0  12   8 1717.38 1675.22   0
   0  12   9 5517.79 1974.29   0
   0  12  10 2705.87 1960.81   0
   0  12  11 890.011 2125.68   0
   0  12  12 1516.25 2298.33   0
   0  12  13 1196.08 2346.69   0
   0  13   0 599.080 994.722   1
   0  13   0 366.628 971.107   0
   0  13  -1 3908.70 1347.40   1
   0  13  -1 4474.42 1066.82   0
   0  13   1 4542.62 1128.15   1
   0  13   1 4317.82 1135.93   0
   0  13  -2 40486.6 2290.96   1
   0  13   2 38064.9 1690.78   1
   0  13  -2 34579.9 1700.29   0
   0  13   2 33798.4 1824.40   0
   0  13  -3 11654.6 1851.81   1
   0  13   3 10330.4 1105.94   1
   0  13   3 10753.1 1405.96   0
   0  13  -3 9340.41 1155.45   0
   0  13  -4 6776.09 1662.51   1
   0  13   4 4344.51 1292.74   0
   0  13  -4 5337.80 1108.55   0
   0  13  -5 3267.35 1146.35   0
   0  13  -5 2989.27 1667.11   1
   0  13   5 3655.01 1346.39   0
   0  13   6 181.917 1507.02   0
   0  13  -6 1621.90 1275.01   0
   0  13  -6 566.513 1763.47   1
   0  13   7 11138.5 1831.38   0
   0  13   8 1807.62 1825.66   0
   0  13   9 475.873 1805.82   0
   0  13  10 1344.61 2179.46   0
   0  13  11 1298.63 2327.12   0
   0  13  12-85.5684 2509.49   0
   0  13  13 426.834 2488.96   0
   0  14   0 7734.10 1244.60   0
   0  14   0 8952.40 1352.12   1
   0  14  -1 10825.7 1520.99   1
   0  14   1 11105.2 1396.27   0
   0  14   1 11925.4 1321.93   1
   0  14  -1 10857.6 1302.45   0
   0  14   2 5213.65 1110.54   1
   0  14  -2 5686.65 1578.02   1
   0  14   2 5005.99 1260.07   0
   0  14  -2 4418.34 1069.63   0
   0  14  -3 19657.6 1452.34   0
   0  14  -3 23870.8 2170.21   1
   0  14   3 22197.3 1785.43   0
   0  14  -4 12379.4 1941.64   1
   0  14   4 11783.0 1612.58   0
   0  14  -4 12127.0 1312.02   0
   0  14  -5 13821.3 2159.62   1
   0  14   5 9883.03 1630.61   0
   0  14  -5 10466.0 1373.80   0
   0  14  -6 3050.00 1835.21   1
   0  14   6 3788.01 1582.40   0
   0  14  -6 3314.33 1362.91   0
   0  14   7 2497.23 1632.19   0
   0  14   8 642.692 1790.11   0
   0  14   9 4164.33 1923.68   0
   0  14  10 5010.23 2310.26   0
   0  14  11 1329.89 2152.07   0
   0  14  12-68.2038 2343.33   0
   0  14  13-488.989 2638.75   0
   0  15   0-11.8778 1134.74   1
   0  15   0 805.655 1148.82   0
   0  15  -1 9895.03 1393.63   0
   0  15  -1 13962.4 1668.38   1
   0  15   1 12934.5 1487.29   1
   0  15   1 13859.6 1595.73   0
   0  15   2 11899.3 1370.94   1
   0  15  -2 8562.29 1723.79   1
   0  15  -2 9085.70 1264.80   0
   0  15   2 8459.03 1439.52   0
   0  15   3 6817.98 1466.19   0
   0  15  -3 8834.35 1874.55   1
   0  15  -3 8260.36 1285.78   0
   0  15  -4 19286.2 2193.68   1
   0  15   4 17271.5 1797.31   0
   0  15  -4 18176.5 1565.51   0
   0  15   5 4695.06 1574.62   0
   0  15  -5 4313.11 1926.62   1
   0  15  -5 5181.42 1254.57   0
   0  15   6 4598.23 1677.66   0
   0  15  -6 4608.15 1384.62   0
   0  15   7 2045.09 1764.43   0
   0  15   8 1280.38 1889.17   0
   0  15   9 2603.30 1945.21   0
   0  15  10 1505.79 2124.52   0
   0  15  11 856.926 2196.66   0
   0  15  12 792.323 2360.01   0
   0  16   0 36585.0 2106.72   0
   0  16   0 40667.9 2406.92   1
   0  16  -1 31865.7 1885.46   0
   0  16   1 30711.3 2055.10   0
   0  16  -1 34415.6 2387.02   1
   0  16   1 34782.0 2121.37   1
   0  16   2 7203.42 1495.94   0
   0  16  -2 6707.79 1315.28   0
   0  16  -2 7626.53 1769.46   1
   0  16  -3 4963.80 1746.05   1
   0  16   3 4885.92 1499.50   0
   0  16  -3 5577.16 1323.10   0
   0  16  -4 6041.06 1301.45   0
   0  16  -4 4945.06 1871.54   1
   0  16   4 6849.33 1665.40   0
   0  16  -5 1264.26 1219.74   0
   0  16  -5 1319.10 1832.54   1
   0  16   5 1455.79 1580.17   0
   0  16   6 7370.03 1801.45   0
   0  16  -6 6931.33 1512.14   0
   0  16   7 2956.21 1822.13   0
   0  16   8 1120.78 1848.89   0
   0  16   9 1030.53 1997.26   0
   0  16  10 785.705 2098.74   0
   0  16  11-31.6104 2482.51   0
   0  17   0-80.1622 1365.24   0
   0  17   0 877.296 1534.09   1
   0  17  -1 1017.17 1319.60   0
   0  17  -1 1365.12 1585.97   1
   0  17   1 521.310 1369.54   0
   0  17  -2 3251.65 1653.35   1
   0  17  -2 2717.40 1223.45   0
   0  17   2 2893.81 1475.77   0
   0  17  -3 5641.70 1377.67   0
   0  17  -3 8105.75 1945.75   1
   0  17   3 7572.56 1675.48   0
   0  17  -4 11547.5 1531.86   0
   0  17  -4 11666.1 2144.93   1
   0  17   4 10973.7 1906.85   0
   0  17  -5 10764.4 1521.42   0
   0  17   5 9955.88 1900.33   0
   0  17   6 2082.87 1798.37   0
   0  17   7 1359.00 1911.76   0
   0  17   8 3193.12 2035.32   0
   0  17   9-425.730 2064.69   0
   0  17  10-671.791 2227.34   0
   0  17  11-367.815 2316.61   0
   0  18   0 27493.4 2107.27   0
   0  18   1 10662.9 1667.56   0
   0  18  -1 9571.57 1566.41   0
   0  18  -2 476.099 1237.86   0
   0  18   2 818.039 1427.76   0
   0  18  -2 109.612 1610.14   1
   0  18  -3 138.103 1198.25   0
   0  18  -3-29.0061 1711.74   1
   0  18   3 635.930 1548.29   0
   0  18   4 2019.58 1708.93   0
   0  18   5 1511.22 1769.51   0
   0  18   6 1587.22 1807.00   0
   0  18   7 644.077 2033.94   0
   0  18   8-51.1375 2087.12   0
   0  18   9-85.4022 2129.86   0
   0  18  10-131.169 2367.26   0
   0  18  11 1398.34 2467.89   0
   0  19   0 60.7795 1460.02   0
   0  19   1 4265.46 1643.07   0
   0  19  -1 4402.73 1410.14   0
   0  19   2 1730.74 1571.26   0
   0  19   3 381.396 1626.77   0
   0  19   4 952.197 1691.35   0
   0  19   5 245066. 21507.8   0
   0  19   6 4368.86 1985.23   0
   0  19   7 679.194 2121.96   0
   0  19   8 221.239 2098.84   0
   0  19   9 178.987 2378.74   0
   0  19  10 1127.77 2438.09   0
   0  20   1 626.709 1526.22   0
   0  20   2 2515.26 1691.13   0
   0  20   3 1544.06 1703.98   0
   0  20   4 1097.69 1886.28   0
   0  20   5 40.5727 1931.72   0
   0  20   6 2696.02 2025.20   0
   0  20   7 557.563 2139.66   0
   0  20   8-466.868 2229.14   0
   0  20   9-309.082 2421.36   0
   0  20  10 33.9614 2585.81   0
   0  21   4 1147.82 1990.09   0
   0  21   5 529.451 1954.37   0
   0  21   6-191.675 2122.24   0
   0  21   7 1099.50 2167.47   0
   0  21   8 336.062 2333.20   0
   0  21   9-611.988 2614.79   0
  -1 -26  -3 2001.49 2604.43   2
  -1 -25  -1 322.560 2331.30   2
  -1 -25  -5 1389.60 2600.00   2
  -1 -24   1 338.464 2334.05   2
  -1 -24   0 1612.39 2270.41   2
  -1 -24  -1 81.5678 2219.67   2
  -1 -24  -2 497.138 2449.35   2
  -1 -24  -3 255.810 2516.90   2
  -1 -24  -6 3143.31 2735.91   2
   1 -23  -7 764.904 2498.30   2
   1 -23  -4 1738.77 2187.92   2
  -1 -23   3 356.380 2207.27   2
  -1 -23   2 2287.46 2270.73   2
  -1 -23   1 735.691 2105.32   2
  -1 -23   0-235.512 2101.19   2
  -1 -23  -1 1554.78 2355.03   2
  -1 -23  -2 2155.19 2336.13   2
  -1 -23  -3 1039.94 2381.42   2
  -1 -23  -4-117.414 2486.01   2
  -1 -23  -5 1317.58 2556.04   2
  -1 -23  -6-462.951 2648.50   2
   1 -22  -9 3079.95 2868.10   2
   1 -22  -8 558.571 2461.76   2
   1 -22  -7 1371.66 2414.38   2
   1 -22  -6 2709.85 2244.32   2
   1 -22  -5-60.3075 2134.55   2
  -1 -22   4-828.146 2128.24   2
   1 -22  -4 1163.38 2001.39   2
   1 -22  -3 899.681 1990.15   2
  -1 -22   3 1208.55 2315.52   2
   1 -22  -2-637.274 2028.70   2
  -1 -22   2 1502.48 2252.50   2
  -1 -22   1 3874.06 2208.11   2
  -1 -22   0 1932.23 2168.06   2
  -1 -22  -1-630.595 2234.98   2
  -1 -22  -2-399.042 2258.86   2
  -1 -22  -3 6103.77 2435.62   2
  -1 -22  -4 912.745 2402.90   2
  -1 -22  -5-806.108 2445.50   2
  -1 -22  -6 2.59581 2692.61   2
  -1 -22  -7-154.625 2694.19   2
  -1 -22  -8 349.699 2974.60   2
   1 -21 -10 128.752 2794.83   2
   1 -21  -9 2176.97 2594.62   2
   1 -21  -8 1429.04 2504.63   2
   1 -21  -7-295.879 2311.86   2
   1 -21  -6-309.292 2204.49   2
  -1 -21   6 2114.98 2200.80   2
   1 -21  -5 1956.98 2182.61   2
  -1 -21   5 5372.58 2310.02   2
  -1 -21   4 6262.28 2349.36   2
   1 -21  -4 4114.10 2164.81   2
  -1 -21   3 2770.69 2214.35   2
   1 -21  -3 1412.80 1910.96   2
   1 -21  -2 2674.43 1888.13   2
  -1 -21   2 1043.12 2029.68   2
   1 -21  -1 1016.24 1795.78   2
  -1 -21   1 2411.41 2090.43   2
  -1 -21   0 3145.15 2117.45   2
   1 -21   0 2954.20 1817.26   2
  -1 -21  -1 1304.10 2177.35   2
  -1 -21  -2-869.867 2142.36   2
  -1 -21  -3 522.948 2189.51   2
  -1 -21  -4 160.463 2301.03   2
  -1 -21  -5-338.708 2394.59   2
  -1 -21  -6 616.283 2395.64   2
  -1 -21  -8-326.677 2812.42   2
  -1 -21  -9 2212.49 2984.75   2
   1 -20  -8 904.426 2472.97   2
  -1 -20   7-59.1885 2359.18   2
   1 -20  -7 1407.70 2318.65   2
   1 -20  -6 2234.02 2091.80   2
  -1 -20   6-368.233 2191.53   2
  -1 -20   5-219.898 2236.49   2
   1 -20  -5 2980.89 2070.72   2
   1 -20  -4 1311.27 2047.08   2
  -1 -20   4 3008.57 2117.32   2
  -1 -20   3 3326.04 2100.16   2
   1 -20  -3 567.650 1887.74   2
  -1 -20   2 1333.28 1986.83   2
   1 -20  -2-412.282 1771.05   2
   1 -20  -1 916.500 1791.83   2
  -1 -20   1 2698.21 1952.97   2
  -1 -20   0 9807.04 2172.20   2
   1 -20   0 8743.46 1985.87   2
   1 -20   1 2185.56 1732.02   2
  -1 -20  -1 3132.54 2105.56   2
  -1 -20  -2 2012.29 2095.66   2
  -1 -20  -3 1641.93 2084.46   2
  -1 -20  -4 2264.91 2244.84   2
  -1 -20  -5 1368.87 2179.19   2
  -1 -20  -6 31.8042 2400.59   2
  -1 -20  -7 3623.46 2603.14   2
  -1 -20  -9 656.904 2825.73   2
   1 -19 -11 147.101 2984.79   2
   1 -19 -10 584.242 2812.17   2
   1 -19  -9-789.094 2601.74   2
  -1 -19   8 844.568 2437.58   2
   1 -19  -8 784.240 2370.24   2
  -1 -19   7 1503.95 2255.69   2
   1 -19  -7 961.518 2171.39   2
  -1 -19   6 571.336 2008.70   2
   1 -19  -6 1018.09 2037.04   2
  -1 -19   5 8697.72 2322.02   2
   1 -19  -5 8599.76 2160.43   2
  -1 -19   4 7168.85 2189.57   2
   1 -19  -4 4164.23 1925.99   2
   1 -19  -3 1957.38 1758.01   2
  -1 -19   3 5738.78 1987.81   2
   1 -19  -2 2844.76 1768.31   2
  -1 -19   2 4541.31 1987.94   2
   1 -19  -1 3957.63 1794.02   2
  -1 -19   1 5088.93 1939.09   2
  -1 -19   0 1499.79 1859.57   2
   1 -19   0 700.136 1650.88   2
  -1 -19  -1 5713.34 2032.76   2
   1 -19   1 5583.65 1778.97   2
  -1 -19  -2 2690.14 1987.19   2
   1 -19   2 4068.65 1710.36   2
  -1 -19  -3 2714.86 2040.05   2
   1 -19   3 4090.93 1850.68   2
  -1 -19  -4 1854.56 2047.86   2
  -1 -19  -5 1323.78 2135.17   2
  -1 -19  -6 821.030 2199.02   2
  -1 -19  -7-480.168 2501.49   2
  -1 -19  -8 2829.50 2527.29   2
  -1 -19  -9 3209.03 2904.90   2
   1 -18 -11 1705.89 2908.38   2
   1 -18 -10 1435.94 2722.93   2
  -1 -18   9-100.699 2330.73   2
  -1 -18   8 994.597 2435.47   2
   1 -18  -8 2794.28 2283.69   2
   1 -18  -7 1440.40 2118.05   2
  -1 -18   7 2225.43 2165.88   2
   1 -18  -6 7034.73 2181.02   2
  -1 -18   6 9206.54 2240.89   2
   1 -18  -5 127.273 1833.33   2
  -1 -18   5-108.324 1911.02   2
   1 -18  -4 3904.40 1779.46   2
  -1 -18   4 3895.95 1942.21   2
   1 -18  -3 2024.99 1633.35   2
  -1 -18   3 2112.36 1873.20   2
  -1 -18   2 9533.22 2010.96   2
   1 -18  -2 8228.80 1795.47   2
   1 -18  -1 6117.33 1742.49   2
  -1 -18   1 6947.54 1924.22   2
   1 -18   0 2834.41 1681.80   2
  -1 -18   0 4407.48 1904.77   2
   1 -18   1 7157.75 1737.87   2
  -1 -18  -1 7282.04 2067.46   2
  -1 -18  -2 1328.71 1799.85   2
   1 -18   2 3006.71 1625.48   2
  -1 -18  -3-530.272 1915.07   2
   1 -18   3 199.928 1621.05   2
   1 -18   4 3191.28 1792.06   2
  -1 -18  -4 1234.33 1970.41   2
  -1 -18  -5-492.812 1991.51   2
  -1 -18  -6 3833.75 2338.80   2
  -1 -18  -7 2642.20 2296.99   2
  -1 -18  -8 1225.55 2583.85   2
  -1 -18 -10 1235.49 2968.08   2
   1 -17 -12 249.537 2943.52   2
   1 -17 -11 1012.12 2867.30   2
  -1 -17  10 532.412 2762.62   2
   1 -17  -9-599.390 2292.13   3
   1 -17  -9 457.489 2339.00   2
  -1 -17   9 1689.93 2462.51   2
  -1 -17   8 1244.92 2327.98   2
   1 -17  -8 2105.98 2237.29   2
   1 -17  -8-286.719 2149.69   3
  -1 -17   7 833.245 2035.77   2
   1 -17  -7 975.454 1974.74   2
  -1 -17   6 44.4636 1877.10   2
   1 -17  -6 143.380 1817.00   2
  -1 -17   5 4562.83 1920.63   2
   1 -17  -5 3632.30 1775.36   2
   1 -17  -4 3185.61 1635.40   2
  -1 -17   4 4182.86 1878.36   2
  -1 -17   3 3783.76 1844.69   2
   1 -17  -3 2383.17 1645.34   2
  -1 -17   2 2759.92 1673.25   2
   1 -17  -2 887.740 1579.11   2
  -1 -17   1 2246.93 1665.96   2
   1 -17  -1 1901.96 1511.61   2
  -1 -17   0 2761.73 1761.56   2
   1 -17   0 3887.37 1513.80   2
  -1 -17  -1 31306.4 2463.25   2
   1 -17   1 28438.0 2150.20   2
  -1 -17  -2 28554.6 2481.09   2
   1 -17   2 33782.0 2288.27   2
  -1 -17  -3 7248.43 1923.00   2
   1 -17   3 9183.31 1866.74   2
  -1 -17  -4 3417.95 1858.10   2
   1 -17   4 2801.08 1687.61   2
   1 -17   5 6251.49 1819.53   2
  -1 -17  -5 4021.20 2123.61   2
  -1 -17  -6 4214.77 2258.60   2
  -1 -17  -7 1049.05 2362.73   2
  -1 -17  -8-626.971 2437.81   2
  -1 -17  -9 1895.95 2699.33   2
  -1 -17 -10 752.884 3042.00   2
  -1 -17 -11 634.429 3066.40   2
  -1 -16  11 50.2378 2656.37   2
   1 -16 -11 165.799 2905.59   2
   1 -16 -10 1070.71 2476.44   2
   1 -16 -10 422.147 2599.49   3
  -1 -16  10-559.673 2761.01   2
  -1 -16   9 2174.65 2371.84   2
   1 -16  -9 89.8948 2284.24   2
   1 -16  -9 1970.07 2258.63   3
   1 -16  -8 2949.78 2092.73   2
   1 -16  -8 2335.28 2111.14   3
  -1 -16   8 834.490 2284.96   2
  -1 -16   7 2960.52 1984.01   2
   1 -16  -7 1881.93 1964.76   2
   1 -16  -6 2386.83 1787.20   2
  -1 -16   6 1617.42 1791.86   2
  -1 -16   5 1890.52 1799.31   2
   1 -16  -5 1285.94 1632.62   2
   1 -16  -4 3792.68 1595.98   2
  -1 -16   4 4877.62 1805.33   2
  -1 -16   3 36074.8 2484.13   2
   1 -16  -3 25057.0 2084.65   2
   1 -16  -2 11290.4 1694.11   2
  -1 -16   2 15621.8 1933.55   2
   1 -16  -1 2824.45 1440.54   2
  -1 -16   1 5062.99 1669.11   2
   1 -16   0 6782.36 1508.74   2
  -1 -16   0 9043.26 1771.30   2
   1 -16   1 8424.08 1631.54   2
  -1 -16  -1 8827.19 1862.73   2
   1 -16   2 5146.67 1682.15   2
  -1 -16  -2 5419.46 1791.49   2
   1 -16   3 585.561 1438.69   2
  -1 -16  -3 2722.31 1721.79   2
   1 -16   4 3025.55 1610.27   2
  -1 -16  -4 1380.45 1847.82   2
   1 -16   5 11199.4 1911.89   2
  -1 -16  -5 9424.63 2094.91   2
  -1 -16  -6 3273.63 2065.44   2
   1 -16   6 3997.58 1976.94   2
   1 -16   7 1844.69 1849.66   2
  -1 -16  -7 2619.35 2162.41   2
  -1 -16  -8 1974.83 2333.73   2
  -1 -16  -9-91.1365 2547.29   3
  -1 -16  -9-280.244 2501.98   2
  -1 -16 -10 1706.17 2691.30   2
  -1 -16 -11 1961.60 2989.67   2
   1 -15 -13 871.457 3003.56   2
   1 -15 -12 645.890 2946.41   2
   1 -15 -11-26.8630 2584.77   2
   1 -15 -10 98.7315 2394.06   2
   1 -15 -10 502.559 2354.89   3
  -1 -15  10 1644.34 2643.36   2
   1 -15  -9 448.359 2142.77   3
   1 -15  -9 1708.67 2155.27   2
  -1 -15   9 1240.87 2210.26   2
  -1 -15   8 4640.04 2146.51   2
   1 -15  -8 3340.25 2045.88   3
   1 -15  -8 3514.66 2120.89   2
   1 -15  -7 962.889 1822.00   2
  -1 -15   7 139.196 1927.46   2
   1 -15  -6 1256.06 1808.49   2
  -1 -15   6 691.449 1788.39   2
  -1 -15   5 13992.6 2041.11   2
   1 -15  -5 11289.0 1841.60   2
  -1 -15   4 32607.3 2380.52   2
   1 -15  -4 25687.4 2060.15   2
   1 -15  -3 17777.6 1832.23   2
  -1 -15   3 20414.1 2102.08   2
  -1 -15   2 28386.7 2174.13   2
   1 -15  -2 22708.6 1903.66   2
   1 -15  -1 813.451 1340.41   2
  -1 -15   1 1901.69 1547.58   2
   1 -15   0 10275.3 1628.30   2
  -1 -15   0 11348.2 1799.16   2
   1 -15   1 2218.76 1405.01   2
  -1 -15  -1 1950.50 1577.17   2
   1 -15   2 31441.2 2125.76   2
  -1 -15  -2 32308.0 2269.35   2
   1 -15   3 10401.7 1611.97   2
  -1 -15  -3 12803.8 1922.62   2
   1 -15   4 4595.99 1603.61   2
  -1 -15  -4 2323.59 1703.82   2
  -1 -15  -5 8280.24 2020.36   2
   1 -15   5 10534.5 1879.90   2
   1 -15   6 1614.05 1720.90   2
  -1 -15  -6 1643.02 1988.43   2
   1 -15   7 7002.60 2074.98   2
  -1 -15  -7 6636.08 2199.95   2
   1 -15   8 304.781 2083.81   2
  -1 -15  -8 642.051 2323.33   2
  -1 -15  -9-448.517 2319.38   3
  -1 -15  -9 2533.83 2623.85   2
  -1 -15 -10 542.202 2783.13   2
  -1 -15 -11 1306.93 2952.41   2
  -1 -15 -12-139.450 3085.28   2
   1 -14 -13 503.095 3206.00   2
   1 -14 -12 1153.70 2790.73   2
   1 -14 -11-658.192 2544.71   2
   1 -14 -11 408.152 2624.78   3
  -1 -14  10 251.920 2475.36   2
   1 -14 -10-679.084 2554.32   2
   1 -14 -10 1260.30 2463.58   3
  -1 -14   9 6249.78 2379.83   2
   1 -14  -9 5545.75 2294.91   2
   1 -14  -9 3409.28 2176.63   3
   1 -14  -8 1622.36 2015.55   2
   1 -14  -8 1383.72 1852.02   3
  -1 -14   8 1752.24 2119.25   2
  -1 -14   7 7331.51 1981.64   2
   1 -14  -7 6723.07 2031.06   2
  -1 -14   6 12872.2 1987.96   2
   1 -14  -6 11545.3 1970.67   2
  -1 -14   5 3547.15 1619.18   2
   1 -14  -5 4101.74 1608.16   2
  -1 -14   4 3564.17 1631.41   2
   1 -14  -4 1543.80 1485.05   2
  -1 -14   3 21166.8 2025.00   2
   1 -14  -3 16325.2 1732.91   2
  -1 -14   2 3828.09 1498.76   2
   1 -14  -2 1930.87 1367.08   2
   1 -14  -1 25504.0 1841.83   2
  -1 -14   1 30662.9 2082.47   2
   1 -14   0 40679.9 2069.20   2
  -1 -14   0 46304.6 2338.58   2
  -1 -14  -1 32616.8 2151.58   2
   1 -14   1 30875.8 1925.24   2
   1 -14   2 14198.1 1660.12   2
  -1 -14  -2 11709.0 1698.50   2
  -1 -14  -3 642.360 1491.71   2
   1 -14   3 1866.32 1286.73   2
  -1 -14  -4 5031.57 1708.76   2
   1 -14   4 4065.16 1391.68   2
   1 -14   5 1749.36 1614.46   2
  -1 -14  -5 2363.25 1846.19   2
   1 -14   6 259.089 1610.22   2
  -1 -14  -6 319.731 1880.29   2
  -1 -14  -7-810.924 2009.26   2
   1 -14   7 575.927 1836.00   2
   1 -14   8 1958.93 2139.20   2
  -1 -14  -8 3755.05 2265.88   2
  -1 -14  -9 323.305 2532.84   2
  -1 -14  -9 24.9829 1937.00   3
  -1 -14 -10 1075.99 2649.32   2
  -1 -14 -10 737.056 2573.14   3
  -1 -14 -11-534.919 2798.54   2
   1 -13 -13-303.644 2956.49   2
   1 -13 -12 1951.03 2903.44   2
   1 -13 -11-468.757 2582.23   2
   1 -13 -11 159.746 2753.25   3
   1 -13 -10 602.981 2437.76   3
   1 -13 -10 169.081 2371.96   2
  -1 -13  10 569.798 2415.48   2
   1 -13  -9 7020.25 2193.12   2
   1 -13  -9 4990.85 2291.31   3
  -1 -13   9 6954.45 2420.15   2
   1 -13  -8 22013.6 2488.10   2
   1 -13  -8 15832.8 2426.04   3
  -1 -13   8 21755.7 2604.63   2
   1 -13  -7 1041.35 1690.98   2
  -1 -13   7 1214.01 1782.75   2
   1 -13  -6 942.741 1472.37   2
  -1 -13   6 329.104 1568.13   2
   1 -13  -5 19325.5 1903.57   2
  -1 -13   5 20537.8 1984.21   2
  -1 -13   4 59538.2 2579.12   2
   1 -13  -4 47788.7 2281.63   2
   1 -13  -3 24910.3 1825.49   2
  -1 -13   3 31674.6 2075.14   2
  -1 -13   2 6934.43 1480.27   2
   1 -13  -2 6148.68 1293.26   2
   1 -13  -1 28850.8 1813.69   2
  -1 -13   1 34811.3 2029.28   2
   1 -13   0 16759.0 1480.42   2
   1 -13   0 14391.4 1490.43   1
  -1 -13   0 16332.7 1629.11   2
   1 -13   1 2560.11 1459.50   1
   1 -13   1 2561.45 1251.61   2
  -1 -13  -1 3335.75 1393.29   2
   1 -13   2-78.6860 1214.50   2
  -1 -13  -2 274.508 1408.51   2
   1 -13   3 3342.54 1387.48   2
  -1 -13  -3 3007.62 1481.27   2
   1 -13   4 14478.2 1678.79   2
  -1 -13  -4 13835.5 1891.14   2
   1 -13   5 14175.1 1827.06   2
  -1 -13  -5 14986.4 2029.33   2
  -1 -13  -6 3246.92 1797.02   2
   1 -13   6 3219.64 1597.90   2
  -1 -13  -7 2000.90 1981.73   2
   1 -13   7 614.429 1801.03   2
  -1 -13  -8 407.550 2026.46   2
   1 -13   8 120.609 1938.31   2
  -1 -13  -9 3213.22 2226.50   3
  -1 -13  -9 3653.34 2326.08   2
  -1 -13 -10 516.949 2547.89   3
  -1 -13 -10 1536.59 2667.59   2
  -1 -13 -11 1526.15 2778.64   2
  -1 -13 -12 1558.32 3063.93   2
  -1 -13 -13-262.134 3159.78   2
   1 -12 -14 260.695 3252.93   2
   1 -12 -13 741.833 3023.21   2
   1 -12 -12 2003.70 2754.86   2
   1 -12 -11 986.439 2615.23   2
   1 -12 -11 216.181 2301.71   3
   1 -12 -10 985.803 2260.88   2
  -1 -12  10 1009.11 2366.64   2
   1 -12 -10 1397.56 2294.53   3
  -1 -12   9 8462.02 2486.96   2
   1 -12  -9 7197.19 2126.96   2
   1 -12  -9 6463.23 2277.23   3
   1 -12  -8 244.276 1734.34   2
  -1 -12   8 461.607 1882.70   2
   1 -12  -8 1139.55 1666.84   3
   1 -12  -7 1351.58 1576.41   3
   1 -12  -7 2008.12 1583.28   2
  -1 -12   7 2878.63 1753.88   2
   1 -12  -6 7862.86 1672.50   2
  -1 -12   6 6601.60 1644.75   2
  -1 -12   5 2038.72 1428.49   2
   1 -12  -5 2115.29 1331.09   2
  -1 -12   4 6503.44 1480.47   2
   1 -12  -4 4550.33 1340.52   2
  -1 -12   3 15550.0 1663.58   2
   1 -12  -3 14650.4 1475.50   2
  -1 -12   2 10809.5 1451.14   2
   1 -12  -2 9489.07 1258.42   2
   1 -12  -1 19334.4 1441.06   2
  -1 -12   1 22032.9 1693.86   2
  -1 -12   0 45684.0 2062.21   2
   1 -12   0 41629.8 1881.96   2
   1 -12   1 28295.0 1987.49   1
   1 -12   1 22702.6 1486.73   2
  -1 -12  -1 27541.7 1748.03   2
  -1 -12  -2 26039.4 1863.00   2
   1 -12   2 28412.2 1722.13   2
  -1 -12  -3 23725.5 1914.81   2
   1 -12   3 25481.9 1745.40   2
   1 -12   4 60870.5 2333.58   2
  -1 -12  -4 51160.9 2506.11   2
   1 -12   5 48977.8 2409.53   2
  -1 -12  -5 44705.9 2460.82   2
   1 -12   6 1447.94 1583.60   2
  -1 -12  -6 1964.25 1654.08   2
   1 -12   7 1088.94 1662.44   2
  -1 -12  -7 1170.21 1862.65   2
   1 -12   8 6505.84 1997.83   2
  -1 -12  -8 2854.79 2104.53   2
  -1 -12  -9-753.674 2342.35   2
  -1 -12  -9 48.6495 1933.23   3
  -1 -12 -10 448.733 2270.98   3
  -1 -12 -10 193.531 2435.03   2
  -1 -12 -11 1358.42 2645.73   2
  -1 -12 -12 2046.59 2781.67   2
  -1 -12 -13-834.780 3174.84   2
   1 -11 -13-155.179 2798.12   2
   1 -11 -12 1105.21 2540.19   2
   1 -11 -12 1965.39 2874.80   3
   1 -11 -11 636.847 2466.30   2
   1 -11 -10 1425.63 2028.19   3
   1 -11 -10 712.470 2285.07   2
  -1 -11  10 209.139 2292.95   2
   1 -11  -9 3458.60 1943.96   3
  -1 -11   9 2485.34 2137.41   2
   1 -11  -9 2198.46 1918.85   2
  -1 -11   8 6265.01 1966.21   2
   1 -11  -8 6428.80 1770.38   3
   1 -11  -8 8309.79 1858.57   2
  -1 -11   7 11809.3 1962.45   2
   1 -11  -7 12315.8 1926.04   2
   1 -11  -7 15883.0 1915.14   3
  -1 -11   6 731.107 1484.68   2
   1 -11  -6 427.494 1408.20   2
  -1 -11   5 17568.2 1694.09   2
   1 -11  -5 15856.0 1612.80   2
  -1 -11   4 7102.16 1375.79   2
   1 -11  -4 5259.30 1240.00   2
  -1 -11   3 951.051 1200.47   2
   1 -11  -3 802.578 1071.32   2
   1 -11  -2 7076.26 1141.12   2
  -1 -11   2 6013.40 1206.38   2
  -1 -11   1 111647. 2728.99   2
   1 -11  -1 98357.5 2383.06   2
   1 -11   0 118635. 2763.54   1
   1 -11   0 113150. 2440.24   2
   1 -11   1 38412.9 2163.48   1
   1 -11   1 40020.0 1714.10   2
  -1 -11  -1 39212.3 1867.21   2
   1 -11   2 47710.7 2655.52   1
   1 -11   2 42604.3 1760.43   2
  -1 -11  -2 50251.3 2142.43   2
  -1 -11  -3 37619.2 2048.15   2
   1 -11   3 33630.0 1821.86   2
   1 -11   4 2027.86 1274.64   2
  -1 -11  -4 1923.28 1500.77   2
   1 -11   5 8222.79 1640.65   2
  -1 -11  -5 8064.10 1692.89   2
  -1 -11  -6 8223.66 1731.20   2
   1 -11   6 7458.05 1655.54   2
  -1 -11  -7 18256.8 2163.45   2
   1 -11   7 19266.4 2231.01   2
  -1 -11  -8 11718.8 2323.71   2
  -1 -11  -9 2762.28 2186.32   3
  -1 -11  -9-239.162 2194.37   2
  -1 -11 -10 1341.35 2109.37   3
  -1 -11 -10 2802.35 2489.17   2
  -1 -11 -11 2875.73 2758.27   2
  -1 -11 -11-559.514 2343.79   3
  -1 -11 -12 2292.33 2866.45   2
  -1 -11 -13 1963.46 3226.92   2
   1 -10 -14-374.481 3079.62   2
   1 -10 -13 2331.90 3031.31   2
   1 -10 -12 704.126 2792.95   2
   1 -10 -12 3332.56 2599.50   3
   1 -10 -11-13.6960 2564.30   3
   1 -10 -11-666.316 2302.90   2
   1 -10 -10-805.695 2225.60   2
   1 -10 -10-152.581 2002.73   3
  -1 -10   9 2131.60 2056.62   2
   1 -10  -9 1794.79 1831.41   3
   1 -10  -9 1637.15 1900.08   2
   1 -10  -8 525.325 1787.68   2
   1 -10  -8 2313.43 1521.47   3
  -1 -10   8 1298.01 1711.59   2
   1 -10  -7 13862.4 1844.61   3
   1 -10  -7 18657.3 1934.19   2
  -1 -10   7 18335.4 2073.40   2
   1 -10  -6 36105.8 2089.06   2
  -1 -10   6 38805.0 2237.28   2
   1 -10  -5 6689.90 1353.31   2
  -1 -10   5 4602.61 1407.18   2
  -1 -10   4 385.434 1130.80   2
   1 -10  -4 446.265 1026.52   2
  -1 -10   3 25178.2 1595.40   2
  -1 -10   3 23228.4 1873.27   1
   1 -10  -3 22352.6 1413.14   2
  -1 -10   2 77757.5 2204.95   2
   1 -10  -2 71525.5 1987.30   2
   1 -10  -1 71072.2 1905.45   2
   1 -10  -1 72257.9 1774.20   1
  -1 -10   0 78627.7 2240.53   2
   1 -10   0 74481.5 1992.79   2
   1 -10   1 1222.77 1329.36   1
  -1 -10  -1 3256.16 1115.24   2
   1 -10   1 2231.19 954.034   2
  -1 -10  -2 33777.3 1726.15   2
   1 -10   2 32823.2 2208.12   1
   1 -10   3 37753.5 1683.56   2
  -1 -10  -3 36640.2 1928.76   2
   1 -10   4 49465.0 1976.24   2
  -1 -10  -4 46287.3 2197.22   2
  -1 -10  -5 46667.0 2388.63   2
   1 -10   5 54298.9 2318.57   2
  -1 -10  -6 7369.40 1725.96   2
   1 -10   6 8815.26 1607.57   2
   1 -10   7 6465.89 1862.73   2
  -1 -10  -7 6915.89 1823.16   2
  -1 -10  -8 3910.64 1616.95   3
  -1 -10  -8 5229.95 2099.39   2
  -1 -10  -9 2077.16 2131.77   3
  -1 -10  -9 2046.27 1987.09   2
  -1 -10 -10 2103.80 2363.62   2
  -1 -10 -10 968.401 2293.92   3
  -1 -10 -11 2034.43 2500.23   2
  -1 -10 -11 2949.11 2614.11   3
  -1 -10 -12 5.79983 3117.98   2
  -1 -10 -13 3112.45 3226.01   2
   1  -9 -14 279.119 2981.49   2
   1  -9 -13 35.2410 2826.53   2
   1  -9 -12 2643.05 2497.48   3
   1  -9 -12 5130.32 2747.12   2
   1  -9 -11 6721.38 2433.01   2
   1  -9 -11 8365.83 2681.52   3
   1  -9 -10 1630.18 2133.65   2
   1  -9 -10 562.861 1831.47   3
   1  -9  -9 2415.96 1943.15   3
   1  -9  -9 1992.42 1973.29   2
  -1  -9   9 1808.82 1911.82   2
   1  -9  -8 1667.72 1633.19   2
   1  -9  -8 797.611 1674.72   3
  -1  -9   8-118.547 1701.19   2
  -1  -9   7 14160.2 1942.68   2
   1  -9  -7 11815.1 1753.95   2
   1  -9  -7 12191.9 1615.87   3
  -1  -9   6 2465.68 1463.74   2
   1  -9  -6 3134.14 1402.28   2
   1  -9  -5 1783.49 1160.00   2
  -1  -9   5 2624.86 1274.30   2
   1  -9  -4 77661.5 2213.80   2
  -1  -9   4 81955.5 2375.43   2
  -1  -9   3 153125. 3459.40   1
  -1  -9   3 159452. 3019.76   2
  -1  -9   2 118968. 2482.44   2
   1  -9  -2 115947. 2282.26   2
   1  -9  -1 183259. 2652.48   2
   1  -9  -1 169093. 2413.41   1
   1  -9   0 20744.9 1148.78   2
   1  -9   0 22445.2 1430.52   1
   1  -9   1 94354.9 2767.43   1
  -1  -9  -1 96824.5 2322.10   2
  -1  -9  -2 39875.4 1733.87   2
   1  -9   2 42066.5 2351.59   1
   1  -9   2 38956.1 1545.34   2
   1  -9   3 5726.56 1783.83   1
   1  -9   3 5227.68 1027.70   2
  -1  -9  -3 5267.29 1203.04   2
  -1  -9  -4 17072.8 1534.46   2
   1  -9   4 17222.5 1401.77   2
   1  -9   5 19187.1 1616.61   2
  -1  -9  -5 20008.4 1814.32   2
  -1  -9  -6 36601.6 2326.33   2
   1  -9   6 45384.5 2366.87   2
  -1  -9  -7 1645.96 1635.73   2
   1  -9   7 1565.23 1613.93   2
  -1  -9  -8 3803.27 1876.84   2
  -1  -9  -8 2822.73 1473.57   3
  -1  -9  -9 1060.98 1941.54   2
  -1  -9  -9 2774.95 2087.58   3
  -1  -9 -10 1156.67 2131.40   2
  -1  -9 -10 1641.80 2172.83   3
  -1  -9 -11 729.486 2515.40   3
  -1  -9 -11 2354.99 2629.47   2
  -1  -9 -12 936.699 2674.68   2
  -1  -9 -14 380.004 3257.71   2
   1  -8 -15 247.436 3472.61   2
   1  -8 -14 345.537 3039.11   2
   1  -8 -13 151.091 2958.50   2
   1  -8 -12 1399.78 2451.78   2
   1  -8 -12 604.558 2310.60   3
   1  -8 -11 2438.71 2310.06   3
   1  -8 -11 3377.53 2248.69   2
   1  -8 -10 1029.91 2121.05   2
   1  -8 -10 1598.34 2132.76   3
  -1  -8   9 3105.89 1842.38   2
   1  -8  -9 3106.83 1868.37   3
   1  -8  -9 3003.19 1896.72   2
  -1  -8   8 7702.68 1910.20   2
   1  -8  -8 9871.99 1870.60   2
   1  -8  -8 8004.80 1667.12   3
  -1  -8   7 61179.3 2663.61   2
   1  -8  -7 63487.1 2645.76   2
   1  -8  -7 58741.5 2590.43   3
  -1  -8   6 119582. 3110.50   2
   1  -8  -6 113113. 2976.83   2
   1  -8  -5 44756.2 1915.31   2
  -1  -8   5 40285.2 1856.14   2
   1  -8  -4 4074.79 1011.20   2
  -1  -8   4 5477.84 1150.00   2
  -1  -8   4 4010.10 1622.04   1
   1  -8  -3 14636.9 1106.36   2
  -1  -8   3 17256.0 1596.86   1
  -1  -8   3 14100.3 1231.90   2
   1  -8  -2 59347.3 1598.02   2
  -1  -8   2 57828.7 1988.96   1
  -1  -8   2 56962.6 1732.39   2
   1  -8  -1 71500.5 1715.91   2
   1  -8  -1 69575.2 1561.07   1
  -1  -8   0 21364.2 1218.37   2
   1  -8   0 17132.2 1030.68   2
   1  -8   0 18393.3 1337.71   1
  -1  -8  -1 31024.4 1374.69   2
   1  -8   1 32400.9 1767.32   1
   1  -8   2 40699.0 1385.59   2
  -1  -8  -2 46175.6 1691.47   2
   1  -8   2 47306.0 2257.10   1
   1  -8   3 17897.5 1971.01   1
   1  -8   3 17177.0 1203.47   2
  -1  -8  -3 18030.7 1356.16   2
  -1  -8  -4 16923.2 1518.10   2
   1  -8   4 18561.2 1351.16   2
  -1  -8  -5 37971.6 1993.26   2
   1  -8   5 40391.2 1878.74   2
   1  -8   6 5898.96 1491.22   2
  -1  -8  -6 4757.81 1589.76   2
  -1  -8  -7-258.109 1623.38   2
  -1  -8  -8 5599.31 1850.02   3
  -1  -8  -8 8857.83 1975.99   2
  -1  -8  -9 1344.03 2026.55   2
  -1  -8  -9 1640.18 1821.72   3
  -1  -8 -10 1622.23 2309.82   2
  -1  -8 -10 3835.32 1987.71   3
  -1  -8 -11 2450.19 2412.42   2
  -1  -8 -11 2524.93 2411.55   3
  -1  -8 -12 101.096 2687.60   2
  -1  -8 -13 650.204 2856.79   2
  -1  -8 -14 197.992 3247.62   2
   1  -7 -15-795.847 3404.98   2
   1  -7 -13-23.8162 2621.98   2
   1  -7 -13 166.461 2913.60   3
   1  -7 -12 2973.25 2578.08   2
   1  -7 -12 2995.00 2547.33   3
   1  -7 -11 7155.99 2244.72   3
   1  -7 -10 9535.29 2187.47   3
   1  -7  -9 1876.19 1857.44   3
  -1  -7   8 12782.0 1988.73   2
   1  -7  -8 10827.4 1874.36   3
  -1  -7   7 11412.3 1665.19   2
   1  -7  -7 11573.5 1647.91   3
  -1  -7   6 6749.78 1394.36   2
   1  -7  -6 5305.39 1225.01   3
  -1  -7   5 13483.4 1991.27   1
   1  -7  -5 10543.4 1207.20   2
  -1  -7   5 11261.1 1279.95   2
   1  -7  -4 18539.4 1236.12   2
  -1  -7   4 17257.6 1721.82   1
  -1  -7   4 18479.3 1274.84   2
  -1  -7   3 77562.8 2003.30   2
   1  -7  -3 77002.8 1819.62   2
  -1  -7   2 344297. 4036.69   1
   1  -7  -2 334951. 3223.96   2
  -1  -7   1 269733. 3156.85   2
   1  -7  -1 250773. 2625.79   2
   1  -7   0 86582.5 1602.04   2
   1  -7   0 89311.6 2078.79   1
  -1  -7  -1 26828.8 1290.80   2
   1  -7   1 26578.6 1621.65   1
  -1  -7  -2 119899. 2372.58   2
   1  -7   2 117680. 3005.62   1
   1  -7   3 143370. 2342.31   2
   1  -7   3 147439. 3605.05   1
  -1  -7  -3 154056. 2836.21   2
  -1  -7  -4 1462.47 1030.87   2
   1  -7   4 1796.03 1598.48   1
   1  -7   4 2168.88 976.376   2
  -1  -7  -5 6837.44 1422.93   2
   1  -7   5 7146.33 1305.83   2
   1  -7   6 6840.36 1387.24   2
  -1  -7  -6 5259.11 1431.62   2
  -1  -7  -7 8307.01 1482.74   3
  -1  -7  -7 7886.52 1845.34   2
  -1  -7  -8 4979.24 1900.01   2
  -1  -7  -8 5244.66 1553.98   3
  -1  -7  -9 4235.44 1918.11   3
  -1  -7  -9 6640.68 2179.03   2
  -1  -7 -10 2812.75 2164.65   2
  -1  -7 -10 2045.89 2121.42   3
  -1  -7 -11 1958.29 2507.14   2
  -1  -7 -11 650.232 2123.46   3
  -1  -7 -12 91.8805 2884.97   2
  -1  -7 -12 1444.89 2612.98   3
  -1  -7 -13-511.136 3046.90   2
  -1  -7 -14 134.833 3070.01   2
   1  -6 -15 1237.02 3157.97   2
   1  -6 -14 129.580 2868.20   2
   1  -6 -13 259.452 2737.06   3
   1  -6 -12 2165.80 2583.98   3
   1  -6 -11 2447.56 2351.04   3
   1  -6 -10 6718.51 2281.17   3
   1  -6  -9 6511.66 1812.58   3
   1  -6  -8 7172.65 1754.60   3
  -1  -6   8 9712.37 1871.69   2
   1  -6  -7 25432.1 1768.53   3
  -1  -6   7 23614.1 1912.27   2
  -1  -6   6 16967.0 1527.50   2
   1  -6  -6 17398.8 1473.58   3
  -1  -6   5 16899.8 1366.75   2
  -1  -6   5 17364.1 1900.23   1
   1  -6  -5 14894.2 1144.22   3
  -1  -6   4 19332.2 1251.25   2
  -1  -6   4 18037.4 1637.92   1
   1  -6  -4 18141.7 1199.30   2
  -1  -6   3 281606. 3305.32   2
  -1  -6   3 283655. 4163.23   1
   1  -6  -3 275493. 3114.94   2
  -1  -6   2 47573.9 1431.43   2
   1  -6  -2 47148.0 1274.03   2
  -1  -6   2 48029.2 1679.70   1
   1  -6  -1 181055. 2091.01   2
  -1  -6   1 177165. 2447.38   2
   1  -6   0 68847.7 1310.94   2
   1  -6   0 70454.7 1795.66   1
  -1  -6  -1 4445.06 837.659   2
   1  -6   1 5235.60 1096.92   1
   1  -6   1 3639.88 599.516   2
   1  -6   2 80520.2 2385.90   1
  -1  -6  -2 83602.8 1933.11   2
   1  -6   2 86024.6 1847.53   3
   1  -6   3 144089. 2263.47   2
   1  -6   3 147303. 3472.71   1
   1  -6   4 159794. 2693.74   2
  -1  -6  -4 156370. 2917.52   2
   1  -6   4 159207. 3941.93   1
   1  -6   5 114588. 2715.64   2
  -1  -6  -5 117996. 2901.71   2
  -1  -6  -6 11560.6 1625.51   2
  -1  -6  -7 6141.56 1346.32   3
  -1  -6  -7 5848.38 1616.25   2
  -1  -6  -8 6167.82 1866.81   3
  -1  -6  -8 4870.00 1824.54   2
  -1  -6  -9 85.4241 1890.01   2
  -1  -6  -9-190.587 1760.90   3
  -1  -6 -10 5846.24 2302.92   2
  -1  -6 -10 7474.15 2246.59   3
  -1  -6 -11-227.716 2492.30   3
  -1  -6 -11 320.711 2218.49   2
  -1  -6 -12 2087.90 2283.82   3
  -1  -6 -12-173.918 2593.26   2
  -1  -6 -13-301.185 2973.23   2
  -1  -6 -14 706.232 3146.47   2
   1  -6  14 958.450 2985.01   0
   1  -6  15 1070.90 3240.68   0
   1  -5 -15 1081.23 3128.83   2
   1  -5 -13-591.596 2279.98   3
   1  -5 -12-494.726 2152.01   3
   1  -5 -11 2791.76 2141.63   3
   1  -5 -10 5229.44 1995.08   3
   1  -5  -9 13084.7 1976.87   3
   1  -5  -8 16309.9 1759.50   3
   1  -5  -7 9438.07 1578.51   3
  -1  -5   7 7637.93 1469.07   2
  -1  -5   6 11237.1 2071.23   1
  -1  -5   6 11998.2 1368.06   2
   1  -5  -6 10915.7 1363.85   3
  -1  -5   5 30851.6 2154.38   1
   1  -5  -5 32439.8 1478.06   3
  -1  -5   5 31857.5 1543.12   2
  -1  -5   4 323178. 4788.51   1
  -1  -5   4 322188. 3569.73   2
  -1  -5   3 35981.7 1334.38   2
  -1  -5   3 34802.3 1657.57   1
  -1  -5   2 258647. 2810.58   2
  -1  -5   2 265667. 3217.93   1
   1  -5  -2 267544. 2536.60   2
  -1  -5   1 298939. 2885.36   2
   1  -5  -1 294345. 2394.84   2
   1  -5   0 233958. 2882.21   1
   1  -5   0 216797. 1935.93   2
  -1  -5  -1 192159. 2424.28   2
   1  -5   1 185651. 1860.73   2
  -1  -5  -2 133102. 2205.79   2
   1  -5   2 130815. 2818.51   1
   1  -5   3 39367.6 1277.29   2
   1  -5   3 37315.0 2005.64   1
  -1  -5  -3 37930.4 1498.91   2
  -1  -5  -4 60213.9 1985.35   2
   1  -5   4 60054.8 2567.59   1
   1  -5   4 61735.1 1762.93   2
   1  -5   5 13878.4 1938.62   1
   1  -5   5 15140.6 1308.01   2
  -1  -5  -5 13945.6 1472.17   2
  -1  -5  -6 18466.6 1695.83   2
  -1  -5  -7 21540.0 1865.36   3
  -1  -5  -8 17616.9 2103.93   3
  -1  -5  -9 20048.4 2432.15   3
  -1  -5 -10 2989.71 2234.06   3
  -1  -5 -10 1114.62 2042.12   2
  -1  -5 -11 1910.99 1917.34   3
  -1  -5 -11 2703.81 2361.03   2
  -1  -5 -12 216.224 2457.18   2
  -1  -5 -12 311.245 2775.19   3
  -1  -5 -13 1796.72 3009.03   2
   1  -5  14 640.844 2990.32   0
  -1  -5 -14-294.345 3141.53   2
   1  -5  15-861.104 3216.79   0
   1  -4 -13 613.620 2724.30   3
   1  -4 -12 140.798 2358.27   3
   1  -4 -11 4648.89 1884.14   3
   1  -4 -10 6233.34 1962.59   3
   1  -4  -9 15170.3 2137.05   3
   1  -4  -8 14649.3 1915.07   3
  -1  -4   7 28608.0 1828.73   2
   1  -4  -7 29154.2 1884.33   3
   1  -4  -6 11817.7 715.330   1
   1  -4  -6 12707.5 1288.52   3
  -1  -4   6 11004.7 1374.54   2
  -1  -4   6 10854.6 1879.64   1
  -1  -4   5 54248.2 2525.64   1
   1  -4  -5 52994.1 1699.39   3
  -1  -4   5 53507.3 1819.57   2
  -1  -4   4 32076.9 1316.11   2
   1  -4  -4 29414.3 1232.51   3
  -1  -4   4 32125.0 1911.40   1
  -1  -4   3 291795. 3814.00   1
  -1  -4   3 310068. 3114.14   2
  -1  -4   2 290094. 3145.63   1
  -1  -4   2 281502. 2770.18   2
   1  -4  -1 207664. 1759.16   2
  -1  -4   1 208038. 2238.52   2
   1  -4   0 251232. 2573.99   1
   1  -4   0 249155. 1740.14   2
  -1  -4   0 252679. 2407.56   2
   1  -4   1 233142. 1832.66   2
  -1  -4  -1 229580. 2433.08   2
  -1  -4  -2 32150.5 1210.29   2
   1  -4   2 33725.0 1638.39   1
   1  -4   2 34386.7 1112.84   3
   1  -4   2 31981.3 944.804   2
  -1  -4  -3 132959. 2310.44   2
   1  -4   3 137969. 2041.67   2
   1  -4   3 133705. 2954.37   1
  -1  -4  -4 193594. 3012.72   2
   1  -4   4 196439. 2802.78   2
   1  -4   4 191282. 3788.87   1
   1  -4   5 15212.4 1759.17   1
  -1  -4  -6 15322.7 1410.56   3
  -1  -4  -7 5798.94 1567.91   3
  -1  -4  -8 11305.9 1834.40   3
  -1  -4  -9 4231.14 1935.34   3
  -1  -4 -10 4464.72 2123.35   3
  -1  -4 -11 275.534 2254.07   3
  -1  -4 -12 899.119 2478.87   2
  -1  -4 -13 1144.44 2745.08   2
   1  -4  14-564.121 3124.83   0
  -1  -4 -14-327.605 3084.55   2
  -1  -4 -15 1050.47 3476.62   2
   1  -4  15-869.254 3129.68   0
  -1  -3  16-641.823 3201.58   0
   1  -3 -13 712.425 2081.89   3
   1  -3 -12 1264.75 2399.24   3
   1  -3 -11 138.225 1879.74   3
   1  -3 -10 11554.6 2135.63   3
   1  -3  -9 8084.68 1976.81   3
   1  -3  -9 4839.87 1040.56   1
   1  -3  -8 27089.1 1430.00   1
   1  -3  -8 29679.0 1949.65   3
   1  -3  -7 5005.68 1347.89   3
  -1  -3   7 5599.88 1948.52   1
   1  -3  -7 6718.38 899.134   1
   1  -3  -6 18615.9 1465.46   3
  -1  -3   6 15448.9 1898.71   1
  -1  -3   6 16372.8 1429.15   2
   1  -3  -6 16732.3 929.835   1
  -1  -3   5 218601. 3208.63   2
   1  -3  -5 213515. 3230.62   3
   1  -3  -5 220098. 2284.50   1
   1  -3  -4 238389. 1887.43   1
   1  -3  -4 230961. 2915.05   3
  -1  -3   4 233224. 3769.96   1
   1  -3  -3 174299. 1097.94   1
  -1  -3   3 176687. 2892.20   1
  -1  -3   2 999999. 4748.64   2
  -1  -3   2 978077. 5210.18   1
   1  -3  -1 62015.5 827.802   1
  -1  -3   1 66007.0 1173.01   2
   1  -3   0 22992.3 482.963   2
   1  -3   0 66535.6 1220.66   1
   1  -3   1 5676.96 390.874   2
  -1  -3  -1 5325.47 611.672   2
   1  -3   1 6175.48 799.805   1
   1  -3   1 6097.75 476.860   3
   1  -3   2 89055.7 1341.05   2
   1  -3   2 87244.6 2118.14   1
  -1  -3  -2 83749.7 1596.24   2
   1  -3   2 86578.2 1511.91   3
   1  -3   3 28319.4 1533.77   1
   1  -3   3 29245.7 1041.17   2
  -1  -3  -3 28083.8 1208.31   2
   1  -3   4 21324.5 1683.61   1
   1  -3   5 4812.34 1388.43   1
  -1  -3  -6 11703.0 1332.62   3
  -1  -3  -7 1338.59 1361.20   3
  -1  -3  -8 1154.59 1454.31   3
  -1  -3  -9 8502.62 1894.71   3
  -1  -3 -10 644.273 1936.54   3
  -1  -3 -11 1838.07 2384.55   3
  -1  -3 -12 3019.22 2257.20   3
   1  -3  13 572.764 2842.44   0
  -1  -3 -13 673.355 2724.07   2
   1  -3  14-468.587 3110.59   0
  -1  -3 -14-133.144 3140.48   2
  -1  -3 -15-438.653 3482.99   2
   1  -2 -13 2110.99 2363.40   3
   1  -2 -12 1687.37 2283.69   3
   1  -2 -11 3777.13 1828.53   3
   1  -2 -10 2478.71 1971.17   3
   1  -2 -10 3241.51 1194.56   1
   1  -2  -9 16878.9 1954.02   3
   1  -2  -9 18039.7 1507.19   1
   1  -2  -8 66030.4 2706.08   3
   1  -2  -8 69372.5 2197.23   1
   1  -2  -7 41097.0 1591.72   1
  -1  -2   7 40826.6 2637.28   1
   1  -2  -7 40510.0 2080.72   3
  -1  -2   6 30070.2 2125.03   1
   1  -2  -6 27366.5 1542.66   3
   1  -2  -6 27501.3 1226.51   1
   1  -2  -5 123685. 2504.65   3
  -1  -2   5 123120. 2475.04   2
  -1  -2   5 120400. 3085.54   1
   1  -2  -5 122886. 1984.94   1
  -1  -2   4 50818.1 1902.20   1
   1  -2  -4 50199.6 1519.41   3
   1  -2  -4 51124.1 1184.17   1
  -1  -2   4 50663.7 1489.18   2
   1  -2  -3 81730.0 1538.60   3
  -1  -2   3 85405.7 1575.05   2
  -1  -2   3 81140.8 1995.91   1
   1  -2  -3 84896.4 1197.86   1
   1  -2  -2 20500.1 669.329   3
  -1  -2   2 22108.3 931.287   1
  -1  -2  -1 202397. 1868.90   2
   1  -2   1 203363. 2154.97   1
   1  -2   1 84298.8 1026.58   3
   1  -2   2 72261.2 1726.70   1
  -1  -2  -2 69822.6 1363.23   2
   1  -2   3 35217.7 1152.85   3
   1  -2   3 43661.2 1674.20   1
   1  -2   4 27145.6 1682.34   1
  -1  -2  -5 35400.3 1609.22   3
   1  -2   5 38221.2 2045.44   1
   1  -2   6 20045.9 1983.36   1
  -1  -2  -6 20471.6 1484.97   3
  -1  -2  -7 39723.8 2149.24   3
  -1  -2  -8 2886.39 1469.88   3
  -1  -2  -9 3045.02 1732.96   3
  -1  -2 -10 1534.58 2100.85   3
  -1  -2 -11 353.515 2247.40   3
  -1  -2 -12-724.651 2531.53   3
   1  -2  12 1529.48 2487.59   0
   1  -2  13 912.843 2615.67   0
   1  -2  14 2721.22 3112.35   0
  -1  -2 -14 602.678 3002.38   2
   1  -2  15 429.038 3449.66   0
  -1  -2 -15 1043.30 3157.98   2
  -1  -1  16 1594.74 3156.44   0
  -1  -1  15-588.711 2864.80   0
   1  -1 -12 2812.06 2227.99   3
   1  -1 -11 1146.40 1391.86   1
   1  -1 -11 1073.44 1707.52   3
   1  -1 -10 10072.4 1748.61   3
   1  -1 -10 9967.20 1452.60   1
   1  -1  -9 920.014 1215.80   1
   1  -1  -9 845.815 1491.69   3
   1  -1  -8 1425.77 1325.65   3
   1  -1  -8 877.147 1130.22   1
  -1  -1   8 1388.52 2002.66   1
  -1  -1   7 11821.6 1935.15   1
   1  -1  -7 9588.59 1271.57   3
   1  -1  -7 9971.30 1200.08   1
  -1  -1   6 39851.8 2236.78   1
   1  -1  -6 37810.9 1745.79   3
   1  -1  -6 34999.8 1489.45   1
   1  -1  -5 132283. 2567.26   3
  -1  -1   5 129208. 2983.65   1
   1  -1  -5 126473. 2257.03   1
   1  -1  -4 53806.2 1477.90   1
   1  -1  -4 53153.8 1546.81   3
  -1  -1   4 50341.5 1792.26   1
  -1  -1   4 52244.2 1478.42   2
  -1  -1   3 96199.7 1902.71   1
  -1  -1   3 98731.5 1614.74   2
  -1  -1   3 95378.5 1729.67   3
   1  -1  -3 94330.4 1656.02   3
   1  -1  -3 92547.9 1525.32   1
   1  -1  -2 63160.9 1079.94   3
  -1  -1   2 67085.8 1195.67   1
  -1  -1  -1 856348. 13452.5   2
   1  -1   2 706338. 4327.43   1
   1  -1   3 95998.9 2040.15   1
   1  -1   4 6576.62 1130.09   1
  -1  -1  -4 6715.74 797.067   3
  -1  -1  -4 6941.30 776.867   1
  -1  -1  -5 27629.2 1286.41   1
  -1  -1  -5 28423.7 1479.18   3
   1  -1   5 28021.9 1808.08   1
  -1  -1  -6 96141.7 2653.52   3
   1  -1   6 94049.1 3179.91   1
  -1  -1  -6 86277.3 2251.24   1
  -1  -1  -7 8560.24 1221.00   1
  -1  -1  -7 7639.83 1543.04   3
  -1  -1  -8 4378.63 1580.83   3
  -1  -1  -9 116.641 1646.20   3
  -1  -1 -10-900.202 1823.73   3
   1  -1  12 8260.84 2636.70   0
  -1  -1 -12 6068.49 2668.74   3
   1  -1  13-308.531 2856.63   0
   1  -1  14 575.897 2892.87   0
   1  -1  15 312.459 3067.53   0
  -1   0  16-562.266 3300.37   0
  -1   0  15 263.343 3025.26   0
   1   0 -11 9755.41 1730.43   1
   1   0 -11 12349.0 2297.24   3
   1   0 -10 12203.5 1744.86   1
   1   0 -10 12216.1 2155.29   3
   1   0  -9 1261.89 1553.66   3
   1   0  -9 1079.41 1276.28   1
  -1   0   8 29119.3 2521.60   1
   1   0  -8 25936.2 1754.67   3
   1   0  -8 28242.3 1847.45   1
   1   0  -7 2457.89 1123.67   1
   1   0  -7 2321.15 1286.55   3
  -1   0   7 2698.80 1613.85   1
   1   0  -6 103956. 2594.31   3
   1   0  -6 109536. 2601.94   1
  -1   0   5-339.482 1071.27   1
   1   0  -5-107.577 737.333   3
   1   0  -5 317.232 865.832   1
  -1   0   4 71086.7 1910.44   1
   1   0  -4 72425.0 1700.01   3
   1   0  -4 76614.2 1823.17   1
  -1   0   3 236458. 2371.54   2
  -1   0   3 235993. 2478.27   3
   1   0  -3 233526. 2567.35   1
  -1   0   3 231860. 2541.92   1
   1   0  -3 234265. 2491.18   3
  -1   0   2 115900. 1257.53   1
   1   0  -2 115455. 1420.50   3
  -1   0  -2 519344. 3290.40   1
   1   0   2 497357. 3325.35   1
  -1   0  -3 422364. 3615.18   1
  -1   0  -3 425174. 3456.29   3
  -1   0  -4 51610.8 1571.79   3
   1   0   4 53074.7 1757.92   1
  -1   0  -4 55158.4 1592.77   1
   1   0   5 15707.1 1496.97   1
  -1   0  -5 13444.5 1142.14   1
  -1   0  -5 13683.2 1244.71   3
   1   0   6 85118.7 2974.42   1
  -1   0  -6 82704.2 2505.38   3
  -1   0  -7 102248. 3012.47   3
  -1   0  -7 102227. 2818.52   1
  -1   0  -8 971.845 1478.52   3
  -1   0  -8 196.008 1231.90   1
  -1   0  -9-529.130 1767.01   3
  -1   0  -9 97.7365 1247.78   1
  -1   0 -10 2322.03 1859.45   3
  -1   0 -11 2404.46 1775.38   3
   1   0  11 4101.35 2269.74   0
  -1   0 -12-330.453 2332.92   3
   1   0  12 1649.65 2413.50   0
   1   0  13 1617.70 2614.45   0
   1   0  14-343.117 3041.19   0
   1   0  15-15.1783 3065.30   0
  -1   1  15 24.1125 2822.87   0
  -1   1  14-61.6175 2759.11   0
   1   1 -12 1306.20 1705.83   1
   1   1 -11 2861.98 1691.89   1
   1   1 -10 10761.3 1807.00   1
   1   1  -9 1397.34 1376.61   1
   1   1  -9 454.728 1545.77   3
   1   1  -8 1338.07 1291.80   1
  -1   1   8 29.8474 1878.02   1
   1   1  -8 407.379 1386.00   3
   1   1  -7 8742.35 1406.92   1
  -1   1   7 10521.1 1699.14   1
   1   1  -7 9104.57 1486.48   3
   1   1  -6 36984.4 1862.84   1
  -1   1   6 36477.5 1978.91   1
   1   1  -6 35491.4 1628.43   3
  -1   1   5 116391. 2602.98   1
   1   1  -5 117735. 2399.67   3
  -1   1   4 42683.7 1435.08   1
   1   1  -4 44386.4 1438.54   3
   1   1  -4 44533.1 1608.81   1
   1   1  -3 96265.2 1896.17   1
  -1   1   3 97815.8 1513.44   1
   1   1  -3 98737.2 1742.75   0
  -1   1   2 77901.7 1107.12   3
  -1   1   2 81322.9 837.597   1
   1   1   1 363027. 2421.08   0
  -1   1  -1 892578. 11781.3   3
   1   1   2 722633. 3722.34   1
  -1   1  -2 727961. 4325.22   1
   1   1   3 115583. 1884.51   1
  -1   1  -3 112315. 2081.23   1
  -1   1  -4 7987.65 945.744   3
   1   1   4 7989.21 957.536   1
  -1   1  -4 6249.50 933.994   1
   1   1   5 29648.0 1592.17   1
  -1   1  -5 30643.5 1499.88   3
  -1   1  -5 28555.9 1507.57   1
   1   1   6 89538.4 2889.90   1
  -1   1  -6 85606.0 2527.76   1
  -1   1  -6 91374.4 2493.23   3
  -1   1  -7 7950.12 1572.95   3
   1   1   7 8126.62 1880.37   1
  -1   1  -7 7324.23 1453.37   1
  -1   1  -8 3492.12 1400.49   1
  -1   1  -8 3327.56 1365.17   3
  -1   1  -9-192.779 1317.23   1
  -1   1  -9 226.402 1632.17   3
  -1   1 -10-64.8627 1428.56   1
  -1   1 -10 288.395 1622.75   3
   1   1  10 1198.06 1927.89   0
   1   1  11 689.485 2199.85   0
  -1   1 -12 5269.07 2248.13   3
   1   1  12 6992.95 2670.98   0
   1   1  13 377.116 2725.86   0
   1   1  14-802.067 2775.00   0
   1   1  15 197.895 3339.37   0
  -1   2  15 1021.51 2790.70   0
  -1   2  14 352.669 2574.46   0
  -1   2  13 1259.29 2446.43   0
   1   2 -12-379.411 1830.38   1
   1   2 -11 4520.02 1747.25   1
   1   2 -10 4077.00 1631.35   1
  -1   2   9 21475.0 2558.38   1
   1   2  -9 17128.9 1973.43   1
   1   2  -8 67558.5 2754.48   1
  -1   2   8 72352.7 3056.31   1
   1   2  -7 45168.9 2227.76   1
  -1   2   7 47272.9 2344.44   1
  -1   2   6 33781.8 1768.99   1
   1   2  -6 33846.3 1946.16   1
  -1   2   5 136131. 2590.22   1
   1   2  -5 138782. 3045.00   1
   1   2  -4 45789.9 1693.17   1
  -1   2   4 46199.5 1321.08   1
   1   2  -3 87309.5 1641.33   0
   1   2  -3 83932.2 1932.68   1
   1   2  -2 36213.5 974.601   0
   1   2  -2 33077.0 1040.94   1
  -1   2  -1 212931. 1560.38   3
  -1   2  -1 221686. 2209.33   1
   1   2   2 68491.0 1460.53   0
  -1   2  -2 68057.2 1595.29   1
  -1   2  -2 72200.2 1281.15   3
   1   2   3 45537.8 1367.91   0
  -1   2  -3 48086.6 1304.81   3
   1   2   3 46990.4 1223.64   1
  -1   2  -3 44572.7 1539.25   1
   1   2   4 25720.0 1182.37   1
   1   2   4 25131.9 1297.27   0
  -1   2  -4 25598.4 1164.71   3
  -1   2  -4 23516.9 1390.03   1
  -1   2  -5 40819.0 1682.69   3
   1   2   5 38177.5 1729.42   0
   1   2   5 40133.2 1676.02   1
  -1   2  -5 38221.1 1805.96   1
   1   2   6 17983.9 1492.46   0
  -1   2  -6 19437.1 1563.85   3
   1   2   6 20372.3 1686.06   1
  -1   2  -6 19278.1 1639.15   1
   1   2   7 42083.5 2519.83   1
  -1   2  -7 33931.1 2000.80   3
   1   2   7 37150.4 2163.79   0
  -1   2  -7 35662.4 2170.09   1
  -1   2  -8 3451.55 1481.05   1
  -1   2  -8 5673.63 1574.53   3
   1   2   8 4427.11 1601.40   0
  -1   2  -9 3033.51 1599.57   1
   1   2   9 3181.03 1793.74   0
  -1   2  -9 2568.31 1715.62   3
  -1   2 -10 3283.33 1644.60   1
  -1   2 -10 1784.56 1850.06   3
   1   2  10 2367.48 1810.06   0
  -1   2 -11 423.065 1674.79   3
  -1   2 -11-237.507 1735.87   1
   1   2  11 306.823 2125.28   0
   1   2  12 266.061 2433.10   0
   1   2  13 1045.56 2750.93   0
   1   2  14-471.404 2908.71   0
   1   2  15 506.079 3142.06   0
  -1   3  15-817.044 3000.15   0
  -1   3  14-983.384 2508.35   0
  -1   3  13 1962.74 2368.49   0
  -1   3  12 886.469 2145.45   0
   1   3 -11 2869.51 1845.53   1
   1   3 -10 13151.5 2065.94   1
   1   3  -9 3693.69 1671.89   1
  -1   3   9 6441.59 2005.83   1
  -1   3   8 31229.1 2262.02   1
   1   3  -8 30876.1 2282.74   1
   1   3  -7 4372.96 1525.80   1
  -1   3   7 4442.65 1367.62   1
   1   3  -6 17442.6 1749.83   1
  -1   3   6 16903.5 1386.69   1
   1   3  -5 192486. 3605.90   1
  -1   3   5 187978. 2769.24   1
  -1   3   4 244041. 2393.48   1
   1   3  -4 244974. 3102.71   0
  -1   3   3 180305. 1286.75   1
   1   3  -3 181181. 2811.26   1
   1   3  -2 952038. 5205.60   1
   1   3  -2 969152. 4917.44   0
   1   3  -1 87023.7 1328.00   0
   1   3  -1 88985.0 1350.42   1
  -1   3   1 85616.3 804.990   1
   1   3   0 60015.0 1149.37   0
  -1   3   0 69629.2 1173.36   1
  -1   3  -1 3673.86 347.067   0
  -1   3  -1 3945.17 735.606   1
   1   3   1 3067.26 548.318   0
  -1   3  -2 90519.7 1419.72   3
   1   3   2 87830.2 1689.80   0
   1   3   3 33935.6 1309.35   0
  -1   3  -3 35290.0 1172.09   3
   1   3   3 31899.6 990.718   1
  -1   3  -3 33735.2 1515.52   1
  -1   3  -4 19934.2 1137.75   3
   1   3   4 21262.9 1315.47   0
  -1   3  -4 19498.0 1405.20   1
   1   3   4 21643.6 1045.95   1
  -1   3  -5 5545.58 1238.94   1
  -1   3  -5 6378.66 956.152   3
   1   3   5 6470.72 1197.19   0
   1   3   5 6181.81 987.419   1
  -1   3  -6 9851.32 1172.42   3
  -1   3  -6 10047.9 1501.43   1
   1   3   6 10483.9 1322.59   1
   1   3   6 11424.3 1407.58   0
  -1   3  -7 1412.54 1316.81   1
  -1   3  -7 1610.20 1279.21   3
   1   3   7 803.842 1562.34   1
   1   3   7 1293.85 1313.63   0
  -1   3  -8 1674.30 1242.26   3
   1   3   8 2939.67 1508.70   0
  -1   3  -8 250.385 1505.92   1
   1   3   9 10255.3 1840.49   0
  -1   3  -9 10577.9 1871.67   3
  -1   3  -9 8034.13 1809.18   1
  -1   3 -10-344.934 1662.29   1
   1   3  10 12.4109 1923.54   0
  -1   3 -10-664.990 1806.28   3
   1   3  11 562.488 2105.15   0
   1   3  12 2115.61 2495.70   0
   1   3  13 225.061 2618.53   0
   1   3  14-633.167 3000.87   0
   1   3  15 605.951 3297.88   0
  -1   4  15 217.235 2982.26   0
  -1   4  14 366.966 2465.54   0
  -1   4  13-16.2180 2243.38   0
  -1   4  12 821.653 1938.82   0
   1   4 -11 4157.48 1920.50   1
  -1   4  11 4841.31 1837.52   0
   1   4 -10 8313.40 1973.08   1
   1   4  -9 17226.7 2205.77   1
  -1   4   8 13676.7 1815.71   1
   1   4  -8 13749.1 1959.29   1
  -1   4   7 35187.8 1867.73   1
   1   4  -7 30404.3 2185.58   1
  -1   4   6 15971.6 1245.44   1
   1   4  -6 12810.7 1652.00   1
  -1   4   5 59827.0 1505.97   1
   1   4  -5 56150.0 2275.72   1
   1   4  -4 26321.3 1577.15   1
  -1   4   4 25451.3 764.486   1
   1   4  -4 24396.0 1180.69   0
   1   4  -3 351314. 3326.65   0
   1   4  -3 305560. 3796.03   1
   1   4  -2 291301. 2712.01   0
   1   4  -2 286500. 3171.49   1
   1   4  -1 195953. 2167.45   1
  -1   4   1 198156. 1653.97   0
   1   4  -1 196777. 2109.58   0
   1   4   0 289379. 2633.66   0
  -1   4   0 290662. 2678.24   1
   1   4   1 243015. 2530.55   0
  -1   4  -1 230745. 1676.40   0
  -1   4  -2 34899.7 944.709   0
  -1   4  -2 33808.3 1485.16   1
   1   4   3 151846. 2533.24   0
  -1   4  -3 165663. 3097.17   1
   1   4   4 209669. 2601.61   1
  -1   4  -4 220396. 2949.23   3
  -1   4  -4 219990. 3832.60   1
   1   4   4 212006. 3261.53   0
   1   4   5 17894.3 1452.10   0
  -1   4  -5 17043.1 1240.86   3
   1   4   5 17976.4 1186.15   1
  -1   4  -5 16518.9 1576.54   1
   1   4   6 13774.2 1394.74   1
  -1   4  -6 13314.7 1664.34   1
   1   4   6 12787.1 1527.55   0
  -1   4  -6 13571.5 1304.05   3
  -1   4  -7 5385.19 1557.31   1
   1   4   7 6402.39 1487.40   1
  -1   4  -7 8387.59 1468.85   3
   1   4   7 6987.27 1405.36   0
   1   4   8 15776.0 2102.45   1
  -1   4  -8 12548.1 1736.83   3
   1   4   8 11101.4 1711.18   0
  -1   4  -8 13333.4 1990.36   1
  -1   4  -9 3821.41 1804.81   1
   1   4   9 3629.08 1828.74   0
   1   4  10 6760.75 2093.08   0
  -1   4 -10 4011.19 1905.23   1
   1   4  11-543.106 1965.75   0
   1   4  12 774.816 2515.81   0
   1   4  13 351.987 2490.83   0
   1   4  14 728.965 2758.95   0
   1   4  15 1086.22 2958.26   0
  -1   5  15 1480.25 3006.80   0
  -1   5  14 1345.25 2495.50   0
  -1   5  13-55.7931 2334.20   0
  -1   5  12 274.916 2163.46   0
  -1   5  11 3042.61 1956.62   0
   1   5 -11 3256.63 1951.78   1
   1   5 -10 5401.28 1967.47   1
  -1   5  10 6421.04 1818.50   0
   1   5  -9 11304.9 2049.24   1
  -1   5   9 10522.1 1726.06   0
  -1   5   8 23223.6 1818.95   1
   1   5  -8 20689.0 2193.58   1
   1   5  -7 6941.61 1762.02   1
  -1   5   7 10028.6 1289.70   1
   1   5  -6 9999.84 1611.21   1
  -1   5   6 12593.1 1074.78   1
   1   5  -5 27659.5 1863.77   1
  -1   5   5 32727.3 1013.83   1
  -1   5   5 30567.6 1467.19   0
   1   5  -5 35263.7 1589.90   0
   1   5  -4 318928. 4417.01   1
  -1   5   4 338299. 3657.17   0
   1   5  -3 39345.0 1667.81   1
   1   5  -3 41271.9 1315.52   0
  -1   5   3 39356.9 1231.58   0
   1   5  -2 262446. 2756.74   0
   1   5  -2 268901. 3264.15   1
   1   5  -1 308686. 2838.68   0
   1   5  -1 302150. 2909.90   1
  -1   5   0 235411. 1801.58   0
   1   5   0 242051. 2604.96   0
  -1   5  -1 191464. 1704.75   0
   1   5   1 197217. 2458.89   0
   1   5   2 111836. 2092.25   0
  -1   5  -2 114619. 1602.49   0
  -1   5  -2 115955. 2540.45   1
   1   5   3 37360.6 1513.79   0
  -1   5  -3 31379.5 1665.29   1
   1   5   4 63952.6 2050.06   0
   1   5   4 64058.1 1481.24   1
  -1   5  -4 63742.6 2424.46   1
   1   5   5 15740.3 1457.57   0
  -1   5  -5 12305.6 1580.01   1
   1   5   5 14268.0 1019.02   1
  -1   5  -6 15493.0 1858.69   1
   1   5   6 17711.5 1523.64   0
   1   5   6 18078.8 1354.07   1
   1   5   7 23819.0 1872.78   1
   1   5   7 21250.2 1830.84   0
  -1   5  -7 18604.7 1956.36   1
   1   5   8 14806.4 1770.34   0
   1   5   8 14435.8 2060.01   1
  -1   5  -8 14380.0 2042.31   1
  -1   5  -9 20318.8 2454.89   1
   1   5   9 19169.1 2311.38   0
  -1   5 -10 2259.76 2037.05   1
   1   5  10 1998.90 1806.41   0
   1   5  11 740.570 2105.65   0
   1   5  12 444.443 2515.46   0
   1   5  13-535.712 2469.26   0
   1   5  14 97.3734 2689.40   0
  -1   6  13-819.918 2478.99   0
  -1   6  12 1333.42 2125.05   0
  -1   6  11 2817.25 2018.26   0
   1   6 -10 6181.56 1985.41   1
  -1   6  10 6040.65 1721.52   0
   1   6  -9 6868.18 1888.13   1
  -1   6   9 7279.98 1645.30   0
   1   6  -8 6147.90 1795.86   1
  -1   6   8 9121.20 1646.19   0
  -1   6   7 21724.0 1785.00   0
  -1   6   7 27092.7 1378.27   1
   1   6  -7 23284.0 2203.69   1
   1   6  -6 19149.8 1976.18   1
  -1   6   6 18046.6 1398.88   0
   1   6  -6 18757.5 1504.50   0
  -1   6   6 20550.7 981.016   1
   1   6  -5 15140.9 1245.39   0
  -1   6   5 13211.6 1242.16   0
   1   6  -5 14729.9 1650.02   1
  -1   6   5 11364.4 531.026   1
  -1   6   4 17634.4 1137.64   0
   1   6  -4 18842.2 1164.34   0
   1   6  -4 18553.1 1591.73   1
   1   6  -3 272770. 3171.94   0
   1   6  -3 273224. 3957.40   1
  -1   6   2 39072.2 1144.30   0
   1   6  -2 42571.6 1287.66   0
   1   6  -2 39858.0 1509.48   1
   1   6  -1 196003. 2456.61   0
   1   6  -1 191773. 2586.56   1
  -1   6   0 69824.1 1173.96   0
   1   6   0 68259.1 1413.96   1
  -1   6  -1 2725.88 440.304   0
  -1   6  -1 2805.25 949.092   1
   1   6   1 2052.39 708.361   0
   1   6   2 77496.8 1880.35   0
  -1   6  -2 82644.3 1461.87   0
  -1   6  -2 82987.6 2351.72   1
   1   6   3 159833. 2791.13   0
  -1   6  -3 152618. 3324.38   1
   1   6   4 180014. 3233.72   0
   1   6   4 171918. 2237.49   1
  -1   6  -4 177045. 3815.70   1
   1   6   5 127007. 2277.89   1
   1   6   5 129031. 3066.07   0
  -1   6  -5 127953. 3606.09   1
  -1   6  -6 9392.52 1642.48   1
   1   6   6 12157.1 1630.68   0
   1   6   6 10856.8 1233.23   1
   1   6   7 6222.31 1388.63   1
  -1   6  -7 6002.64 1779.42   1
   1   6   7 6592.14 1596.54   0
   1   6   8 2305.39 1479.21   0
  -1   6  -8 3447.77 1837.43   1
   1   6   9-241.979 1560.92   0
  -1   6  -9 117.362 1773.83   1
   1   6  10 6071.37 2187.83   0
   1   6  11 602.995 2247.73   0
   1   6  12 148.125 2389.48   0
   1   6  13 497.556 2532.56   0
  -1   7  15 181.968 2976.29   0
  -1   7  14 1351.58 2761.06   0
  -1   7  13-9.59752 2272.81   0
  -1   7  12 4712.56 2231.17   0
  -1   7  11 4975.63 1970.58   0
  -1   7  10 10720.3 1939.11   0
   1   7 -10 10918.9 2206.20   1
   1   7  -9 62.3249 1800.04   1
  -1   7   9 834.260 1618.63   0
  -1   7   8 11851.6 1638.39   0
   1   7  -8 10536.2 2034.77   1
  -1   7   7 14058.2 1662.17   0
   1   7  -7 12511.0 2020.20   1
  -1   7   7 12881.7 880.270   1
  -1   7   6 5366.91 1289.09   0
   1   7  -6 5947.04 1312.45   0
  -1   7   6 5886.04 474.210   1
   1   7  -6 6207.95 1652.57   1
   1   7  -5 16191.5 1308.37   0
   1   7  -5 13838.6 1619.47   1
  -1   7   5 15516.6 1308.18   0
   1   7  -4 17940.9 1175.45   0
   1   7  -4 14967.5 1491.13   1
  -1   7   4 17284.4 1176.30   0
   1   7  -3 77727.5 2365.84   1
  -1   7   3 76453.7 1796.08   0
   1   7  -3 78540.6 1877.79   0
   1   7  -2 316003. 3363.80   0
   1   7  -2 307497. 3878.39   1
   1   7  -1 266199. 3265.76   1
   1   7  -1 272124. 3082.54   0
  -1   7   0 100449. 2255.02   1
   1   7   0 103113. 2012.93   0
   1   7   0 95216.7 1764.46   1
  -1   7   0 96665.5 1511.66   0
   1   7   1 22206.0 1176.88   0
  -1   7  -1 19585.5 780.300   0
  -1   7  -1 21310.9 1414.03   1
  -1   7  -2 102215. 1692.57   0
   1   7   2 100347. 2202.31   0
  -1   7  -2 106223. 2770.91   1
  -1   7  -3 152527. 2294.58   0
   1   7   3 143252. 2731.85   0
  -1   7  -3 148828. 3369.23   1
   1   7   4 2384.41 1088.20   0
  -1   7  -4 3067.01 1372.56   1
   1   7   5 5704.16 1221.46   0
   1   7   5 6822.67 854.586   1
  -1   7  -5 6050.37 1517.67   1
   1   7   6 6314.61 1066.15   1
  -1   7  -6 7079.83 1708.95   1
   1   7   6 7013.93 1430.83   0
  -1   7  -7 6920.59 1914.81   1
   1   7   7 8414.93 1424.58   1
   1   7   7 10383.9 1788.32   0
  -1   7  -8 5957.85 1862.23   1
   1   7   8 7361.48 1727.45   0
  -1   7  -9 5980.05 1977.41   1
   1   7   9 4726.42 1832.15   0
   1   7  10 1331.87 1836.98   0
   1   7  11 1769.86 2158.54   0
   1   7  12 1313.49 2298.99   0
   1   7  13-582.596 2469.09   0
   1   7  14-411.288 3002.40   0
  -1   8  14-742.185 2686.16   0
  -1   8  13 15.4014 2260.22   0
  -1   8  12 2869.69 2126.62   0
  -1   8  11 1875.92 1855.34   0
  -1   8  10 902.546 1556.93   0
   1   8  -9 2562.05 1863.60   1
  -1   8   9 3362.58 1643.30   0
   1   8  -8 8320.53 1899.25   1
  -1   8   8 8666.51 1713.71   0
   1   8  -7 63677.7 3146.54   1
  -1   8   7 61518.7 2514.42   0
   1   8  -6 119133. 3813.56   1
  -1   8   6 126497. 3036.98   0
   1   8  -6 124114. 3042.57   0
   1   8  -5 50834.4 1906.17   0
  -1   8   5 44679.8 1869.62   0
   1   8  -5 46583.5 2405.13   1
  -1   8   4 6926.57 1050.45   0
   1   8  -4 6183.25 1425.92   1
   1   8  -4 6753.84 984.434   0
   1   8  -3 19548.8 1162.97   0
   1   8  -3 18474.7 1480.79   1
  -1   8   3 16113.9 608.027   1
  -1   8   3 17257.5 1091.54   0
   1   8  -2 64404.3 1721.80   0
  -1   8   2 56539.0 1477.77   0
  -1   8   2 54211.7 1367.74   1
   1   8  -2 62529.8 2022.93   1
  -1   8   1 73107.1 1546.60   0
   1   8  -1 76306.6 1842.86   0
   1   8  -1 74057.7 1971.47   1
  -1   8   0 24618.6 1435.36   1
   1   8   0 24255.6 1225.39   0
   1   8   0 22658.7 1095.53   1
  -1   8   0 21973.0 925.932   0
   1   8   1 29107.3 1374.28   0
   1   8   1 27243.4 1046.70   1
  -1   8  -1 26049.2 954.017   0
   1   8   2 41042.8 1579.26   0
  -1   8  -2 40406.8 1227.95   0
   1   8   3 17373.4 1317.16   0
  -1   8  -3 16833.0 997.618   0
  -1   8  -3 20270.8 1643.61   1
  -1   8  -4 18511.9 1820.23   1
  -1   8  -4 18934.9 1249.17   0
   1   8   4 17250.9 1478.08   0
   1   8   5 42696.3 1386.02   1
   1   8   5 37785.3 2043.54   0
  -1   8  -5 40163.6 2440.24   1
  -1   8  -6 4522.97 1668.29   1
   1   8   6 5612.91 1004.93   1
   1   8   6 5165.75 1412.00   0
   1   8   7 1322.98 1519.69   0
  -1   8  -7 477.583 1752.44   1
  -1   8  -8 6255.74 1914.38   1
   1   8   8 5919.83 1753.87   0
   1   8   9 1250.91 1868.04   0
   1   8  10 2028.99 2086.24   0
   1   8  11 1444.29 2144.24   0
   1   8  13 857.968 2502.57   0
   1   8  14-847.185 2981.57   0
  -1   9  14 253.408 2601.11   0
  -1   9  13-714.971 2578.74   0
  -1   9  12 2574.91 2374.74   0
  -1   9  11 4812.29 2173.41   0
  -1   9  10 781.053 1652.96   0
   1   9  -9 753.286 1882.71   1
  -1   9   9 119.885 1505.56   0
   1   9  -8 277.510 1884.58   1
  -1   9   8 270.920 1438.35   0
   1   9  -7 12136.9 2165.33   1
   1   9  -7 11449.8 1597.56   0
  -1   9   7 11413.9 1585.73   0
   1   9  -6 1857.94 1785.06   1
   1   9  -6 2373.54 1156.34   0
  -1   9   6 2651.45 1214.11   0
   1   9  -5 927.542 962.837   0
   1   9  -5 1215.55 1548.62   1
  -1   9   5 769.847 1024.66   0
   1   9  -4 83601.9 2237.59   0
  -1   9   4 78705.1 2195.23   0
   1   9  -4 76701.4 2748.86   1
  -1   9   3 136074. 1798.26   1
   1   9  -3 153528. 3348.55   1
  -1   9   3 140822. 2529.97   0
   1   9  -3 153526. 2719.68   0
  -1   9   2 111452. 2067.82   1
  -1   9   2 107941. 2092.34   0
   1   9  -2 115024. 2750.57   1
   1   9  -2 115977. 2348.75   0
  -1   9   1 175859. 2932.90   1
   1   9  -1 168045. 3041.84   1
  -1   9   1 170220. 2404.30   0
  -1   9   0 29004.0 1618.21   1
   1   9   0 23850.8 1253.41   1
   1   9   0 27743.6 1352.09   0
  -1   9   0 25998.4 1046.81   0
   1   9   1 86271.0 2197.55   0
  -1   9  -1 89709.4 2646.03   1
   1   9   1 83201.0 1800.63   1
  -1   9  -1 79139.9 1607.23   0
   1   9   2 35750.7 1172.41   1
   1   9   2 39950.1 1659.45   0
  -1   9  -2 35452.5 1224.92   0
  -1   9  -2 40933.4 2066.85   1
   1   9   3 6311.54 1100.29   0
  -1   9  -3 6397.57 1446.03   1
  -1   9  -3 6053.47 803.249   0
  -1   9  -4 16118.5 1760.58   1
   1   9   4 15398.7 1369.47   0
  -1   9  -4 19253.9 1253.47   0
   1   9   5 16434.4 1608.74   0
   1   9   5 19803.3 1062.08   1
  -1   9  -5 19513.7 2160.51   1
   1   9   6 48261.8 2464.63   0
   1   9   6 47724.3 1650.25   1
  -1   9  -6 44449.4 2769.83   1
   1   9   7 4161.58 1654.77   0
  -1   9  -7 2554.70 1667.69   1
  -1   9  -8 4290.61 1985.09   1
   1   9   8 3673.72 1782.83   0
   1   9   9 1417.61 1745.82   0
   1   9  10 1738.85 1929.53   0
   1   9  11 1679.20 2398.63   0
   1   9  12 961.684 2451.04   0
   1   9  13-820.732 2663.15   0
   1   9  14 249.346 3006.61   0
  -1  10  14-405.003 2627.25   0
  -1  10  13 1194.71 2224.99   0
  -1  10  12 578.514 2156.76   0
  -1  10  11 1373.26 2118.90   0
  -1  10  10 885.530 1740.01   0
  -1  10   9 1870.86 1601.17   0
   1  10  -8-489.284 1959.88   1
  -1  10   8 656.664 1564.10   0
   1  10  -7 15854.6 1770.91   0
  -1  10   7 19784.7 1798.31   0
   1  10  -7 17425.3 2261.76   1
   1  10  -6 50218.6 2833.76   1
  -1  10   6 41695.7 2082.30   0
   1  10  -6 46340.0 2145.13   0
   1  10  -5 5979.91 1520.28   1
  -1  10   5 5223.77 1237.14   0
   1  10  -5 5172.05 1143.31   0
   1  10  -4 1524.50 1362.68   1
   1  10  -4 920.053 932.059   0
  -1  10   4 206.276 896.304   0
  -1  10   3 24567.9 1342.99   0
  -1  10   3 26357.9 1039.75   1
   1  10  -3 24965.9 1817.41   1
   1  10  -3 27540.5 1423.41   0
  -1  10   2 74264.3 1915.72   1
   1  10  -2 75602.2 2059.85   0
   1  10  -2 75492.2 2437.25   1
  -1  10   2 70339.7 1826.62   0
  -1  10   1 73822.5 2174.68   1
   1  10  -1 72225.3 2198.15   1
   1  10  -1 75851.0 2077.00   0
  -1  10   1 70863.0 1768.19   0
  -1  10   0 67546.5 2249.98   1
   1  10   0 61575.5 1912.73   1
  -1  10   0 61729.6 1601.38   0
   1  10   0 63466.2 1999.83   0
  -1  10  -1 3490.74 712.230   0
   1  10   1 3454.57 994.721   0
  -1  10  -1 3771.98 1275.94   1
   1  10   1 3645.81 793.423   1
   1  10   2 29287.2 1203.71   1
  -1  10  -2 29567.0 1183.81   0
   1  10   2 28039.6 1592.12   0
   1  10   3 32697.5 1788.47   0
  -1  10  -3 32365.2 2169.55   1
  -1  10  -3 32210.8 1364.36   0
   1  10   4 38803.0 1973.82   0
  -1  10  -4 42095.6 1623.17   0
  -1  10  -4 42450.1 2466.05   1
   1  10   5 50189.4 1467.65   1
   1  10   5 51578.1 2342.86   0
  -1  10  -5 52635.8 2865.58   1
  -1  10  -6 8645.90 1952.81   1
   1  10   6 7641.38 1676.51   0
  -1  10  -7 6456.11 2103.49   1
   1  10   7 7277.91 1753.94   0
  -1  10  -8 2843.31 1790.57   1
   1  10   8 6272.10 1968.07   0
   1  10   9 2551.43 1752.41   0
   1  10  10 2560.47 2144.33   0
   1  10  11 1116.07 2132.39   0
   1  10  12 207.693 2552.91   0
   1  10  13 482.884 2693.64   0
  -1  11  14-301.289 2640.06   0
  -1  11  13-550.479 2578.96   0
  -1  11  12 1941.00 2267.09   0
  -1  11  11 734.386 1971.14   0
  -1  11  10 1928.66 1809.09   0
  -1  11   9 1652.42 1778.36   0
  -1  11   8 6793.77 1662.02   0
   1  11  -8 5614.04 2146.39   1
   1  11  -7 14146.1 2199.51   1
  -1  11   7 14244.9 1818.85   0
   1  11  -7 12615.8 1667.84   0
   1  11  -6 717.746 1159.61   0
   1  11  -6 1258.53 1809.54   1
  -1  11   6 677.337 1209.01   0
  -1  11   5 13028.3 1468.93   0
   1  11  -5 13950.4 1425.64   0
   1  11  -5 14467.5 1925.18   1
   1  11  -4 7309.13 1572.41   1
  -1  11   4 5184.37 1122.20   0
   1  11  -4 5417.02 1080.28   0
   1  11  -3 601.526 874.655   0
  -1  11   3 433.102 837.467   0
  -1  11   3 387.846 662.207   1
   1  11  -3 714.854 1272.72   1
  -1  11   2 8201.50 1050.91   1
  -1  11   2 6223.69 957.070   0
   1  11  -2 5725.72 1331.27   1
   1  11  -2 8638.87 1124.25   0
  -1  11   1 103462. 2636.04   1
   1  11  -1 95547.5 2618.70   1
   1  11  -1 96044.1 2434.15   0
  -1  11   0 107903. 2132.87   0
   1  11   0 107837. 2623.02   1
  -1  11  -1 38830.3 1407.04   0
   1  11   1 39315.3 1590.65   1
   1  11   1 41629.1 1842.39   0
  -1  11  -2 57182.8 2545.57   1
   1  11   2 55457.7 2132.12   0
  -1  11  -2 51235.8 1620.55   0
   1  11   2 52346.6 1626.43   1
  -1  11  -3 37833.7 2350.31   1
  -1  11  -3 33763.0 1400.36   0
   1  11   3 33012.6 1286.32   1
   1  11   3 36140.7 1913.28   0
  -1  11  -4 1669.80 914.523   0
   1  11   4 2112.55 1332.11   0
  -1  11  -4 2303.73 1554.63   1
  -1  11  -5 9283.81 1305.03   0
  -1  11  -5 11032.2 1857.71   1
   1  11   5 7684.45 1569.34   0
  -1  11  -6 6745.67 2006.60   1
   1  11   6 8910.07 1682.09   0
  -1  11  -7 13798.1 2243.37   1
   1  11   7 17386.0 2084.38   0
   1  11   8 13021.9 2124.65   0
   1  11   9 1851.62 2013.01   0
   1  11  10 2966.60 2042.42   0
   1  11  12-859.494 2444.79   0
   1  11  13 1341.07 2714.83   0
  -1  12  14-801.662 2551.97   0
  -1  12  13 768.837 2417.70   0
  -1  12  12 2268.21 2481.20   0
  -1  12  11 330.357 2102.83   0
  -1  12  10 207.842 1828.36   0
  -1  12   9 9380.42 2086.58   0
  -1  12   8 1481.20 1679.22   0
   1  12  -7 1703.90 1990.54   1
  -1  12   7 1329.65 1474.46   0
   1  12  -7 2160.41 1334.36   0
   1  12  -6 4258.37 1258.42   0
   1  12  -6 6492.22 1820.97   1
  -1  12   6 3048.00 1303.93   0
   1  12  -5 1016.56 1121.90   0
   1  12  -5 3128.96 1662.19   1
  -1  12   5 1792.33 1200.40   0
   1  12  -4 6376.63 1573.08   1
  -1  12   4 4897.44 1207.22   0
   1  12  -4 5800.88 1183.76   0
  -1  12   4 6205.94 447.737   1
  -1  12   3 22366.4 1210.80   1
   1  12  -3 20139.8 1433.36   0
   1  12  -3 19351.6 1778.01   1
  -1  12   3 19821.0 1395.66   0
  -1  12   2 10628.9 1211.14   1
  -1  12   2 12280.1 1216.13   0
   1  12  -2 10500.4 1242.98   0
   1  12  -2 9856.41 1482.80   1
  -1  12   1 22961.7 1643.22   1
   1  12  -1 20851.1 1693.86   1
   1  12  -1 18996.4 1441.28   0
  -1  12   1 18786.6 1276.89   0
  -1  12   0 38256.5 2079.07   1
  -1  12   0 31732.2 1381.58   0
   1  12   0 33731.4 1756.88   1
   1  12   0 34181.4 1854.74   0
   1  12   1 28639.0 1730.43   0
   1  12   1 26367.6 1461.12   1
  -1  12  -1 25695.9 1289.32   0
  -1  12  -1 28391.3 1978.68   1
   1  12   2 25634.6 1417.96   1
  -1  12  -2 23506.8 1269.86   0
   1  12   2 23673.9 1711.50   0
  -1  12  -2 26700.8 2055.28   1
  -1  12  -3 19702.5 1284.99   0
   1  12   3 19158.3 1667.94   0
   1  12   3 20734.0 1216.72   1
   1  12   4 54584.4 2430.57   0
  -1  12  -4 51328.5 1877.33   0
   1  12   4 51558.0 1590.48   1
  -1  12  -5 44171.5 1960.49   0
   1  12   5 50626.9 2482.80   0
  -1  12  -5 46765.9 2899.16   1
  -1  12  -6 2342.63 1876.69   1
   1  12   6 1354.84 1522.14   0
  -1  12  -7 1251.49 1728.01   1
   1  12   7-29.8444 1667.46   0
   1  12   8 5638.01 1801.88   0
   1  12   9 394.123 1904.65   0
   1  12  10 641.245 2094.71   0
   1  12  11 407.365 2273.34   0
   1  12  12-266.847 2286.47   0
   1  12  13 1153.55 2511.94   0
  -1  13  13-906.683 2562.71   0
  -1  13  12 495.432 2227.20   0
  -1  13  11 239.702 1993.76   0
  -1  13  10 1077.38 1850.87   0
  -1  13   9 7753.52 2029.21   0
  -1  13   8 17072.6 2049.12   0
   1  13  -7 772.776 1382.93   0
   1  13  -7 1867.35 1814.62   1
  -1  13   7 1127.19 1381.42   0
  -1  13   6 1837.63 1400.25   0
   1  13  -6 2887.72 1863.10   1
   1  13  -6 1613.49 1269.01   0
   1  13  -5 22417.7 2270.69   1
  -1  13   5 21601.7 1752.49   0
   1  13  -5 24488.5 1764.44   0
   1  13  -4 55011.4 2731.20   1
  -1  13   4 55869.2 2220.00   0
   1  13  -4 62413.3 2288.81   0
   1  13  -3 26566.8 2101.31   1
   1  13  -3 30226.7 1729.54   0
  -1  13   3 25433.5 1642.89   0
  -1  13   3 30978.3 1452.85   1
   1  13  -2 8525.23 1520.39   1
  -1  13   2 8590.43 1220.23   1
   1  13  -2 8119.61 1294.54   0
  -1  13   2 7305.00 1129.59   0
   1  13  -1 30032.3 1740.67   0
  -1  13   1 30262.6 1835.12   1
   1  13  -1 25415.2 1808.97   1
  -1  13   1 27268.1 1498.46   0
   1  13   0 12745.8 1441.99   1
   1  13   0 16519.7 1528.24   0
  -1  13   0 13546.4 1206.60   0
  -1  13   0 15267.3 1667.59   1
   1  13   1 2321.59 1064.24   1
   1  13   1 4102.96 1204.53   0
  -1  13  -1 3152.53 901.726   0
  -1  13  -1 2314.95 1388.86   1
  -1  13  -2 70.2972 787.266   0
   1  13   2 118.316 871.387   1
  -1  13  -2 788.475 1366.85   1
   1  13   2 718.561 1175.92   0
   1  13   3 4925.74 1384.26   0
   1  13   3 4711.13 981.898   1
  -1  13  -3 5690.52 976.066   0
  -1  13  -3 6940.75 1684.57   1
   1  13   4 14810.6 1698.97   0
  -1  13  -4 12970.1 1281.84   0
  -1  13  -4 14961.5 2038.85   1
  -1  13  -5 13054.0 1364.66   0
  -1  13  -5 15819.3 2235.80   1
   1  13   5 12781.2 1731.94   0
   1  13   6 2655.55 1555.95   0
  -1  13  -6 1643.63 1730.32   1
   1  13   7-144.904 1740.99   0
   1  13   8-25.5477 1676.03   0
   1  13   9 1506.42 1902.89   0
   1  13  10-31.4687 2172.39   0
   1  13  11 2070.90 2333.62   0
   1  13  12-223.612 2565.50   0
  -1  14  13 704.155 2340.59   0
  -1  14  12-75.2684 2324.95   0
  -1  14  11 135.131 2200.56   0
  -1  14  10 1105.39 1957.32   0
  -1  14   9 6491.04 1963.40   0
  -1  14   8 1914.50 1694.54   0
   1  14  -7 7537.72 1611.22   0
  -1  14   7 6151.25 1708.21   0
   1  14  -6 8811.86 1557.78   0
  -1  14   6 10027.3 1657.48   0
   1  14  -6 10750.4 2228.30   1
   1  14  -5 1833.62 1242.47   0
  -1  14   5 2781.24 1360.68   0
   1  14  -5 3784.57 1817.57   1
   1  14  -4 3908.78 1657.82   1
   1  14  -4 3435.23 1258.11   0
  -1  14   4 2851.32 1243.60   0
   1  14  -3 17758.5 1907.80   1
  -1  14   3 16672.9 1556.56   0
   1  14  -3 19509.8 1630.23   0
  -1  14   2 2194.11 1175.73   1
   1  14  -2 2532.55 1382.40   1
   1  14  -2 2822.95 1211.64   0
  -1  14   2 2542.39 1069.56   0
  -1  14   1 29683.1 1671.31   0
   1  14  -1 27059.4 1887.20   1
   1  14  -1 28032.7 1847.51   0
  -1  14   1 30626.0 1964.22   1
   1  14   0 48431.5 2216.72   0
  -1  14   0 44275.0 1826.29   0
   1  14   0 45430.8 2149.00   1
  -1  14   0 46429.6 2390.55   1
  -1  14  -1 29947.1 1534.09   0
   1  14   1 31853.0 1964.51   0
  -1  14  -1 36165.9 2301.18   1
  -1  14  -2 11259.0 1122.08   0
   1  14   2 11009.5 1263.26   1
   1  14   2 12304.2 1646.48   0
  -1  14  -2 12303.4 1811.31   1
   1  14   3 2810.17 1449.04   0
   1  14   3 2998.37 993.981   1
  -1  14  -3 3363.25 1524.63   1
  -1  14  -3 4413.73 1001.92   0
   1  14   4 4462.11 1530.12   0
  -1  14  -4 4091.04 1593.32   1
  -1  14  -4 4285.56 1025.58   0
  -1  14  -5 1539.41 1705.78   1
   1  14   5 1283.68 1435.91   0
  -1  14  -5 1961.28 1103.31   0
  -1  14  -6-195.560 1622.69   1
   1  14   6-238.715 1622.90   0
   1  14   7 131.009 1773.86   0
   1  14   8 2929.68 1978.49   0
   1  14   9 429.326 2114.43   0
   1  14  10 3669.49 2194.75   0
   1  14  11 990.695 2411.10   0
   1  14  12 465.280 2352.06   0
  -1  15  12 1784.04 2447.68   0
  -1  15  10 501.531 2008.62   0
  -1  15   9-267.342 1940.31   0
   1  15  -8 331.377 1593.34   0
  -1  15   8 1572.24 1826.67   0
   1  15  -7-176.253 1446.89   0
  -1  15   7-233.381 1586.13   0
  -1  15   6 2191.63 1475.12   0
   1  15  -6 2848.20 1349.53   0
  -1  15   5 13410.5 1707.94   0
   1  15  -5 15617.9 1665.72   0
   1  15  -5 13876.3 2207.31   1
   1  15  -4 31543.6 2515.41   1
   1  15  -4 31881.0 1989.80   0
  -1  15   4 30988.9 2025.79   0
  -1  15   3 18727.7 1704.95   0
   1  15  -3 18687.7 2030.99   1
   1  15  -3 18537.2 1709.79   0
   1  15  -2 20939.1 1973.80   1
  -1  15   2 23589.9 1678.48   0
   1  15  -2 23029.6 1742.46   0
   1  15  -1 1508.04 1302.04   0
  -1  15   1 2540.59 1115.14   0
  -1  15   1 2398.29 1251.30   1
   1  15  -1 1064.04 1313.88   1
   1  15   0 8347.66 1494.95   0
  -1  15   0 13336.9 1668.53   1
  -1  15   0 10203.1 1285.77   0
   1  15   0 9905.91 1479.51   1
  -1  15  -1 1898.59 994.076   0
   1  15   1 1772.17 1183.77   1
  -1  15  -1 2992.54 1447.33   1
   1  15   1 1781.15 1396.13   0
  -1  15  -2 24407.1 1544.75   0
   1  15   2 26887.0 2048.04   0
   1  15   2 28083.0 1759.52   1
   1  15   3 13288.0 1819.07   0
  -1  15  -3 12490.0 1966.41   1
  -1  15  -3 10769.3 1262.93   0
  -1  15  -4 3700.64 1761.53   1
   1  15   4 3066.10 1625.49   0
  -1  15  -4 2464.86 1089.97   0
   1  15   5 7834.36 1815.41   0
  -1  15  -5 7639.39 1376.78   0
  -1  15  -5 7675.49 2129.59   1
   1  15   6 76.1236 1722.60   0
   1  15   7 7143.83 1951.99   0
   1  15   8-435.128 2016.51   0
   1  15   9 1064.11 2179.93   0
   1  15  10 550.135 2278.84   0
   1  15  11 1126.24 2440.73   0
   1  15  12-15.3560 2567.78   0
  -1  16  12-24.1149 2435.87   0
  -1  16  11 92.2282 2371.00   0
  -1  16  10 1114.29 2096.90   0
  -1  16   9 1212.88 1886.48   0
  -1  16   8 1594.79 1783.74   0
   1  16  -8 2090.54 1690.23   0
   1  16  -7 1601.44 1495.02   0
  -1  16   7 1016.34 1650.26   0
   1  16  -6 1800.98 1357.26   0
  -1  16   6 3053.77 1505.03   0
  -1  16   5 1742.25 1443.23   0
   1  16  -5 1784.29 1852.10   1
   1  16  -5 2274.29 1332.40   0
   1  16  -4 2440.56 1350.69   0
  -1  16   4 3528.09 1484.97   0
   1  16  -4 3016.59 1720.99   1
   1  16  -3 28468.0 1926.57   0
  -1  16   3 27189.6 1885.27   0
   1  16  -3 30840.8 2346.35   1
   1  16  -2 11876.4 1594.11   0
   1  16  -2 12046.8 1775.40   1
  -1  16   2 12344.8 1545.74   0
   1  16  -1 4417.28 1409.36   0
   1  16  -1 2706.63 1376.74   1
  -1  16   1 3231.60 1151.39   0
  -1  16   0 8775.01 1284.28   0
  -1  16   0 11184.7 1761.31   1
   1  16   0 9101.50 1589.84   1
   1  16   0 9705.99 1576.99   0
  -1  16  -1 9547.57 1746.84   1
   1  16   1 7791.91 1628.30   0
   1  16   1 7896.98 1463.56   1
  -1  16  -1 7263.38 1180.51   0
   1  16   2 4138.52 1568.84   0
  -1  16  -2 4575.81 1718.97   1
  -1  16  -2 4528.92 1107.22   0
  -1  16  -3 946.898 1057.17   0
  -1  16  -3 1649.54 1580.51   1
   1  16   3 652.371 1490.07   0
  -1  16  -4 2331.28 1809.81   1
   1  16   4 1822.29 1669.79   0
   1  16   5 9755.48 2034.72   0
   1  16   6 5268.51 1965.58   0
   1  16   7 3507.10 1809.05   0
   1  16   8 798.113 1957.75   0
   1  16   9 1115.84 2066.04   0
   1  16  10 581.998 2241.46   0
   1  16  11-866.552 2451.55   0
  -1  17  12 1965.94 2530.57   0
  -1  17  11 1814.74 2479.45   0
  -1  17  10 114.253 2101.28   0
  -1  17   9 421.752 2011.74   0
   1  17  -8 1334.22 1682.32   0
  -1  17   8 727.018 1832.97   0
  -1  17   7 1340.04 1712.49   0
   1  17  -7 489.315 1516.77   0
  -1  17   6-243.503 1586.81   0
   1  17  -5 6008.92 1520.17   0
  -1  17   5 4016.07 1601.40   0
   1  17  -4 1315.20 1880.86   1
   1  17  -4 1930.73 1336.61   0
  -1  17   4 2919.03 1453.10   0
   1  17  -3 3398.11 1662.51   1
  -1  17   3 1759.48 1311.15   0
   1  17  -3 1952.94 1358.60   0
   1  17  -2 1671.11 1344.44   0
   1  17  -2 1465.84 1497.59   1
  -1  17   2 1154.61 1218.76   0
   1  17  -1 1984.25 1436.09   0
   1  17  -1 1426.17 1462.96   1
  -1  17   1 1605.13 1217.70   0
  -1  17   0 2458.19 1174.78   0
   1  17   0 2798.17 1457.43   0
   1  17   0 2933.21 1401.75   1
  -1  17  -1 28715.5 1769.52   0
   1  17   1 28095.3 2271.53   0
  -1  17  -1 32515.7 2459.12   1
  -1  17  -2 34743.3 2569.84   1
   1  17   2 32196.2 2377.65   0
  -1  17  -3 6432.78 1941.67   1
   1  17   3 8593.51 1862.37   0
  -1  17  -4 2572.86 1884.57   1
   1  17   4 2887.92 1701.67   0
   1  17   5 1917.70 1867.46   0
   1  17   6 4042.90 2015.01   0
   1  17   7 782.598 1914.41   0
   1  17   8 172.617 1963.81   0
   1  17   9-252.900 2274.21   0
   1  17  10-93.8416 2367.83   0
   1  17  11-622.620 2536.05   0
  -1  18  11-243.268 2491.30   0
  -1  18  10 928.784 2237.31   0
  -1  18   9 2568.97 2104.42   0
  -1  18   8 257.722 1911.35   0
  -1  18   7 643.247 1827.70   0
   1  18  -6 6680.67 1744.97   0
  -1  18   6 8195.09 1956.74   0
   1  18  -5 597.610 1431.06   0
  -1  18   5 868.501 1589.59   0
   1  18  -4 3418.15 1453.35   0
  -1  18   4 4423.31 1629.42   0
   1  18  -3 457.634 1352.64   0
  -1  18   3 557.437 1395.70   0
   1  18  -3 1818.62 1736.87   1
   1  18  -2 7657.95 1663.92   0
   1  18  -2 9138.74 1880.99   1
  -1  18   2 9688.65 1552.66   0
   1  18  -1 5997.00 1743.33   1
  -1  18   1 7628.88 1432.87   0
   1  18  -1 7369.20 1624.60   0
   1  18   0 2686.12 1539.57   0
   1  18   1 6191.33 1691.55   0
  -1  18  -2 2109.44 1750.69   1
   1  18   2 731.315 1727.89   0
  -1  18  -3 1724.89 1815.38   1
   1  18   3 1378.84 1686.46   0
   1  18   4 2107.48 1716.23   0
   1  18   5 441.441 1781.16   0
   1  18   6 3800.01 2044.14   0
   1  18   7 3018.47 2180.61   0
   1  18   8 1129.01 2156.33   0
   1  18   9 220.567 2306.64   0
   1  18  10 1319.41 2465.14   0
  -1  19  11 620.131 2444.47   0
  -1  19  10 1094.89 2233.46   0
  -1  19   9 1302.23 2155.11   0
  -1  19   8 42.5497 2090.36   0
  -1  19   7-120.055 1965.09   0
  -1  19   6 1246.43 1889.16   0
  -1  19   5 9506.93 2012.35   0
  -1  19   4 4173.83 1766.03   0
   1  19  -4 3348.79 1629.98   0
  -1  19   3 3076.10 1623.39   0
   1  19  -3 2470.66 1510.75   0
   1  19  -2 3206.80 1545.37   0
   1  19  -1 4575.00 1645.03   0
   1  19   0 965.389 1612.29   0
   1  19   1 4398.35 1757.14   0
   1  19   2 1999.66 1842.39   0
   1  19   3 3388.65 1777.33   0
   1  19   4 1825.93 1908.00   0
   1  19   5 191.626 1911.57   0
   1  19   6 1076.84 2075.32   0
   1  19   7-451.242 2282.04   0
   1  19   8 377.626 2391.95   0
   1  19   9 1050.01 2322.94   0
   1  19  10 485.567 2569.85   0
  -1  20  10 397.909 2475.36   0
  -1  20   9 501.851 2324.12   0
  -1  20   8 3303.34 2211.54   0
  -1  20   7 722.242 2066.60   0
  -1  20   6 2037.11 1907.49   0
   1  20  -3 1809.37 1586.28   0
   1  20  -2 1539.00 1605.82   0
   1  20  -1 1548.84 1653.66   0
   1  20   0 5816.37 1975.10   0
   1  20   1 3362.27 1842.12   0
   1  20   2 1923.08 1813.54   0
   1  20   3 139704. 4678.21   0
   1  20   4 2533.20 2111.67   0
   1  20   5 3296.30 2063.68   0
   1  20   6 1237.54 2204.34   0
   1  20   7 987.094 2287.37   0
   1  20   8 1206.49 2374.64   0
   1  20   9-902.481 2559.51   0
   1  21  -1 1935.04 1797.62   0
   1  21   0 2126.70 1872.79   0
   1  21   1 2349.80 1867.48   0
   1  21   2 1540.54 1872.77   0
   1  21   3 226.574 1988.58   0
   1  21   4 620.659 2125.14   0
   1  21   5 15.6038 2197.94   0
   1  21   6-142.316 2306.79   0
   1  21   7 123.157 2302.88   0
   1  21   8 1101.79 2564.80   0
   1  21   9 1060.99 2762.70   0
   1  22   2-792.094 1937.82   0
   1  22   3 2188.47 2193.09   0
   1  22   4 3843.09 2447.84   0
   1  22   5 364.507 2214.64   0
   1  22   6 798.626 2222.99   0
   1  22   7 36.2905 2520.59   0
   1  22   8 16.2257 2580.03   0
  -2 -26   1 153.395 2665.30   2
  -2 -26   0-714.540 2611.13   2
  -2 -26  -1 969.195 2663.23   2
  -2 -26  -2 954.461 2687.62   2
  -2 -25   3 642.162 2480.58   2
  -2 -25   1-334.132 2631.31   2
  -2 -25   0-637.423 2579.66   2
  -2 -25  -1 704.480 2521.17   2
  -2 -25  -2 2585.47 2627.99   2
  -2 -25  -3 644.242 2716.99   2
  -2 -25  -4 188.334 2807.40   2
  -2 -24   4 3758.64 2558.18   2
  -2 -24   2 92.1422 2516.94   2
  -2 -24   1 1493.73 2405.76   2
  -2 -24  -1 1512.19 2510.89   2
  -2 -24  -2 488.752 2499.96   2
  -2 -24  -3 1060.54 2559.61   2
  -2 -24  -4-286.754 2750.29   2
  -2 -24  -5 411.403 2797.77   2
  -2 -23   6 624.590 2494.39   2
  -2 -23   5 1693.27 2441.85   2
  -2 -23   4 3245.22 2417.47   2
  -2 -23   3 2965.85 2529.84   2
  -2 -23   2 706.813 2401.43   2
  -2 -23   1 1202.20 2359.13   2
  -2 -23   0 1467.57 2383.52   2
  -2 -23  -1 445.104 2350.67   2
  -2 -23  -2 1289.44 2393.13   2
  -2 -23  -3-16.4630 2442.70   2
  -2 -23  -4-462.677 2626.36   2
   2 -22  -9 701.642 2551.88   2
   2 -22  -8-137.037 2321.49   2
  -2 -22   7 3614.39 2652.04   2
   2 -22  -7 3159.46 2330.53   2
  -2 -22   6 707.784 2388.11   2
  -2 -22   5 2244.41 2413.34   2
  -2 -22   4 1149.72 2206.33   2
  -2 -22   3 1798.54 2348.71   2
  -2 -22   2 3487.93 2316.53   2
  -2 -22   1 1344.33 2223.87   2
  -2 -22   0 191.107 2223.94   2
  -2 -22  -1 1451.45 2316.72   2
  -2 -22  -2 1606.83 2469.62   2
  -2 -22  -4 2320.56 2562.14   2
  -2 -22  -6 1169.70 2769.12   2
  -2 -22  -7-625.671 2897.54   2
   2 -21  -9-757.995 2495.11   2
   2 -21  -8-122.561 2335.16   2
  -2 -21   8-500.037 2549.46   2
  -2 -21   7 3670.81 2565.33   2
   2 -21  -7 1650.95 2283.57   2
  -2 -21   6 57.4244 2417.19   2
   2 -21  -6-6.86298 2023.22   2
  -2 -21   5 1705.03 2275.03   2
   2 -21  -5 825.180 1981.43   2
  -2 -21   4 2382.57 2257.12   2
   2 -21  -4 961.367 1769.29   2
  -2 -21   3-834.323 2218.87   2
  -2 -21   2 2084.33 2169.47   2
  -2 -21   1 260.112 2100.74   2
  -2 -21   0-601.724 2200.71   2
  -2 -21  -1 3168.25 2350.22   2
  -2 -21  -2 754.975 2330.33   2
  -2 -21  -3 639.205 2307.61   2
  -2 -21  -4 323.391 2471.61   2
  -2 -21  -5 1312.36 2548.43   2
  -2 -21  -8-471.550 2963.70   2
   2 -20 -11 791.821 2938.98   2
   2 -20 -10 835.394 2643.83   2
   2 -20  -9-260.513 2443.63   2
  -2 -20   9 1074.48 2728.87   2
  -2 -20   8-272.205 2496.23   2
   2 -20  -8-128.000 2234.09   2
  -2 -20   7 1384.95 2344.06   2
   2 -20  -7-507.437 2203.12   2
   2 -20  -6 1072.65 2095.39   2
  -2 -20   6 3201.77 2322.53   2
  -2 -20   5 623.646 2184.49   2
   2 -20  -4 3749.54 1908.47   2
  -2 -20   4 7191.14 2380.32   2
  -2 -20   3 4557.89 2207.53   2
   2 -20  -3 3694.71 1876.17   2
   2 -20  -2 7321.99 1914.17   2
  -2 -20   2 9168.37 2299.89   2
  -2 -20   1 8465.42 2236.37   2
  -2 -20   0 769.992 2195.53   2
  -2 -20  -1 1580.97 2091.19   2
  -2 -20  -2 279.761 2201.54   2
  -2 -20  -3-143.730 2277.74   2
  -2 -20  -4 1902.73 2210.50   2
  -2 -20  -5 231.206 2293.68   2
  -2 -20  -6 1705.92 2571.32   2
  -2 -20  -7 383.830 2716.16   2
  -2 -20  -9 864.371 2933.68   2
   2 -19 -11 487.085 2888.41   2
   2 -19 -10 1030.83 2600.94   2
   2 -19  -9 1216.55 2374.25   2
  -2 -19   9-678.036 2673.67   2
   2 -19  -8 378.285 2246.04   2
  -2 -19   7 2999.51 2304.31   2
   2 -19  -7 1086.91 2001.58   2
   2 -19  -6 1073.37 1956.03   2
  -2 -19   6 1079.82 2173.96   2
  -2 -19   5 5223.80 2256.80   2
   2 -19  -5 3596.59 1903.49   2
   2 -19  -4 3393.39 1751.85   2
  -2 -19   4 3427.35 2126.35   2
  -2 -19   3 4621.39 2102.33   2
   2 -19  -3 1149.36 1721.43   2
  -2 -19   2 906.842 1952.87   2
   2 -19  -2 936.547 1550.23   2
  -2 -19   1 2454.68 2022.18   2
   2 -19  -1 1598.90 1544.08   2
  -2 -19   0 1786.90 1973.03   2
  -2 -19  -1 5866.23 2155.15   2
  -2 -19  -2 8750.15 2384.79   2
  -2 -19  -3 59.3254 2182.44   2
  -2 -19  -4 1017.87 2266.56   2
  -2 -19  -5-800.812 2356.18   2
  -2 -19  -6-484.298 2287.77   2
  -2 -19  -7-97.8749 2527.10   2
  -2 -19  -8 2751.38 2880.59   2
  -2 -19  -9-774.727 2909.06   2
   2 -18 -12-523.873 3095.43   2
   2 -18 -11 527.905 2743.50   2
  -2 -18  11 2310.94 3015.27   2
  -2 -18  10 239.795 2532.81   2
   2 -18 -10 1049.45 2491.89   2
   2 -18  -9 456.481 2346.82   2
  -2 -18   9 614.740 2574.41   2
  -2 -18   8 5520.73 2566.50   2
   2 -18  -8 1846.58 2223.38   2
   2 -18  -7 2321.39 1987.39   2
  -2 -18   7 4694.87 2280.55   2
   2 -18  -6 178.764 1819.35   2
  -2 -18   6-817.075 2114.81   2
   2 -18  -5-785.076 1668.85   2
  -2 -18   4 3465.35 2109.99   2
   2 -18  -4 2704.67 1622.89   2
   2 -18  -3 6000.22 1694.54   2
  -2 -18   3 9762.53 2104.46   2
  -2 -18   2 7094.77 1987.01   2
   2 -18  -2 5099.75 1696.99   2
  -2 -18   1 4579.55 1900.56   2
   2 -18  -1 2238.86 1466.35   2
   2 -18   0 5370.62 1497.18   2
  -2 -18   0 5996.63 2020.69   2
  -2 -18  -1 4517.41 2016.39   2
   2 -18   1 4419.61 1674.63   2
  -2 -18  -2 5663.37 2105.61   2
  -2 -18  -3 2671.78 2067.55   2
  -2 -18  -4-97.0962 2126.23   2
  -2 -18  -5 2059.52 2326.52   2
  -2 -18  -6 373.945 2290.79   2
  -2 -18  -7 2073.42 2526.45   2
  -2 -18  -8 899.369 2596.18   2
  -2 -18  -9 334.168 2700.63   2
   2 -17 -12-126.751 2999.76   2
  -2 -17  11 623.501 2928.48   2
  -2 -17  10-179.273 2596.40   2
   2 -17 -10 1297.34 2414.23   2
  -2 -17   9 1933.87 2508.18   2
   2 -17  -9 2444.41 2270.12   2
  -2 -17   8 2663.05 2291.92   2
   2 -17  -8 385.446 2132.11   2
  -2 -17   7 2505.85 2094.21   2
   2 -17  -7 936.707 1962.65   2
  -2 -17   6 192.163 1895.53   2
   2 -17  -6-244.801 1728.67   2
  -2 -17   5 17478.6 2358.75   2
   2 -17  -5 11623.9 1917.58   2
  -2 -17   4 12990.6 2229.37   2
   2 -17  -4 10552.9 1764.85   2
  -2 -17   3 4402.90 1931.30   2
   2 -17  -3 1889.60 1469.12   2
  -2 -17   2 2112.93 1847.79   2
   2 -17  -2 1845.91 1340.37   2
  -2 -17   1 5961.95 1882.81   2
   2 -17  -1 5208.67 1550.18   2
   2 -17   0 10940.5 1596.47   2
  -2 -17   0 11726.7 2104.87   2
  -2 -17  -1 1628.72 1746.62   2
   2 -17   1 2484.21 1439.98   2
   2 -17   2 5391.77 1527.49   2
  -2 -17  -2 4808.04 1999.90   2
  -2 -17  -3 2025.55 1932.48   2
  -2 -17  -4 3544.63 1961.77   2
  -2 -17  -5 531.089 2003.77   2
  -2 -17  -7 2401.55 2471.48   2
  -2 -17  -8 559.414 2593.04   2
  -2 -17  -9-714.007 2927.61   2
   2 -16 -13 337.660 3081.30   2
   2 -16 -11 362.509 2591.58   2
  -2 -16  11-443.611 2888.03   2
  -2 -16  10-533.304 2520.78   2
   2 -16 -10 524.112 2392.06   2
  -2 -16   9 3363.30 2462.11   2
   2 -16  -9 2381.45 2277.58   3
   2 -16  -9 3084.58 2293.90   2
   2 -16  -8 4282.43 2090.16   3
  -2 -16   8 1809.00 2285.00   2
   2 -16  -8 2119.61 2037.82   2
   2 -16  -7 3818.85 1765.19   3
  -2 -16   7 2097.27 2027.86   2
   2 -16  -7 1733.47 1815.24   2
  -2 -16   6 563.375 1808.53   2
   2 -16  -6 1649.77 1667.65   2
  -2 -16   5 467.915 1742.18   2
   2 -16  -5 356.803 1519.65   2
  -2 -16   4 7697.79 1963.22   2
   2 -16  -4 5391.51 1534.18   2
   2 -16  -3 4716.80 1435.40   2
  -2 -16   3 7263.92 1812.05   2
  -2 -16   2 5572.86 1748.60   2
   2 -16  -2 4727.39 1433.64   2
  -2 -16   1 10751.7 1852.02   2
   2 -16  -1 10880.6 1579.69   2
   2 -16   0 324.244 1249.42   2
  -2 -16   0-73.8866 1555.13   2
   2 -16   1 5297.58 1418.36   2
  -2 -16  -1 4709.81 1794.97   2
  -2 -16  -2 2472.86 1743.78   2
   2 -16   2 2755.60 1374.60   2
   2 -16   3 6609.11 1603.55   2
  -2 -16  -3 4428.17 1988.83   2
  -2 -16  -4 11792.7 2306.21   2
  -2 -16  -5 1437.82 2141.98   2
  -2 -16  -6 581.891 2034.26   2
  -2 -16  -7 4330.68 2369.53   2
  -2 -16  -8 2346.19 2618.55   2
  -2 -16  -9 2045.70 2643.14   2
  -2 -16 -10-538.978 2966.27   2
  -2 -16 -11 398.487 2955.91   2
   2 -15 -13-227.094 2908.67   2
   2 -15 -12 279.006 2806.84   2
  -2 -15  11 722.072 2775.15   2
   2 -15 -11-791.043 2443.37   2
   2 -15 -11 878.985 2667.40   3
  -2 -15  10-497.057 2524.72   2
   2 -15 -10-631.001 2331.32   3
   2 -15 -10-360.017 2360.74   2
   2 -15  -9 1614.30 2234.06   3
  -2 -15   9 2804.59 2339.69   2
   2 -15  -9 3823.67 2138.59   2
  -2 -15   8 10026.9 2398.47   2
   2 -15  -8 10305.3 2234.19   3
   2 -15  -8 12969.4 2295.97   2
   2 -15  -7 1282.08 1608.68   3
   2 -15  -7 1186.71 1782.14   2
  -2 -15   7 2403.46 1883.65   2
  -2 -15   6 5161.12 1893.06   2
   2 -15  -6 5556.87 1769.15   2
   2 -15  -5 2134.16 1568.76   2
  -2 -15   5 1465.26 1688.31   2
   2 -15  -4 17425.5 1813.42   2
  -2 -15   4 26678.7 2353.19   2
  -2 -15   3 7892.14 1914.78   2
   2 -15  -3 7706.70 1487.51   2
  -2 -15   2 10510.6 1891.56   2
   2 -15  -2 7225.20 1523.81   2
   2 -15  -1 16922.3 1669.24   2
  -2 -15   1 18075.8 2026.29   2
   2 -15   0 3223.51 1253.57   2
  -2 -15   0 2717.50 1614.70   2
  -2 -15  -1 24912.1 2250.08   2
   2 -15   1 23023.5 1766.57   2
   2 -15   2 15954.7 1618.47   2
  -2 -15  -2 14026.7 1958.28   2
  -2 -15  -3 17671.7 2168.45   2
   2 -15   3 15555.7 1732.45   2
   2 -15   4 1599.26 1498.55   2
  -2 -15  -4 1022.21 1896.99   2
  -2 -15  -5 702.808 1848.61   2
   2 -15   5 846.511 1513.29   2
  -2 -15  -6-866.854 2108.39   2
  -2 -15  -7 1822.95 2254.81   2
  -2 -15  -8 1157.90 2436.47   2
  -2 -15  -9-391.120 2306.18   3
  -2 -15 -10-66.2024 2685.02   2
  -2 -15 -11 191.211 2922.90   2
   2 -14 -13 1607.53 3091.05   2
   2 -14 -12-433.622 2686.69   2
   2 -14 -11 1122.18 2768.57   3
   2 -14 -11 1478.85 2367.76   2
  -2 -14  11 1975.31 2628.20   2
  -2 -14  10-125.635 2549.57   2
   2 -14 -10-149.987 2292.93   3
   2 -14 -10 282.117 2262.08   2
   2 -14  -9 978.101 2055.06   2
   2 -14  -9 902.265 2149.42   3
  -2 -14   9 2151.48 2277.31   2
  -2 -14   8 1593.39 2094.33   2
   2 -14  -8 1381.28 1854.93   3
   2 -14  -8 37.2319 1814.42   2
  -2 -14   7 7542.13 2008.69   2
   2 -14  -7 6363.75 1767.09   3
   2 -14  -7 6833.90 1806.95   2
   2 -14  -6 135.335 1479.05   2
  -2 -14   6-70.7806 1686.57   2
  -2 -14   5 292.826 1552.57   2
   2 -14  -5-236.551 1382.95   2
   2 -14  -4 6633.86 1465.47   2
  -2 -14   4 9767.30 1916.38   2
  -2 -14   3 87792.0 3116.43   2
   2 -14  -3 65376.4 2422.54   2
  -2 -14   2 59041.1 2598.11   2
   2 -14  -2 45151.0 2072.78   2
   2 -14  -1 21527.2 1551.48   1
   2 -14  -1 20026.2 1568.41   2
   2 -14   0 17088.6 1608.30   2
  -2 -14   0 19208.6 1982.45   2
   2 -14   0 17184.6 1765.83   1
  -2 -14  -1 2353.14 1706.91   2
   2 -14   1 4113.18 1275.59   2
   2 -14   2 15888.1 1591.48   2
  -2 -14  -2 16689.6 1958.51   2
  -2 -14  -3 5542.01 1761.37   2
   2 -14   3 7995.11 1466.12   2
  -2 -14  -4 2866.50 1722.18   2
   2 -14   4 3457.22 1452.50   2
   2 -14   5 6898.80 1657.40   2
  -2 -14  -5 6415.15 2083.64   2
  -2 -14  -6 4275.03 2039.03   2
   2 -14   6 4507.20 1799.20   2
  -2 -14  -7 486.091 2125.09   2
  -2 -14  -8 2638.81 2444.12   2
  -2 -14  -9 261.566 2519.61   2
  -2 -14 -10 989.703 2824.09   2
  -2 -14 -11 1408.81 3045.94   2
  -2 -14 -12 2526.74 3195.20   2
   2 -13 -13 1217.73 2891.12   2
   2 -13 -12 92.4389 2767.50   2
  -2 -13  11 3710.89 2696.61   2
   2 -13 -11 3521.69 2427.83   3
   2 -13 -11 2585.65 2470.54   2
   2 -13 -10 1581.71 2376.79   3
  -2 -13  10 2573.46 2471.25   2
   2 -13 -10 1272.23 2325.30   2
   2 -13  -9 1425.97 1965.73   3
  -2 -13   9 486.595 2103.19   2
   2 -13  -9 1348.14 1975.23   2
   2 -13  -8 12629.8 2200.59   3
   2 -13  -8 13063.3 2119.77   2
  -2 -13   8 10757.1 2253.27   2
  -2 -13   7 5607.86 1931.91   2
   2 -13  -7 7134.65 1799.93   3
   2 -13  -7 6242.47 1761.17   2
  -2 -13   6 9709.05 1847.77   2
   2 -13  -6 9054.92 1726.69   2
  -2 -13   5 22926.9 2064.62   2
   2 -13  -5 20675.7 1799.72   2
  -2 -13   4 1211.29 1587.83   2
   2 -13  -4 475.054 1305.21   2
   2 -13  -3 4394.29 1264.03   2
  -2 -13   3 6046.04 1605.19   2
  -2 -13   2 17580.2 1836.57   2
   2 -13  -2 16645.3 1495.68   2
   2 -13  -1 9079.93 1334.20   2
   2 -13  -1 7590.25 1278.50   1
  -2 -13   1 10900.4 1720.36   2
   2 -13   0 26946.9 1583.45   2
  -2 -13   0 28967.6 2050.39   2
   2 -13   0 27134.9 1965.53   1
  -2 -13  -1 13303.1 1807.60   2
   2 -13   1 9937.78 1339.64   2
  -2 -13  -2 66547.1 2731.47   2
   2 -13   2 63679.1 2220.94   2
  -2 -13  -3 45194.0 2519.05   2
   2 -13   3 48400.4 2068.45   2
   2 -13   4 122.168 1260.59   2
  -2 -13  -4-711.095 1668.73   2
   2 -13   5 9413.85 1700.97   2
  -2 -13  -5 8574.96 1881.81   2
   2 -13   6 8354.69 1824.59   2
  -2 -13  -6 7703.40 2082.84   2
  -2 -13  -7 2647.24 2050.36   2
  -2 -13  -8 1123.67 2299.91   2
  -2 -13  -9 1926.42 2424.56   2
  -2 -13  -9 1367.05 2222.13   3
  -2 -13 -10 1283.07 2713.54   2
  -2 -13 -11 928.133 2839.04   2
   2 -12 -13 837.227 2798.45   2
   2 -12 -12 487.666 2787.72   3
   2 -12 -12 433.992 2674.57   2
   2 -12 -11 1831.31 2323.65   2
  -2 -12  11 2307.53 2532.43   2
   2 -12 -11 937.051 2704.58   3
   2 -12 -10 771.380 2125.92   2
   2 -12 -10-176.737 2159.36   3
  -2 -12  10-12.8058 2364.21   2
  -2 -12   9 3123.73 2091.79   2
   2 -12  -9 2689.60 2070.24   3
   2 -12  -9 704.879 1910.40   2
   2 -12  -8 5218.70 1913.47   3
   2 -12  -8 5747.95 1830.84   2
  -2 -12   8 5802.78 2039.36   2
   2 -12  -7 15822.7 1957.77   2
  -2 -12   7 20187.9 2186.45   2
   2 -12  -7 18727.5 2033.47   3
  -2 -12   6 52786.5 2640.29   2
   2 -12  -6 48391.7 2329.14   2
   2 -12  -6 45570.5 2316.36   3
   2 -12  -5 11731.6 1511.27   2
  -2 -12   5 13791.1 1860.49   2
   2 -12  -4 3237.10 1270.85   2
  -2 -12   4 5446.17 1572.02   2
   2 -12  -3 52507.1 2006.46   2
  -2 -12   3 62534.0 2463.40   2
  -2 -12   2 81691.9 2674.76   2
   2 -12  -2 64128.7 2107.77   2
   2 -12  -1 17718.7 1462.45   1
   2 -12  -1 19440.2 1383.36   2
   2 -12   0 14452.6 1707.98   1
   2 -12   0 14480.4 1253.52   2
   2 -12   1 28335.5 1487.75   2
   2 -12   1 33212.7 2283.83   1
  -2 -12  -1 34073.6 2036.25   2
   2 -12   2 12746.4 1290.43   2
  -2 -12  -2 13335.5 1727.37   2
   2 -12   3 3153.81 1199.47   2
  -2 -12  -3 1457.36 1463.87   2
   2 -12   4 2925.45 1312.55   2
  -2 -12  -4 1785.81 1624.81   2
   2 -12   5 7950.75 1492.20   2
  -2 -12  -5 7829.73 1823.17   2
   2 -12   6 2989.08 1708.70   2
  -2 -12  -6 2710.75 1900.11   2
  -2 -12  -7 26.1828 2044.86   2
  -2 -12  -8 1111.30 2046.67   2
  -2 -12  -9 699.331 2217.25   3
  -2 -12  -9 2151.61 2428.98   2
  -2 -12 -10 157.700 2519.21   3
  -2 -12 -10 568.697 2502.95   2
  -2 -12 -11 910.967 2839.18   2
  -2 -12 -12-192.219 2985.42   2
   2 -11 -14-539.476 3332.82   2
   2 -11 -13 2089.35 2901.73   2
   2 -11 -12 3097.64 2931.11   3
   2 -11 -12 1135.82 2755.34   2
  -2 -11  11 6608.13 2630.91   2
   2 -11 -11 5920.82 2491.52   3
   2 -11 -11 5219.42 2540.29   2
   2 -11 -10 3390.83 2142.58   3
  -2 -11  10 2824.57 2275.33   2
   2 -11 -10 3500.07 2056.33   2
  -2 -11   9 5043.65 2114.13   2
   2 -11  -9 4191.48 2029.93   2
   2 -11  -9 3934.05 2012.52   3
   2 -11  -8 8896.70 1982.27   2
   2 -11  -8 8722.52 1946.85   3
  -2 -11   8 7442.20 2034.87   2
   2 -11  -7 10467.8 1733.67   2
   2 -11  -7 12773.9 1884.51   3
  -2 -11   7 11304.9 1915.19   2
   2 -11  -6 1559.89 1206.64   3
  -2 -11   6 2643.64 1533.48   2
   2 -11  -6 914.046 1363.04   2
  -2 -11   5 449.765 1414.60   2
   2 -11  -5 1121.54 1201.42   2
   2 -11  -4 13526.6 1367.46   2
  -2 -11   4 14500.3 1728.47   2
  -2 -11   3 19457.1 1632.26   2
   2 -11  -3 15433.1 1322.90   2
   2 -11  -2 832.918 698.319   1
   2 -11  -2 976.467 859.024   2
  -2 -11   2 1507.60 1125.45   2
   2 -11  -1 10763.8 1225.54   1
  -2 -11   1 11327.4 1480.33   2
   2 -11  -1 11511.3 1109.06   2
  -2 -11   0 13256.6 1515.52   2
   2 -11   0 14436.3 1576.73   1
   2 -11   0 12926.9 1141.68   2
   2 -11   1 20960.4 1964.21   1
   2 -11   1 19757.6 1282.11   2
  -2 -11  -1 22862.7 1754.29   2
  -2 -11  -2 3322.93 1325.36   2
   2 -11   2 2616.54 1022.06   2
   2 -11   3 29841.9 1603.19   2
  -2 -11  -3 31216.6 2079.77   2
   2 -11   4 1681.87 1256.76   2
  -2 -11  -4 1527.99 1453.99   2
  -2 -11  -5 7148.08 1817.35   2
   2 -11   5 7223.49 1497.19   2
   2 -11   6 46416.9 2471.19   2
  -2 -11  -6 39628.1 2559.02   2
  -2 -11  -7 5367.49 1975.12   2
  -2 -11  -8 847.344 2123.24   2
  -2 -11  -9 1401.37 1843.28   3
  -2 -11  -9-875.110 2134.74   2
  -2 -11 -10 1257.96 2497.70   3
  -2 -11 -10 362.467 2625.26   2
  -2 -11 -11 2178.25 2842.61   2
  -2 -11 -12 53.1244 2905.93   2
  -2 -11 -13 104.894 3071.36   2
   2 -10 -15 469.078 3295.93   2
   2 -10 -14 239.608 2936.28   2
   2 -10 -13 2362.43 2802.23   2
   2 -10 -12 4094.52 2635.41   3
   2 -10 -12 1312.72 2574.45   2
   2 -10 -11 2300.26 2281.53   3
   2 -10 -11 1918.33 2324.92   2
   2 -10 -10 2530.91 2078.35   2
   2 -10 -10 3122.91 2072.97   3
  -2 -10  10 3603.39 2146.64   2
  -2 -10   9 976.129 1916.82   2
   2 -10  -9-200.826 2023.88   3
   2 -10  -9 1934.20 1828.92   2
   2 -10  -8 4898.29 1686.26   3
  -2 -10   8 3579.28 1769.80   2
   2 -10  -8 4002.87 1674.54   2
   2 -10  -7 8586.22 1646.48   3
   2 -10  -7 10954.2 1726.57   2
  -2 -10   7 9903.36 1880.47   2
  -2 -10   6 82595.3 2846.03   2
   2 -10  -6 79237.0 2693.50   3
   2 -10  -6 83632.2 2674.00   2
  -2 -10   5 36515.1 2089.41   2
   2 -10  -5 31487.6 1753.16   2
  -2 -10   4 2476.84 1335.78   2
   2 -10  -4 1478.30 1012.25   2
   2 -10  -3 6545.50 1016.15   2
  -2 -10   3 6932.32 1273.35   2
   2 -10  -2 18786.1 1162.38   2
   2 -10  -2 19369.1 1011.70   1
  -2 -10   2 19344.1 1455.57   2
   2 -10  -1 12874.0 1006.26   2
   2 -10  -1 14346.7 1316.33   1
  -2 -10   1 14379.8 1503.72   2
   2 -10   0 61554.5 2318.32   1
   2 -10   0 59340.6 1648.81   2
   2 -10   1 66987.4 2656.62   1
  -2 -10  -1 71398.6 2352.24   2
   2 -10   1 66407.1 1734.52   2
  -2 -10  -2 9247.95 1479.80   2
   2 -10   2 6802.83 1009.19   2
   2 -10   2 8109.15 1832.58   1
   2 -10   3 4171.55 1022.21   2
  -2 -10  -3 4294.58 1331.71   2
   2 -10   4 15580.9 1498.28   2
  -2 -10  -4 14490.8 1773.54   2
  -2 -10  -5 19127.1 1993.08   2
   2 -10   5 19396.3 1780.80   2
  -2 -10  -6 3392.78 1686.67   2
   2 -10   6 5642.42 1646.16   2
  -2 -10  -7 11476.0 2155.08   2
  -2 -10  -8 5531.57 2005.89   2
  -2 -10  -9 3897.50 2092.48   3
  -2 -10  -9 5051.74 2332.22   2
  -2 -10 -10 489.276 2201.34   3
  -2 -10 -10-936.082 2266.89   2
  -2 -10 -11 2483.44 2808.73   2
  -2 -10 -12 1954.69 2779.46   2
  -2 -10 -13-665.272 3244.43   2
   2  -9 -15-846.974 3331.02   2
   2  -9 -14-398.521 3174.89   2
   2  -9 -13 1846.14 2669.85   3
   2  -9 -13 1408.76 2679.34   2
   2  -9 -12 2188.78 2369.88   3
   2  -9 -12 39.9212 2480.30   2
   2  -9 -11 6165.45 2363.29   3
   2  -9 -11 5450.67 2343.52   2
   2  -9 -10 2540.24 2010.48   2
  -2  -9  10 1906.33 2135.86   2
   2  -9 -10 1955.16 1859.96   3
   2  -9  -9 1912.87 1839.99   3
  -2  -9   9 3698.53 2020.06   2
   2  -9  -9 1201.64 1828.18   2
   2  -9  -8 1500.98 1600.78   3
  -2  -9   8 445.333 1709.38   2
   2  -9  -8 1316.91 1519.68   2
   2  -9  -7 5543.55 1530.22   3
   2  -9  -7 3188.83 1483.08   2
  -2  -9   7 2650.55 1505.86   2
   2  -9  -6 19310.2 1696.45   3
   2  -9  -6 21243.9 1773.94   2
  -2  -9   6 21834.3 1812.16   2
  -2  -9   5 164053. 3481.19   2
   2  -9  -5 156595. 3073.18   2
   2  -9  -4 48243.5 1740.12   2
  -2  -9   4 48421.4 2094.70   2
   2  -9  -3 17400.4 1147.86   2
  -2  -9   3 19864.1 1447.68   2
   2  -9  -2 2699.02 725.805   1
  -2  -9   2 2347.98 1027.27   2
   2  -9  -2 3434.36 834.631   2
   2  -9  -1 146341. 2680.94   1
   2  -9  -1 139739. 2158.25   2
   2  -9   0 237005. 3833.69   1
   2  -9   0 227687. 2683.15   2
   2  -9   1 34725.0 1278.74   2
   2  -9   1 36003.4 2042.71   1
   2  -9   2 11190.5 1691.06   1
   2  -9   2 12234.3 1034.26   2
  -2  -9  -2 13136.1 1388.92   2
  -2  -9  -3 44865.2 2045.74   2
   2  -9   3 47940.2 1704.89   2
   2  -9   4 3471.18 1178.38   2
  -2  -9  -4 3860.89 1551.48   2
   2  -9   5 9435.12 1523.82   2
  -2  -9  -5 7745.54 1606.90   2
  -2  -9  -6 16068.8 2060.22   2
  -2  -9  -7 1089.39 1893.86   2
  -2  -9  -8 1365.06 1730.51   3
  -2  -9  -8 1371.37 2068.49   2
  -2  -9  -9 504.086 1942.75   3
  -2  -9  -9 1646.75 2016.48   2
  -2  -9 -10 157.703 2354.86   2
  -2  -9 -10 794.987 2128.53   3
  -2  -9 -11 28.0217 2534.30   2
  -2  -9 -11-288.894 2652.71   3
  -2  -9 -12 1304.58 2964.38   2
  -2  -9 -13 743.974 3101.34   2
   2  -8 -14 815.585 2845.37   2
   2  -8 -13 1211.49 2472.12   3
   2  -8 -13 798.578 2869.41   2
   2  -8 -12 4035.21 2405.24   2
   2  -8 -12 3759.02 2538.60   3
   2  -8 -11 513.102 2362.73   3
  -2  -8  10 4263.68 2146.15   2
   2  -8 -10 2530.33 2064.96   3
   2  -8  -9 10208.2 1992.67   3
  -2  -8   9 10312.5 2054.77   2
   2  -8  -8 5707.27 1535.92   3
  -2  -8   8 6857.82 1813.59   2
   2  -8  -7 118.792 1389.13   3
  -2  -8   7 1079.43 1431.63   2
  -2  -8   6 55521.6 2266.65   2
   2  -8  -6 57505.6 2224.24   3
   2  -8  -6 57949.3 2199.61   2
   2  -8  -5 8212.91 1245.16   2
   2  -8  -5 6880.60 1106.42   3
  -2  -8   5 7275.92 1305.06   2
  -2  -8   4 38713.7 2043.86   1
  -2  -8   4 42139.4 1872.55   2
   2  -8  -4 42321.7 1607.68   2
  -2  -8   3 74110.5 2174.44   2
   2  -8  -3 74265.2 1759.71   2
   2  -8  -2 90861.8 1784.84   2
   2  -8  -2 93960.9 1678.12   1
   2  -8  -1 139888. 2504.08   1
   2  -8  -1 131547. 1959.17   2
   2  -8   0 195782. 2264.96   2
   2  -8   0 194255. 3314.49   1
   2  -8   1 112111. 2894.11   1
   2  -8   1 116134. 1865.56   3
   2  -8   1 109146. 1813.00   2
   2  -8   2 29825.0 1160.08   2
  -2  -8  -2 33663.7 1734.21   2
   2  -8   2 28953.7 1290.65   3
   2  -8   2 28777.0 1978.02   1
   2  -8   3 46289.6 2469.26   1
   2  -8   3 49046.8 1583.87   2
  -2  -8  -3 49534.0 2047.01   2
   2  -8   4 50313.7 1865.87   2
  -2  -8  -4 51714.4 2247.52   2
   2  -8   5 54453.8 2106.57   2
  -2  -8  -5 47912.8 2269.56   2
  -2  -8  -6 4169.98 1719.72   2
  -2  -8  -7 4576.75 1805.61   2
  -2  -8  -8 41.0850 1775.21   3
  -2  -8  -8 1024.38 1825.05   2
  -2  -8  -9 1845.86 1698.03   3
  -2  -8  -9 1858.98 2130.02   2
  -2  -8 -10 2273.67 2329.59   3
  -2  -8 -11 1710.25 2519.69   2
  -2  -8 -11 3529.50 2701.98   3
  -2  -8 -13-216.110 3262.62   2
   2  -7 -15 551.970 3224.23   2
   2  -7 -14-917.554 3009.58   2
   2  -7 -13 1904.43 2611.22   3
   2  -7 -12 2559.12 2645.41   3
   2  -7 -11 6185.35 2424.42   3
   2  -7 -10 4492.18 2010.56   3
  -2  -7   9 9088.53 1940.73   2
   2  -7  -9 10037.4 1914.16   3
  -2  -7   8 9400.06 1867.76   2
   2  -7  -8 11178.7 1748.16   3
  -2  -7   7 5966.82 1649.21   2
   2  -7  -7 4889.13 1509.88   3
   2  -7  -6 45225.0 2017.09   3
  -2  -7   6 46268.6 2172.39   2
   2  -7  -5 28784.8 1504.32   3
  -2  -7   5 26243.7 1644.45   2
  -2  -7   5 28937.0 2042.23   1
  -2  -7   4 126917. 2711.94   2
   2  -7  -4 123661. 2325.65   2
  -2  -7   3 63201.9 1902.04   2
   2  -7  -3 63695.7 1593.26   2
   2  -7  -2 5425.58 676.168   1
  -2  -7   2 5209.87 953.336   2
   2  -7  -2 5215.31 704.548   2
   2  -7  -1 129869. 1744.47   2
   2  -7  -1 129269. 2233.21   1
  -2  -7   1 135817. 2542.58   2
   2  -7   0 128955. 2584.05   1
   2  -7   0 128386. 1667.80   2
   2  -7   1 189926. 2086.18   2
   2  -7   1 184041. 3321.77   1
  -2  -7  -2 21580.5 1441.92   2
   2  -7   2 23204.4 969.373   2
   2  -7   2 24167.6 1167.69   3
   2  -7   2 24685.0 1732.14   1
   2  -7   3 36568.6 1350.05   2
  -2  -7  -3 33718.8 1684.53   2
   2  -7   3 35634.9 2061.83   1
   2  -7   4 12174.7 1179.50   2
  -2  -7  -4 10123.1 1424.16   2
  -2  -7  -5 7122.49 1492.79   2
  -2  -7  -6 30116.2 2189.20   2
  -2  -7  -7 2040.30 1626.75   2
  -2  -7  -8 1731.05 1518.92   3
  -2  -7  -8 686.699 1723.37   2
  -2  -7  -9 6283.43 2143.80   3
  -2  -7  -9 6044.96 2212.35   2
  -2  -7 -10 1107.70 2373.51   3
  -2  -7 -10 280.115 2185.45   2
  -2  -7 -11 2074.05 2658.58   3
  -2  -7 -11 2117.34 2560.64   2
  -2  -7 -12 832.132 2741.92   2
  -2  -7 -13-828.776 3161.56   2
  -2  -7 -14-1019.45 3323.36   2
   2  -6 -13 1332.96 2707.59   3
   2  -6 -12-324.906 2253.39   3
   2  -6 -11 1304.51 2045.22   3
   2  -6 -10 1571.39 2005.91   3
  -2  -6   9 18883.6 2205.74   2
   2  -6  -9 18115.6 2171.04   3
  -2  -6   8 13723.1 1900.44   2
   2  -6  -8 11839.1 1663.91   3
   2  -6  -7 36435.3 2002.34   3
  -2  -6   7 33673.1 2041.80   2
   2  -6  -6 102315. 2685.69   3
  -2  -6   6 97253.8 2680.59   2
  -2  -6   5 49866.6 1853.08   2
  -2  -6   5 51008.8 2289.47   1
   2  -6  -5 45561.8 1714.96   3
   2  -6  -4 76406.3 1790.49   3
  -2  -6   4 81254.3 2101.21   2
  -2  -6   4 75240.5 2338.19   1
  -2  -6   3 107340. 2277.75   2
   2  -6  -3 111183. 1887.04   2
  -2  -6   2 52222.6 1609.00   2
   2  -6  -2 48588.2 1081.53   1
   2  -6  -2 52268.3 1197.97   2
  -2  -6   1 38070.9 1413.75   2
   2  -6  -1 37257.6 925.136   2
   2  -6  -1 34714.7 1187.77   1
   2  -6   0 44291.1 918.642   2
   2  -6   0 47658.3 1594.60   1
   2  -6   1 107068. 2489.34   1
  -2  -6  -1 99348.2 2139.16   2
   2  -6   1 107389. 1565.05   3
   2  -6   1 100840. 1370.57   2
   2  -6   2 45313.6 1157.58   2
   2  -6   2 44003.0 1954.07   1
   2  -6   2 50865.9 1369.92   3
  -2  -6  -2 49603.4 1727.47   2
   2  -6   3 50947.6 1455.11   2
  -2  -6  -3 47162.0 1804.28   2
   2  -6   3 45478.0 2125.52   1
  -2  -6  -4 101296. 2587.71   2
   2  -6   4 97277.1 3140.48   1
  -2  -6  -5 1700.23 1323.10   2
  -2  -6  -6 6939.19 1635.61   2
  -2  -6  -7 4101.71 1629.69   2
  -2  -6  -8 8315.08 1994.93   3
  -2  -6  -8 7763.24 1987.87   2
  -2  -6  -9 7316.84 1946.40   3
  -2  -6  -9 6032.80 2188.15   2
  -2  -6 -10 3905.09 2427.46   2
  -2  -6 -10 4371.64 1997.89   3
  -2  -6 -11 1041.61 2205.08   3
  -2  -6 -11 589.150 2541.88   2
   2  -6  12 1206.33 2568.37   0
  -2  -6 -12-374.484 2657.68   2
  -2  -6 -13-226.898 3063.21   2
   2  -6  13-280.003 2789.61   0
   2  -6  14-1135.15 3125.07   0
  -2  -6 -14 97.7918 3042.31   2
   2  -5 -13 1764.79 2288.85   3
   2  -5 -12-475.231 2288.82   3
   2  -5 -11 3399.47 2039.82   3
   2  -5 -10 26789.9 2629.70   3
  -2  -5   9 21336.1 2098.01   2
   2  -5  -9 20026.3 2203.01   3
  -2  -5   8 17056.2 1977.03   2
   2  -5  -8 18933.6 1940.16   3
  -2  -5   7 6619.83 1393.75   2
   2  -5  -7 5574.12 1419.91   3
   2  -5  -6 1890.42 997.793   3
  -2  -5   6 2819.93 1226.89   2
  -2  -5   6 3169.87 1599.87   1
   2  -5  -5 14039.0 1153.81   3
  -2  -5   5 11239.7 1238.80   2
  -2  -5   5 13389.0 1442.57   1
  -2  -5   4 65502.2 2099.55   1
   2  -5  -4 64507.5 1662.35   3
   2  -5  -3 18308.3 854.594   3
  -2  -5   3 18398.8 1111.68   2
   2  -5  -2 39360.2 989.244   2
  -2  -5   2 41726.0 1390.84   2
  -2  -5   1 18648.9 1071.88   2
   2  -5  -1 21076.0 648.328   2
   2  -5  -1 18881.4 868.887   1
   2  -5   0 9803.03 372.566   3
   2  -5   0 10368.2 467.216   2
  -2  -5   0 9499.91 852.154   2
   2  -5   0 10738.3 916.018   1
   2  -5   1 5127.33 429.289   2
  -2  -5  -1 4492.12 862.219   2
   2  -5   1 4369.50 900.157   1
   2  -5   1 4662.92 489.501   3
   2  -5   2 102477. 2513.75   1
   2  -5   2 102611. 1520.54   2
  -2  -5  -2 104651. 2172.26   2
   2  -5   2 98448.9 1721.34   3
   2  -5   3 150025. 3301.47   1
  -2  -5  -3 149699. 2759.16   2
   2  -5   3 146838. 2146.85   2
   2  -5   4 48079.5 2410.99   1
  -2  -5  -4 47026.4 1900.22   2
  -2  -5  -5 68057.0 2377.76   2
  -2  -5  -6 39227.8 2196.54   2
  -2  -5  -7 12840.5 1753.55   3
  -2  -5  -7 14505.0 1867.50   2
  -2  -5  -8 141.795 1713.98   3
  -2  -5  -8 273.117 1812.02   2
  -2  -5  -9 13987.6 2424.17   3
  -2  -5  -9 13281.0 2361.73   2
  -2  -5 -10 3649.56 2318.04   3
  -2  -5 -10 2179.53 2196.11   2
  -2  -5 -11-898.301 2512.97   3
  -2  -5 -11-357.866 2371.25   2
   2  -5  12 1608.17 2563.93   0
  -2  -5 -12 554.494 2643.24   2
   2  -5  13 370.812 2736.66   0
  -2  -5 -13 379.114 2999.41   2
  -2  -5 -14-281.281 3159.63   2
   2  -5  14-1031.00 3181.78   0
   2  -4 -13 2198.94 2592.21   3
   2  -4 -12 2619.59 1991.73   3
   2  -4 -11 227.256 2146.10   3
   2  -4 -10 4355.00 1937.72   3
   2  -4  -9 6186.93 1595.78   3
   2  -4  -9 6662.69 963.638   1
   2  -4  -8 6397.87 1580.84   3
  -2  -4   8 5823.29 1645.90   2
   2  -4  -8 5741.34 842.391   1
   2  -4  -7 56850.7 2402.96   3
  -2  -4   7 59904.0 2374.86   2
   2  -4  -7 58920.5 1412.00   1
  -2  -4   6 36822.5 2110.21   1
   2  -4  -6 38446.5 1832.46   3
  -2  -4   6 38963.6 1778.02   2
   2  -4  -6 39250.6 1025.09   1
  -2  -4   5 30884.9 1743.82   1
  -2  -4   5 29776.2 1529.60   2
   2  -4  -5 31946.7 1467.15   3
   2  -4  -5 31465.8 745.634   1
   2  -4  -4 169370. 2512.58   3
  -2  -4   4 169384. 2946.07   1
   2  -4  -4 167738. 1260.65   1
  -2  -4   3 352822. 3458.02   2
   2  -4  -3 354788. 2956.21   3
   2  -4  -2 275653. 1667.29   1
  -2  -4   2 284394. 2947.94   2
   2  -4  -1 126035. 1146.10   2
   2  -4  -1 123035. 1521.93   1
   2  -4   0 42702.7 547.088   2
  -2  -4   0 42716.3 1265.75   2
   2  -4   1 16541.9 598.199   3
  -2  -4  -1 16914.8 1027.49   2
   2  -4   1 17449.9 511.578   2
   2  -4   1 16904.3 1070.76   1
  -2  -4  -2 110881. 2126.73   2
   2  -4   2 108717. 2406.60   1
  -2  -4  -3 6616.99 1043.38   2
   2  -4   3 7728.95 1277.57   1
   2  -4   4 40801.8 2137.98   1
  -2  -4  -4 41534.4 1789.10   2
  -2  -4  -5 10212.0 1430.52   2
  -2  -4  -6 10174.1 1616.28   2
  -2  -4  -7 5420.44 1316.03   3
  -2  -4  -7 5091.55 1592.87   2
  -2  -4  -8 3478.17 1733.30   3
  -2  -4  -8 922.064 1739.07   2
  -2  -4  -9 760.141 1984.93   3
  -2  -4  -9 1425.36 1869.88   2
  -2  -4 -10 10482.4 2418.43   2
  -2  -4 -10 9403.13 2483.86   3
  -2  -4 -11-597.383 2039.86   3
  -2  -4 -11-144.447 2340.26   2
   2  -4  11-417.952 2421.07   0
   2  -4  12 604.205 2542.50   0
  -2  -4 -12-284.070 2722.14   3
  -2  -4 -12-195.650 2593.10   2
   2  -4  13-841.169 2764.20   0
  -2  -4 -13 3056.06 2966.90   2
   2  -4  14-546.684 3114.84   0
   2  -4  15-322.501 3391.15   0
   2  -3 -12-120.785 2163.19   3
   2  -3 -11 2954.55 2187.45   3
   2  -3 -10 7566.40 2052.52   3
   2  -3 -10 7329.87 1198.87   1
   2  -3  -9 408.517 931.503   1
   2  -3  -9 1332.63 1677.87   3
   2  -3  -8 25053.2 2026.99   3
   2  -3  -8 25771.2 1353.95   1
  -2  -3   7 39990.0 2013.26   2
  -2  -3   7 43533.8 2404.59   1
   2  -3  -7 43901.6 2106.43   3
   2  -3  -7 46530.6 1490.72   1
   2  -3  -6 59675.3 2064.33   3
  -2  -3   6 56120.1 1999.84   2
  -2  -3   6 53766.0 2260.75   1
   2  -3  -6 56763.7 1453.38   1
  -2  -3   5 31904.9 1654.13   1
  -2  -3   5 32242.2 1440.06   2
   2  -3  -5 34947.8 1450.71   3
   2  -3  -5 34510.6 1082.33   1
   2  -3  -4 144561. 1676.87   1
  -2  -3   4 135896. 2486.00   1
  -2  -3   4 149484. 2408.33   2
   2  -3  -4 136601. 2284.05   3
   2  -3  -3 59399.2 815.266   1
  -2  -3   3 58016.8 1448.60   2
   2  -3  -3 56553.5 1306.06   3
   2  -3  -2 106363. 1274.11   3
  -2  -3   2 109759. 1784.94   2
  -2  -3   1 23376.2 926.806   2
   2  -3  -1 28584.2 734.111   1
  -2  -3   0 250157. 2509.25   2
   2  -3   0 291045. 2524.59   1
   2  -3   1 470241. 3725.12   1
  -2  -3  -1 467253. 3555.97   2
  -2  -3  -2 263949. 2958.21   2
   2  -3   2 276021. 3348.36   1
  -2  -3  -3 98475.0 2109.24   2
   2  -3   3 97720.9 2358.89   1
  -2  -3  -4 49768.9 1799.87   2
   2  -3   4 48601.4 2058.10   1
   2  -3   5 19700.8 1905.45   1
  -2  -3  -5 20020.1 1526.19   2
  -2  -3  -6 3785.94 1262.39   3
  -2  -3  -7 1010.64 1506.58   3
  -2  -3  -8 1397.87 1652.93   3
  -2  -3  -9 5732.24 2001.81   3
  -2  -3 -10 309.396 2125.89   3
  -2  -3 -10 1734.60 2071.86   2
  -2  -3 -11 1078.03 2170.52   3
  -2  -3 -11 109.960 2319.64   2
   2  -3  11-542.892 2354.48   0
  -2  -3 -12-505.447 2549.49   3
   2  -3  12-196.071 2639.76   0
  -2  -3 -12 858.805 2568.60   2
   2  -3  13-271.453 2774.05   0
   2  -3  14 0.00000 3147.99   0
  -2  -3 -14-788.531 3126.80   2
   2  -3  15 2912.38 3319.03   0
   2  -2 -11 1049.45 1960.14   3
   2  -2 -10 1465.57 1776.39   3
   2  -2 -10 1365.39 1169.74   1
   2  -2  -9 24269.0 2014.43   3
   2  -2  -9 25584.1 1632.39   1
   2  -2  -8 3178.12 1033.06   1
   2  -2  -8 3081.07 1487.20   3
   2  -2  -7 6241.29 1169.64   3
  -2  -2   7 5090.10 1333.96   2
   2  -2  -7 5596.37 978.237   1
  -2  -2   7 6622.45 1586.93   1
   2  -2  -6 26534.1 1487.91   3
  -2  -2   6 31378.8 1707.57   2
  -2  -2   6 28103.7 1755.81   1
   2  -2  -6 29248.7 1331.73   1
  -2  -2   5 25580.2 1445.77   1
   2  -2  -5 26568.8 1348.50   3
  -2  -2   5 24914.7 1305.85   2
   2  -2  -5 28652.3 1196.31   1
  -2  -2   4 194852. 2738.16   1
  -2  -2   4 189934. 2632.57   2
   2  -2  -4 198929. 2674.08   3
   2  -2  -3 498663. 3513.87   3
  -2  -2   3 501789. 3741.50   2
  -2  -2   2 263158. 2539.50   2
   2  -2  -1 430722. 1814.25   0
  -2  -2   1 441392. 2933.19   2
  -2  -2   0 87550.1 1396.89   2
   2  -2   0 99371.2 1407.67   1
  -2  -2  -1 22163.2 938.118   2
   2  -2   1 23438.1 954.207   1
   2  -2   2 45507.3 1393.97   1
  -2  -2  -2 42717.7 1272.08   2
  -2  -2  -3 72391.4 1773.29   2
   2  -2   3 71016.0 1990.93   1
   2  -2   4 97732.0 2551.30   1
   2  -2   5 14909.6 1715.08   1
  -2  -2  -6 9394.51 1376.28   3
  -2  -2  -7 24797.2 1953.44   3
  -2  -2  -8 3676.47 1599.34   3
  -2  -2  -9 968.485 1513.55   3
  -2  -2 -10 3664.12 2221.84   3
   2  -2  10 3032.31 2090.15   0
  -2  -2 -11 319.002 2164.92   3
   2  -2  11 24.4133 2265.56   0
  -2  -2 -12 1056.39 2205.74   3
   2  -2  12-486.345 2420.92   0
  -2  -2 -12 1078.30 2441.24   2
  -2  -2 -13 761.017 2717.01   2
   2  -2  13 1634.91 2799.38   0
   2  -2  14-859.198 2997.31   0
  -2  -2 -14 408.947 3106.88   2
   2  -2  15-813.804 3392.80   0
   2  -1 -11 1041.00 1371.04   1
   2  -1 -10 7033.72 1666.97   3
   2  -1 -10 7457.88 1401.67   1
   2  -1  -9 14254.7 1564.50   1
   2  -1  -9 14001.3 1938.80   3
  -2  -1   8 15599.0 1895.51   1
   2  -1  -8 14415.0 1767.02   3
   2  -1  -8 17513.7 1489.06   1
  -2  -1   7 152246. 3570.83   1
   2  -1  -7 142566. 3259.01   3
   2  -1  -7 152581. 3038.43   1
   2  -1  -6 45568.9 1764.38   1
   2  -1  -6 41640.0 1795.38   3
  -2  -1   6 46835.8 1801.85   2
  -2  -1   6 42034.5 1865.33   1
   2  -1  -5 161383. 2760.03   3
  -2  -1   5 170569. 2831.86   2
   2  -1  -5 166824. 2649.78   1
  -2  -1   5 162788. 2741.77   1
  -2  -1   4 138963. 2135.26   1
   2  -1  -4 139479. 2255.41   3
  -2  -1   4 144614. 2273.65   2
   2  -1  -4 140125. 2089.34   1
  -2  -1   3 105216. 1707.82   2
   2  -1  -3 105351. 1405.81   1
   2  -1  -2 3735.68 468.776   0
  -2  -1   2 2692.38 560.301   2
  -2  -1   1 103131. 1301.72   2
   2  -1  -1 60166.6 827.474   0
   2  -1   0 26798.1 565.123   0
  -2  -1   0 33334.4 814.741   2
  -2  -1  -1 68074.7 1227.25   2
   2  -1   1 70369.6 1393.35   1
   2  -1   2 181628. 2166.99   0
  -2  -1  -2 175015. 2177.69   2
   2  -1   2 175775. 2432.25   1
   2  -1   3 109705. 2241.48   1
   2  -1   4 122264. 2702.07   1
  -2  -1  -5 29181.3 1582.91   3
   2  -1   5 25558.4 1774.95   1
  -2  -1  -6 12195.7 1378.56   3
  -2  -1  -7 4509.84 1536.93   3
  -2  -1  -8 6462.50 1497.36   3
  -2  -1  -9-403.651 1848.88   3
   2  -1   9 1719.38 1810.27   0
   2  -1  10-283.665 2064.51   0
  -2  -1 -10-152.091 1968.40   3
   2  -1  11 488.986 2327.53   0
  -2  -1 -11 1935.63 1994.34   3
  -2  -1 -12 2194.76 2129.58   3
   2  -1  12 1991.80 2667.02   0
  -2  -1 -13 631.079 2666.68   2
   2  -1  13 303.895 2848.31   0
   2  -1  14-1100.98 2987.97   0
  -2  -1 -14-191.464 3042.93   2
   2   0 -11 353.085 1413.56   1
   2   0 -10 12361.4 1685.82   1
   2   0  -9 3863.75 1421.35   1
   2   0  -8 34789.6 2096.29   3
  -2   0   8 37635.7 2285.00   1
   2   0  -8 38687.8 2077.75   1
   2   0  -7 67525.7 2424.85   1
   2   0  -7 64671.9 2310.96   3
  -2   0   7 66982.3 2434.15   1
   2   0  -6 9547.68 1243.20   1
  -2   0   6 11001.6 1207.67   1
   2   0  -6 9679.29 1228.83   3
   2   0  -5 79107.2 2042.18   1
  -2   0   5 75949.5 1912.74   2
  -2   0   5 72155.0 1776.80   1
   2   0  -4 60039.9 1584.86   1
  -2   0   4 57986.7 1537.92   2
  -2   0   4 59244.4 1339.95   1
  -2   0   3 2526.42 646.076   2
   2   0  -3 2489.07 666.987   0
  -2   0   3 1818.35 522.056   3
   2   0  -3 1845.44 580.199   1
  -2   0   2 22200.0 725.728   2
   2   0  -2 23673.1 782.889   0
  -2   0   1 5597.13 402.980   2
   2   0  -1 2561.95 369.759   0
   2   0   0 35982.1 768.647   0
  -2   0   0 50290.3 796.583   2
  -2   0  -1 27793.5 763.883   2
   2   0   1 31088.5 903.695   0
   2   0   2 177040. 2318.13   1
   2   0   2 180011. 2262.78   0
   2   0   3 123226. 2189.89   0
   2   0   3 115223. 2195.02   1
   2   0   4 32026.6 1474.06   0
  -2   0  -4 30211.6 1298.76   3
   2   0   4 29778.8 1484.54   1
   2   0   5 657.898 1036.07   1
  -2   0  -5 2511.75 993.709   3
   2   0   5 806.495 1005.14   0
  -2   0  -6 4582.54 1205.11   3
   2   0   6 4356.60 1248.42   0
   2   0   6 5016.84 1454.72   1
  -2   0  -7 76184.6 2813.77   3
   2   0   7 81887.9 2992.09   0
  -2   0  -8 10484.3 1617.43   3
   2   0   8 9472.27 1874.99   0
  -2   0  -9 6153.09 1756.19   3
   2   0   9 7199.28 1939.16   0
  -2   0 -10 575.702 1881.76   3
   2   0  10 1815.40 2021.76   0
  -2   0 -11-302.763 2012.65   3
   2   0  11 199.060 2236.97   0
   2   0  12-464.260 2439.52   0
  -2   0 -12 1226.85 2175.30   3
   2   0  13-499.072 2685.46   0
   2   0  14-370.450 3050.22   0
  -2   0 -14 418.729 2972.50   2
  -2   1  16 229.377 2948.85   0
  -2   1  15 46.0905 2860.76   0
   2   1 -12-784.899 1648.34   1
   2   1 -11 935.325 1615.20   1
   2   1 -10 9483.49 1702.74   1
  -2   1   9 14240.2 1900.06   1
   2   1  -9 15050.1 1818.72   1
  -2   1   8 15957.2 1711.77   1
   2   1  -8 16973.6 1806.83   1
   2   1  -7 152923. 3588.27   1
  -2   1   7 151370. 3132.21   1
  -2   1   6 44283.8 1586.35   1
   2   1  -6 43055.5 1955.01   1
   2   1  -5 161211. 2923.09   1
  -2   1   5 163184. 2277.04   1
   2   1  -4 144451. 2434.84   1
   2   1  -4 144556. 2382.78   0
  -2   1   3 97227.9 1583.83   2
  -2   1   3 94138.4 1565.14   3
   2   1  -3 92837.7 1682.33   0
  -2   1   2 3714.23 472.950   2
   2   1  -2 3604.27 586.679   0
   2   1  -1 89038.2 1298.55   0
  -2   1   1 116930. 986.218   2
   2   1   0 38798.0 923.495   0
  -2   1   0 41622.7 547.345   2
   2   1   1 70248.6 1358.44   0
  -2   1  -1 69340.4 969.668   2
   2   1   2 166204. 2329.83   0
   2   1   2 150557. 2076.68   1
  -2   1  -3 111442. 1930.21   3
  -2   1  -3 105981. 2147.50   1
   2   1   3 105794. 2034.45   1
   2   1   3 113408. 2180.51   0
   2   1   4 121541. 2445.20   1
  -2   1  -4 122793. 2329.83   3
   2   1   4 128584. 2629.47   0
  -2   1  -4 120130. 2504.75   1
   2   1   5 32627.3 1718.97   0
  -2   1  -5 31864.8 1624.36   3
  -2   1  -5 28609.0 1594.89   1
   2   1   5 31522.4 1695.18   1
   2   1   6 9148.10 1474.02   1
  -2   1  -6 9805.64 1367.83   1
  -2   1  -6 11792.5 1351.39   3
   2   1   6 11343.5 1470.36   0
  -2   1  -7 3867.92 1246.99   3
   2   1   7 5345.88 1581.73   0
  -2   1  -7 2986.99 1351.39   1
   2   1   8 7833.38 1684.17   0
  -2   1  -8 6643.96 1454.66   3
   2   1   9 815.776 1635.03   0
  -2   1  -9 813.361 1442.92   3
  -2   1 -10 759.479 1862.83   3
   2   1  10-70.5697 2071.74   0
  -2   1 -11-533.181 2313.06   3
   2   1  11 590.762 2178.65   0
   2   1  12 3899.45 2644.52   0
  -2   1 -12 3995.08 2522.25   3
   2   1  13 2097.59 2878.66   0
   2   1  14 983.828 2950.99   0
  -2   1 -15 734.737 3233.55   2
  -2   2  16-211.149 3023.51   0
   2   2 -12 6212.39 1933.67   1
   2   2 -11 1222.58 1657.18   1
   2   2 -10 1844.25 1615.97   1
  -2   2   9 27166.0 2031.72   1
   2   2  -9 29662.4 2274.66   1
   2   2  -8 3979.98 1559.00   1
  -2   2   8 4242.05 1325.49   1
  -2   2   7 5250.48 1066.48   1
   2   2  -7 6934.86 1545.25   1
   2   2  -6 23545.8 1675.28   1
  -2   2   6 23375.1 1154.47   1
   2   2  -5 30327.6 1626.62   1
   2   2  -5 34806.0 1576.65   0
  -2   2   5 32971.7 1023.37   1
   2   2  -4 203870. 2989.15   1
   2   2  -4 188836. 2687.19   0
   2   2  -3 494508. 3814.46   1
   2   2  -3 477598. 3760.82   0
  -2   2   2 250967. 1802.07   3
   2   2  -2 257593. 2496.80   0
   2   2  -1 452411. 3076.84   0
   2   2   0 105415. 1606.75   0
  -2   2  -1 26855.5 662.330   3
   2   2   1 26505.7 1019.46   0
  -2   2  -1 28420.2 1021.60   1
  -2   2  -2 51924.7 1477.30   1
   2   2   2 49266.0 1443.14   0
   2   2   3 71667.6 1647.73   1
  -2   2  -3 78072.4 2024.70   1
  -2   2  -3 71491.0 1593.76   3
   2   2   3 81139.1 1990.96   0
  -2   2  -4 111061. 2572.35   1
   2   2   4 113693. 2312.66   1
   2   2   4 114944. 2554.04   0
   2   2   5 21120.9 1593.09   0
  -2   2  -5 21523.9 1439.13   3
  -2   2  -5 20880.8 1532.51   1
   2   2   5 19631.3 1378.95   1
   2   2   6 10059.9 1427.91   1
  -2   2  -6 8366.69 1251.53   3
   2   2   6 9892.95 1519.06   0
  -2   2  -6 8317.96 1366.44   1
  -2   2  -7 24037.0 1911.60   3
  -2   2  -7 23816.5 1969.46   1
   2   2   7 26446.8 1982.36   0
  -2   2  -8 3251.75 1600.17   3
  -2   2  -8 2873.38 1474.60   1
   2   2   8 3961.72 1770.72   0
  -2   2  -9 620.756 1507.48   1
  -2   2  -9 616.112 1456.23   3
   2   2   9 1286.12 1767.20   0
  -2   2 -10 2773.44 2094.16   3
   2   2  10 2580.69 2119.21   0
  -2   2 -11-96.1136 1866.11   3
   2   2  12-930.631 2494.41   0
  -2   2 -12-429.187 2286.38   3
   2   2  13 489.014 2755.30   0
   2   2  14 1312.74 2953.05   0
  -2   2 -15-31.0608 3232.66   2
  -2   3  16 707.274 3132.29   0
  -2   3  15 182.613 2618.12   0
  -2   3  14 2503.59 2715.61   0
   2   3 -12 504.509 1792.94   1
   2   3 -11 4143.48 1807.66   1
   2   3 -10 8170.73 1937.00   1
   2   3  -9-452.275 1587.69   1
  -2   3   9 579.444 1257.65   1
   2   3  -8 23903.7 2185.26   1
  -2   3   8 24780.3 1567.87   1
   2   3  -7 40096.0 2265.08   1
  -2   3   7 39090.6 1509.25   1
   2   3  -6 54814.1 2249.12   1
  -2   3   6 59748.2 1410.24   1
   2   3  -5 38677.4 1549.25   0
   2   3  -5 37301.3 1815.37   1
   2   3  -4 161850. 2859.12   1
   2   3  -4 149726. 2467.69   0
   2   3  -3 72349.9 1754.10   1
   2   3  -3 67991.3 1643.45   0
   2   3  -2 124683. 1917.78   0
   2   3  -1 28575.7 1011.87   0
  -2   3   0 327830. 2648.95   1
   2   3   0 288276. 2811.38   0
  -2   3  -1 517199. 2624.77   3
  -2   3  -1 506697. 3952.70   1
  -2   3  -2 291863. 2577.19   3
   2   3   2 288706. 3270.16   0
  -2   3  -3 107767. 1921.25   3
   2   3   3 104797. 2277.74   0
  -2   3  -3 108721. 2475.73   1
  -2   3  -4 52049.9 1633.07   3
   2   3   4 51007.4 1938.27   0
   2   3   4 48810.3 1586.69   1
  -2   3  -4 52556.6 2044.70   1
  -2   3  -5 28207.2 1549.82   3
  -2   3  -5 26291.9 1719.81   1
   2   3   5 27994.6 1697.64   0
   2   3   5 27882.9 1497.84   1
  -2   3  -6 3696.84 1238.71   3
  -2   3  -6 2967.77 1410.18   1
   2   3   6 4132.47 1207.76   1
   2   3   6 3863.82 1433.01   0
  -2   3  -7 920.205 1366.32   1
   2   3   7 480.658 1288.32   0
  -2   3  -7 1221.00 1276.16   3
  -2   3  -8 233.761 1281.75   3
   2   3   8-160.340 1459.68   0
  -2   3  -8-433.044 1461.32   1
  -2   3  -9 6341.24 1677.38   3
   2   3   9 7170.25 2075.21   0
  -2   3  -9 7419.83 1843.66   1
  -2   3 -10 860.771 1991.94   3
   2   3  10 1928.65 2086.15   0
  -2   3 -10 3084.22 1785.33   1
   2   3  11 1411.21 2298.32   0
  -2   3 -11 472.207 1991.36   3
   2   3  12 364.259 2386.95   0
   2   3  13-418.193 2731.00   0
   2   3  14-136.321 3028.33   0
  -2   4  16 831.839 3206.96   0
  -2   4  15 3059.37 2659.57   0
  -2   4  14 1778.96 2676.42   0
  -2   4  13 866.072 2172.89   0
   2   4 -11 20.1943 1789.12   1
   2   4 -10 3783.38 1857.92   1
   2   4  -9 6384.37 1833.91   1
   2   4  -8 4949.92 1802.25   1
  -2   4   8 5734.07 1017.32   1
  -2   4   7 60062.4 1527.94   1
   2   4  -7 59087.7 2643.25   1
  -2   4   6 41301.4 1016.00   1
   2   4  -6 42170.9 1956.72   0
   2   4  -6 42329.6 2135.87   1
   2   4  -5 37978.8 1536.98   0
   2   4  -5 39791.5 1886.36   1
   2   4  -4 169627. 3068.74   1
   2   4  -4 177608. 2769.90   0
   2   4  -3 375341. 3641.67   0
   2   4  -3 380894. 3884.14   1
   2   4  -2 284240. 2924.62   1
   2   4  -2 261006. 2856.37   0
  -2   4   1 154422. 1111.04   0
   2   4  -1 128822. 2036.05   0
   2   4   0 49221.6 1388.23   0
  -2   4   0 54223.1 1289.67   1
   2   4   1 15304.0 996.655   0
  -2   4  -1 19787.5 1056.78   1
  -2   4  -2 116474. 1695.41   3
   2   4   2 120549. 2267.63   0
  -2   4  -3 8151.13 784.678   3
   2   4   3 8639.76 1078.59   0
  -2   4  -3 7551.24 1080.23   1
  -2   4  -4 48919.8 1602.85   3
   2   4   4 47847.2 1893.05   0
   2   4   4 47585.8 1525.75   1
  -2   4  -4 46868.2 2110.94   1
  -2   4  -5 11058.5 1217.62   3
   2   4   5 11320.8 1122.93   1
  -2   4  -5 9589.35 1571.05   1
   2   4   5 11893.4 1449.13   0
   2   4   6 8693.98 1336.14   1
  -2   4  -6 8979.65 1544.70   1
  -2   4  -6 9844.06 1404.18   3
   2   4   6 11767.1 1675.05   0
  -2   4  -7 4924.66 1260.00   3
   2   4   7 5264.71 1571.80   0
  -2   4  -7 5815.84 1623.69   1
  -2   4  -8 1454.83 1504.97   3
   2   4   8 1853.72 1686.46   0
  -2   4  -8 1842.68 1556.13   1
  -2   4  -9 2247.10 1707.00   3
  -2   4  -9 1253.10 1647.11   1
   2   4   9 509.149 1679.54   0
   2   4  10 8934.76 2421.40   0
   2   4  11 151.343 2262.41   0
   2   4  12-204.307 2455.05   0
   2   4  13-705.062 2964.91   0
  -2   5  15 309.340 2668.48   0
  -2   5  14 23.3163 2581.03   0
  -2   5  13 448.286 2311.07   0
  -2   5  12-380.729 2064.47   0
   2   5 -11 4183.38 1998.90   1
   2   5 -10 27003.9 2611.04   1
   2   5  -9 17595.8 2339.58   1
  -2   5   8 14883.8 996.599   1
   2   5  -8 12133.6 2076.81   1
   2   5  -7 6221.56 1718.64   1
  -2   5   7 4669.71 554.554   1
   2   5  -6 2650.94 1453.58   1
   2   5  -6 1931.38 1136.12   0
   2   5  -5 11657.7 1419.93   1
   2   5  -5 12293.0 1206.95   0
   2   5  -4 56561.5 2028.56   1
   2   5  -4 56483.2 1703.65   0
   2   5  -3 25651.4 1381.18   1
   2   5  -3 24638.9 1205.73   0
  -2   5   2 37268.2 890.350   0
   2   5  -2 35627.0 1316.31   1
   2   5  -2 39025.9 1340.05   0
  -2   5   1 28295.0 580.253   0
  -2   5   1 27368.3 826.674   1
   2   5   0 10456.2 815.675   0
  -2   5   0 14074.1 879.875   1
   2   5   1 5925.86 824.212   0
  -2   5  -1 5300.72 847.425   1
   2   5   2 91138.9 2112.38   0
  -2   5  -2 86953.0 2251.86   1
   2   5   3 152708. 2909.04   0
  -2   5  -3 151353. 3188.50   1
  -2   5  -4 46353.9 1542.40   3
   2   5   4 42942.1 1927.46   0
   2   5   4 43092.3 1455.89   1
  -2   5  -4 40619.9 2018.59   1
   2   5   5 80404.7 2126.77   1
  -2   5  -5 77348.9 2153.97   3
   2   5   5 80962.6 2645.54   0
  -2   5  -5 77451.9 2852.59   1
   2   5   6 40712.1 1931.13   1
  -2   5  -6 38785.7 1904.23   3
   2   5   6 45636.3 2401.53   0
  -2   5  -6 38416.4 2329.70   1
  -2   5  -7 16928.9 1680.92   3
   2   5   7 18554.0 2065.65   0
  -2   5  -7 20010.9 2061.23   1
   2   5   7 16502.4 1737.48   1
  -2   5  -8 11.5961 1574.23   1
   2   5   8 699.083 1635.06   0
  -2   5  -9 12992.5 2205.22   1
   2   5   9 10889.9 2247.03   0
   2   5  10 1364.71 1955.75   0
   2   5  11-142.867 2307.60   0
   2   5  12 1473.04 2340.95   0
   2   5  13 169.214 2836.70   0
   2   5  14 1264.70 2973.58   0
  -2   6  15 1573.56 2546.06   0
  -2   6  14-691.710 2439.65   0
  -2   6  13 102.834 2121.21   0
  -2   6  12-322.057 1956.95   0
   2   6 -11 1501.38 2052.50   1
  -2   6  11 15.1157 1857.73   0
   2   6 -10 866.675 1963.86   1
  -2   6  10 2825.40 1600.72   0
   2   6  -9 14042.9 2212.90   1
   2   6  -8 12786.5 2050.46   1
   2   6  -7 35054.2 2394.69   1
   2   6  -7 44188.0 2255.76   0
   2   6  -6 109380. 2805.14   0
   2   6  -6 105781. 3252.62   1
   2   6  -5 54382.3 1914.86   0
   2   6  -5 51086.5 2293.19   1
   2   6  -4 81262.6 2432.04   1
   2   6  -4 81362.5 2120.47   0
  -2   6   4 85060.0 1860.98   0
   2   6  -3 101424. 2398.05   1
  -2   6   3 99784.7 1756.79   0
   2   6  -3 97985.6 2102.32   0
   2   6  -2 57962.3 1696.05   1
   2   6  -2 57375.7 1635.84   0
  -2   6   2 61601.9 1197.53   0
  -2   6   1 44778.6 1165.76   1
  -2   6   1 43183.1 804.876   0
  -2   6   0 54318.4 1543.68   1
   2   6   0 51983.7 1612.88   0
   2   6   1 122587. 2358.60   0
  -2   6  -1 131093. 2570.23   1
   2   6   2 51923.7 1765.70   0
  -2   6  -2 51306.6 1958.45   1
   2   6   3 48239.6 1824.60   0
  -2   6  -3 44192.6 1954.42   1
   2   6   4 103295. 2684.09   0
  -2   6  -4 96175.2 2916.94   1
   2   6   5 1959.97 855.018   1
   2   6   5 1639.83 1289.39   0
  -2   6  -5 1545.30 1452.51   1
   2   6   6 5317.86 1154.42   1
   2   6   6 6048.89 1621.17   0
  -2   6  -6 5858.40 1713.61   1
   2   6   7 2824.46 1336.65   1
  -2   6  -7 3414.55 1665.75   1
   2   6   7 3393.83 1680.02   0
   2   6   8 6066.60 1844.30   0
  -2   6  -8 6530.80 2018.78   1
  -2   6  -9 6678.77 2031.95   1
   2   6   9 5541.07 2095.26   0
   2   6  10 6403.10 2121.76   0
   2   6  11 1665.34 2133.72   0
   2   6  13 334.887 2617.18   0
   2   6  14 494.042 2999.22   0
  -2   7  15-539.548 2722.66   0
  -2   7  14 171.265 2451.93   0
  -2   7  13 124.966 2402.98   0
  -2   7  12 1830.39 1965.72   0
  -2   7  11 8539.94 2146.86   0
   2   7 -10 4151.09 2051.69   1
  -2   7  10 1678.79 1659.48   0
   2   7  -9 8238.11 2132.40   1
  -2   7   9 8159.04 1774.64   0
  -2   7   8 9339.21 1511.18   0
   2   7  -8 10056.8 2119.37   1
   2   7  -7 6580.73 1756.07   1
  -2   7   7 6242.70 1258.12   0
   2   7  -7 7480.40 1462.92   0
   2   7  -6 45488.3 2522.90   1
  -2   7   6 45666.5 1890.31   0
   2   7  -6 50160.0 2096.28   0
  -2   7   5 35351.2 1534.88   0
   2   7  -5 36004.2 1697.88   0
   2   7  -5 36534.3 2046.09   1
  -2   7   4 104538. 2132.42   0
   2   7  -4 110190. 2449.80   0
   2   7  -4 103454. 2804.37   1
   2   7  -3 64647.7 2112.68   1
   2   7  -3 60122.5 1766.82   0
  -2   7   3 62727.9 1517.52   0
   2   7  -2 10519.6 1034.78   1
  -2   7   2 10563.4 668.738   0
   2   7  -2 10190.8 995.060   0
  -2   7   2 10194.1 556.639   1
   2   7  -1 144245. 2384.99   1
  -2   7   1 137968. 1558.79   0
   2   7  -1 140374. 2573.34   0
  -2   7   0 122267. 1325.42   0
   2   7   0 127099. 2439.81   0
   2   7   1 202044. 3153.59   0
  -2   7  -1 205154. 3383.35   1
   2   7   2 27383.5 1493.70   0
  -2   7  -2 26531.6 1661.17   1
   2   7   3 33586.2 1612.97   0
  -2   7  -3 30741.5 1888.38   1
   2   7   4 11179.5 1422.20   0
  -2   7  -4 11157.2 1654.26   1
  -2   7  -5 9093.86 1582.18   1
   2   7   5 11114.0 1503.53   0
   2   7   5 9222.12 1072.51   1
   2   7   6 33342.2 2237.01   0
   2   7   6 31252.6 1674.20   1
  -2   7  -6 29159.1 2270.78   1
   2   7   7 2693.98 1345.12   1
   2   7   7 3269.24 1525.57   0
  -2   7  -7 2162.59 1528.23   1
  -2   7  -8 1552.82 1694.34   1
   2   7   8 1236.53 1787.19   0
   2   7   9 6927.79 1990.65   0
   2   7  10 249.496 2145.55   0
   2   7  11 618.926 2176.55   0
   2   7  12 1932.64 2308.05   0
   2   7  14 3185.29 3157.41   0
  -2   8  14-46.0883 2579.12   0
  -2   8  13 447.732 2233.02   0
  -2   8  12 3615.75 2275.32   0
  -2   8  11 708.545 1942.70   0
   2   8 -10 2237.59 1993.43   1
  -2   8  10 3251.90 1779.99   0
  -2   8   9 10293.2 1759.99   0
   2   8  -9 10171.6 2142.67   1
  -2   8   8 5850.74 1378.12   0
   2   8  -8 6403.88 2045.03   1
   2   8  -7 978.467 1538.41   1
   2   8  -7 609.279 1309.63   0
  -2   8   7-13.6507 1256.01   0
  -2   8   6 65597.4 2213.97   0
   2   8  -6 66427.0 2367.02   0
   2   8  -6 59186.3 2705.15   1
   2   8  -5 8319.31 1618.70   1
  -2   8   5 7748.95 1114.08   0
   2   8  -5 6734.09 1144.84   0
   2   8  -4 41445.0 2025.15   1
  -2   8   4 43227.3 1557.25   0
   2   8  -4 46377.0 1777.81   0
   2   8  -3 73443.2 2349.38   1
   2   8  -3 79279.1 2117.05   0
  -2   8   3 75359.4 1708.91   0
  -2   8   2 97670.7 1548.20   1
   2   8  -2 101130. 2419.66   1
  -2   8   2 99359.4 1681.39   0
   2   8  -2 103645. 2351.48   0
  -2   8   1 134496. 1698.31   0
   2   8  -1 142118. 2542.32   1
  -2   8   1 138698. 2321.50   1
  -2   8   0 199247. 3187.42   1
   2   8   0 192614. 3194.86   0
   2   8   1 121574. 2670.95   0
  -2   8  -1 116557. 2757.17   1
  -2   8  -2 29688.6 1768.65   1
   2   8   2 30783.7 1641.60   0
  -2   8  -2 25951.6 956.559   0
   2   8   3 48972.2 1985.06   0
  -2   8  -3 45709.8 2199.51   1
   2   8   4 49045.7 2165.53   0
  -2   8  -4 40247.9 2337.99   1
  -2   8  -5 45463.1 2478.20   1
   2   8   5 49383.7 1699.80   1
  -2   8  -6 5454.93 1757.29   1
   2   8   6 4644.57 1645.53   0
   2   8   6 2915.92 1024.63   1
  -2   8  -7 5325.61 1740.24   1
   2   8   7 6138.04 1675.24   0
  -2   8  -8-336.744 1747.21   1
   2   8   8 541.653 1573.17   0
   2   8   9 2534.51 2009.36   0
   2   8  10 514.860 2146.86   0
   2   8  11 1045.36 2136.94   0
   2   8  12 1204.82 2336.46   0
   2   8  13 1131.77 2527.63   0
  -2   9  15 246.310 2760.87   0
  -2   9  14-54.3584 2445.15   0
  -2   9  13-856.491 2505.38   0
  -2   9  12 2285.22 2162.09   0
  -2   9  11 5865.12 2216.55   0
  -2   9  10 1450.99 1707.59   0
   2   9  -9 1411.39 1953.06   1
  -2   9   9 2781.23 1626.98   0
  -2   9   8 1938.98 1362.66   0
   2   9  -8 2765.28 1485.80   0
   2   9  -8 780.898 1928.19   1
  -2   9   7 4864.11 1374.19   0
   2   9  -7 5255.29 1442.43   0
   2   9  -7 2560.81 1613.00   1
   2   9  -6 20845.0 1712.20   0
   2   9  -6 23519.4 2234.23   1
  -2   9   6 21744.2 1663.81   0
   2   9  -5 193421. 4236.75   1
   2   9  -5 190629. 3535.24   0
   2   9  -4 48516.8 2324.61   1
   2   9  -4 52942.3 1985.54   0
  -2   9   4 49038.7 1692.64   0
   2   9  -3 17462.8 1631.88   1
  -2   9   3 18910.4 1060.12   0
   2   9  -3 22223.2 1410.05   0
  -2   9   2 3070.03 615.726   1
  -2   9   2 2831.34 663.924   0
   2   9  -2 3718.26 1145.43   1
   2   9  -2 3169.48 938.825   0
   2   9  -1 154645. 2804.78   1
  -2   9   1 150611. 1959.76   0
  -2   9   1 149049. 2616.44   1
   2   9   0 245109. 3233.76   1
  -2   9   0 235825. 2305.26   0
   2   9   0 245366. 3708.36   0
  -2   9   0 238747. 3720.29   1
   2   9   1 33986.0 1655.37   0
  -2   9  -1 30344.5 948.713   0
  -2   9  -1 33272.0 1804.09   1
   2   9   2 16115.5 1417.89   0
  -2   9  -2 11966.0 765.063   0
  -2   9  -2 15225.0 1553.49   1
   2   9   3 47972.0 2050.86   0
  -2   9  -3 51535.9 2408.33   1
  -2   9  -4 3047.25 1542.82   1
   2   9   4 2930.47 1334.01   0
  -2   9  -5 7678.90 1690.02   1
   2   9   5 8495.04 1093.52   1
   2   9   5 7784.31 1539.47   0
   2   9   6 18367.6 1951.93   0
  -2   9  -6 17265.5 2081.20   1
  -2   9  -7 512.762 1590.27   1
   2   9   7-68.0272 1704.82   0
   2   9   8 2916.93 1932.69   0
   2   9   9 2579.23 1834.48   0
   2   9  10 1133.64 1975.29   0
   2   9  11 42.1574 2356.61   0
   2   9  12 653.062 2466.85   0
   2   9  13 998.110 2572.70   0
  -2  10  15-88.6510 2607.85   0
  -2  10  14 330.846 2746.96   0
  -2  10  13-926.223 2359.34   0
  -2  10  12 2040.31 2173.06   0
  -2  10  11 3449.38 2141.69   0
  -2  10  10 1835.77 1719.88   0
   2  10  -9 575.559 1914.07   1
  -2  10   9 862.908 1514.14   0
   2  10  -8 3067.71 1603.17   0
   2  10  -8 2826.08 2026.40   1
  -2  10   8 3987.45 1541.17   0
   2  10  -7 8092.38 1502.73   0
  -2  10   7 9470.72 1504.86   0
   2  10  -7 8214.86 1984.17   1
   2  10  -6 84661.1 2731.10   0
   2  10  -6 82168.2 3373.95   1
  -2  10   6 81353.3 2596.52   0
   2  10  -5 43421.8 2501.19   1
  -2  10   5 40272.7 1824.43   0
   2  10  -5 38720.9 1942.61   0
  -2  10   4 1307.19 898.960   0
   2  10  -4 2216.68 1499.05   1
   2  10  -4 2178.03 1088.99   0
   2  10  -3 6584.61 1051.04   0
   2  10  -3 7142.39 1386.35   1
  -2  10   3 5996.22 865.660   0
  -2  10   3 6507.20 451.666   1
  -2  10   2 17370.4 1004.12   0
   2  10  -2 20160.6 1532.96   1
   2  10  -2 19134.2 1379.14   0
  -2  10   2 17428.0 1016.85   1
   2  10  -1 12680.5 1264.94   1
   2  10  -1 12621.3 1275.44   0
  -2  10   1 13135.7 849.396   0
  -2  10   1 13427.7 1164.51   1
   2  10   0 59420.4 1858.07   1
  -2  10   0 62588.1 1376.84   0
  -2  10   0 58751.5 2137.10   1
   2  10   1 64004.9 1847.79   1
  -2  10  -1 60010.3 1340.26   0
  -2  10  -1 62568.0 2383.21   1
   2  10   2 7715.50 1230.67   0
  -2  10  -2 6751.44 1408.04   1
  -2  10  -2 6980.26 720.366   0
  -2  10  -3 4449.40 818.013   0
   2  10   3 5292.13 1197.84   0
  -2  10  -3 4094.86 1495.15   1
   2  10   4 20502.5 1792.65   0
  -2  10  -4 15211.3 1917.52   1
   2  10   5 16625.3 1226.19   1
   2  10   5 18932.7 1861.29   0
  -2  10  -5 16887.6 2175.11   1
  -2  10  -6 3945.76 1830.65   1
   2  10   6 4057.39 1536.50   0
  -2  10  -7 13201.6 2280.89   1
   2  10   7 12623.4 2020.26   0
   2  10   8 5322.87 1823.34   0
   2  10   9 4455.90 2224.89   0
   2  10  10-441.190 2149.82   0
   2  10  11 2361.81 2569.02   0
   2  10  12-167.397 2406.99   0
   2  10  13 440.430 2628.64   0
  -2  11  14-307.948 2544.26   0
  -2  11  13 350.043 2259.98   0
  -2  11  12 1957.80 2159.53   0
  -2  11  11 7660.73 2357.31   0
  -2  11  10 3550.15 1897.41   0
  -2  11   9 4170.30 1856.15   0
   2  11  -8 11077.4 1819.32   0
   2  11  -8 13544.7 2285.96   1
  -2  11   8 10375.9 1803.44   0
   2  11  -7 10398.2 1579.99   0
   2  11  -7 12634.5 2102.50   1
  -2  11   7 11707.4 1627.27   0
  -2  11   6 1019.95 1237.29   0
   2  11  -6 3100.72 1609.42   1
   2  11  -6 1289.82 1242.83   0
  -2  11   5 1313.06 1094.62   0
   2  11  -5 635.911 1613.49   1
   2  11  -5 1643.06 1192.31   0
   2  11  -4 18247.3 1807.90   1
  -2  11   4 19670.6 1364.74   0
   2  11  -4 19960.2 1519.08   0
   2  11  -3 17630.0 1692.16   1
   2  11  -3 18041.3 1403.04   0
  -2  11   3 16216.0 1126.43   0
  -2  11   3 18315.2 744.249   1
  -2  11   2 1818.84 693.761   0
   2  11  -2 3014.53 1085.29   0
   2  11  -2 2542.47 1178.17   1
  -2  11   2 2129.23 768.080   1
   2  11  -1 9647.83 1259.06   0
   2  11  -1 10240.5 1317.91   1
  -2  11   1 9451.29 844.719   0
  -2  11   1 8667.45 1124.04   1
  -2  11   0 13702.1 873.631   0
   2  11   0 13546.8 1273.80   1
   2  11   0 14328.8 1443.64   0
  -2  11   0 13458.0 1417.27   1
   2  11   1 19463.7 1288.04   1
  -2  11  -1 18009.5 918.623   0
  -2  11  -1 21315.1 1739.03   1
   2  11   1 21812.0 1669.90   0
   2  11   2 2351.39 1286.84   0
  -2  11  -2 3345.78 1348.30   1
  -2  11  -2 2992.34 693.062   0
  -2  11  -3 32092.7 1335.99   0
   2  11   3 36401.6 2060.65   0
  -2  11  -3 30837.8 2224.33   1
   2  11   4 1972.16 1256.98   0
  -2  11  -4 2268.44 1621.75   1
  -2  11  -5 6645.37 1785.40   1
   2  11   5 5748.93 1653.05   0
   2  11   6 44209.0 2543.57   0
  -2  11  -6 42139.0 2846.20   1
   2  11   7 2183.46 1606.71   0
  -2  11  -7 5292.80 1904.02   1
   2  11   8 164.898 1886.03   0
   2  11   9 687.531 1817.06   0
   2  11  10-569.524 2242.84   0
   2  11  11 2432.92 2447.29   0
   2  11  12 1122.17 2362.84   0
   2  11  13-76.6372 2634.71   0
  -2  12  14 1281.78 2734.71   0
  -2  12  13 2003.12 2591.05   0
  -2  12  12 289.236 2110.81   0
  -2  12  11-267.539 2119.75   0
  -2  12  10 352.221 1906.39   0
  -2  12   9 3824.69 1738.38   0
   2  12  -8 4648.85 2167.99   1
  -2  12   8 5353.09 1665.44   0
   2  12  -8 5071.80 1723.12   0
   2  12  -7 20239.2 2468.83   1
  -2  12   7 19403.2 1906.52   0
   2  12  -7 22909.6 1923.04   0
   2  12  -6 51242.4 2926.09   1
   2  12  -6 48510.5 2347.01   0
  -2  12   6 51403.4 2297.26   0
   2  12  -5 11649.3 1910.47   1
   2  12  -5 11653.1 1479.88   0
  -2  12   5 10325.7 1341.57   0
   2  12  -4 5844.33 1674.12   1
  -2  12   4 5656.74 1132.52   0
   2  12  -4 5510.44 1280.91   0
  -2  12   3 62174.8 1388.21   1
  -2  12   3 57277.3 1892.91   0
   2  12  -3 61039.5 2614.44   1
   2  12  -3 62782.1 2296.25   0
  -2  12   2 72265.4 1893.87   0
   2  12  -2 81080.5 2555.29   0
   2  12  -2 77466.0 2678.51   1
  -2  12   2 75794.8 2040.83   1
   2  12  -1 18354.8 1613.33   1
   2  12  -1 17078.9 1539.13   0
  -2  12   1 20069.9 1124.46   0
  -2  12   1 20065.6 1491.50   1
   2  12   0 12339.4 1388.10   1
   2  12   0 12175.2 1467.26   0
  -2  12   0 13223.4 934.147   0
  -2  12   0 14076.4 1513.25   1
  -2  12  -1 25705.6 1116.22   0
   2  12   1 27906.7 1596.52   1
   2  12   1 30642.8 1933.48   0
  -2  12  -1 30088.6 1990.59   1
   2  12   2 10884.6 1501.49   0
   2  12   2 11895.8 1240.77   1
  -2  12  -2 11423.7 1673.20   1
  -2  12  -2 9537.86 870.257   0
   2  12   3 2186.13 1430.61   0
  -2  12  -3 2836.69 818.978   0
  -2  12  -3 2126.56 1483.18   1
  -2  12  -4 4238.78 1703.16   1
   2  12   4 4035.29 1358.18   0
  -2  12  -5 4776.52 1683.03   1
   2  12   5 6339.39 1693.33   0
  -2  12  -6 1659.76 1771.46   1
   2  12   6 2288.07 1729.11   0
   2  12   7 549.247 1758.02   0
   2  12   8 2875.50 1868.46   0
   2  12   9 553.776 2111.20   0
   2  12  10 568.646 2079.71   0
   2  12  12-475.804 2631.19   0
  -2  13  14 630.814 2545.72   0
  -2  13  13 63.3224 2562.80   0
  -2  13  12-708.773 2259.33   0
  -2  13  11 3269.84 2279.25   0
  -2  13  10 2828.32 1942.97   0
  -2  13   9 1553.24 1830.07   0
   2  13  -8 14536.4 2005.11   0
  -2  13   8 15120.3 1956.29   0
   2  13  -7 6660.40 2063.36   1
  -2  13   7 6121.97 1558.70   0
   2  13  -7 5727.87 1578.78   0
  -2  13   6 11230.1 1560.11   0
   2  13  -6 10425.3 1600.58   0
   2  13  -6 10932.2 1992.46   1
   2  13  -5 19227.8 2052.12   1
   2  13  -5 23019.7 1823.88   0
  -2  13   5 20283.8 1611.66   0
  -2  13   4 1441.01 1009.73   0
   2  13  -4 743.550 1398.45   1
   2  13  -4 1597.61 1241.79   0
   2  13  -3 6001.55 1354.41   0
  -2  13   3 5892.25 1087.50   0
   2  13  -3 5441.10 1561.82   1
  -2  13   3 6252.10 770.286   1
   2  13  -2 17992.1 1810.23   1
   2  13  -2 19570.1 1721.11   0
  -2  13   2 21816.9 1431.65   1
  -2  13   2 17212.9 1209.43   0
  -2  13   1 7250.89 1279.72   1
   2  13  -1 7731.70 1430.07   1
   2  13  -1 7604.26 1479.05   0
  -2  13   1 7269.27 1001.58   0
   2  13   0 28806.5 1970.58   0
   2  13   0 27782.8 1789.45   1
  -2  13   0 25558.8 1231.93   0
  -2  13   0 27704.9 1962.33   1
  -2  13  -1 12692.5 959.480   0
   2  13   1 14557.3 1427.62   1
   2  13   1 13792.0 1683.37   0
  -2  13  -1 12759.8 1647.12   1
   2  13   2 67689.4 2739.84   0
  -2  13  -2 64380.4 2922.15   1
   2  13   3 49875.8 2497.09   0
  -2  13  -3 48767.8 1652.91   0
   2  13   3 49275.8 1882.11   1
  -2  13  -3 50410.6 2774.75   1
  -2  13  -4 512.919 1603.74   1
  -2  13  -5 7789.21 1884.23   1
   2  13   5 8769.54 1700.66   0
   2  13   6 6496.82 1834.85   0
  -2  13  -6 5810.97 1937.90   1
   2  13   7 2712.51 1791.48   0
   2  13   8 2617.10 2003.76   0
   2  13   9 1100.91 2038.42   0
   2  13  10 465.098 2259.71   0
   2  13  11 1123.81 2427.69   0
   2  13  12 442.735 2701.63   0
  -2  14  13 777.959 2431.43   0
  -2  14  11 519.406 2218.42   0
  -2  14  10 2567.41 2009.27   0
  -2  14   9 1389.03 1780.55   0
   2  14  -8 1484.35 1645.11   0
  -2  14   8 541.592 1592.98   0
   2  14  -7 6213.34 1572.38   0
  -2  14   7 7531.51 1563.43   0
   2  14  -6 311.351 1599.41   1
   2  14  -6 35.1076 1296.51   0
  -2  14   6 183.675 1334.80   0
   2  14  -5 560.453 1728.31   1
  -2  14   5 1189.80 1218.73   0
   2  14  -5 1195.46 1295.19   0
  -2  14   4 6619.74 1225.24   0
   2  14  -4 6057.30 1782.38   1
   2  14  -4 6347.29 1471.25   0
  -2  14   3 80530.7 2430.94   0
   2  14  -3 81348.3 3212.63   1
   2  14  -2 58252.1 2691.83   1
  -2  14   2 57084.0 1992.53   0
   2  14  -2 64052.9 2560.48   0
  -2  14   2 67579.5 2261.85   1
   2  14  -1 22072.6 1886.05   1
   2  14  -1 24796.2 1896.56   0
  -2  14   1 22049.2 1308.70   0
  -2  14   1 26840.1 1853.80   1
   2  14   0 17978.1 1722.65   1
  -2  14   0 15308.8 1150.23   0
   2  14   0 17631.8 1887.37   0
  -2  14   0 19916.4 1801.22   1
   2  14   1 2326.67 1278.88   1
  -2  14  -1 3180.11 1464.71   1
   2  14   1 2995.54 1451.17   0
  -2  14  -1 2152.22 824.555   0
   2  14   2 15663.4 1446.43   1
  -2  14  -2 15626.4 1120.66   0
  -2  14  -2 16937.9 2063.15   1
   2  14   2 16693.7 1932.18   0
   2  14   3 5743.93 1694.02   0
  -2  14  -3 6690.66 1780.34   1
   2  14   3 7624.28 1256.88   1
   2  14   4 3892.91 1644.99   0
  -2  14  -4 3359.17 1793.39   1
  -2  14  -5 6606.17 1881.12   1
   2  14   5 5798.96 1782.85   0
   2  14   6 3285.08 1696.77   0
   2  14   7 1299.28 1811.83   0
   2  14   8 3774.60 2159.34   0
   2  14   9 387.446 2216.46   0
   2  14  10 761.485 2363.47   0
   2  14  11 281.999 2585.10   0
   2  14  12 2577.74 2651.81   0
  -2  15  13-66.1137 2485.08   0
  -2  15  12 1046.88 2403.41   0
  -2  15  11 1237.11 2113.64   0
  -2  15  10-521.658 1927.42   0
  -2  15   9 916.914 1885.68   0
   2  15  -8 8343.08 1984.51   0
  -2  15   8 10421.0 1961.89   0
  -2  15   7 1146.45 1508.59   0
   2  15  -7 2567.49 1529.35   0
  -2  15   6 4908.12 1511.66   0
   2  15  -6 4551.26 1490.85   0
   2  15  -5 2834.10 1739.15   1
  -2  15   5 2578.86 1242.58   0
   2  15  -5 3677.66 1368.80   0
  -2  15   4 19964.6 1647.92   0
   2  15  -4 18991.2 1858.39   0
   2  15  -4 17974.4 2140.94   1
   2  15  -3 10550.9 1869.61   1
  -2  15   3 9485.15 1343.36   0
   2  15  -3 9662.63 1658.33   0
   2  15  -2 10395.0 1626.30   0
   2  15  -2 6831.94 1708.97   1
  -2  15   2 7961.64 1211.96   0
   2  15  -1 13525.4 1763.39   1
   2  15  -1 13677.1 1781.36   0
  -2  15   1 12796.5 1196.54   0
  -2  15   1 14913.3 1633.83   1
   2  15   0 1320.38 1347.70   1
  -2  15   0 2439.50 1405.62   1
   2  15   0 3187.06 1442.67   0
  -2  15   0 2635.04 888.132   0
   2  15   1 26673.3 2138.82   0
   2  15   1 25641.5 1868.78   1
  -2  15  -1 27722.0 2225.66   1
   2  15   2 14880.7 1600.26   1
   2  15   2 14227.3 1849.97   0
  -2  15  -2 15174.9 1995.05   1
   2  15   3 16830.2 1986.64   0
  -2  15  -3 18315.6 2176.13   1
  -2  15  -4 2801.21 1770.79   1
   2  15   4 3261.52 1710.42   0
   2  15   5 997.919 1786.63   0
   2  15   6 1675.01 1916.01   0
   2  15   7 94.0388 1987.29   0
   2  15   8-82.6407 1991.97   0
   2  15   9 561.421 2192.18   0
   2  15  10 91.4485 2171.94   0
   2  15  11 1562.57 2288.16   0
  -2  16  13 1074.70 2561.34   0
  -2  16  12 176.755 2477.41   0
  -2  16  11 1195.40 2157.34   0
   2  16  -9 2664.58 1878.71   0
  -2  16   9 2413.77 1906.68   0
   2  16  -8 2966.67 1816.78   0
  -2  16   8 4595.13 1848.05   0
  -2  16   7 1249.23 1576.00   0
   2  16  -7 2522.41 1598.86   0
  -2  16   6 851.885 1402.49   0
   2  16  -6 1815.46 1465.02   0
  -2  16   5 566.981 1293.78   0
   2  16  -5 489.111 1745.09   1
   2  16  -5 1270.90 1439.29   0
   2  16  -4 5781.65 1793.33   1
  -2  16   4 5945.06 1387.09   0
   2  16  -4 7777.81 1633.41   0
   2  16  -3 5666.06 1734.71   1
   2  16  -3 5978.15 1515.72   0
  -2  16   3 4934.20 1229.10   0
   2  16  -2 4276.38 1588.96   1
   2  16  -2 6155.21 1512.82   0
  -2  16   2 5383.85 1150.68   0
   2  16  -1 11660.9 1742.11   0
   2  16  -1 8922.79 1733.63   1
  -2  16   1 10571.6 1201.92   0
   2  16   0-62.1191 1338.77   1
   2  16   0-159.951 1336.78   0
  -2  16   0 434.087 1293.20   1
  -2  16  -1 4646.60 1592.07   1
   2  16   1 4456.65 1672.58   0
   2  16   1 4951.37 1371.70   1
   2  16   2 2899.73 1634.25   0
  -2  16  -2 1432.29 1631.37   1
   2  16   3 4420.90 1906.10   0
  -2  16  -3 6520.24 1842.61   1
   2  16   4 14492.5 2183.76   0
  -2  16  -4 12516.5 2219.37   1
   2  16   5 1960.15 1768.68   0
   2  16   6 432.100 1894.22   0
   2  16   7 3480.67 2086.59   0
   2  16   8 3342.96 2285.38   0
   2  16   9 965.246 2226.12   0
   2  16  10 276.611 2500.23   0
   2  16  11 890.986 2522.13   0
  -2  17  11-9.05530 2199.91   0
  -2  17  10 136.068 2050.52   0
   2  17  -9 1803.77 1959.29   0
  -2  17   9 1685.09 1897.29   0
  -2  17   8 2823.87 1859.15   0
   2  17  -8 2792.61 1795.66   0
  -2  17   7 2596.58 1699.77   0
   2  17  -7 2583.50 1621.96   0
  -2  17   6 0.00000 1469.59   0
   2  17  -6 349.851 1551.68   0
   2  17  -5 15741.4 1916.48   0
  -2  17   5 15932.6 1920.06   0
   2  17  -4 8722.41 1991.81   1
  -2  17   4 8559.19 1547.31   0
   2  17  -4 7655.49 1737.48   0
   2  17  -3 3712.75 1520.77   0
  -2  17   3 4329.65 1333.87   0
   2  17  -3 3274.69 1694.98   1
   2  17  -2 2109.66 1544.53   1
   2  17  -2 575.920 1403.75   0
   2  17  -1 4998.67 1700.07   0
   2  17  -1 5656.51 1593.04   1
   2  17   0 10928.1 1810.66   1
   2  17   0 12202.9 1869.04   0
  -2  17  -1 3384.04 1605.85   1
   2  17   1 1739.84 1657.41   0
  -2  17  -2 7240.54 1840.53   1
   2  17   2 4291.96 1817.86   0
  -2  17  -3 2284.51 1783.23   1
   2  17   3 4449.33 1779.79   0
   2  17   4 3959.91 1809.66   0
   2  17   5 599.505 2052.98   0
   2  17   6 1615.92 1964.58   0
   2  17   7 326.068 2184.72   0
   2  17   8 3225.58 2233.63   0
   2  17   9 876.231 2241.05   0
   2  17  10 1566.17 2387.86   0
  -2  18  12 322.908 2672.95   0
  -2  18  11 195.443 2373.24   0
  -2  18  10 1088.98 2194.19   0
  -2  18   9-358.067 2044.55   0
  -2  18   8 4361.86 1922.62   0
   2  18  -8 2335.71 1860.25   0
  -2  18   7 1557.58 1701.82   0
   2  18  -7 2191.43 1674.95   0
   2  18  -6 1234.55 1626.87   0
  -2  18   6-104.350 1637.15   0
   2  18  -5-222.439 1601.23   0
  -2  18   5 737.714 1521.58   0
   2  18  -4 2983.85 1659.01   0
   2  18  -3 6271.64 1727.64   0
   2  18  -3 3703.99 1867.20   1
   2  18  -2 6021.07 1722.08   0
   2  18  -2 5400.97 1776.07   1
   2  18  -1 2340.22 1629.83   1
   2  18  -1 2321.32 1622.67   0
   2  18   0 4732.22 1779.25   0
   2  18   1 4247.49 1874.40   0
   2  18   2 5312.16 2020.80   0
  -2  18  -3 2519.20 1788.04   1
   2  18   3 3390.84 1876.55   0
   2  18   4 1336.10 1952.36   0
   2  18   5 3347.77 2020.48   0
   2  18   6 1294.36 2146.94   0
   2  18   7 3641.21 2236.62   0
   2  18   8 1261.41 2416.79   0
   2  18   9 1602.98 2492.42   0
   2  18  10-483.476 2748.11   0
   2  19  -7 2257.45 1733.88   0
   2  19  -6 2249.63 1714.78   0
   2  19  -5 6689.37 1807.37   0
   2  19  -4 3921.28 1708.09   0
   2  19  -3 1969.06 1646.79   0
   2  19  -2 773.899 1687.96   0
   2  19  -1 1382.07 1750.80   0
   2  19   0 2663.78 1861.33   0
   2  19   1 5281.30 1918.73   0
   2  19   2 6085.78 2160.66   0
   2  19   3-321.291 1908.97   0
   2  19   4 1143.43 2051.69   0
   2  19   5 396.638 2142.92   0
   2  19   6 1503.78 2149.90   0
   2  19   7-68.2723 2318.51   0
   2  19   8 1060.36 2405.06   0
   2  19   9-415.329 2477.83   0
   2  20  -6 2662.35 1839.02   0
   2  20  -5-94.4198 1721.10   0
   2  20  -4 5490.97 1932.19   0
   2  20  -3 2579.66 1806.65   0
   2  20  -2 5304.63 1948.86   0
   2  20  -1 2896.54 1924.42   0
   2  20   0 75.0249 1852.85   0
   2  20   1 1733.21 1957.30   0
   2  20   2-247.320 1974.54   0
   2  20   3 1127.97 2069.00   0
   2  20   4 1856.18 2209.58   0
   2  20   5 1505.52 2213.76   0
   2  20   6-623.606 2402.88   0
   2  20   7 1134.79 2443.21   0
   2  20   8-20.7828 2639.91   0
   2  20   9-232.858 2695.35   0
   2  21  -4-187.115 1818.09   0
   2  21  -3 658.263 1767.26   0
   2  21  -2 929.953 1846.11   0
   2  21  -1 282.797 1831.59   0
   2  21   0-206.548 1867.45   0
   2  21   1 1642.29 2027.62   0
   2  21   2 810.613 2027.13   0
   2  21   3 402.859 2120.38   0
   2  21   4 784.346 2163.26   0
   2  21   5 1178.48 2278.29   0
   2  21   6 427.486 2293.52   0
   2  22  -2 1490.68 1863.93   0
   2  22  -1-657.324 1933.70   0
   2  22   0-279.631 2002.43   0
   2  22   2 513.243 2091.33   0
   2  22   3 618.567 2097.23   0
   2  22   4 1185.39 2459.29   0
   2  22   5-539.087 2425.33   0
   2  22   6-31.5119 2480.27   0
   2  22   7 1230.54 2624.56   0
   2  23   1 582.907 2141.97   0
   2  23   2 39.7412 2163.39   0
   2  23   3 1388.25 2266.78   0
   2  23   4-99.4619 2459.42   0
   2  23   5-187.508 2602.40   0
   2  23   6 800.974 2680.08   0
   2  24   5 50.9840 2730.98   0
  -3 -26   1 1464.85 2794.37   2
  -3 -26   0 641.276 2630.69   2
  -3 -25   3 798.565 2767.48   2
  -3 -25   2 928.012 2690.92   2
  -3 -25   0 412.459 2612.07   2
  -3 -25  -1-723.598 2746.77   2
  -3 -25  -2 762.757 2764.90   2
  -3 -24   7 2346.69 2717.04   2
  -3 -24   6-699.559 2643.71   2
  -3 -24   5 1223.95 2604.15   2
  -3 -24   4 1211.98 2536.85   2
  -3 -24   3 1020.69 2646.70   2
  -3 -24   2 1037.48 2650.99   2
  -3 -24   1-101.009 2622.31   2
  -3 -24   0 406.017 2536.96   2
  -3 -24  -2 4444.44 2860.74   2
  -3 -24  -3 1696.70 2823.94   2
  -3 -24  -4 2174.69 2904.89   2
  -3 -23   8-927.888 2842.84   2
  -3 -23   7 880.237 2607.51   2
  -3 -23   6 162.641 2551.66   2
  -3 -23   5 1486.06 2464.73   2
  -3 -23   4 2355.92 2544.91   2
  -3 -23   3 688.853 2546.53   2
  -3 -23   2-887.886 2474.28   2
  -3 -23   1-505.655 2441.93   2
  -3 -23   0 140.153 2425.60   2
  -3 -23  -1-479.659 2502.00   2
  -3 -23  -2-793.976 2711.06   2
  -3 -23  -3 1487.03 2723.98   2
  -3 -23  -4 112.793 2792.78   2
  -3 -22   9 5261.58 3016.60   2
  -3 -22   8 804.289 2684.06   2
  -3 -22   7 1159.53 2456.70   2
  -3 -22   6-48.6045 2577.14   2
  -3 -22   5 1613.15 2467.71   2
  -3 -22   4 3506.05 2599.34   2
  -3 -22   3-161.738 2561.83   2
  -3 -22   2 1150.44 2461.80   2
  -3 -22   1 2173.02 2324.15   2
  -3 -22   0 870.959 2452.76   2
  -3 -22  -1 1139.58 2377.54   2
  -3 -22  -2 106.351 2513.33   2
  -3 -22  -3-813.626 2548.32   2
  -3 -22  -4 2653.65 2516.71   2
  -3 -22  -5 835.804 2872.79   2
  -3 -22  -6 414.652 3065.46   2
  -3 -21  10 1125.57 3062.15   2
  -3 -21   9 472.117 2839.17   2
  -3 -21   8-739.191 2680.25   2
  -3 -21   7 2231.76 2448.39   2
  -3 -21   6 1874.29 2608.46   2
  -3 -21   5 1427.65 2425.47   2
  -3 -21   4 3024.08 2515.54   2
  -3 -21   3 1275.83 2400.13   2
  -3 -21   1 1143.61 2217.84   2
  -3 -21   0 2784.48 2322.88   2
  -3 -21  -1 899.778 2362.34   2
  -3 -21  -2 1434.98 2443.32   2
  -3 -21  -3 272.044 2320.54   2
  -3 -21  -4 1036.81 2426.52   2
  -3 -20  11-707.333 3245.41   2
   3 -20 -11-243.894 2840.03   2
  -3 -20   9 1017.39 2783.68   2
   3 -20  -9 1395.91 2299.16   2
  -3 -20   8 3339.97 2622.42   2
   3 -20  -8 2782.72 2077.02   2
  -3 -20   7 3704.98 2589.79   2
   3 -20  -7-86.6267 2009.51   2
  -3 -20   6 2285.95 2422.13   2
  -3 -20   5 1247.43 2291.12   2
  -3 -20   4-456.052 2343.64   2
  -3 -20   3 804.465 2224.90   2
  -3 -20   2 2716.69 2201.19   2
  -3 -20   1-86.3054 2111.10   2
  -3 -20  -1 513.876 2287.25   2
  -3 -20  -2 2431.54 2375.26   2
  -3 -20  -3 1320.56 2398.12   2
  -3 -20  -4 1633.70 2426.17   2
  -3 -20  -5 1550.67 2465.71   2
  -3 -20  -6 990.780 2554.20   2
  -3 -20  -7 608.966 2791.19   2
  -3 -20  -8 350.286 2900.07   2
  -3 -19  11 598.733 3033.63   2
   3 -19 -11 21.5286 2651.07   2
  -3 -19  10-436.940 2834.12   2
   3 -19 -10 1065.46 2461.39   2
  -3 -19   9 1431.46 2683.41   2
   3 -19  -9 1751.23 2289.32   2
  -3 -19   8-82.5268 2496.81   2
   3 -19  -8-549.737 2053.09   2
  -3 -19   7 2827.75 2389.92   2
   3 -19  -7 1588.40 1924.54   2
  -3 -19   6 2028.43 2316.22   2
   3 -19  -6 1085.80 1797.23   2
  -3 -19   5 3603.18 2203.91   2
   3 -19  -5 2262.50 1705.16   2
  -3 -19   4 2799.68 2313.59   2
   3 -19  -4 1867.95 1635.59   2
  -3 -19   3 2772.81 2061.91   2
  -3 -19   2 153.104 2083.29   2
  -3 -19   1 6860.18 2279.15   2
  -3 -19   0 7688.08 2409.71   2
  -3 -19  -1 402.807 2150.12   2
  -3 -19  -2 3027.60 2274.56   2
  -3 -19  -4 929.363 2406.95   2
  -3 -19  -5 1745.36 2319.16   2
  -3 -19  -6 1492.23 2597.56   2
  -3 -19  -7-73.7448 2615.73   2
  -3 -19  -8 1783.72 3009.01   2
   3 -18 -12-415.929 2907.66   2
  -3 -18  12-742.660 3304.83   2
  -3 -18  11 212.952 3090.14   2
   3 -18 -11 1337.11 2609.16   2
  -3 -18  10 2307.13 2682.25   2
   3 -18 -10-558.208 2347.04   2
  -3 -18   9 1063.00 2582.92   2
   3 -18  -9 1121.02 2130.97   2
  -3 -18   8 1223.23 2327.33   2
   3 -18  -8-20.3175 2099.30   2
  -3 -18   7 790.927 2184.02   2
   3 -18  -7-215.407 1891.34   2
   3 -18  -6 3363.18 1750.32   2
  -3 -18   6 3737.67 2293.86   2
  -3 -18   5 1202.97 2086.44   2
   3 -18  -5 1862.41 1716.89   2
  -3 -18   4 12884.8 2372.71   2
   3 -18  -4 8094.48 1688.62   2
  -3 -18   3 7879.73 2153.87   2
   3 -18  -3 5834.33 1596.14   2
  -3 -18   2 9683.67 2228.89   2
  -3 -18   1 11957.3 2260.39   2
  -3 -18   0 389.190 2012.89   2
  -3 -18  -1 5690.40 2141.49   2
  -3 -18  -2 1823.17 2076.29   2
  -3 -18  -3 622.996 2101.57   2
  -3 -18  -4 610.586 2284.27   2
  -3 -18  -5 2480.25 2346.55   2
  -3 -18  -6 1867.66 2535.88   2
  -3 -18  -7 183.594 2701.58   2
  -3 -18  -9 603.358 2816.95   2
  -3 -17  12-343.997 3063.79   2
   3 -17 -12-826.538 2868.49   2
  -3 -17  11 1167.53 2947.75   2
   3 -17 -11 523.767 2585.80   2
  -3 -17  10 1374.32 2610.67   2
   3 -17 -10 2049.30 2515.57   2
  -3 -17   9 595.663 2556.29   2
   3 -17  -9 2323.37 2164.72   2
  -3 -17   8 2582.83 2283.94   2
   3 -17  -8 2588.54 1950.03   2
  -3 -17   7 10452.0 2392.44   2
   3 -17  -7 6314.17 1983.19   2
  -3 -17   6 16518.8 2429.75   2
   3 -17  -6 10547.6 2030.17   2
   3 -17  -5 3689.42 1594.48   2
  -3 -17   5 5617.19 2056.54   2
  -3 -17   4 382.002 1989.76   2
   3 -17  -4 1199.69 1432.39   2
  -3 -17   3 680.882 1868.43   2
   3 -17  -3 504.494 1407.31   2
  -3 -17   2 2464.17 1897.32   2
   3 -17  -2 1552.40 1360.85   2
  -3 -17   1 2588.95 2019.40   2
  -3 -17   0-562.920 1832.37   2
  -3 -17  -1 2195.89 1937.31   2
  -3 -17  -2 3768.16 2050.64   2
  -3 -17  -3 6292.20 2107.10   2
  -3 -17  -4 1308.71 2187.48   2
  -3 -17  -6 1313.05 2393.36   2
  -3 -17  -8 1909.25 2820.65   2
  -3 -17  -9 1876.07 2799.52   2
   3 -16 -13 209.360 3014.33   2
  -3 -16  12 86.9881 3077.84   2
   3 -16 -12 408.582 2837.84   2
  -3 -16  11 1096.80 2796.24   2
   3 -16 -11 1462.85 2440.00   2
  -3 -16  10 1235.41 2676.13   2
   3 -16 -10 1500.43 2231.14   2
  -3 -16   9 117.454 2432.18   2
   3 -16  -9-601.323 2120.86   2
  -3 -16   8 884.305 2174.93   2
   3 -16  -8 1442.84 1950.04   2
  -3 -16   7 5899.96 2212.78   2
   3 -16  -7 5919.75 1920.44   2
  -3 -16   6 2869.98 1966.24   2
   3 -16  -6 2995.28 1599.11   2
  -3 -16   5 1077.85 1766.32   2
   3 -16  -5 525.199 1427.32   2
  -3 -16   4 3446.11 1954.32   2
   3 -16  -4 3052.51 1478.93   2
   3 -16  -3 17543.0 1754.97   2
  -3 -16   3 25796.8 2413.14   2
   3 -16  -2 29896.6 1858.67   2
  -3 -16   2 36182.4 2567.14   2
   3 -16  -1 7779.34 1380.77   2
  -3 -16   1 10101.7 1965.59   2
   3 -16   0 1406.93 1191.29   2
  -3 -16   0 20.1782 1818.53   2
  -3 -16  -1 309.005 1835.15   2
  -3 -16  -2 6370.65 1974.50   2
  -3 -16  -3 3057.19 1937.22   2
  -3 -16  -4 2983.90 2042.34   2
  -3 -16  -5 1720.75 2199.36   2
  -3 -16  -6 673.840 2118.52   2
  -3 -16  -7 318.961 2402.81   2
  -3 -16  -8 1913.28 2788.23   2
  -3 -16  -9 1929.74 2914.47   2
  -3 -16 -10-652.314 2977.71   2
   3 -15 -13 202.612 3014.84   2
   3 -15 -12 2743.56 2814.28   2
  -3 -15  12 332.531 2962.55   2
  -3 -15  11-4.26813 2800.97   2
   3 -15 -11 501.917 2444.77   2
  -3 -15  10 5809.97 2722.74   2
   3 -15 -10 4086.18 2398.77   2
  -3 -15   9 2011.71 2273.19   2
   3 -15  -9 1857.41 2037.28   2
   3 -15  -8 2798.32 1867.23   2
  -3 -15   8 6851.77 2278.05   2
  -3 -15   7 5303.69 2096.72   2
   3 -15  -7 3961.45 1728.78   2
  -3 -15   6 3391.54 1866.71   2
   3 -15  -6 4852.62 1573.58   2
  -3 -15   5 10519.6 1948.73   2
   3 -15  -5 9044.75 1550.79   2
  -3 -15   4 37.5721 1666.18   2
  -3 -15   3 3273.51 1751.38   2
   3 -15  -3 1431.09 1209.83   2
  -3 -15   2 7747.55 1845.11   2
   3 -15  -2 7076.31 1358.26   2
  -3 -15   1 9389.32 1838.43   2
   3 -15  -1 8234.32 1320.95   2
   3 -15   0 15914.5 1439.80   2
  -3 -15   0 14915.5 2030.36   2
   3 -15   1 493.688 1169.27   2
  -3 -15  -1 2696.43 1763.62   2
  -3 -15  -2 73.8443 1645.02   2
  -3 -15  -3 15728.5 2286.99   2
  -3 -15  -4 4503.99 1984.15   2
  -3 -15  -5 2650.56 1998.81   2
  -3 -15  -6 716.637 2243.75   2
  -3 -15  -7 614.119 2297.80   2
  -3 -15  -8 2320.61 2767.53   2
  -3 -15 -10-581.738 2891.67   2
  -3 -14  12 1560.70 2837.45   2
   3 -14 -12 1678.32 2714.17   2
   3 -14 -11-431.220 2493.57   2
  -3 -14  11 2205.20 2668.11   2
   3 -14 -11 2031.87 2612.43   3
   3 -14 -10 555.210 2267.66   3
  -3 -14  10 289.581 2349.54   2
   3 -14 -10-39.6066 2152.82   2
   3 -14  -9 6352.63 2185.06   3
  -3 -14   9 5362.02 2385.08   2
   3 -14  -9 4872.07 2058.53   2
   3 -14  -8 1972.15 1815.13   3
  -3 -14   8 731.092 2054.68   2
   3 -14  -8 1167.87 1787.29   2
  -3 -14   7 7140.39 2027.39   2
   3 -14  -7 8695.92 1775.69   2
   3 -14  -7 7672.14 1731.15   3
   3 -14  -6 3597.56 1394.60   3
  -3 -14   6 4952.88 1839.38   2
   3 -14  -6 3466.92 1492.20   2
  -3 -14   5 5295.50 1730.05   2
   3 -14  -5 5819.86 1379.04   2
   3 -14  -5 5086.31 1150.42   3
   3 -14  -4 12008.2 1422.09   2
  -3 -14   4 14754.5 1985.98   2
  -3 -14   3 11841.5 1814.01   2
   3 -14  -3 9806.61 1362.80   2
  -3 -14   2 18121.2 2066.74   2
   3 -14  -2 16687.0 1489.92   2
   3 -14  -1 1979.00 1119.43   2
   3 -14  -1 2373.12 1315.15   1
  -3 -14   1 1088.79 1633.11   2
   3 -14   0 11950.1 1300.34   2
  -3 -14   0 12603.0 1938.36   2
  -3 -14  -1 15128.0 1991.16   2
   3 -14   1 14656.4 1391.66   2
   3 -14   2 20680.6 1495.27   2
  -3 -14  -2 17821.0 2067.70   2
  -3 -14  -3 9033.07 2081.07   2
  -3 -14  -4 22929.1 2396.89   2
  -3 -14  -5 833.352 1919.24   2
  -3 -14  -6 171.700 2175.68   2
  -3 -14  -7-202.933 2405.13   2
  -3 -14  -8 2366.58 2442.03   2
  -3 -14  -9 247.879 2589.29   2
  -3 -14 -10-67.0650 2911.36   2
   3 -13 -14 534.569 3212.19   2
   3 -13 -13 1119.69 2767.61   2
   3 -13 -12-893.441 2657.86   3
  -3 -13  12 1575.70 2758.04   2
   3 -13 -12-505.310 2630.22   2
   3 -13 -11 214.376 2584.31   3
  -3 -13  11-615.264 2630.29   2
   3 -13 -11 1686.95 2430.45   2
  -3 -13  10 1225.65 2365.17   2
   3 -13 -10 2224.77 2267.90   3
   3 -13 -10 2635.70 2128.28   2
   3 -13  -9 196.889 1927.56   3
   3 -13  -9 1417.41 1853.14   2
  -3 -13   8 7351.63 2194.43   2
   3 -13  -8 7902.41 1955.31   3
   3 -13  -8 9299.37 1910.91   2
  -3 -13   7 470.536 1761.81   2
   3 -13  -7 1914.76 1515.90   3
   3 -13  -7 1122.20 1487.26   2
   3 -13  -6 8121.27 1471.82   3
  -3 -13   6 7610.67 1759.65   2
   3 -13  -6 6742.45 1544.06   2
  -3 -13   5 11105.8 1839.92   2
   3 -13  -5 11156.8 1302.22   3
   3 -13  -5 10754.8 1443.77   2
  -3 -13   4 16268.1 1914.91   2
   3 -13  -4 13973.0 1419.91   2
  -3 -13   3 8784.72 1717.96   2
   3 -13  -3 5454.45 1178.23   2
   3 -13  -2 39403.6 1722.09   1
   3 -13  -2 38464.8 1709.84   2
   3 -13  -1 79419.6 2169.00   2
   3 -13  -1 82463.9 2807.68   1
   3 -13   0 9170.06 1771.27   1
   3 -13   0 9502.29 1157.16   2
  -3 -13   0 7582.26 1735.67   2
   3 -13   1 14105.0 1322.35   2
  -3 -13  -1 14911.5 1949.94   2
  -3 -13  -2 804.321 1506.81   2
   3 -13   2 1126.52 1055.77   2
   3 -13   3 16036.3 1458.69   2
  -3 -13  -3 11099.6 2068.64   2
  -3 -13  -4 7203.26 2101.85   2
  -3 -13  -5 396.148 1957.04   2
  -3 -13  -6 5263.64 2046.51   2
  -3 -13  -7 1197.48 2130.57   2
  -3 -13  -8-376.731 2407.93   2
  -3 -13  -9 2717.40 2557.25   2
  -3 -13 -10 580.742 2964.95   2
  -3 -13 -11 1821.99 3121.17   2
   3 -12 -14 969.946 2957.24   2
   3 -12 -13 2793.94 2829.84   2
  -3 -12  12 1578.23 2722.53   2
   3 -12 -12 755.477 2635.65   3
   3 -12 -12-331.849 2674.07   2
  -3 -12  11 1989.59 2574.87   2
   3 -12 -11 194.276 2409.54   3
   3 -12 -11 1711.27 2331.02   2
   3 -12 -10 4544.33 2278.72   3
  -3 -12  10 4574.33 2412.49   2
   3 -12 -10 9358.85 2349.29   2
   3 -12  -9 6061.06 2063.41   3
  -3 -12   9 6489.69 2217.55   2
   3 -12  -9 6435.27 1947.72   2
   3 -12  -8 8686.65 1903.39   3
   3 -12  -8 9025.72 1871.16   2
  -3 -12   8 9660.71 2143.31   2
   3 -12  -7 22985.1 2049.58   3
  -3 -12   7 21718.6 2166.15   2
   3 -12  -7 21156.4 1962.60   2
   3 -12  -6 11877.4 1596.00   3
  -3 -12   6 11152.6 1959.96   2
   3 -12  -6 10904.8 1561.92   2
   3 -12  -5 18746.5 1530.79   3
  -3 -12   5 24974.5 2155.09   2
   3 -12  -5 23000.5 1699.78   2
  -3 -12   4 21862.1 1964.77   2
   3 -12  -4 17218.6 1455.04   2
  -3 -12   3 43246.2 2317.44   2
   3 -12  -3 36212.1 1650.49   2
   3 -12  -2 53020.7 1786.72   2
   3 -12  -2 60276.6 1994.56   1
  -3 -12   2 57271.1 2570.31   2
   3 -12  -1 1205.40 1344.02   1
  -3 -12   1 347.376 1490.43   2
   3 -12  -1 1351.67 959.083   2
  -3 -12   0 15075.4 1792.21   2
   3 -12   0 11086.0 1120.57   2
   3 -12   0 11123.3 1723.98   1
   3 -12   1 19939.5 1280.77   2
  -3 -12  -1 22642.4 1983.56   2
   3 -12   2 1592.28 954.278   2
  -3 -12  -2 381.130 1430.28   2
  -3 -12  -3 4969.50 1685.11   2
   3 -12   3 9260.29 1242.75   2
   3 -12   4 12693.5 1478.41   2
  -3 -12  -4 13138.0 2015.43   2
   3 -12   5 2531.29 1324.44   2
  -3 -12  -5 802.797 1682.97   2
  -3 -12  -6 1893.83 2027.85   2
  -3 -12  -7 6896.54 2279.52   2
  -3 -12  -8 4588.18 2505.76   2
  -3 -12  -9 1171.23 2388.68   3
  -3 -12  -9 2483.80 2591.95   2
  -3 -12 -10 812.177 2719.03   2
  -3 -12 -11-72.3533 2898.19   2
  -3 -12 -12-531.847 3252.17   2
   3 -11 -14-120.622 3119.98   2
   3 -11 -13 998.102 2699.66   3
   3 -11 -13 1080.41 2764.08   2
   3 -11 -12 1198.11 2676.52   3
   3 -11 -12 234.303 2658.43   2
  -3 -11  11 1192.81 2428.92   2
   3 -11 -11 1929.42 2548.60   3
   3 -11 -11 3116.36 2374.04   2
  -3 -11  10 1223.35 2113.33   2
   3 -11 -10 1723.18 2225.70   3
   3 -11 -10 930.284 2120.78   2
   3 -11  -9 1981.98 1846.90   3
  -3 -11   9 1161.41 2063.25   2
   3 -11  -9 1893.32 1934.44   2
   3 -11  -8 18013.1 2101.06   3
  -3 -11   8 14118.9 2223.60   2
   3 -11  -8 16999.4 2033.39   2
   3 -11  -7 1959.88 1471.59   3
  -3 -11   7 2010.54 1573.98   2
   3 -11  -7 1526.83 1489.82   2
  -3 -11   6 16378.4 2020.53   2
   3 -11  -6 16851.0 1639.32   2
   3 -11  -6 15655.8 1625.55   3
   3 -11  -5 77388.8 2376.41   3
   3 -11  -5 77589.2 2356.12   2
   3 -11  -4 62734.1 1862.56   3
   3 -11  -4 72868.6 2106.30   2
   3 -11  -3 7499.32 737.995   1
  -3 -11   3 6988.66 1555.65   2
   3 -11  -3 6468.22 1120.50   2
  -3 -11   2 5300.09 1505.41   2
   3 -11  -2 4196.78 1100.39   1
   3 -11  -2 3507.29 905.768   2
  -3 -11   1 14530.5 1642.61   2
   3 -11  -1 12146.2 1035.07   2
   3 -11  -1 12453.8 1520.14   1
   3 -11   0 81413.6 2879.90   1
   3 -11   0 78941.6 1777.29   2
   3 -11   0 73532.0 1446.15   3
   3 -11   1 5941.21 814.227   3
   3 -11   1 5127.23 938.255   2
  -3 -11  -1 3641.02 1472.15   2
   3 -11   1 6215.35 1729.59   1
   3 -11   2 6425.74 961.717   2
  -3 -11  -2 6760.90 1470.61   2
   3 -11   3 6937.43 1142.01   2
  -3 -11  -3 5415.64 1542.15   2
   3 -11   4 895.455 1150.50   2
  -3 -11  -4 358.755 1527.52   2
  -3 -11  -5 577.131 1774.40   2
  -3 -11  -6 8589.51 1997.13   2
  -3 -11  -7 4075.44 2187.61   2
  -3 -11  -8-279.550 2085.35   2
  -3 -11  -9 596.934 1957.36   3
  -3 -11  -9 885.925 2412.03   2
  -3 -11 -10 1411.55 2588.72   2
  -3 -11 -11 49.4979 2783.07   2
  -3 -11 -12 992.680 3176.98   2
   3 -10 -13 1746.07 2822.44   2
   3 -10 -12 1663.49 2388.70   3
   3 -10 -12 1313.68 2560.05   2
  -3 -10  11 2248.61 2347.17   2
   3 -10 -11 98.6858 2407.62   3
   3 -10 -11 2133.55 2233.84   2
   3 -10 -10 11590.0 2488.75   3
  -3 -10  10 12343.5 2397.18   2
   3 -10 -10 12420.1 2376.34   2
  -3 -10   9 6162.53 2126.84   2
   3 -10  -9 6745.90 1983.05   3
   3 -10  -9 7161.48 1886.47   2
  -3 -10   8 15128.6 2125.01   2
   3 -10  -8 14831.1 1913.68   2
   3 -10  -8 14558.9 1993.38   3
   3 -10  -7 17401.8 1848.41   3
  -3 -10   7 16785.1 2010.15   2
   3 -10  -7 18766.5 1811.85   2
   3 -10  -6 32951.7 1981.61   3
  -3 -10   6 34502.0 2238.03   2
   3 -10  -6 37353.1 1938.42   2
  -3 -10   5 11579.9 1649.86   2
   3 -10  -5 11101.7 1201.10   3
   3 -10  -5 10839.2 1285.48   2
   3 -10  -4 6514.54 957.975   3
  -3 -10   4 8057.04 1494.19   2
   3 -10  -4 6601.61 1060.63   2
   3 -10  -3 17057.5 867.325   1
   3 -10  -3 17100.3 1158.41   2
  -3 -10   3 17555.3 1577.03   2
   3 -10  -2 53691.0 1521.69   2
   3 -10  -2 58105.1 1844.20   1
   3 -10  -1 31285.3 1708.79   1
   3 -10  -1 32629.6 1222.25   2
  -3 -10   1 31063.1 1857.02   2
   3 -10   0 37913.7 1005.95   3
   3 -10   0 38236.6 2047.80   1
   3 -10   0 38731.9 1245.15   2
   3 -10   1 102138. 3130.89   1
   3 -10   1 104616. 1884.70   2
  -3 -10  -1 99591.9 2891.77   2
   3 -10   1 97385.5 1798.52   3
   3 -10   2 16492.9 1123.53   3
  -3 -10  -2 15974.5 1679.33   2
   3 -10   2 17865.3 1105.59   2
   3 -10   3 21959.2 1315.22   2
  -3 -10  -3 20027.7 1937.03   2
   3 -10   4 4872.45 1206.86   2
  -3 -10  -4 2575.25 1624.79   2
  -3 -10  -5 460.042 1543.18   2
  -3 -10  -6 1948.92 1876.85   2
  -3 -10  -7 7845.48 2051.68   2
  -3 -10  -8 2529.15 2150.55   2
  -3 -10  -9-647.966 2094.24   3
  -3 -10  -9 295.826 2220.64   2
  -3 -10 -10 207.730 2436.79   3
  -3 -10 -10-175.922 2531.72   2
  -3 -10 -11 572.968 2704.96   2
  -3 -10 -12-449.097 3194.46   2
   3  -9 -14 135.158 2873.81   2
   3  -9 -13 460.022 2750.22   3
   3  -9 -13 1953.93 2782.48   2
   3  -9 -12 758.802 2281.47   3
   3  -9 -12 1179.62 2445.31   2
   3  -9 -11 14773.8 2795.35   3
  -3  -9  11 12692.6 2705.78   2
   3  -9 -10 4647.22 2057.39   3
  -3  -9  10 4555.67 2281.29   2
   3  -9  -9 3177.96 1822.50   3
  -3  -9   9 1325.74 1737.67   2
   3  -9  -8 2825.76 1658.34   3
  -3  -9   8 1683.40 1673.80   2
   3  -9  -7 14183.4 1719.72   3
  -3  -9   7 13277.2 1770.90   2
   3  -9  -7 15386.6 1664.52   2
  -3  -9   6 37483.7 2146.09   2
   3  -9  -6 40095.1 2039.00   3
   3  -9  -6 40254.0 1968.22   2
   3  -9  -5 34172.9 1661.30   3
  -3  -9   5 37511.0 2117.17   2
   3  -9  -5 38136.9 1700.73   2
   3  -9  -4 39589.6 1460.85   3
  -3  -9   4 44471.6 2084.52   2
   3  -9  -4 42262.7 1576.92   2
   3  -9  -3 16368.9 867.027   3
   3  -9  -3 17735.0 1053.33   2
   3  -9  -3 18062.8 899.895   1
   3  -9  -2 76894.5 1935.94   1
  -3  -9   2 81948.3 2444.26   2
   3  -9  -1 27685.8 1554.60   1
  -3  -9   1 31773.1 1797.22   2
   3  -9  -1 28062.3 1059.92   2
   3  -9   0 1567.10 391.439   3
   3  -9   0 2012.95 630.344   2
   3  -9   0 2004.48 1125.76   1
  -3  -9   0 1456.44 1149.09   2
   3  -9   1 26563.7 1867.96   1
   3  -9   1 28659.6 1043.95   2
   3  -9   1 28689.5 1027.77   3
  -3  -9  -1 29700.3 1848.03   2
   3  -9   2 26380.3 1213.85   3
   3  -9   2 27452.7 1172.33   2
  -3  -9  -2 29323.8 1916.54   2
   3  -9   3 12.8057 900.830   2
  -3  -9  -3 430.523 1425.98   2
  -3  -9  -4 10594.4 1635.97   2
  -3  -9  -5 10500.7 1855.89   2
  -3  -9  -6 34877.2 2512.17   2
  -3  -9  -7 10626.9 2260.84   2
  -3  -9  -8 1492.95 2142.79   2
  -3  -9  -9 4.55174 2033.60   3
  -3  -9  -9 123.760 2208.47   2
  -3  -9 -10-187.301 2229.97   3
  -3  -9 -10 2103.86 2592.20   2
  -3  -9 -11 448.442 2671.61   2
  -3  -9 -12 445.187 3060.09   2
  -3  -9 -13-431.447 3414.47   2
   3  -8 -15 655.482 3020.46   2
   3  -8 -14 2791.79 3029.78   2
   3  -8 -13-131.313 2667.70   3
   3  -8 -12 1990.98 2288.78   3
  -3  -8  11 357.458 2175.62   2
   3  -8 -11 185.983 2219.66   3
  -3  -8  10 3915.71 2102.31   2
   3  -8 -10 5072.20 1990.25   3
  -3  -8   9 5422.02 1780.89   2
   3  -8  -9 4137.86 1818.59   3
   3  -8  -8 211.385 1509.02   3
  -3  -8   8 456.254 1428.15   2
   3  -8  -7 2967.00 1279.71   3
  -3  -8   7 2590.80 1447.91   2
   3  -8  -6 29573.3 1774.10   3
  -3  -8   6 29676.1 1924.14   2
  -3  -8   5 16140.9 1495.16   2
   3  -8  -5 15349.6 1296.89   3
   3  -8  -5 16490.2 1306.76   2
   3  -8  -4 36783.3 1447.08   2
   3  -8  -4 37375.4 1409.76   3
   3  -8  -3 37649.1 1079.19   1
  -3  -8   3 39305.7 1801.97   2
   3  -8  -3 39023.6 1282.61   2
   3  -8  -2 34189.3 762.604   3
   3  -8  -2 35093.1 1319.38   1
   3  -8  -1 6342.31 642.019   2
  -3  -8   1 6932.69 1172.09   2
   3  -8  -1 7213.40 1033.50   1
   3  -8   0 63901.4 2150.10   1
   3  -8   0 64665.3 1175.64   2
  -3  -8   0 66301.2 2189.30   2
   3  -8   1 208313. 3890.35   1
   3  -8   1 203048. 1989.59   2
  -3  -8  -1 202550. 3517.74   2
   3  -8   2 124352. 1892.52   2
  -3  -8  -2 123290. 2991.75   2
   3  -8   2 120876. 3318.89   1
   3  -8   3 42600.3 1455.44   2
  -3  -8  -3 38035.0 2031.60   2
  -3  -8  -4 14259.8 1787.76   2
  -3  -8  -5 1567.98 1439.60   2
  -3  -8  -6 2818.27 1842.79   2
  -3  -8  -7 7231.25 1981.70   2
  -3  -8  -8-819.792 1906.20   2
  -3  -8  -9-35.4691 1890.81   3
  -3  -8  -9 380.980 2308.21   2
  -3  -8 -10 1089.45 2304.05   3
  -3  -8 -10-849.453 2521.56   2
  -3  -8 -11 570.375 2569.81   2
  -3  -8 -12-973.854 3036.66   2
  -3  -8 -13 369.352 3223.95   2
   3  -7 -13 1753.77 2495.15   3
   3  -7 -12 397.160 2490.83   3
   3  -7 -11 3874.94 1996.50   3
   3  -7 -10 4048.71 1929.17   3
  -3  -7  10 4425.29 2004.77   2
  -3  -7   9 1141.70 1670.37   2
   3  -7  -9 1083.54 1729.01   3
   3  -7  -8 10563.4 1802.80   3
  -3  -7   8 11295.3 1791.35   2
   3  -7  -7 16731.1 1685.82   3
  -3  -7   7 20113.5 1805.72   2
   3  -7  -6 22891.2 1596.01   3
  -3  -7   6 20468.5 1617.22   2
   3  -7  -5 126430. 2620.87   3
  -3  -7   5 126397. 2913.96   2
  -3  -7   4 120816. 2810.66   2
   3  -7  -4 97633.4 1988.12   3
   3  -7  -3 35175.9 952.240   1
   3  -7  -3 34677.3 1042.52   3
   3  -7  -2 12140.7 866.600   1
   3  -7  -2 10602.3 448.351   3
  -3  -7   2 12338.1 1175.12   2
   3  -7  -2 11545.3 711.397   2
   3  -7  -1 1551.76 766.446   1
  -3  -7   1 1596.45 1027.99   2
   3  -7  -1 1279.02 459.026   2
   3  -7   0 121904. 1326.83   2
  -3  -7   0 117661. 2567.79   2
   3  -7   0 117368. 2563.01   1
   3  -7   1 14681.3 1383.78   1
  -3  -7  -1 13683.9 1401.11   2
   3  -7   1 14169.4 610.679   2
   3  -7   2 11349.3 1579.25   1
   3  -7   2 11798.1 783.105   2
  -3  -7  -2 9977.73 1336.98   2
  -3  -7  -3 16414.5 1570.17   2
  -3  -7  -4 24026.0 1830.30   2
  -3  -7  -5 22208.0 1963.37   2
  -3  -7  -6 18713.6 1973.95   2
  -3  -7  -7 8570.62 2013.42   2
  -3  -7  -8 4603.04 1929.15   3
  -3  -7  -8 4536.19 2106.58   2
  -3  -7  -9 3085.34 2054.65   3
  -3  -7  -9 958.367 2095.55   2
  -3  -7 -10-489.338 2628.34   3
  -3  -7 -10 1608.00 2392.79   2
   3  -7  10 1534.80 2160.07   0
  -3  -7 -11 714.592 2644.73   2
   3  -7  11 409.630 2208.12   0
  -3  -7 -12 609.469 2987.29   2
  -3  -7 -13-555.271 3148.12   2
   3  -6 -12-196.614 2273.05   3
   3  -6 -11 2959.02 2187.55   3
   3  -6 -10 6977.15 2056.22   3
  -3  -6  10 5450.54 1939.29   2
  -3  -6   9 35862.2 2507.19   2
   3  -6  -9 41753.8 2702.12   3
  -3  -6   8 49801.2 2573.21   2
   3  -6  -8 50776.6 2588.67   3
   3  -6  -7 29293.7 1938.83   3
  -3  -6   7 30168.5 2048.22   2
  -3  -6   6 1050.84 1237.76   2
   3  -6  -6 14.5644 1022.69   3
   3  -6  -5 22332.9 1352.59   3
  -3  -6   5 22497.6 1598.36   2
  -3  -6   4 89218.3 2347.74   2
   3  -6  -4 76005.4 1759.76   3
   3  -6  -3 154877. 1945.00   3
   3  -6  -3 157251. 1600.12   1
   3  -6  -2 138402. 1613.12   2
   3  -6  -2 133197. 1834.84   1
  -3  -6   1 39956.5 1574.00   2
   3  -6  -1 42815.1 787.488   2
   3  -6  -1 42992.4 1331.19   1
   3  -6   0 20998.5 454.939   2
  -3  -6   0 23995.0 1368.60   2
   3  -6   0 24050.4 1213.50   1
  -3  -6  -1 75989.2 2094.19   2
   3  -6   1 73457.7 945.222   2
   3  -6   1 72864.3 2131.79   1
  -3  -6  -2 76346.6 2209.98   2
   3  -6   2 81471.0 2467.65   1
   3  -6   3 12062.4 1609.01   1
  -3  -6  -3 12666.8 1425.14   2
  -3  -6  -4 33876.4 1877.54   2
  -3  -6  -5 2298.58 1509.49   2
  -3  -6  -6 1326.36 1532.53   2
  -3  -6  -7 6942.54 1790.35   2
  -3  -6  -8 2205.50 1655.10   3
  -3  -6  -8 2993.20 1850.98   2
  -3  -6  -9 1852.81 2100.58   3
  -3  -6  -9 2643.92 2081.91   2
  -3  -6 -10 1305.41 2122.09   3
   3  -6  10 797.577 2068.15   0
  -3  -6 -10 1375.83 2249.90   2
   3  -6  11-683.875 2300.73   0
  -3  -6 -11 1050.08 2355.69   3
  -3  -6 -11 1558.52 2500.97   2
  -3  -6 -12 937.778 2969.96   2
   3  -6  12-329.931 2473.29   0
  -3  -6 -13 1423.04 3013.60   2
   3  -5 -12 601.851 2176.01   3
   3  -5 -11 700.746 1884.92   3
   3  -5 -10 4355.62 1884.39   3
   3  -5  -9 3046.08 714.816   1
  -3  -5   9 3667.51 1882.02   2
   3  -5  -9 3208.34 1776.57   3
   3  -5  -8 18399.3 1817.36   3
  -3  -5   8 19955.5 1911.25   2
   3  -5  -8 17917.5 879.701   1
   3  -5  -7 33233.8 2012.85   3
  -3  -5   7 29433.3 1901.04   2
   3  -5  -7 32605.9 887.007   1
   3  -5  -6 79226.5 2374.03   3
  -3  -5   6 76134.4 2409.13   2
   3  -5  -6 78448.0 1110.83   1
   3  -5  -5 172721. 1505.33   1
   3  -5  -5 173165. 2919.26   3
   3  -5  -4 144826. 1259.28   1
   3  -5  -4 147596. 2333.87   3
   3  -5  -3 142605. 1833.21   3
   3  -5  -3 142526. 1408.52   1
  -3  -5   2 15394.2 1124.27   2
   3  -5  -2 20719.7 773.640   1
   3  -5  -1 149492. 1122.89   2
   3  -5  -1 148068. 2055.73   1
  -3  -5   0 21565.6 1247.94   2
   3  -5   0 23712.0 1108.97   1
  -3  -5  -1 42838.1 1561.90   2
   3  -5   1 43969.8 667.951   0
   3  -5   1 42042.8 1579.65   1
   3  -5   2 7031.26 1073.62   1
  -3  -5  -2 9395.19 1129.48   2
  -3  -5  -3 42411.2 1826.08   2
   3  -5   3 43249.9 2051.41   1
  -3  -5  -4 3520.96 1233.98   2
  -3  -5  -5 7173.91 1527.45   2
  -3  -5  -6 537.314 1497.11   2
  -3  -5  -7 11601.1 1870.48   2
  -3  -5  -7 9152.77 1628.89   3
  -3  -5  -8 8949.81 1800.62   3
  -3  -5  -8 9497.92 2168.54   2
  -3  -5  -9 5222.19 2219.91   3
   3  -5   9 3716.21 1964.83   0
  -3  -5  -9 1704.09 2189.32   2
   3  -5  10 1305.42 2123.49   0
  -3  -5 -10 1724.93 2453.20   3
  -3  -5 -10 1023.05 2270.25   2
   3  -5  11-48.3495 2424.33   0
  -3  -5 -11 1457.13 2547.27   3
  -3  -5 -11 755.586 2515.68   2
   3  -5  12-374.000 2417.39   0
  -3  -5 -12-94.0764 2759.80   2
   3  -5  13-1007.01 2694.44   0
  -3  -5 -14-36.7431 3273.90   2
   3  -4 -11 2088.94 1723.11   3
   3  -4 -10 4144.68 1790.45   3
   3  -4  -9 76283.7 3171.59   3
  -3  -4   9 71334.6 2963.45   2
   3  -4  -9 72389.5 1910.33   1
   3  -4  -8 29323.5 2119.70   3
  -3  -4   8 30033.2 2063.40   2
   3  -4  -8 30108.4 1269.81   1
   3  -4  -7 2590.21 1307.24   3
  -3  -4   7 2636.25 1317.62   2
   3  -4  -7 1877.11 707.868   1
   3  -4  -6 10692.7 832.787   1
   3  -4  -6 11094.9 1209.89   3
  -3  -4   6 9777.65 1328.73   2
  -3  -4   5 27696.4 1414.77   2
   3  -4  -5 25630.7 1348.50   3
   3  -4  -4 69705.7 1667.38   3
  -3  -4   4 73663.4 1892.66   2
  -3  -4   3 5531.90 874.457   2
  -3  -4   2 33897.2 1274.67   2
   3  -4  -2 35524.7 881.422   1
   3  -4  -1 207888. 1071.33   2
   3  -4  -1 217486. 2319.91   1
  -3  -4   0 43708.6 1419.86   2
   3  -4   0 47261.1 1368.67   1
  -3  -4  -1 67864.6 1791.74   2
   3  -4   1 67317.4 1773.26   1
   3  -4   2 68495.3 1360.26   0
  -3  -4  -2 64740.0 1874.48   2
   3  -4   2 65543.7 1950.30   1
  -3  -4  -3 42351.2 1759.22   2
   3  -4   3 41267.6 1850.08   1
  -3  -4  -4 83172.2 2427.21   2
  -3  -4  -5 15390.3 1654.46   2
  -3  -4  -6 420.846 1527.75   2
  -3  -4  -7-302.442 1538.11   3
  -3  -4  -7 1522.31 1705.94   2
  -3  -4  -8 2942.76 1560.74   3
   3  -4   8 3749.15 1680.92   0
  -3  -4  -8 4215.27 1932.78   2
  -3  -4  -9 5327.61 2047.33   3
   3  -4   9 4273.31 2000.28   0
  -3  -4  -9 4839.00 2122.60   2
   3  -4  10 2528.66 2152.68   0
  -3  -4 -10 1451.26 2111.82   3
  -3  -4 -10 2127.33 2232.99   2
  -3  -4 -11 1579.00 2466.59   2
   3  -4  11 498.768 2349.46   0
   3  -4  12-567.185 2446.65   0
  -3  -4 -12-414.376 2668.78   2
   3  -4  13-175.049 2782.22   0
  -3  -4 -13-884.465 2886.27   2
  -3  -4 -14 641.575 3174.06   2
   3  -3 -10 7136.24 1958.09   3
   3  -3 -10 5828.20 1156.84   1
   3  -3  -9 5981.72 1524.31   3
   3  -3  -9 7313.46 1130.75   1
   3  -3  -8 25524.3 1892.16   3
  -3  -3   8 26673.6 1968.05   2
   3  -3  -8 28073.8 1449.86   1
  -3  -3   7 5891.18 1350.71   2
   3  -3  -7 7765.77 1348.94   3
   3  -3  -7 6352.38 1021.14   1
  -3  -3   7 5687.88 1273.67   1
   3  -3  -6 6018.11 920.216   1
   3  -3  -6 6123.47 1056.24   3
  -3  -3   6 4875.55 1178.59   2
   3  -3  -5 7635.89 778.893   1
   3  -3  -5 5528.65 907.241   3
  -3  -3   5 6474.34 1023.16   2
  -3  -3   4 55907.6 1659.17   2
   3  -3  -4 56102.8 1079.65   1
  -3  -3   3 57646.3 1565.91   2
  -3  -3   2 74991.8 1632.00   2
  -3  -3   1 379643. 3364.53   2
   3  -3  -1 382908. 1733.03   0
  -3  -3   0 213274. 2597.33   2
   3  -3   0 217159. 1214.03   0
  -3  -3  -1 30520.9 1238.01   2
   3  -3   1 30826.7 1265.79   1
   3  -3   2 562.811 569.112   0
  -3  -3  -2 718.978 844.097   2
   3  -3   2 401.600 722.442   1
   3  -3   3 59002.8 1606.51   0
  -3  -3  -3 61424.7 1901.53   2
   3  -3   3 57607.9 1986.05   1
   3  -3   4 22329.9 1397.25   0
  -3  -3  -4 22085.8 1558.70   2
   3  -3   4 21865.4 1731.50   1
   3  -3   5 48099.4 2062.16   0
  -3  -3  -5 45382.9 2146.48   2
   3  -3   6 4293.13 1402.48   0
  -3  -3  -6 4718.78 1505.87   2
  -3  -3  -7 12651.8 1886.01   3
   3  -3   7 13316.9 1841.14   0
  -3  -3  -7 11039.8 1876.69   2
  -3  -3  -8 9198.89 1765.55   3
   3  -3   8 10703.0 1935.89   0
  -3  -3  -8 8106.32 2030.59   2
  -3  -3  -9 3757.07 1952.48   3
   3  -3   9 2586.84 1935.18   0
  -3  -3  -9 3211.00 2047.14   2
   3  -3  10 1551.58 2158.80   0
  -3  -3 -10 748.472 1882.35   3
  -3  -3 -10 1560.99 2309.37   2
  -3  -3 -11 1257.56 2465.95   3
   3  -3  11 1928.63 2339.54   0
   3  -3  12-166.703 2580.69   0
  -3  -3 -12 292.413 2794.22   2
   3  -3  13 2306.41 2902.07   0
  -3  -3 -14 330.611 3115.77   2
   3  -2 -10 1578.46 1158.90   1
   3  -2  -9 1410.95 1134.78   1
   3  -2  -8 7507.48 1256.94   1
  -3  -2   8 6713.25 1505.16   1
  -3  -2   8 9873.60 1668.35   2
   3  -2  -7 17928.7 1439.82   3
  -3  -2   7 18402.2 1499.89   1
  -3  -2   7 19356.0 1731.37   2
   3  -2  -7 20883.5 1433.18   1
   3  -2  -6 42451.9 1577.12   1
  -3  -2   6 39189.9 1734.38   2
  -3  -2   5 36794.6 1492.54   2
   3  -2  -5 40886.7 1331.55   1
  -3  -2   4 10681.5 979.071   2
   3  -2  -4 10363.8 686.173   1
  -3  -2   3 123761. 2039.34   2
  -3  -2   2 275187. 2776.67   2
   3  -2  -2 290376. 2233.67   0
  -3  -2   1 224249. 2434.82   2
   3  -2  -1 242251. 1693.35   0
  -3  -2   0 53609.4 1318.32   2
   3  -2   0 54406.0 879.147   0
   3  -2   1 29109.9 849.285   0
  -3  -2  -1 25733.7 1092.02   2
   3  -2   1 27431.4 1109.99   1
  -3  -2  -2 192999. 2658.91   2
   3  -2   2 188063. 2853.30   1
   3  -2   3 77006.1 1877.94   0
  -3  -2  -3 72939.3 1922.97   2
   3  -2   3 75052.7 2132.22   1
   3  -2   4 66899.6 2028.23   0
  -3  -2  -4 66783.7 2120.47   2
   3  -2   4 66876.9 2287.36   1
   3  -2   5 41332.5 1986.39   0
  -3  -2  -5 41055.2 1959.34   2
  -3  -2  -6 12087.5 1600.41   3
  -3  -2  -6 11654.3 1640.20   2
   3  -2   6 12250.1 1577.51   0
  -3  -2  -7 21201.2 1966.31   3
   3  -2   7 22323.1 2026.93   0
  -3  -2  -7 20679.3 2080.13   2
   3  -2   8 4472.60 1777.22   0
  -3  -2  -8 3007.85 1828.45   3
  -3  -2  -8 3355.44 1791.43   2
   3  -2   9-55.3839 1956.94   0
  -3  -2  -9-143.548 2016.13   3
  -3  -2  -9 923.932 1979.83   2
  -3  -2 -10 2572.40 1962.36   3
   3  -2  10 3487.87 2183.06   0
  -3  -2 -10 1257.67 2225.58   2
  -3  -2 -11 421.246 2511.84   3
   3  -2  11 1155.80 2331.97   0
  -3  -2 -11 1240.54 2526.32   2
   3  -2  12 800.012 2654.95   0
  -3  -2 -12 308.069 2794.20   2
   3  -2  13 346.077 2915.20   0
  -3  -2 -13-313.601 2988.03   2
   3  -2  14 750.123 3091.28   0
   3  -1 -11 8934.31 1563.59   1
   3  -1 -10 2941.17 1376.40   1
   3  -1  -9 7550.61 1448.25   1
   3  -1  -8 14940.6 1613.34   1
  -3  -1   8 14579.3 1537.15   1
  -3  -1   7 119773. 2925.14   2
   3  -1  -7 117065. 2779.13   1
   3  -1  -6 156253. 2881.15   1
  -3  -1   6 159418. 3072.01   2
   3  -1  -5 101887. 2076.72   1
  -3  -1   5 98422.4 2208.02   2
  -3  -1   4 47073.4 1474.43   2
   3  -1  -4 47951.8 1226.18   1
  -3  -1   3 29684.6 1074.64   2
   3  -1  -3 33013.0 1069.63   0
   3  -1  -2 12181.3 675.956   0
  -3  -1   2 11150.1 782.486   2
   3  -1  -1 61104.4 1050.95   0
  -3  -1   1 55838.8 1183.09   2
  -3  -1   0 164223. 1926.81   2
   3  -1   0 173541. 1740.63   0
   3  -1   1 48861.6 1140.97   0
  -3  -1  -1 46397.0 1228.96   2
  -3  -1  -2 78208.5 1688.88   2
   3  -1   2 82563.6 1736.89   0
   3  -1   2 78528.9 1902.18   1
  -3  -1  -3 40328.2 1503.32   2
   3  -1   3 44301.7 1551.66   0
   3  -1   3 41260.1 1662.68   1
   3  -1   4 21362.3 1425.77   0
  -3  -1  -4 20082.9 1389.24   2
   3  -1   4 20216.9 1492.00   1
   3  -1   5 33819.0 1878.66   0
  -3  -1  -5 32814.8 1778.82   2
  -3  -1  -5 33452.0 1714.76   3
   3  -1   6 6813.22 1530.40   0
  -3  -1  -6 8404.06 1483.94   3
  -3  -1  -7 469.340 1339.79   3
   3  -1   7 566.631 1498.35   0
  -3  -1  -8 14342.0 1885.56   3
   3  -1   8 15079.4 2062.11   0
  -3  -1  -9 2107.26 1817.55   3
   3  -1   9 3022.89 1895.44   0
  -3  -1  -9 4047.43 1908.38   2
  -3  -1 -10 1416.96 2233.50   3
   3  -1  10 1125.97 2114.59   0
  -3  -1 -10 1229.54 2083.38   2
  -3  -1 -11 2654.36 2497.11   3
   3  -1  11 3654.78 2316.58   0
  -3  -1 -11 1541.79 2351.61   2
  -3  -1 -12 1987.00 2721.91   2
  -3  -1 -13 1207.33 2894.42   2
   3  -1  13 84.0400 2972.14   0
   3  -1  14 273.075 3238.68   0
  -3  -1 -14-446.112 3166.81   2
   3   0 -11 4102.04 1522.46   1
   3   0 -10 81.4336 1389.23   1
  -3   0   9 12595.2 1631.87   1
   3   0  -9 14365.5 1819.42   1
  -3   0   8 10326.7 1351.41   1
   3   0  -8 11452.5 1642.58   1
   3   0  -7-32.0360 1216.75   1
  -3   0   6 161840. 3003.04   2
   3   0  -6 162792. 3093.28   1
  -3   0   5 6903.45 1046.61   2
   3   0  -5 6749.88 1039.71   1
   3   0  -4 80501.2 1657.98   1
  -3   0   4 77351.6 1743.92   2
   3   0  -4 78896.0 1793.78   0
  -3   0   3 390798. 3187.53   2
   3   0  -3 404613. 3398.23   0
  -3   0   2 435103. 2939.82   2
   3   0  -2 455077. 3207.22   0
  -3   0   1 318614. 2297.80   2
   3   0  -1 332390. 2594.42   0
  -3   0   0 7069.61 587.505   2
   3   0   0 7304.12 633.334   0
   3   0   1 70502.3 1468.31   0
  -3   0  -1 67256.8 1278.52   2
   3   0   2 59.8757 704.903   1
   3   0   2 772.343 729.398   0
  -3   0  -2 275.737 602.986   2
   3   0   3 1393.66 781.749   1
   3   0   3 1868.85 889.013   0
  -3   0  -3 1647.41 789.924   2
   3   0   4 44393.2 1799.36   0
   3   0   4 40266.9 1774.05   1
  -3   0  -5 56035.2 2092.16   3
   3   0   5 56718.5 2252.08   0
   3   0   6 25731.9 1942.97   0
  -3   0  -6 23998.2 1749.93   3
  -3   0  -7 17101.1 1824.20   3
   3   0   7 13849.0 1853.93   0
  -3   0  -8 1324.75 1371.80   3
   3   0   8 637.822 1645.35   0
  -3   0  -9 1838.32 1870.54   3
   3   0   9-4.20203 1806.24   0
   3   0  10 942.849 2084.39   0
  -3   0 -10 1529.59 2114.13   3
  -3   0 -11 1065.88 2003.91   3
   3   0  11-478.928 2389.03   0
  -3   0 -11-1042.34 2213.43   2
  -3   0 -12 1629.85 2554.22   2
   3   0  12 419.953 2849.96   0
   3   0  13 663.309 2953.25   0
  -3   0 -13-831.947 2951.88   2
   3   0  14 3351.06 3215.82   0
  -3   0 -14 767.952 3291.02   2
   3   1 -11 14837.2 1994.56   1
   3   1 -10 2451.05 1559.13   1
   3   1  -9 7614.29 1697.87   1
  -3   1   9 3755.66 1219.45   1
   3   1  -8 14102.7 1705.43   1
   3   1  -7 120103. 3106.98   1
   3   1  -6 155895. 3152.41   1
   3   1  -5 90009.9 2209.79   1
   3   1  -5 89866.1 2225.99   0
  -3   1   5 88032.4 2026.48   2
  -3   1   4 48498.3 1446.36   2
   3   1  -4 49238.2 1446.25   1
   3   1  -4 49091.1 1487.54   0
   3   1  -3 37945.4 1251.23   0
  -3   1   3 35399.0 1069.82   2
  -3   1   2 10414.3 598.032   2
   3   1  -2 10537.7 752.197   0
  -3   1   1 46595.4 841.944   2
   3   1  -1 46125.5 1169.61   0
   3   1   0 168118. 2140.16   0
  -3   1   0 165278. 1453.89   2
   3   1   1 49056.5 1341.35   0
  -3   1  -1 47346.8 982.827   2
   3   1   2 80870.6 1872.12   0
  -3   1  -2 74282.0 1460.38   2
   3   1   3 43497.6 1660.64   0
   3   1   3 39692.8 1536.85   1
  -3   1  -4 17114.3 1217.08   3
   3   1   4 18939.2 1476.92   0
   3   1   4 16998.3 1304.13   1
  -3   1  -5 34110.0 1639.66   3
   3   1   5 34486.7 1936.41   0
   3   1   5 33334.6 1876.39   1
   3   1   6 10150.7 1661.21   0
  -3   1  -6 7768.58 1265.72   3
  -3   1  -7 738.469 1460.20   3
   3   1   7-190.057 1558.35   0
  -3   1  -8 14882.4 1836.73   3
   3   1   8 13544.1 2128.96   0
  -3   1  -9 2824.49 1719.55   3
   3   1   9 3876.16 1898.38   0
  -3   1 -10-73.3617 1998.81   3
   3   1  10 1683.68 2101.21   0
  -3   1 -11 2646.89 2389.12   3
   3   1  11 1614.32 2530.62   0
   3   1  12 34.8826 2618.39   0
  -3   1 -12 1862.75 2519.91   2
   3   1  13 1060.64 2996.47   0
  -3   1 -13-181.703 2877.80   2
   3   1  14 476.151 3244.12   0
  -3   2  16 416.930 3136.77   0
   3   2 -12 6021.04 1924.99   1
   3   2 -11 3745.74 1814.89   1
   3   2 -10 1178.92 1657.91   1
   3   2  -9 2837.23 1669.50   1
   3   2  -8 3445.66 1526.53   1
   3   2  -7 21190.2 1777.11   1
   3   2  -6 33479.8 1851.29   1
   3   2  -6 40188.7 1854.35   0
   3   2  -5 37048.4 1657.97   1
   3   2  -5 36943.9 1527.96   0
  -3   2   4 9357.36 759.540   3
   3   2  -4 10979.6 991.990   1
   3   2  -4 11622.0 1007.15   0
  -3   2   3 124481. 1665.58   3
  -3   2   3 129147. 1791.26   2
   3   2  -3 128601. 2139.41   0
   3   2  -2 287597. 2942.20   0
  -3   2   2 305662. 2199.40   2
  -3   2   1 229222. 1390.74   2
   3   2  -1 232642. 2627.57   0
   3   2   0 61974.3 1485.54   0
  -3   2   0 58384.3 657.218   2
   3   2   1 33913.3 1268.92   0
  -3   2  -1 32960.3 747.529   2
   3   2   2 220549. 3080.43   0
  -3   2  -3 69662.2 1657.28   3
   3   2   3 74689.2 2109.00   0
   3   2   3 71268.3 1907.46   1
  -3   2  -4 52811.5 1763.56   3
   3   2   4 56371.3 1955.49   1
  -3   2  -5 40209.2 1817.56   3
   3   2   5 41462.7 2062.27   0
   3   2   5 35750.4 1840.61   1
  -3   2  -6 12721.0 1398.83   3
   3   2   6 13072.3 1837.52   0
  -3   2  -7 21555.6 1906.24   3
   3   2   7 23272.8 2194.26   0
   3   2   8 1845.12 1821.54   0
  -3   2  -8 3760.20 1689.24   3
   3   2   9-307.472 1816.28   0
  -3   2  -9 160.383 1593.56   3
  -3   2 -10 1566.65 1852.59   3
   3   2  10 3126.92 2087.07   0
  -3   2 -11 579.844 2167.34   3
   3   2  11 801.632 2289.73   0
   3   2  12 1027.92 2765.49   0
   3   2  13-166.280 2945.51   0
  -3   3  16 351.082 3063.59   0
  -3   3  15 1185.82 2794.14   0
   3   3 -12 763.901 1851.99   1
   3   3 -11-559.722 1709.74   1
   3   3 -10 8832.88 1971.82   1
   3   3  -9 8209.55 1963.51   1
   3   3  -8 30189.9 2201.41   1
   3   3  -7 7848.62 1532.80   1
   3   3  -6 4703.03 1322.63   1
   3   3  -6 4913.80 1171.42   0
   3   3  -5 8904.28 1246.92   1
   3   3  -5 8058.42 1063.34   0
  -3   3   4 49825.3 1215.88   3
   3   3  -4 54151.7 1725.59   1
   3   3  -4 53031.4 1646.39   0
  -3   3   3 71997.2 1208.67   3
   3   3  -3 68569.1 1711.93   0
  -3   3   2 71357.2 921.435   3
   3   3  -2 73755.2 1700.19   0
   3   3  -1 389638. 3634.67   0
   3   3   0 225046. 2838.90   0
  -3   3  -1 34409.3 822.402   3
   3   3   1 33115.8 1349.51   0
  -3   3  -1 32213.5 608.555   2
  -3   3  -2 1182.28 542.680   3
   3   3   2 936.285 758.138   0
  -3   3  -3 57834.8 1561.07   3
   3   3   3 59407.9 1977.84   0
  -3   3  -3 54581.5 1925.57   1
  -3   3  -4 22138.1 1289.77   3
   3   3   4 23691.6 1685.42   0
  -3   3  -4 19402.6 1576.39   1
   3   3   4 21320.6 1353.57   1
  -3   3  -5 52062.9 1994.85   3
   3   3   5 53773.4 2361.17   0
  -3   3  -5 48102.8 2291.50   1
   3   3   5 53319.2 2069.69   1
  -3   3  -6 7522.80 1466.08   3
   3   3   6 5997.39 1567.59   0
  -3   3  -6 5699.77 1430.91   1
  -3   3  -7 14534.6 1664.89   3
   3   3   7 15220.7 1920.97   0
  -3   3  -8 10330.3 1857.54   3
   3   3   8 10045.1 1956.52   0
  -3   3  -9 2417.42 1816.45   3
   3   3   9 4824.51 2024.15   0
  -3   3 -10 1227.08 1810.05   3
   3   3  10 659.417 2085.42   0
   3   3  11-730.968 2332.80   0
   3   3  12-280.015 2528.43   0
   3   3  13-185.466 3021.34   0
   3   3  14 190.638 3262.84   0
  -3   4  16-738.373 2955.40   0
  -3   4  15 489.563 2772.95   0
  -3   4  14 14.0377 2330.70   0
   3   4 -12 4465.45 1966.63   1
   3   4 -11 1244.25 1861.90   1
   3   4 -10 1994.97 1827.02   1
   3   4  -9 76258.1 3384.40   1
   3   4  -8 29366.3 2280.42   1
   3   4  -7 1263.81 1526.45   1
   3   4  -7 1979.21 1146.49   0
   3   4  -6 8557.63 1541.80   1
   3   4  -6 7852.45 1157.42   0
   3   4  -5 33521.0 1538.71   0
   3   4  -5 34624.3 1821.97   1
   3   4  -4 80625.1 2141.72   1
   3   4  -4 78770.4 2026.37   0
   3   4  -3 4958.48 778.595   0
   3   4  -3 4356.87 895.319   1
   3   4  -2 28086.9 1190.68   0
   3   4  -1 206627. 2861.24   0
   3   4   0 45941.9 1498.80   0
  -3   4   0 41136.3 557.935   3
  -3   4  -1 77943.4 1165.83   3
   3   4   1 81308.0 2003.88   0
   3   4   2 78375.1 2102.31   0
  -3   4  -2 76922.1 1465.98   3
  -3   4  -2 79101.5 2151.00   1
  -3   4  -3 45003.7 1403.35   3
   3   4   3 44139.9 1781.00   0
  -3   4  -3 44170.4 1829.64   1
  -3   4  -4 91554.1 2176.54   3
   3   4   4 96936.0 2758.79   0
  -3   4  -4 91800.8 2779.37   1
   3   4   4 88610.0 2265.66   1
  -3   4  -5 13110.6 1272.59   3
   3   4   5 13309.7 1694.84   0
  -3   4  -5 11478.6 1563.32   1
   3   4   5 13453.6 1384.20   1
  -3   4  -6-59.6096 1456.61   1
  -3   4  -6 1067.60 1080.80   3
   3   4   6 1901.10 1550.88   0
  -3   4  -7-37.3682 1503.72   1
   3   4   7 957.171 1639.03   0
  -3   4  -7 312.596 1265.26   3
  -3   4  -8 2547.63 1623.56   3
   3   4   8 3064.49 1712.22   0
  -3   4  -8 3422.32 1724.48   1
  -3   4  -9 5670.21 1965.04   3
   3   4   9 6143.13 2134.07   0
  -3   4 -10 2009.48 1802.04   3
   3   4  10 2126.73 2147.16   0
   3   4  11 1962.13 2401.58   0
   3   4  13 574.332 2790.77   0
   3   4  14-1015.16 3069.66   0
  -3   5  16 730.222 2899.21   0
  -3   5  15 430.723 2518.52   0
  -3   5  14 347.246 2607.14   0
  -3   5  13 433.386 2127.88   0
   3   5 -11 1038.31 1865.78   1
   3   5 -10 3589.94 1961.38   1
   3   5  -9 1693.14 1798.06   1
   3   5  -8 15221.2 2061.80   1
   3   5  -7 26222.7 2149.25   1
   3   5  -7 28389.3 1924.55   0
   3   5  -6 81284.8 2818.42   1
   3   5  -6 82842.5 2473.86   0
   3   5  -5 188285. 3618.90   1
   3   5  -5 194016. 3362.20   0
   3   5  -4 185651. 3230.53   1
   3   5  -4 178940. 3006.35   0
   3   5  -3 145441. 2615.94   1
   3   5  -3 137011. 2529.22   0
   3   5  -2 21317.8 1198.68   0
   3   5  -1 134380. 2502.72   0
   3   5   0 29085.8 1329.87   0
   3   5   1 47508.9 1723.42   0
  -3   5  -1 51893.7 1685.27   1
  -3   5  -2 6692.36 1078.23   1
  -3   5  -2 7600.36 673.062   3
   3   5   2 6846.20 1092.87   0
  -3   5  -3 44158.1 1412.28   3
   3   5   3 46708.0 1889.33   0
  -3   5  -3 42654.8 1976.00   1
   3   5   4 5594.27 1375.43   0
  -3   5  -4 4364.81 1297.54   1
  -3   5  -4 4037.24 912.710   3
   3   5   4 3886.54 973.855   1
  -3   5  -5 8577.98 1588.25   1
   3   5   5 8629.63 1559.19   0
  -3   5  -5 9457.08 1207.57   3
   3   5   5 8986.30 1231.25   1
  -3   5  -6 1406.11 1538.30   1
   3   5   6 1239.31 1409.12   0
  -3   5  -6 1417.21 1106.42   3
  -3   5  -7 8850.23 1732.45   1
  -3   5  -7 8459.16 1608.16   3
   3   5   7 9154.43 1811.01   0
  -3   5  -8 9287.35 2022.90   1
  -3   5  -8 7834.68 1630.43   3
   3   5   8 9852.16 2130.01   0
   3   5   9 3858.95 2168.60   0
   3   5  10 1034.25 2197.18   0
   3   5  11 1474.63 2500.23   0
   3   5  12 70.4353 2769.41   0
   3   5  13 290.528 2872.96   0
  -3   6  15 2303.90 2469.63   0
  -3   6  14-98.6993 2277.50   0
  -3   6  12 729.686 1833.17   0
   3   6 -11 2227.82 2134.75   1
   3   6 -10 9315.50 2239.88   1
   3   6  -9 39864.6 2870.23   1
   3   6  -8 54312.2 2897.12   1
   3   6  -8 56236.4 2565.70   0
   3   6  -7 33203.4 2373.06   1
   3   6  -7 26997.4 1892.87   0
   3   6  -6-220.432 1417.76   1
   3   6  -6 297.712 1169.28   0
   3   6  -5 32105.6 1696.97   0
   3   6  -5 30605.5 1979.40   1
   3   6  -4 84408.4 2397.12   1
   3   6  -4 89003.6 2332.29   0
   3   6  -3 158471. 2849.87   1
  -3   6   3 162958. 2037.16   0
   3   6  -2 121383. 2571.17   0
  -3   6   2 132501. 1452.14   0
   3   6  -1 43444.9 1665.48   0
  -3   6   0 34493.5 1346.06   1
   3   6   0 35864.5 1539.80   0
   3   6   1 94525.6 2384.12   0
  -3   6  -1 93944.1 2318.70   1
   3   6   2 84392.1 2359.23   0
  -3   6  -2 83377.3 2462.40   1
   3   6   3 15696.7 1487.33   0
  -3   6  -3 12151.2 1415.82   1
   3   6   4 29469.0 1804.87   0
  -3   6  -4 28504.2 1895.52   1
   3   6   5 2568.84 1321.55   0
  -3   6  -5 2197.46 982.561   3
  -3   6  -5 974.644 1398.28   1
   3   6   5 1916.57 1073.41   1
  -3   6  -6 1586.34 1420.02   1
   3   6   6 782.915 1516.46   0
  -3   6  -7 8224.73 1921.48   1
   3   6   7 8055.81 1944.47   0
  -3   6  -8 2121.53 1700.78   1
   3   6   8 3502.12 1919.21   0
   3   6   9 1600.26 2129.50   0
   3   6  10 771.340 2154.55   0
   3   6  11 1159.60 2493.70   0
   3   6  12 497.477 2620.56   0
   3   6  13 168.690 3013.83   0
  -3   7  15 1525.32 2644.47   0
  -3   7  14 4491.35 2648.87   0
  -3   7  13 1092.33 2300.34   0
  -3   7  12 1064.51 2000.52   0
  -3   7  11 5203.24 1874.81   0
   3   7 -10 2930.42 2024.77   1
  -3   7  10 3378.20 1598.34   0
   3   7  -9 890.474 1815.92   1
   3   7  -8 9364.21 1609.45   0
   3   7  -8 8248.93 1865.69   1
   3   7  -7 16706.1 1708.68   0
   3   7  -7 16044.8 2068.46   1
   3   7  -6 20256.3 1660.43   0
   3   7  -6 19893.4 1951.70   1
   3   7  -5 146606. 3541.49   1
  -3   7   5 149676. 2664.10   0
   3   7  -5 155956. 3186.63   0
   3   7  -4 110200. 2881.04   1
  -3   7   4 109721. 2051.76   0
   3   7  -4 113136. 2634.88   0
   3   7  -3 45617.2 1865.27   1
  -3   7   3 43705.4 1185.05   0
   3   7  -2 13583.9 1187.02   1
  -3   7   2 13782.8 615.746   0
   3   7  -2 14341.9 1234.73   0
   3   7  -1 1490.40 945.792   0
  -3   7   1 1855.79 236.193   0
  -3   7   0 143736. 2622.25   1
   3   7   0 138695. 2834.35   0
   3   7   1 15890.8 1460.62   0
  -3   7  -1 15597.5 1293.33   1
   3   7   2 14400.9 1376.75   0
  -3   7  -2 13825.0 1501.38   1
   3   7   3 14384.1 1500.63   0
  -3   7  -3 13049.0 1486.57   1
   3   7   4 24788.5 1804.90   0
  -3   7  -4 25426.0 2047.32   1
   3   7   5 22854.3 2025.13   0
   3   7   5 18479.9 1453.53   1
  -3   7  -5 18136.6 1975.05   1
   3   7   6 20983.4 2093.41   0
  -3   7  -6 19945.3 2232.43   1
   3   7   7 11097.8 1998.25   0
  -3   7  -7 7522.92 1821.36   1
   3   7   8 2847.41 1785.78   0
   3   7   9 875.980 2111.09   0
   3   7  10 834.430 2295.21   0
   3   7  11 250.099 2361.24   0
   3   7  12 2097.52 2575.16   0
   3   7  13 487.396 2774.45   0
  -3   8  15 112.601 2749.74   0
  -3   8  14-470.774 2476.84   0
  -3   8  13-303.134 2063.91   0
  -3   8  12 2363.99 2147.23   0
  -3   8  11-73.9675 1883.42   0
   3   8 -10 5352.82 2241.11   1
  -3   8  10 4793.00 1758.48   0
  -3   8   9 5303.45 1612.83   0
   3   8  -9 4014.51 1880.33   1
   3   8  -8 359.934 1439.20   0
  -3   8   8 544.065 1304.86   0
   3   8  -8 483.395 1682.75   1
   3   8  -7 1374.23 1506.21   1
   3   8  -7 1945.62 1229.95   0
  -3   8   7 1975.14 1155.02   0
   3   8  -6 34665.7 2421.48   1
   3   8  -6 33155.2 1921.41   0
  -3   8   6 31906.4 1668.28   0
  -3   8   5 19510.3 1266.14   0
   3   8  -5 20504.4 1573.94   0
   3   8  -5 18284.9 1824.66   1
   3   8  -4 43441.3 2189.80   1
   3   8  -4 37870.4 1710.61   0
  -3   8   4 42442.6 1429.76   0
   3   8  -3 40414.0 1842.04   1
   3   8  -3 39898.5 1756.54   0
  -3   8   3 40304.2 1219.87   0
   3   8  -2 37458.8 1667.73   1
  -3   8   2 40024.8 968.605   0
   3   8  -2 41185.7 1790.67   0
   3   8  -1 7409.79 1144.30   0
  -3   8   1 6667.61 395.551   0
  -3   8   1 6425.84 828.223   1
  -3   8   0 79846.5 2147.98   1
   3   8   0 72365.4 2247.05   0
   3   8   1 231157. 3903.81   0
  -3   8  -1 226314. 3841.08   1
   3   8   2 124812. 3053.87   0
  -3   8  -2 120154. 3175.12   1
   3   8   3 42919.2 2111.80   0
  -3   8  -3 42388.2 2306.15   1
  -3   8  -4 12210.1 1733.90   1
   3   8   4 12844.9 1699.53   0
   3   8   5 1650.29 1052.82   1
  -3   8  -5 1826.44 1443.90   1
   3   8   5 1070.03 1337.20   0
  -3   8  -6 1221.57 1750.67   1
   3   8   6 1478.34 1551.85   0
  -3   8  -7 8876.93 2078.57   1
   3   8   7 13968.5 2118.22   0
   3   8   8-378.077 1885.70   0
   3   8   9 666.603 2025.84   0
   3   8  10 1644.60 2273.79   0
   3   8  11-366.419 2393.01   0
   3   8  12 1143.04 2530.82   0
   3   8  13 320.050 2675.13   0
  -3   9  15-111.533 2600.05   0
  -3   9  14 579.187 2547.02   0
  -3   9  13 882.310 2111.36   0
  -3   9  12 691.212 2163.28   0
  -3   9  11 12634.4 2353.05   0
  -3   9  10 6742.59 1840.77   0
   3   9  -9 2398.06 1960.16   1
   3   9  -9 2906.79 1698.40   0
  -3   9   9 2927.25 1609.73   0
   3   9  -8 3747.51 1947.18   1
   3   9  -8 3757.71 1494.86   0
  -3   9   8 3677.85 1414.28   0
  -3   9   7 18390.4 1645.05   0
   3   9  -7 16830.2 1785.18   0
   3   9  -7 14711.3 2175.64   1
   3   9  -6 49446.5 2772.68   1
   3   9  -6 49153.8 2263.87   0
  -3   9   6 51071.3 1994.52   0
   3   9  -5 43665.0 2044.89   0
  -3   9   5 39851.9 1645.98   0
   3   9  -4 42296.2 2265.04   1
   3   9  -4 39117.3 1805.73   0
  -3   9   4 42980.2 1489.33   0
  -3   9   3 19526.6 985.845   0
   3   9  -3 19702.9 1633.43   1
   3   9  -3 18582.6 1450.62   0
   3   9  -2 77886.0 2311.65   1
  -3   9   2 72936.8 1358.03   0
   3   9  -1 29107.1 1515.63   1
  -3   9   1 30058.2 763.707   0
   3   9  -1 30046.0 1648.65   0
  -3   9   1 30323.6 1333.64   1
  -3   9   0 1796.08 921.332   1
   3   9   0 1839.59 1053.00   0
  -3   9   0 1216.23 270.675   0
   3   9   1 30604.3 1858.73   0
  -3   9  -1 30013.7 1785.30   1
   3   9   2 32606.1 1962.63   0
  -3   9  -2 29870.3 2005.53   1
   3   9   3 485.340 1268.59   0
  -3   9  -3-286.002 1373.75   1
   3   9   4 12455.8 1574.97   0
  -3   9  -4 12894.1 1771.25   1
   3   9   5 12317.8 1802.74   0
  -3   9  -5 12724.8 1887.58   1
   3   9   5 12268.6 1342.26   1
   3   9   6 35519.3 2515.97   0
  -3   9  -6 32770.1 2701.55   1
  -3   9  -7 10631.5 2191.83   1
   3   9   7 12097.9 2139.64   0
   3   9   8 2644.34 2005.61   0
   3   9   9 321.059 1981.19   0
   3   9  10 924.556 2130.91   0
   3   9  11-409.616 2372.70   0
   3   9  12 354.181 2598.92   0
   3   9  13-552.323 2860.98   0
  -3  10  14 1753.05 2427.42   0
  -3  10  13-119.276 2384.61   0
  -3  10  12 2476.54 2194.11   0
  -3  10  11-537.044 1891.30   0
  -3  10  10 10164.2 1959.45   0
  -3  10   9 6496.93 1670.78   0
   3  10  -9 4542.90 2194.60   1
   3  10  -9 6261.86 1965.52   0
   3  10  -8 13920.7 1922.65   0
   3  10  -8 14566.3 2220.69   1
  -3  10   8 12214.2 1664.91   0
   3  10  -7 22430.0 2432.71   1
   3  10  -7 20867.4 1844.16   0
  -3  10   7 22746.7 1759.13   0
   3  10  -6 31303.3 2029.53   0
   3  10  -6 35731.7 2567.27   1
  -3  10   6 34777.0 1845.66   0
   3  10  -5 12841.7 1937.33   1
   3  10  -5 13688.1 1559.36   0
  -3  10   5 13629.4 1256.23   0
   3  10  -4 6821.36 1286.90   0
  -3  10   4 6923.37 959.141   0
   3  10  -4 6069.77 1553.70   1
   3  10  -3 23043.6 1845.98   1
  -3  10   3 23641.4 1107.42   0
   3  10  -3 26153.2 1718.84   0
  -3  10   2 64367.3 1402.20   0
   3  10  -2 65876.0 2288.07   1
  -3  10   2 66109.0 1637.05   1
   3  10  -1 37588.2 1737.32   1
  -3  10   1 33365.6 894.555   0
   3  10  -1 35544.2 1857.97   0
  -3  10   1 35217.8 1520.23   1
   3  10   0 41841.5 2084.14   0
  -3  10   0 38913.2 1856.12   1
   3  10   1 107679. 3007.91   0
  -3  10  -1 102720. 2999.46   1
   3  10   2 17834.8 1615.69   0
  -3  10  -2 17460.4 1726.56   1
   3  10   3 24773.6 1951.39   0
  -3  10  -3 21307.8 2018.72   1
  -3  10  -4 2951.60 1451.35   1
   3  10   4 2956.33 1549.78   0
   3  10   5 1282.75 1465.14   0
  -3  10  -5 666.639 1509.10   1
  -3  10  -6 1280.23 1857.36   1
   3  10   6 549.475 1675.22   0
   3  10   7 8074.10 1867.61   0
   3  10   8 1460.51 1803.83   0
   3  10   9 582.313 2055.97   0
   3  10  10 855.291 2162.48   0
   3  10  11 1055.89 2414.05   0
   3  10  12 405.551 2580.17   0
  -3  11  15-815.774 2586.39   0
  -3  11  14-231.228 2596.59   0
  -3  11  13 556.859 2441.12   0
  -3  11  12-379.788 2186.13   0
  -3  11  11 2218.72 1933.29   0
  -3  11  10 4231.01 1813.65   0
   3  11  -9 1704.95 1814.99   0
  -3  11   9 2657.13 1616.98   0
   3  11  -8 15767.1 2450.26   1
   3  11  -8 18309.9 2085.01   0
  -3  11   8 20088.6 1907.77   0
   3  11  -7 1065.49 1849.95   1
  -3  11   7 3344.80 1338.97   0
   3  11  -7 1662.74 1372.19   0
   3  11  -6 16675.7 2203.06   1
   3  11  -6 15193.4 1662.83   0
  -3  11   6 16399.3 1544.97   0
   3  11  -5 84894.7 3246.98   1
  -3  11   5 84369.1 2376.18   0
   3  11  -4 75191.9 2931.32   1
  -3  11   4 71051.6 1962.02   0
   3  11  -4 76626.3 2579.78   0
   3  11  -3 9642.87 1478.36   0
   3  11  -3 7388.59 1537.42   1
  -3  11   3 8279.14 910.750   0
   3  11  -2 3952.70 1231.10   0
  -3  11   2 3802.65 814.488   1
   3  11  -2 4954.24 1383.83   1
  -3  11   2 4105.87 677.266   0
   3  11  -1 12309.2 1383.14   1
  -3  11   1 14536.6 740.586   0
   3  11  -1 13980.0 1503.24   0
  -3  11   1 15867.8 1330.02   1
   3  11   0 75419.9 2338.43   1
   3  11   0 83269.0 2737.90   0
  -3  11   0 79976.3 2609.49   1
  -3  11  -1 5067.66 1282.28   1
  -3  11  -1 4829.90 508.987   0
   3  11   1 4769.53 1321.72   0
  -3  11  -2 5728.86 1511.80   1
   3  11   2 7448.90 1406.53   0
  -3  11  -3 7565.66 1599.23   1
   3  11   3 7642.52 1431.00   0
   3  11   4 514.339 1281.23   0
  -3  11  -4 803.087 1590.58   1
  -3  11  -5 663.136 1692.00   1
   3  11   5 611.958 1555.81   0
  -3  11  -6 7794.52 1971.19   1
   3  11   6 9069.22 1884.79   0
   3  11   7 3179.80 1968.36   0
   3  11   8-71.2128 1798.74   0
   3  11   9 1991.10 2244.83   0
   3  11  10 1706.20 2175.08   0
   3  11  11 206.360 2474.66   0
   3  11  12 14.6498 2797.02   0
  -3  12  14 1824.61 2530.51   0
  -3  12  13 866.618 2415.44   0
  -3  12  12 208.906 2296.78   0
  -3  12  11 756.257 1933.49   0
  -3  12  10 3303.32 1936.30   0
   3  12  -9 6510.33 1983.54   0
  -3  12   9 7582.82 1810.82   0
   3  12  -8 9371.46 2302.50   1
  -3  12   8 8664.12 1658.87   0
   3  12  -8 5833.07 1733.48   0
   3  12  -7 22577.6 2499.84   1
  -3  12   7 22624.0 1925.29   0
   3  12  -7 25031.8 2107.24   0
   3  12  -6 11524.1 1940.06   1
   3  12  -6 14204.0 1733.79   0
  -3  12   6 11970.1 1458.01   0
   3  12  -5 26718.6 2394.29   1
  -3  12   5 23998.9 1539.09   0
   3  12  -5 23777.7 1893.57   0
   3  12  -4 19286.4 1940.92   1
  -3  12   4 18860.2 1301.62   0
   3  12  -4 20649.4 1785.40   0
   3  12  -3 45110.1 2449.90   1
  -3  12   3 39217.4 1492.41   0
   3  12  -3 47592.3 2275.27   0
   3  12  -2 68437.8 2662.15   1
   3  12  -2 66962.5 2620.38   0
  -3  12   2 64766.9 1872.96   1
  -3  12   2 61335.8 1580.50   0
  -3  12   1 2664.54 1096.73   1
   3  12  -1 1571.33 1202.31   0
   3  12  -1 2032.42 1303.26   1
  -3  12   1 1360.48 618.097   0
   3  12   0 7742.30 1307.35   1
  -3  12   0 8038.29 636.436   0
   3  12   0 10109.0 1660.09   0
  -3  12   0 10440.0 1438.38   1
   3  12   1 16670.7 1487.47   1
  -3  12  -1 15332.1 743.556   0
  -3  12  -1 15888.1 1678.59   1
   3  12   1 18181.6 1738.84   0
   3  12   2 2012.88 1423.42   0
  -3  12  -2 623.357 1369.96   1
  -3  12  -3 10638.6 1822.93   1
   3  12   3 9735.58 1787.12   0
   3  12   4 13436.3 1949.96   0
  -3  12  -4 14809.1 1960.79   1
   3  12   5 1134.73 1523.87   0
  -3  12  -5 1433.62 1731.73   1
   3  12   6 1401.49 1848.80   0
   3  12   7 4345.68 1932.83   0
   3  12   8 4093.08 2145.90   0
   3  12   9 3439.91 2288.99   0
   3  12  10-333.610 2378.71   0
   3  12  12-906.918 2707.78   0
  -3  13  14 312.148 2639.63   0
  -3  13  13 1964.09 2364.48   0
  -3  13  12-94.5984 2206.68   0
  -3  13  11 1601.61 2100.82   0
  -3  13  10 727.837 1802.99   0
  -3  13   9-204.618 1714.15   0
   3  13  -9 1198.36 1739.00   0
  -3  13   8 10466.2 1816.32   0
   3  13  -8 8747.75 1829.45   0
  -3  13   7 2628.87 1411.89   0
   3  13  -7 1365.56 1521.38   0
   3  13  -7-751.317 1920.85   1
   3  13  -6 6005.74 1900.08   1
   3  13  -6 7360.78 1494.49   0
  -3  13   6 6994.85 1363.95   0
   3  13  -5 8514.96 1839.51   1
  -3  13   5 10194.6 1323.51   0
   3  13  -5 11636.0 1617.78   0
   3  13  -4 15090.7 1948.32   1
  -3  13   4 14287.1 1244.37   0
   3  13  -4 17154.6 1747.31   0
  -3  13   3 7348.49 1040.57   0
   3  13  -3 8291.58 1485.29   0
   3  13  -3 6943.55 1758.53   1
   3  13  -2 46608.3 2424.96   1
   3  13  -2 50203.9 2529.24   0
  -3  13   2 43474.7 1486.02   0
  -3  13   2 50048.2 1820.04   1
  -3  13   1 82446.8 1711.76   0
   3  13  -1 82028.8 2841.31   1
   3  13  -1 81977.7 2886.26   0
  -3  13   1 88051.8 2696.85   1
  -3  13   0 8599.33 1495.19   1
   3  13   0 7413.46 1395.18   1
   3  13   0 8582.56 1676.42   0
   3  13   1 15287.7 1564.86   1
   3  13   1 17554.7 1812.27   0
  -3  13  -1 14173.6 1730.69   1
  -3  13  -2 142.328 1428.04   1
   3  13   2 161.581 1083.70   1
   3  13   2 662.429 1566.22   0
   3  13   3 15256.2 2057.58   0
  -3  13  -3 12432.3 1963.37   1
   3  13   4 10112.7 1942.72   0
  -3  13  -4 11768.7 1982.20   1
  -3  13  -5-815.861 1762.95   1
   3  13   5 926.763 1739.43   0
   3  13   6 6757.09 1880.16   0
   3  13   7 1514.50 1850.83   0
   3  13   8 260.960 2010.87   0
   3  13   9 1556.15 2153.90   0
   3  13  10 1234.81 2474.51   0
  -3  14  13 292.832 2364.11   0
  -3  14  12-90.0616 2232.29   0
  -3  14  11 809.511 2079.23   0
  -3  14  10 438.464 1883.72   0
   3  14  -9 6704.06 2032.31   0
  -3  14   9 5344.62 1935.92   0
  -3  14   8 1888.03 1638.35   0
   3  14  -8 536.570 1709.65   0
   3  14  -7 8554.61 1790.43   0
  -3  14   7 9602.43 1605.96   0
   3  14  -6 5577.40 1956.97   1
  -3  14   6 3722.57 1258.71   0
   3  14  -6 2098.27 1394.30   0
  -3  14   5 5925.45 1214.60   0
   3  14  -5 6874.40 1876.87   1
   3  14  -5 5214.01 1461.73   0
  -3  14   4 12905.9 1300.77   0
   3  14  -4 13287.2 2005.54   1
   3  14  -4 14239.9 1694.90   0
   3  14  -3 10256.9 1668.69   0
   3  14  -3 6591.63 1675.62   1
  -3  14   3 8656.19 1056.95   0
   3  14  -2 16642.9 1931.33   0
  -3  14   2 15061.7 1145.17   0
   3  14  -2 13032.4 1819.10   1
  -3  14   2 15030.7 1335.07   1
  -3  14   1 1390.59 1187.37   1
   3  14  -1 1544.86 1426.95   1
   3  14  -1 726.026 1522.70   0
   3  14   0 11153.5 1602.91   1
   3  14   0 11484.9 1742.10   0
  -3  14   0 12005.5 1661.34   1
   3  14   1 12848.5 1600.47   1
  -3  14  -1 11948.3 1696.52   1
   3  14   1 14333.1 1865.02   0
   3  14   2 19004.3 1718.99   1
  -3  14  -2 18065.2 2018.03   1
   3  14   2 18187.8 2136.61   0
   3  14   3 6535.29 1733.44   0
  -3  14  -3 5869.19 1852.63   1
   3  14   3 6710.62 1331.79   1
   3  14   4 29349.9 2442.68   0
  -3  14  -4 26179.1 2511.39   1
   3  14   5 1439.30 1663.38   0
   3  14   6-489.200 1955.89   0
   3  14   7 196.023 2005.17   0
   3  14   8 1995.27 2007.36   0
   3  14   9 2821.91 2290.90   0
   3  14  10-610.777 2453.46   0
   3  14  11-482.692 2749.84   0
  -3  15  13 518.676 2461.48   0
  -3  15  12 1775.28 2402.19   0
  -3  15  11-453.062 2141.73   0
  -3  15  10 3686.68 1988.66   0
   3  15  -9 1856.06 1851.89   0
  -3  15   9 1714.95 1782.50   0
   3  15  -8 3761.12 1823.44   0
  -3  15   8 6299.91 1775.83   0
  -3  15   7 3506.09 1563.11   0
   3  15  -7 4502.53 1643.37   0
  -3  15   6 4123.95 1361.06   0
   3  15  -6 4886.76 1571.96   0
  -3  15   5 9409.43 1326.49   0
   3  15  -5 9516.42 2045.60   1
   3  15  -5 9739.95 1686.27   0
   3  15  -4 702.205 1414.58   0
   3  15  -4 660.955 1663.91   1
  -3  15   4 1324.48 990.636   0
   3  15  -3 1385.18 1467.69   0
   3  15  -3 1178.27 1589.04   1
   3  15  -2 9887.51 1878.39   0
   3  15  -2 8737.06 1805.60   1
   3  15  -1 8878.47 1777.32   1
   3  15  -1 9794.00 1713.37   0
  -3  15   1 11767.0 1524.72   1
   3  15   0 18165.2 1871.56   1
   3  15   0 20661.2 2179.35   0
  -3  15   0 19961.2 1929.64   1
  -3  15  -1 684.156 1374.46   1
   3  15   1 864.001 1318.65   1
   3  15   1 1772.76 1592.32   0
  -3  15  -2-238.670 1555.79   1
   3  15   2 40.1845 1208.71   1
   3  15   2 222.096 1618.01   0
   3  15   3 15551.7 2157.46   0
  -3  15  -3 12558.1 2115.80   1
   3  15   4 4914.46 2027.76   0
  -3  15  -4 4086.46 1897.87   1
   3  15   5 2824.50 1963.58   0
   3  15   6 1078.85 1880.57   0
   3  15   7 1130.26 1957.70   0
   3  15   8 1265.29 2322.72   0
   3  15   9 1121.13 2472.36   0
   3  15  10-5.95350 2374.76   0
   3  15  11 1792.65 2593.49   0
  -3  16  13 785.645 2501.23   0
  -3  16  12 127.181 2299.65   0
  -3  16  11 2201.30 2258.71   0
  -3  16  10 1164.20 1904.50   0
   3  16  -9 1158.58 1898.24   0
  -3  16   9 791.858 1727.84   0
   3  16  -8 1990.18 1727.60   0
  -3  16   8 2210.70 1677.90   0
  -3  16   7 7198.01 1730.84   0
   3  16  -7 7020.78 1864.35   0
  -3  16   6 1742.72 1448.59   0
   3  16  -6 3121.77 1648.71   0
  -3  16   5 546.793 1188.35   0
   3  16  -5 915.755 1590.95   0
   3  16  -4 2120.68 1560.59   0
   3  16  -4 2045.55 1848.07   1
   3  16  -3 20364.4 2301.84   1
   3  16  -3 20731.8 2092.30   0
   3  16  -2 31583.2 2496.46   1
   3  16  -2 32870.3 2475.67   0
   3  16  -1 7817.11 1850.88   1
   3  16  -1 9096.79 1915.97   0
   3  16   0 1500.05 1453.23   1
   3  16   0 558.437 1650.53   0
  -3  16  -1 1801.35 1462.90   1
   3  16   1 897.585 1408.14   1
   3  16   1 1038.28 1707.58   0
  -3  16  -2 7021.42 1838.33   1
   3  16   2 8144.89 1892.36   0
  -3  16  -3 1969.10 1706.06   1
   3  16   3 4348.71 1934.54   0
   3  16   4 3875.29 1907.17   0
   3  16   5 2494.15 2028.04   0
   3  16   6 2052.06 2012.81   0
   3  16   7 1002.79 2145.97   0
   3  16   8 257.486 2178.96   0
  -3  17  13 1250.26 2593.21   0
  -3  17  12 1550.08 2415.08   0
  -3  17  11 862.196 2189.51   0
  -3  17  10 1768.95 2025.57   0
   3  17  -9 895.676 1925.20   0
  -3  17   9 1609.58 1854.24   0
  -3  17   8 2487.00 1717.87   0
   3  17  -8 3070.96 1870.99   0
   3  17  -7 8443.37 2002.47   0
   3  17  -6 13517.6 2067.11   0
   3  17  -5 5824.36 1818.60   0
   3  17  -4 1930.20 1671.62   0
   3  17  -3 701.902 1829.59   1
   3  17  -3-91.6502 1631.62   0
   3  17  -2 1067.91 1700.60   1
   3  17  -2 1547.02 1638.95   0
   3  17  -1 2564.32 1703.57   1
   3  17  -1 2098.37 1770.07   0
   3  17   0 1049.04 1659.09   1
   3  17   0 876.196 1643.96   0
   3  17   1 2571.58 1906.99   0
  -3  17  -2 3292.39 1778.22   1
   3  17   2 5128.12 1881.06   0
  -3  17  -3 3630.01 1847.28   1
   3  17   3 5672.94 2062.05   0
   3  17   4 459.431 1841.49   0
   3  17   5 705.122 1919.90   0
   3  17   6 1090.76 2277.71   0
   3  17   7-50.9755 2318.80   0
   3  17   8 2024.64 2314.14   0
   3  17   9 583.715 2359.87   0
   3  17  10-22.2010 2749.56   0
   3  18  -9 1266.38 2008.30   0
   3  18  -8-17.8602 1836.98   0
   3  18  -7 681.960 1779.97   0
   3  18  -6 4169.03 1821.42   0
   3  18  -5 754.060 1741.76   0
   3  18  -4 10113.2 2036.75   0
   3  18  -3 6245.03 1900.30   0
   3  18  -2 9639.08 1979.38   0
   3  18  -2 7825.55 2046.40   1
   3  18  -1 12587.1 2146.40   1
   3  18  -1 12400.3 2192.73   0
   3  18   0-35.6667 1767.93   0
   3  18   1 8486.20 2163.97   0
   3  18   2 1810.56 1958.63   0
   3  18   3 227.773 1965.56   0
   3  18   4 424.450 2093.79   0
   3  18   5 1146.38 2239.71   0
   3  18   7 92.3535 2298.92   0
   3  18   8 263.256 2595.60   0
   3  18   9 1125.12 2576.66   0
   3  19  -9 949.023 2072.01   0
   3  19  -8-235.454 1913.99   0
   3  19  -7 3018.14 1884.31   0
   3  19  -6 3360.09 1921.54   0
   3  19  -5 4615.07 1913.16   0
   3  19  -4 1121.71 1864.84   0
   3  19  -3 1753.32 1845.57   0
   3  19  -2 273.933 1820.16   0
   3  19  -1 6184.30 2094.68   0
   3  19   0 6617.61 2208.79   0
   3  19   1 523.794 1997.00   0
   3  19   2 2775.85 2095.40   0
   3  19   3-234.044 2006.13   0
   3  19   4 1559.16 2150.69   0
   3  19   5 1426.39 2157.91   0
   3  19   6-488.294 2439.27   0
   3  19   7 671.888 2542.93   0
   3  19   8 294.685 2448.93   0
   3  19   9-182.941 2711.47   0
   3  20  -8 457.169 2041.69   0
   3  20  -7 2154.93 1994.92   0
   3  20  -6 727.802 1844.77   0
   3  20  -5 435.055 1827.80   0
   3  20  -4 648.554 1891.57   0
   3  20  -3 1379.73 1765.11   0
   3  20  -2 82.9906 1855.48   0
   3  20  -1 13.8543 2043.42   0
   3  20   0-64.9275 2056.66   0
   3  20   1 994.378 2047.34   0
   3  20   2 2437.03 2226.57   0
   3  20   3 991.766 2394.12   0
   3  20   4 1724.03 2230.29   0
   3  20   5 592.569 2283.69   0
   3  20   6-483.972 2455.07   0
   3  20   7-622.393 2464.88   0
   3  20   8-367.686 2633.27   0
   3  21  -7 1901.24 1968.29   0
   3  21  -6-321.218 2007.26   0
   3  21  -5 2399.63 2121.09   0
   3  21  -4 2447.47 1952.96   0
   3  21  -3 280.807 1899.33   0
   3  21  -2 803.222 1990.11   0
   3  21  -1 1253.17 2033.91   0
   3  21   0 2752.11 2295.52   0
   3  21   1 587.097 2055.93   0
   3  21   2 330.910 2288.29   0
   3  21   3 1459.65 2291.76   0
   3  21   5 168.125 2508.62   0
   3  21   6-276.544 2473.63   0
   3  21   7-413.223 2654.17   0
   3  22  -5-521.922 2056.47   0
   3  22  -4 1014.82 2113.97   0
   3  22  -3 2042.80 2105.72   0
   3  22  -2 1174.35 2062.69   0
   3  22  -1 1371.18 2056.82   0
   3  22   0 531.214 2193.07   0
   3  22   1 467.525 2213.17   0
   3  22   2-286.995 2199.57   0
   3  22   3-297.475 2371.12   0
   3  22   4-396.236 2489.04   0
   3  22   5 232.643 2532.62   0
   3  22   6 884.442 2598.06   0
   3  23  -2 462.246 2106.86   0
   3  23  -1-40.3556 2215.64   0
   3  23   0 323.495 2280.71   0
   3  23   1 1498.10 2359.73   0
   3  23   2-269.331 2314.88   0
   3  23   3 1290.68 2500.23   0
   3  23   4 608.138 2559.93   0
   3  23   5-696.539 2816.86   0
   3  24   0-6.54130 2300.61   0
   3  24   1 641.893 2482.02   0
   3  24   2 2789.21 2628.13   0
   3  24   4-547.477 2634.55   0
  -4 -25   5 1174.54 2774.78   2
  -4 -25   3 1557.83 2817.58   2
  -4 -25   2 403.575 2842.98   2
  -4 -25   1 1111.96 2711.03   2
  -4 -25   0-778.897 2874.19   2
  -4 -25  -1 958.459 2841.04   2
  -4 -24   7 707.751 2742.67   2
  -4 -24   5 159.073 2570.98   2
  -4 -24   4 2001.06 2665.31   2
  -4 -24   3 1104.67 2673.19   2
  -4 -24   2 2608.12 2839.10   2
  -4 -24   1-423.755 2793.08   2
  -4 -24   0 617.480 2685.42   2
  -4 -24  -1 1041.99 2656.31   2
  -4 -24  -2 704.386 2801.76   2
  -4 -23   8 2057.18 2914.43   2
  -4 -23   7 2152.43 2691.30   2
  -4 -23   5-384.950 2583.89   2
  -4 -23   3 1567.39 2856.40   2
  -4 -23   2 175.431 2544.93   2
  -4 -23   1-176.118 2543.09   2
  -4 -23   0 578.953 2562.93   2
  -4 -23  -1 1452.95 2670.86   2
  -4 -23  -2-247.823 2688.59   2
  -4 -23  -3-113.659 2800.09   2
  -4 -23  -4 298.270 2995.21   2
  -4 -22   8-72.8298 2864.66   2
  -4 -22   7-281.942 2647.03   2
  -4 -22   6 319.743 2578.74   2
  -4 -22   5 2370.82 2678.85   2
  -4 -22   4 949.642 2676.04   2
  -4 -22   3-72.1611 2575.39   2
  -4 -22   2 3920.98 2723.41   2
  -4 -22   1 329.175 2496.26   2
  -4 -22   0-728.063 2529.13   2
  -4 -22  -1-266.684 2698.92   2
  -4 -22  -2-464.390 2557.10   2
  -4 -22  -3 2100.79 2612.48   2
  -4 -22  -4-506.258 2835.74   2
  -4 -21  10 1040.09 3089.03   2
  -4 -21   9 1180.03 2849.22   2
  -4 -21   8 1595.18 2725.55   2
  -4 -21   7 2551.85 2585.47   2
  -4 -21   6 5870.97 2630.85   2
  -4 -21   5 1125.50 2515.26   2
  -4 -21   4-709.882 2566.73   2
  -4 -21   3 2694.82 2518.84   2
  -4 -21   2 2178.38 2425.56   2
  -4 -21   1-646.999 2267.84   2
  -4 -21   0 574.336 2502.45   2
  -4 -21  -1-777.241 2490.74   2
  -4 -21  -2 960.022 2386.49   2
  -4 -21  -4 288.168 2687.57   2
  -4 -21  -6 1230.46 2896.77   2
  -4 -20  10-986.671 2993.76   2
  -4 -20   9-411.458 2835.97   2
  -4 -20   8-540.454 2625.10   2
  -4 -20   6 1984.34 2479.73   2
  -4 -20   5 1453.19 2324.47   2
  -4 -20   4 4586.50 2451.14   2
  -4 -20   3 1473.06 2227.45   2
  -4 -20   2 723.517 2177.91   2
  -4 -20   1 3106.68 2317.82   2
  -4 -20   0-472.828 2229.40   2
  -4 -20  -1 6053.24 2443.19   2
  -4 -20  -2-186.229 2490.81   2
  -4 -20  -3 1005.39 2352.14   2
  -4 -20  -4-281.546 2578.15   2
  -4 -20  -7 1877.22 2802.15   2
  -4 -19  11 2207.56 3041.04   2
  -4 -19  10 266.923 2863.44   2
  -4 -19   8-369.566 2434.31   2
  -4 -19   7 2923.00 2445.35   2
  -4 -19   6 5674.28 2473.24   2
  -4 -19   5-157.960 2356.21   2
  -4 -19   4 1082.35 2233.85   2
  -4 -19   2 2818.64 2042.57   2
  -4 -19   1 81.1816 2063.38   2
  -4 -19   0 6322.55 2454.43   2
  -4 -19  -1 769.848 2330.31   2
  -4 -19  -2 1389.42 2430.30   2
  -4 -19  -3-615.625 2327.36   2
  -4 -19  -4 365.966 2454.67   2
  -4 -19  -5-831.843 2563.72   2
  -4 -19  -6 1965.32 2787.26   2
  -4 -19  -7-88.7114 2821.42   2
  -4 -19  -8 466.602 3098.83   2
   4 -18 -12 2071.71 2834.66   2
  -4 -18  10-613.732 2917.77   2
   4 -18 -10 215.360 2240.97   2
  -4 -18   9-829.019 2606.38   2
   4 -18  -9-20.8117 2124.41   2
   4 -18  -8 1087.33 1816.26   2
  -4 -18   8 1026.68 2349.22   2
  -4 -18   7 1125.65 2336.49   2
   4 -18  -7 199.970 1657.96   2
  -4 -18   6 5625.56 2330.89   2
  -4 -18   5 14722.2 2625.98   2
  -4 -18   4 2039.79 2203.92   2
  -4 -18   3 1154.02 1910.12   2
  -4 -18   2 1074.54 2039.82   2
  -4 -18   1 1348.84 2149.43   2
  -4 -18   0 1634.62 2107.29   2
  -4 -18  -1 2944.66 2257.87   2
  -4 -18  -2-234.111 2254.04   2
  -4 -18  -3 1368.18 2284.35   2
  -4 -18  -4 705.449 2341.30   2
  -4 -18  -5 601.945 2588.09   2
  -4 -18  -6-360.458 2815.94   2
  -4 -18  -7-569.672 2728.10   2
  -4 -18  -8-607.483 3060.13   2
   4 -17 -13 328.062 2839.31   2
  -4 -17  12 2918.47 3123.10   2
  -4 -17  11 1101.03 2891.65   2
   4 -17 -11 798.963 2466.63   2
  -4 -17  10 69.3749 2716.90   2
   4 -17 -10 3394.20 2217.33   2
  -4 -17   9 2173.98 2606.35   2
   4 -17  -9 1066.58 2060.29   2
  -4 -17   8-345.180 2152.68   2
   4 -17  -8 997.610 1824.77   2
  -4 -17   7-165.569 2219.78   2
   4 -17  -7 436.810 1687.69   2
  -4 -17   6 3450.47 2153.67   2
   4 -17  -6 2184.66 1571.55   2
  -4 -17   5-195.759 2179.18   2
   4 -17  -5 903.019 1400.33   2
  -4 -17   4 2153.27 2133.88   2
  -4 -17   3 3714.53 2017.39   2
  -4 -17   2 5741.66 2182.40   2
  -4 -17   1 16755.0 2481.35   2
  -4 -17   0 26071.1 2808.90   2
  -4 -17  -1 3200.26 2078.68   2
  -4 -17  -2 383.396 2051.37   2
  -4 -17  -3 1600.71 2285.88   2
  -4 -17  -4-114.115 2219.55   2
  -4 -17  -7 948.715 2691.44   2
  -4 -17  -8-141.325 3041.87   2
  -4 -17  -9 1125.26 3043.68   2
  -4 -16  13 1166.20 3291.85   2
   4 -16 -13-281.624 3016.60   2
  -4 -16  12 477.209 2969.22   2
   4 -16 -12 1142.75 2739.57   2
  -4 -16  11 1361.50 2748.81   2
   4 -16 -11 1314.33 2410.46   2
  -4 -16  10 466.401 2548.83   2
   4 -16 -10 666.232 2168.24   2
  -4 -16   9 3746.51 2567.08   2
   4 -16  -9 5649.14 2087.28   2
  -4 -16   8 2194.39 2142.86   2
   4 -16  -8 1252.01 1775.78   2
  -4 -16   7-125.609 2166.19   2
   4 -16  -7 1209.52 1621.88   2
  -4 -16   6 2299.74 1995.52   2
   4 -16  -6 2472.61 1479.41   2
  -4 -16   5 15710.2 2410.67   2
   4 -16  -5 13712.2 1707.53   2
  -4 -16   4 23826.3 2506.04   2
   4 -16  -4 22660.8 1731.32   2
  -4 -16   3 7157.83 2044.08   2
  -4 -16   2 86.2385 1914.09   2
  -4 -16   1 1439.26 1842.47   2
  -4 -16   0 1781.71 1899.51   2
  -4 -16  -1 2471.59 2050.86   2
  -4 -16  -2 941.754 1954.26   2
  -4 -16  -3 18.0493 2077.03   2
  -4 -16  -4 3694.37 2188.37   2
  -4 -16  -5 2519.53 2374.83   2
  -4 -16  -6 1726.84 2487.07   2
  -4 -16  -7 678.528 2677.19   2
  -4 -16  -8 787.545 2864.97   2
  -4 -16  -9 2496.20 3041.18   2
  -4 -15  13 739.682 3200.54   2
   4 -15 -13-358.238 2854.40   2
  -4 -15  12 2730.93 3165.68   2
   4 -15 -12 332.081 2561.28   2
  -4 -15  11 340.814 2619.92   2
   4 -15 -11 1531.31 2377.08   2
  -4 -15  10 4475.79 2649.03   2
   4 -15 -10 5774.68 2247.45   2
  -4 -15   9 5198.51 2491.27   2
   4 -15  -9 5366.74 2060.68   2
  -4 -15   8 995.280 2144.46   2
   4 -15  -8-14.2250 1671.17   2
  -4 -15   7 2279.92 2080.64   2
   4 -15  -7 2663.40 1586.59   2
  -4 -15   6 16663.4 2285.16   2
   4 -15  -6 14802.5 1714.97   2
  -4 -15   5 3931.99 1988.74   2
   4 -15  -5 3747.63 1392.66   2
  -4 -15   4 3321.58 1881.81   2
   4 -15  -4 1838.87 1232.51   2
  -4 -15   3 5318.62 1937.73   2
   4 -15  -3 2581.20 1165.10   2
  -4 -15   2 9156.86 2103.64   2
  -4 -15   1 19397.0 2266.98   2
  -4 -15   0 13309.4 2145.88   2
  -4 -15  -1 4831.77 1968.74   2
  -4 -15  -2 1065.95 1897.70   2
  -4 -15  -3 6084.25 2210.41   2
  -4 -15  -4 5689.92 2153.56   2
  -4 -15  -5 1818.39 2247.68   2
  -4 -15  -6 893.112 2247.15   2
  -4 -15  -7 1288.44 2611.87   2
  -4 -15  -8 1497.69 2777.16   2
  -4 -15  -9 10.6036 2920.88   2
  -4 -15 -10 941.868 2985.97   2
  -4 -14  13-361.238 3045.48   2
   4 -14 -13-487.672 2920.70   2
  -4 -14  12 25.9602 2959.53   2
   4 -14 -12 847.470 2474.02   2
  -4 -14  11 152.181 2523.31   2
   4 -14 -11 2498.74 2441.52   2
  -4 -14  10 5274.55 2538.40   2
   4 -14 -10 4653.32 2172.48   2
  -4 -14   9 8554.38 2581.02   2
   4 -14  -9 6623.21 2075.70   2
  -4 -14   8 3418.07 2037.16   2
   4 -14  -8 3972.48 1767.45   2
  -4 -14   7 6184.68 2027.24   2
   4 -14  -7 5920.64 1623.66   2
  -4 -14   6 2685.84 1720.34   2
   4 -14  -6 1847.25 1310.72   2
  -4 -14   5 4874.58 1899.99   2
   4 -14  -5 4286.35 1268.49   2
  -4 -14   4 8270.78 1965.59   2
   4 -14  -4 6857.54 1291.81   2
  -4 -14   3 1849.11 1555.97   2
   4 -14  -3 1871.54 1037.73   2
  -4 -14   2 17324.3 2041.97   2
   4 -14  -2 13579.4 1244.37   2
   4 -14  -1 1782.47 1481.59   1
  -4 -14   1 175.205 1634.21   2
  -4 -14   0 2107.97 1700.19   2
  -4 -14  -1 4490.51 1737.43   2
  -4 -14  -2 2921.07 1919.08   2
  -4 -14  -3 71.6404 1996.08   2
  -4 -14  -4 7751.60 2156.74   2
  -4 -14  -5 5975.60 2273.61   2
  -4 -14  -6 305.317 2122.50   2
  -4 -14  -7 143.411 2527.00   2
  -4 -14  -8 1518.00 2532.64   2
  -4 -14  -9 1979.25 2949.00   2
  -4 -14 -10 1091.22 2890.55   2
   4 -13 -14 997.864 3001.93   2
  -4 -13  13-694.817 3130.61   2
   4 -13 -13 505.443 2777.61   2
  -4 -13  12 1995.16 2786.40   2
   4 -13 -12-134.643 2493.90   2
  -4 -13  11 122.354 2416.04   2
   4 -13 -11 1270.60 2232.91   2
   4 -13 -10 5142.69 2171.13   3
  -4 -13  10 6728.14 2594.16   2
   4 -13 -10 3303.76 2105.79   2
   4 -13  -9 3667.67 2010.27   3
  -4 -13   9 3946.48 2202.15   2
   4 -13  -9 6816.00 1981.33   2
   4 -13  -8 7465.39 1873.68   3
  -4 -13   8 9256.79 2325.87   2
   4 -13  -8 9043.56 1889.71   2
   4 -13  -7 8102.08 1556.71   3
  -4 -13   7 8826.07 2128.68   2
   4 -13  -7 9751.15 1692.04   2
   4 -13  -6 2074.56 1182.31   3
  -4 -13   6 3435.73 1824.36   2
   4 -13  -6 3864.03 1380.73   2
  -4 -13   5 7594.12 1836.17   2
   4 -13  -5 7975.74 1336.48   2
  -4 -13   4 20549.6 2174.93   2
   4 -13  -4 17914.7 1385.65   2
  -4 -13   3 18687.3 2043.46   2
   4 -13  -3 18226.1 1328.99   2
   4 -13  -2 8897.35 1429.83   1
  -4 -13   2 6846.09 1663.96   2
   4 -13  -2 7043.45 1026.14   2
   4 -13  -1 7098.87 1608.25   1
   4 -13  -1 5654.20 939.491   2
  -4 -13   1 5924.92 1676.13   2
  -4 -13   0 1556.52 1519.58   2
  -4 -13  -1 5597.44 1909.36   2
  -4 -13  -2 2370.53 1771.55   2
  -4 -13  -3 5936.02 1988.57   2
  -4 -13  -4-456.009 1833.40   2
  -4 -13  -5 6331.97 2166.11   2
  -4 -13  -6 934.188 2058.81   2
  -4 -13  -7-7.05001 2356.00   2
  -4 -13  -8 768.957 2448.81   2
  -4 -13  -9 1144.62 2754.95   2
  -4 -13 -10 2467.74 2959.76   2
  -4 -13 -11 1246.00 3070.36   2
   4 -12 -14 1250.30 3152.66   2
   4 -12 -13-60.0510 2847.62   2
   4 -12 -12 81.5133 2521.03   3
  -4 -12  12 3047.26 2879.12   2
   4 -12 -12 318.941 2501.18   2
   4 -12 -11-1138.55 2176.38   3
  -4 -12  11-272.363 2543.07   2
   4 -12 -11 1055.01 2227.06   2
   4 -12 -10 2200.91 2067.75   3
  -4 -12  10 1364.66 2288.61   2
   4 -12 -10 2090.29 2061.32   2
   4 -12  -9 728.022 1634.57   3
  -4 -12   9 101.332 1960.27   2
   4 -12  -9 120.062 1804.69   2
   4 -12  -8 560.575 1515.93   3
  -4 -12   8 530.860 1848.34   2
   4 -12  -8 336.849 1566.90   2
   4 -12  -7 11459.7 1670.74   3
   4 -12  -7 13352.5 1671.27   2
  -4 -12   7 13207.3 2039.36   2
   4 -12  -6 2711.46 1156.65   3
  -4 -12   6 2027.33 1627.15   2
   4 -12  -6 2817.14 1250.18   2
   4 -12  -5 7110.39 1070.43   3
  -4 -12   5 6872.67 1783.34   2
   4 -12  -5 8767.22 1240.57   2
  -4 -12   4 38112.6 2406.82   2
   4 -12  -4 34520.2 1625.97   2
   4 -12  -3 21770.0 1367.83   1
  -4 -12   3 20576.0 2010.61   2
   4 -12  -3 19073.5 1272.35   2
   4 -12  -2 19101.5 1674.15   1
  -4 -12   2 22452.6 2113.11   2
   4 -12  -2 20075.5 1246.78   2
   4 -12  -1 3274.33 889.825   2
  -4 -12   1 3488.72 1587.31   2
   4 -12  -1 3480.86 1542.23   1
   4 -12   0 2267.55 767.253   2
  -4 -12   0 2194.22 1673.87   2
  -4 -12  -1 29438.7 2261.08   2
  -4 -12  -2 7905.11 1785.59   2
  -4 -12  -3 7357.66 1965.03   2
  -4 -12  -4 8335.14 1955.89   2
  -4 -12  -5 4187.20 1993.95   2
  -4 -12  -6 1279.77 2039.37   2
  -4 -12  -7 912.644 2189.98   2
  -4 -12  -8-428.860 2386.05   2
  -4 -12  -9-155.670 2550.07   2
  -4 -12 -10-345.953 2875.04   2
  -4 -12 -11 97.2023 3082.98   2
   4 -11 -14-434.525 3095.69   2
   4 -11 -13-445.343 2868.65   3
   4 -11 -13 918.538 2778.36   2
   4 -11 -12 1174.86 2458.61   3
   4 -11 -11 2038.03 2307.09   3
  -4 -11  11 3818.53 2488.09   2
   4 -11 -11 3844.52 2326.91   2
   4 -11 -10 1580.05 2017.94   3
  -4 -11  10 1610.11 2277.21   2
   4 -11 -10 3540.92 2048.08   2
  -4 -11   9 6401.73 2036.87   2
   4 -11  -9 8318.42 1947.43   3
   4 -11  -9 8805.03 1964.14   2
  -4 -11   8 547.577 1779.72   2
   4 -11  -8 1009.63 1507.52   3
   4 -11  -8 916.098 1490.46   2
   4 -11  -7 15762.8 1763.77   3
  -4 -11   7 15682.5 1998.99   2
   4 -11  -7 18789.8 1766.52   2
   4 -11  -6 21385.0 1632.04   3
  -4 -11   6 26580.7 2261.61   2
   4 -11  -6 24148.0 1696.23   2
   4 -11  -5 1703.79 912.582   3
  -4 -11   5 562.604 1513.85   2
   4 -11  -5 1930.21 1044.70   2
   4 -11  -4 21641.6 1126.29   3
   4 -11  -4 25425.3 755.483   1
  -4 -11   4 26871.6 2115.50   2
   4 -11  -4 25788.3 1407.42   2
   4 -11  -3 8775.77 582.189   3
   4 -11  -3 10976.1 1165.49   1
   4 -11  -3 11728.0 1099.04   2
  -4 -11   3 9661.43 1750.63   2
  -4 -11   2 65240.8 2657.58   2
   4 -11  -2 60529.2 1563.89   2
   4 -11  -2 61084.9 2183.14   1
   4 -11  -1 98291.7 1770.85   2
  -4 -11   1 96762.4 3106.55   2
   4 -11   0 10739.8 1667.81   1
   4 -11   0 10706.6 778.050   2
  -4 -11   0 11917.4 1850.26   2
  -4 -11  -1 14319.2 1928.12   2
   4 -11   1 12993.7 797.402   2
  -4 -11  -2 9899.85 1801.02   2
  -4 -11  -3 1955.08 1699.15   2
  -4 -11  -4 4995.80 1826.49   2
  -4 -11  -5 2308.04 1789.81   2
  -4 -11  -6 1929.00 2052.84   2
  -4 -11  -7 841.536 2148.25   2
  -4 -11  -8-401.627 2333.57   2
  -4 -11  -9 578.527 2444.71   3
  -4 -11  -9 181.007 2561.82   2
  -4 -11 -10 733.326 2873.12   2
  -4 -11 -11-391.922 2937.82   2
   4 -10 -14 400.824 3045.96   2
   4 -10 -13 115.820 2707.01   2
  -4 -10  12 1301.55 2593.88   2
   4 -10 -12 1427.10 2441.71   2
   4 -10 -11 161.555 2125.47   3
  -4 -10  11 62.0959 2261.76   2
   4 -10 -11 1355.33 2127.93   2
   4 -10 -10 6410.44 2134.24   3
  -4 -10  10 4857.30 2214.89   2
   4 -10 -10 5283.54 1995.35   2
   4 -10  -9 6496.24 1824.02   3
  -4 -10   9 7975.23 2078.42   2
   4 -10  -9 9501.85 1864.96   2
   4 -10  -8 9560.41 1758.58   3
  -4 -10   8 10371.4 2066.54   2
   4 -10  -8 7776.61 1693.53   2
   4 -10  -7 21274.7 1813.28   3
  -4 -10   7 22414.5 2136.27   2
   4 -10  -7 21500.8 1836.51   2
   4 -10  -6 6934.95 1235.21   3
  -4 -10   6 6510.17 1719.72   2
   4 -10  -6 8320.77 1371.91   2
   4 -10  -5 21382.0 1400.37   3
  -4 -10   5 25158.0 2076.40   2
   4 -10  -5 25260.8 1519.56   2
   4 -10  -4 39369.5 1339.97   3
   4 -10  -4 42526.8 1031.35   1
  -4 -10   4 44476.3 2355.34   2
   4 -10  -4 42707.3 1568.55   2
  -4 -10   3 82591.1 2761.17   2
   4 -10  -3 79194.1 1784.08   2
   4 -10  -2 5823.24 1133.77   1
  -4 -10   2 4740.11 1424.80   2
   4 -10  -2 4910.65 774.906   2
   4 -10  -1 17236.2 1511.04   1
   4 -10  -1 18148.2 856.873   2
  -4 -10   1 19495.8 1860.97   2
   4 -10   0 9683.89 614.677   2
   4 -10   0 9159.54 1487.49   1
  -4 -10   0 10301.8 1705.79   2
   4 -10   1 60477.6 1118.65   2
  -4 -10  -1 59269.5 2487.19   2
  -4 -10  -2 27091.5 2154.67   2
  -4 -10  -3 2306.91 1593.40   2
  -4 -10  -4 4049.94 1655.79   2
  -4 -10  -5 22.0240 1720.83   2
  -4 -10  -6 1156.04 1959.77   2
  -4 -10  -7 3813.49 2175.49   2
  -4 -10  -8 3344.99 2398.70   2
  -4 -10  -9-554.066 2284.17   3
  -4 -10  -9-15.3060 2411.36   2
  -4 -10 -10-638.290 2791.35   2
  -4 -10 -11-690.322 2945.25   2
  -4 -10 -12-828.330 3257.77   2
   4  -9 -15-503.584 3210.07   2
   4  -9 -14 440.801 2765.17   2
   4  -9 -12 3397.98 2423.68   3
  -4  -9  12 1761.98 2405.07   2
   4  -9 -11 635.861 2109.01   3
  -4  -9  11-224.907 2314.44   2
  -4  -9  10 210.953 1956.38   2
   4  -9 -10-450.321 1791.38   3
   4  -9  -9 976.180 1616.09   3
  -4  -9   9 301.332 1828.83   2
   4  -9  -8 15814.2 1880.68   3
  -4  -9   8 14873.9 2009.07   2
   4  -9  -7 13670.1 1576.59   3
  -4  -9   7 12311.5 1861.99   2
   4  -9  -6 4606.20 1114.71   3
  -4  -9   6 4650.30 1440.99   2
   4  -9  -6 4860.27 1190.61   2
   4  -9  -5 56337.0 1852.85   3
  -4  -9   5 55549.8 2454.34   2
   4  -9  -5 59742.9 1921.64   2
   4  -9  -4 118998. 1674.86   1
  -4  -9   4 120491. 3164.32   2
   4  -9  -4 116190. 2183.63   2
   4  -9  -3 6394.45 887.907   1
  -4  -9   3 4777.93 1278.38   2
   4  -9  -3 6830.99 810.777   2
   4  -9  -2 13203.3 1234.18   1
  -4  -9   2 13226.1 1532.83   2
   4  -9  -2 13437.5 810.665   2
   4  -9  -1 6272.36 540.634   2
   4  -9  -1 6378.25 1165.51   1
  -4  -9   1 6591.60 1400.00   2
   4  -9   0 25787.9 1761.19   1
  -4  -9   0 26184.8 1854.38   2
   4  -9   1 7104.18 1500.76   1
  -4  -9  -1 6430.32 1537.15   2
  -4  -9  -2 31107.2 2131.51   2
   4  -9   3 19966.8 930.685   0
  -4  -9  -3 21205.8 2009.34   2
  -4  -9  -4 15809.3 2003.37   2
  -4  -9  -5 10619.6 2048.75   2
  -4  -9  -6 3197.25 1879.74   2
  -4  -9  -7 3738.87 2182.09   2
  -4  -9  -8-738.492 2304.52   2
  -4  -9  -9 1236.11 2242.29   3
  -4  -9  -9 1132.56 2360.37   2
  -4  -9 -10 641.496 2563.15   2
  -4  -9 -11-848.839 2821.05   2
  -4  -9 -12 396.246 3150.80   2
   4  -8 -11-493.626 2007.91   3
  -4  -8  11-236.773 2312.65   2
   4  -8 -10 18731.7 2368.25   3
  -4  -8  10 15958.7 2520.00   2
   4  -8  -9 27060.9 2373.85   3
  -4  -8   9 28751.9 2541.42   2
   4  -8  -8 25090.5 2108.43   3
  -4  -8   8 23751.0 2242.41   2
   4  -8  -7 18546.8 1676.62   3
  -4  -8   7 17055.4 1877.72   2
   4  -8  -6 3249.53 1116.34   3
  -4  -8   6 2555.37 1501.21   2
   4  -8  -5 42004.8 1648.73   3
  -4  -8   5 46086.1 2158.85   2
   4  -8  -4 32677.9 998.075   1
   4  -8  -4 32707.8 1208.26   3
  -4  -8   4 33094.3 1915.95   2
   4  -8  -4 33161.2 1300.33   2
   4  -8  -3 688.156 678.077   1
  -4  -8   3 712.245 1182.50   2
   4  -8  -3 1129.35 647.527   2
   4  -8  -2 8008.50 642.362   2
  -4  -8   2 8141.68 1235.17   2
   4  -8  -2 7413.38 953.527   1
   4  -8  -1 24374.3 617.078   2
   4  -8  -1 24158.5 1421.17   1
   4  -8   0 714.383 1006.47   1
  -4  -8   0 763.454 1181.59   2
  -4  -8  -1 12866.4 1471.62   2
   4  -8   1 11988.3 1450.05   1
   4  -8   2 1048.76 309.242   0
  -4  -8  -2 580.696 1355.70   2
   4  -8   3 323.498 633.321   0
  -4  -8  -3 812.272 1525.01   2
   4  -8   4 1768.20 908.340   0
  -4  -8  -4 2340.20 1584.90   2
  -4  -8  -5 1060.08 1703.52   2
   4  -8   5 1980.20 1063.17   0
   4  -8   6 5030.58 1354.68   0
  -4  -8  -6 4716.73 1864.75   2
   4  -8   7 13514.1 1806.23   0
  -4  -8  -7 16907.7 2457.68   2
  -4  -8  -8 3974.39 2306.63   2
  -4  -8  -9 789.895 2359.56   3
  -4  -8  -9 1207.67 2298.12   2
  -4  -8 -10-388.447 2541.44   2
  -4  -8 -11 206.706 2833.95   2
  -4  -8 -12 1194.18 2983.48   2
  -4  -7  11 9068.43 2384.82   2
   4  -7 -11 8048.21 2278.71   3
   4  -7 -10 3637.08 1877.01   3
  -4  -7  10 3009.20 2159.01   2
   4  -7  -9 4606.52 1790.12   3
  -4  -7   9 5231.17 1915.99   2
   4  -7  -8 2360.77 1457.16   3
  -4  -7   8 2731.55 1701.78   2
   4  -7  -7 11904.1 1484.32   3
  -4  -7   7 9626.23 1652.39   2
   4  -7  -6 32024.7 1738.74   3
  -4  -7   6 30819.1 2002.57   2
   4  -7  -5 1682.21 292.762   1
   4  -7  -5 2596.92 868.021   3
  -4  -7   5 1382.29 1122.33   2
   4  -7  -5 2181.30 271.934   1
  -4  -7   4 113698. 2875.06   2
   4  -7  -4 114859. 1514.32   1
   4  -7  -3 44351.5 1185.48   2
   4  -7  -3 45427.2 1225.40   1
   4  -7  -2 81063.0 1200.43   2
   4  -7  -2 79443.0 1790.81   1
  -4  -7   1 74232.7 2293.93   2
   4  -7  -1 80761.0 2031.54   1
  -4  -7   0 35279.8 1794.94   2
   4  -7   0 35809.3 1628.27   1
  -4  -7  -1 16414.6 1586.99   2
   4  -7   1 17686.6 1497.70   1
  -4  -7  -2 41678.6 2034.72   2
   4  -7   2 41212.9 910.980   0
   4  -7   3 56732.5 1531.59   0
  -4  -7  -3 60625.3 2486.07   2
   4  -7   4 12010.0 1196.18   0
  -4  -7  -4 14034.0 1779.83   2
  -4  -7  -5 3033.32 1595.95   2
   4  -7   5 2697.41 1099.28   0
  -4  -7  -6 5492.36 1919.97   2
   4  -7   6 6437.99 1353.48   0
   4  -7   7 1820.80 1434.58   0
  -4  -7  -7 2056.11 1912.10   2
  -4  -7  -8 3237.97 1699.40   3
  -4  -7  -8 4713.09 2157.85   2
   4  -7   8 4217.20 1703.84   0
  -4  -7  -9 1227.57 2274.24   3
  -4  -7  -9-570.876 2300.51   2
  -4  -7 -10-228.669 2159.37   3
  -4  -7 -10 927.402 2467.44   2
  -4  -7 -11-381.404 2682.59   2
  -4  -7 -12 790.760 2900.14   2
  -4  -7 -13-74.9834 3283.68   2
  -4  -6  11 520.900 2126.33   2
   4  -6 -10 2086.43 1849.10   3
  -4  -6  10 1951.94 2058.03   2
   4  -6  -9 11434.7 1877.55   3
  -4  -6   9 11026.3 1997.27   2
   4  -6  -8 8356.23 1651.77   3
  -4  -6   8 7096.48 1671.82   2
   4  -6  -8 7560.02 438.624   1
   4  -6  -7 14559.4 1574.45   3
  -4  -6   7 16006.5 1817.53   2
   4  -6  -7 16081.2 509.451   1
   4  -6  -6 35344.7 830.200   1
   4  -6  -6 33785.3 1719.88   3
  -4  -6   6 36636.6 1920.88   2
  -4  -6   5 31938.8 1729.93   2
   4  -6  -5 35050.6 728.874   1
   4  -6  -5 33188.1 820.311   1
  -4  -6   4 122346. 2836.33   2
   4  -6  -4 129871. 1573.80   1
  -4  -6   3 113323. 2615.15   2
   4  -6  -3 115857. 1743.86   1
   4  -6  -2 72236.5 1034.86   2
   4  -6  -2 67569.4 1570.36   1
   4  -6  -1 1106.39 717.004   1
  -4  -6   1 1699.77 970.180   2
   4  -6   0 5557.78 950.456   1
  -4  -6   0 5302.50 1185.49   2
  -4  -6  -1 57342.2 2047.55   2
   4  -6   1 61705.8 2089.61   1
  -4  -6  -2 53089.3 2141.78   2
   4  -6   2 55594.6 1173.13   0
   4  -6   2 50425.6 2167.54   1
  -4  -6  -3 30279.2 1927.70   2
   4  -6   3 30123.9 1256.62   0
   4  -6   4 23679.4 1439.24   0
  -4  -6  -4 25168.8 1953.18   2
   4  -6   5 2897.54 1188.41   0
  -4  -6  -5 3260.35 1625.28   2
   4  -6   6 4608.31 1355.59   0
  -4  -6  -6 3908.12 1784.79   2
   4  -6   7 1749.64 1415.57   0
  -4  -6  -7 822.365 1799.52   2
  -4  -6  -8 3284.13 2049.17   3
  -4  -6  -8 4048.04 2095.19   2
   4  -6   8 2762.69 1775.10   0
  -4  -6  -9 2387.00 1899.56   3
   4  -6   9 2210.45 1874.71   0
  -4  -6  -9 1717.90 2269.10   2
  -4  -6 -10 2250.05 2540.16   3
   4  -6  10-323.790 2134.73   0
  -4  -6 -10 372.157 2377.41   2
  -4  -6 -11 1313.72 2711.93   2
  -4  -6 -13 1263.88 3290.07   2
  -4  -5  10 11136.1 2138.71   2
  -4  -5   9 4123.01 1784.09   2
  -4  -5   8 32769.3 2205.01   2
   4  -5  -8 34068.3 2090.93   3
   4  -5  -8 35835.8 1189.63   1
   4  -5  -7 78563.9 1624.47   1
  -4  -5   7 70564.5 2621.65   2
  -4  -5   6 21201.0 1657.39   2
   4  -5  -6 22913.9 997.764   1
   4  -5  -5 13386.9 712.639   1
  -4  -5   5 11274.2 1284.19   2
  -4  -5   4 11304.5 1233.22   2
  -4  -5   3 246779. 3530.37   2
  -4  -5   2 181832. 2985.91   2
   4  -5  -2 196692. 2404.60   1
  -4  -5   1 105299. 2364.90   2
   4  -5  -1 120670. 2140.58   1
  -4  -5   0 73906.2 2062.54   2
   4  -5   0 80680.2 1977.13   1
   4  -5   1 18096.0 487.078   0
  -4  -5  -1 16959.1 1374.09   2
   4  -5   1 19425.8 1295.96   1
  -4  -5  -2 25252.9 1600.50   2
   4  -5   2 29803.3 1025.50   0
   4  -5   2 27174.0 1647.45   1
  -4  -5  -3 22750.8 1702.72   2
   4  -5   3 25683.0 1263.86   0
   4  -5   4 7023.32 1121.02   0
  -4  -5  -4 7129.84 1548.42   2
   4  -5   5 21116.9 1593.90   0
  -4  -5  -5 23626.6 2042.25   2
  -4  -5  -6 416.999 1581.80   2
   4  -5   6 997.419 1336.59   0
  -4  -5  -7 891.889 1818.40   2
   4  -5   7 720.531 1463.86   0
  -4  -5  -8 4937.44 1890.42   3
   4  -5   8 4155.25 1846.15   0
  -4  -5  -8 3909.25 2060.76   2
  -4  -5  -9 520.458 2205.43   3
   4  -5   9 264.390 1883.70   0
  -4  -5  -9-243.642 2176.37   2
  -4  -5 -10 260.373 2274.72   3
   4  -5  10 770.150 2108.06   0
  -4  -5 -10 1634.74 2365.71   2
   4  -5  11-453.915 2546.83   0
  -4  -5 -11 622.562 2746.94   2
  -4  -4  10 9645.12 1936.79   2
  -4  -4   9 5669.97 1850.35   2
   4  -4  -9 5439.13 1000.29   1
   4  -4  -8 10737.0 1138.04   1
  -4  -4   8 9170.46 1609.52   2
   4  -4  -7 19748.5 1229.03   1
  -4  -4   7 20465.0 1767.01   2
   4  -4  -6 40034.4 1361.03   1
  -4  -4   6 34956.5 1842.66   2
   4  -4  -5 28432.2 1007.08   1
  -4  -4   5 28616.4 1515.75   2
  -4  -4   4 34819.7 1548.47   2
  -4  -4   3 70979.9 1937.20   2
  -4  -4   2 218046. 3048.90   2
  -4  -4   1 16687.3 1187.98   2
   4  -4  -1 17051.2 943.526   1
  -4  -4   0 62527.4 1836.36   2
   4  -4   0 67295.0 1763.35   1
   4  -4   1 54013.1 995.643   0
  -4  -4  -1 49666.7 1774.45   2
   4  -4   1 53355.5 1756.03   1
  -4  -4  -2 85872.0 2324.45   2
   4  -4   2 83699.0 2362.90   1
  -4  -4  -3 66105.6 2238.77   2
   4  -4   3 70110.5 1893.32   0
  -4  -4  -4 33418.1 1957.04   2
   4  -4   4 33288.1 1636.95   0
   4  -4   5 21989.3 1637.56   0
  -4  -4  -5 19323.9 1847.04   2
   4  -4   6 6193.77 1537.71   0
  -4  -4  -6 8584.05 1744.47   2
  -4  -4  -7 2412.20 1664.34   3
   4  -4   7 2804.50 1567.97   0
  -4  -4  -7 2890.60 1741.22   2
  -4  -4  -8 1486.07 1534.93   3
   4  -4   8 663.062 1603.37   0
  -4  -4  -8 1190.71 1898.97   2
  -4  -4  -9 1389.20 2258.75   3
   4  -4   9 2436.24 1884.99   0
  -4  -4  -9 2233.68 2233.35   2
   4  -4  10 898.738 2189.69   0
  -4  -4 -10-410.362 2414.39   2
  -4  -4 -10 1373.23 2514.33   3
   4  -4  11 221.995 2468.62   0
  -4  -4 -12 136.346 2746.50   2
  -4  -4 -13 245.233 3068.62   2
   4  -3 -10 13319.5 1372.39   1
  -4  -3   9 1938.89 1558.81   2
   4  -3  -9 2219.52 1129.77   1
   4  -3  -8 22406.0 1489.50   1
  -4  -3   8 19441.4 1874.35   2
   4  -3  -7 90169.6 2274.72   1
  -4  -3   7 84986.0 2698.86   2
   4  -3  -6 76910.3 1883.40   1
  -4  -3   6 73004.8 2291.55   2
   4  -3  -5 40385.6 1223.51   1
  -4  -3   5 37567.9 1603.33   2
  -4  -3   4 7767.95 990.994   2
  -4  -3   3 133973. 2428.50   2
  -4  -3   2 19120.1 1104.33   2
   4  -3  -2 19146.3 702.638   0
  -4  -3   1 51595.9 1555.59   2
   4  -3  -1 55716.1 889.951   0
   4  -3   0 73168.5 1070.54   0
   4  -3   0 75718.7 1792.95   1
   4  -3   1 9443.79 647.141   0
  -4  -3  -1 9443.79 1030.48   2
   4  -3   1 11390.5 1060.82   1
  -4  -3  -2 24006.5 1427.67   2
   4  -3   2 23980.8 1087.89   0
   4  -3   2 24276.4 1457.37   1
  -4  -3  -3 60855.5 2062.81   2
   4  -3   3 60676.6 1840.62   0
  -4  -3  -4 24307.5 1719.04   2
   4  -3   4 25513.2 1593.47   0
   4  -3   5 7841.95 1442.42   0
  -4  -3  -5 6250.82 1488.82   2
  -4  -3  -6 10302.6 1767.94   2
   4  -3   6 11641.3 1701.09   0
  -4  -3  -7 1483.13 1660.24   3
   4  -3   7 1019.03 1480.34   0
  -4  -3  -7 847.134 1626.90   2
  -4  -3  -8 3308.36 1706.07   3
   4  -3   8 2877.71 1751.26   0
  -4  -3  -8 5207.15 2078.03   2
  -4  -3  -9 2845.73 2220.65   3
   4  -3   9 3471.36 2067.52   0
  -4  -3  -9 3110.71 2184.79   2
  -4  -3 -10 2532.49 2354.93   3
   4  -3  10 4009.64 2166.55   0
  -4  -3 -10 3372.74 2310.16   2
  -4  -3 -11 405.965 2512.37   2
   4  -3  11-88.3366 2512.54   0
   4  -3  12-124.835 2622.88   0
  -4  -3 -12 408.153 2752.25   2
  -4  -3 -13 2183.33 2991.21   2
   4  -2 -10 3206.88 1267.57   1
   4  -2  -9 26183.8 1864.09   1
   4  -2  -8 36499.7 1900.77   1
  -4  -2   8 32806.7 2178.71   2
   4  -2  -7 14088.7 1392.03   1
  -4  -2   7 13653.9 1560.60   2
   4  -2  -6 64310.2 1863.35   1
  -4  -2   6 58237.5 2087.40   2
  -4  -2   5 87947.2 2197.65   2
   4  -2  -5 95430.5 1838.95   1
  -4  -2   4 56665.1 1688.34   2
   4  -2  -4 58558.2 1598.31   0
  -4  -2   3 24937.9 1202.40   2
   4  -2  -3 26813.2 1006.90   0
  -4  -2   2 12495.9 936.472   2
   4  -2  -2 11709.8 658.925   0
  -4  -2   1 27178.1 1174.21   2
   4  -2  -1 29856.3 838.422   0
  -4  -2   0 14129.9 1026.62   2
   4  -2   0 15136.5 711.093   0
   4  -2   1 41237.3 1169.92   0
  -4  -2  -1 40045.1 1455.95   2
   4  -2   1 40882.1 1521.82   1
   4  -2   2 7466.50 1051.68   1
   4  -2   2 8576.22 877.414   0
  -4  -2  -2 8704.75 1085.11   2
  -4  -2  -3 15855.9 1321.21   2
   4  -2   3 16532.9 1254.01   0
   4  -2   3 16233.2 1457.16   1
  -4  -2  -4 19180.2 1554.35   2
   4  -2   4 21390.0 1546.98   0
  -4  -2  -5 26955.9 1883.51   2
   4  -2   5 29191.6 1974.15   0
  -4  -2  -6 52305.4 2403.41   3
  -4  -2  -6 50092.2 2557.63   2
   4  -2   6 51657.6 2524.76   0
  -4  -2  -7 1948.88 1384.74   3
   4  -2   7 1542.71 1583.33   0
  -4  -2  -7 1000.98 1664.88   2
  -4  -2  -8 403.394 1805.62   3
   4  -2   8 126.280 1786.15   0
  -4  -2  -8-64.3565 1849.75   2
   4  -2   9 2833.46 2074.17   0
  -4  -2  -9 1718.82 2228.83   3
  -4  -2  -9 2060.68 2127.25   2
  -4  -2 -10-202.517 2450.43   3
  -4  -2 -10 135.202 2274.73   2
   4  -2  10-462.442 2261.29   0
  -4  -2 -11 722.065 2349.37   3
   4  -2  11 1146.16 2490.40   0
  -4  -2 -11 580.837 2494.44   2
   4  -2  12 568.677 2773.92   0
  -4  -2 -12-479.988 2674.83   2
   4  -2  13-277.381 2878.20   0
  -4  -2 -13-242.791 3036.00   2
   4  -1 -10 10207.7 1670.34   1
   4  -1  -9 5919.61 1416.93   1
   4  -1  -8 11137.8 1556.85   1
  -4  -1   8 11021.4 1536.43   2
  -4  -1   7 3275.71 1306.62   2
   4  -1  -7 3814.33 1267.66   1
   4  -1  -6 55582.5 1848.72   1
  -4  -1   6 51938.2 1928.53   2
  -4  -1   5 4573.95 980.537   2
   4  -1  -5 3852.05 942.404   0
   4  -1  -5 4606.41 851.465   1
  -4  -1   4 18030.2 1079.38   2
   4  -1  -4 16568.6 1008.45   0
  -4  -1   3 169552. 2400.04   2
   4  -1  -3 179247. 2350.05   0
  -4  -1   2 90631.0 1720.18   2
   4  -1  -2 94164.6 1580.47   0
   4  -1  -1 271807. 2523.15   0
  -4  -1   1 250989. 2656.53   2
  -4  -1   0 430361. 3523.44   2
   4  -1   0 437576. 3306.53   0
   4  -1   1 80083.1 1656.99   0
  -4  -1  -1 82432.6 1795.55   2
   4  -1   1 83721.1 1975.10   1
   4  -1   2 1128.56 896.284   1
  -4  -1  -2 1204.22 811.357   2
   4  -1   2 1563.45 785.544   0
  -4  -1  -3 11138.7 1219.30   2
   4  -1   3 14108.4 1235.08   0
   4  -1   3 12365.6 1341.88   1
   4  -1   4 9573.29 1329.18   0
  -4  -1  -4 9748.64 1317.63   2
  -4  -1  -5 15719.2 1680.74   2
   4  -1   5 18125.9 1683.92   0
  -4  -1  -6 6653.89 1550.08   3
  -4  -1  -6 5550.59 1636.33   2
   4  -1   6 7422.58 1708.89   0
  -4  -1  -7 3737.45 1584.82   3
  -4  -1  -7 5088.31 1690.27   2
   4  -1   7 5514.74 1745.54   0
  -4  -1  -8 3902.82 1641.83   3
  -4  -1  -8 4420.72 1930.07   2
   4  -1   8 5485.14 1949.05   0
  -4  -1  -9 1241.02 1927.53   3
  -4  -1  -9 966.714 2022.82   2
   4  -1   9 1159.64 2027.43   0
  -4  -1 -10 410.208 2334.46   3
   4  -1  10-557.703 2239.09   0
  -4  -1 -10 275.010 2239.22   2
  -4  -1 -11 2775.63 2318.58   3
   4  -1  11 2544.24 2645.86   0
  -4  -1 -11 1286.12 2515.48   2
   4  -1  12-649.466 2777.03   0
  -4  -1 -12 1609.65 2767.02   2
   4  -1  13 1615.73 3080.23   0
  -4  -1 -13-1015.14 2785.13   2
   4   0 -11-665.276 1454.90   1
   4   0 -10 3420.85 1617.06   1
   4   0  -9 3364.78 1567.17   1
   4   0  -8 1889.12 1354.99   1
   4   0  -7 1559.82 1228.81   1
  -4   0   7 1385.49 1182.57   2
   4   0  -6 142215. 2893.23   1
  -4   0   6 137085. 2873.82   2
  -4   0   5 233123. 3295.14   2
   4   0  -5 241541. 3160.28   1
   4   0  -5 242000. 3448.02   0
   4   0  -4 133554. 2355.21   0
  -4   0   4 128606. 2243.01   2
  -4   0   3 125056. 1949.68   2
   4   0  -3 119410. 2050.06   0
  -4   0   2 67536.4 1391.93   2
   4   0  -2 68195.1 1481.62   0
  -4   0   1 68412.8 1321.95   2
   4   0  -1 71413.0 1487.34   0
  -4   0   0 43871.7 1178.74   2
   4   0   0 45368.8 1306.08   0
   4   0   1 416.172 708.438   0
  -4   0  -1 224.292 671.320   2
   4   0   2 25022.2 1301.92   0
  -4   0  -2 22062.5 1145.27   2
   4   0   2 21170.2 1241.63   1
  -4   0  -3 40764.0 1623.04   2
   4   0   3 42090.4 1797.45   0
   4   0   3 42232.8 1787.67   1
   4   0   4 5799.21 1256.59   0
  -4   0  -4 5546.79 1201.83   2
  -4   0  -5 19881.4 1578.09   3
  -4   0  -5 21742.5 1726.32   2
   4   0   5 22683.5 1881.11   0
  -4   0  -6 36567.5 2177.08   3
  -4   0  -6 32826.0 2116.03   2
   4   0   6 32006.8 2316.00   0
  -4   0  -7-411.079 1509.31   3
   4   0   7-328.131 1575.83   0
  -4   0  -7-61.3049 1628.36   2
  -4   0  -8 2718.71 1807.82   3
   4   0   8 5.11179 1775.87   0
  -4   0  -8-254.156 1784.48   2
  -4   0  -9 2335.50 2011.79   3
   4   0   9 1784.09 2127.15   0
  -4   0  -9 4132.09 2027.57   2
  -4   0 -10 878.538 2120.21   3
   4   0  10-619.423 2322.03   0
  -4   0 -10-280.759 2140.46   2
  -4   0 -11 428.446 2420.03   3
   4   0  11 1591.79 2534.89   0
  -4   0 -11 1512.06 2502.78   2
   4   0  12 92.0510 2777.54   0
  -4   0 -12 3108.01 2778.27   2
   4   0  13-669.487 3011.53   0
   4   1 -11 11725.3 1975.69   1
   4   1 -10 12627.0 2015.08   1
   4   1  -9 4652.24 1660.80   1
   4   1  -8 13655.8 1696.76   1
   4   1  -7 2958.35 1333.47   1
   4   1  -6 46953.3 1954.04   1
  -4   1   6 49830.2 1846.38   2
   4   1  -6 49198.4 1976.62   0
  -4   1   5 3880.20 973.220   2
   4   1  -5 3930.47 960.034   1
   4   1  -5 4021.94 898.722   0
  -4   1   4 16227.1 1002.00   2
   4   1  -4 17180.5 1075.29   0
  -4   1   3 181325. 2257.45   2
   4   1  -3 187825. 2639.63   0
  -4   1   2 83200.1 1365.81   2
   4   1  -2 84729.7 1750.22   0
  -4   1   1 282801. 2239.35   2
   4   1  -1 271558. 2972.86   0
  -4   1   0 436852. 2842.38   2
   4   1   0 428943. 3841.74   0
   4   1   1 81599.1 1945.34   0
  -4   1  -1 80261.4 1472.80   2
   4   1   2 1370.58 862.051   0
  -4   1  -2 1202.68 680.660   2
   4   1   3 16293.3 1360.59   0
  -4   1  -3 15633.5 1146.91   2
   4   1   3 15011.3 1273.46   1
   4   1   4 10416.6 1423.74   0
  -4   1  -4 10773.7 1259.88   2
  -4   1  -4 9427.62 1117.91   3
  -4   1  -5 15134.7 1483.39   3
  -4   1  -5 15346.9 1555.33   2
   4   1   5 15614.7 1709.95   0
  -4   1  -6 6617.91 1402.34   3
   4   1   6 8112.74 1769.73   0
  -4   1  -6 5558.89 1507.38   2
  -4   1  -7 4971.73 1467.15   3
   4   1   7 4806.29 1672.67   0
  -4   1  -7 3646.15 1536.83   2
  -4   1  -8 4717.65 1887.95   3
   4   1   8 5631.12 1946.03   0
  -4   1  -8 4958.83 1795.72   2
  -4   1  -9 1300.50 1734.35   3
   4   1   9 233.552 2053.84   0
  -4   1  -9 166.038 1893.00   2
  -4   1 -10 1812.85 2178.32   3
   4   1  10-797.825 2245.07   0
  -4   1 -10 1293.17 2142.09   2
  -4   1 -11-669.435 2558.51   3
   4   1  11 2202.63 2534.02   0
  -4   1 -11 2261.99 2386.67   2
   4   1  13 1074.22 2929.90   0
   4   2 -12 4828.96 1882.97   1
   4   2 -11 5484.26 1876.66   1
   4   2 -10 2215.34 1727.54   1
   4   2  -9 30005.6 2340.36   1
   4   2  -8 38405.8 2290.71   1
   4   2  -7 14288.0 1664.70   1
   4   2  -7 14241.0 1487.70   0
   4   2  -6 64918.2 2278.20   1
   4   2  -6 62634.1 2170.65   0
   4   2  -5 99440.7 2342.71   1
   4   2  -5 95368.9 2328.05   0
  -4   2   4 59377.3 1440.30   3
  -4   2   4 61215.5 1571.59   2
   4   2  -4 57003.1 1754.89   0
  -4   2   3 23034.5 949.375   2
   4   2  -3 23905.8 1192.11   0
  -4   2   2 16708.2 677.552   2
   4   2  -2 15757.8 992.348   0
  -4   2   1 22550.4 607.798   2
   4   2  -1 22708.4 1143.74   0
  -4   2   0 14745.4 545.320   2
   4   2   0 14810.2 1034.99   0
   4   2   1 36127.4 1469.84   0
  -4   2  -1 36004.4 940.457   2
   4   2   2 7763.20 1059.63   0
  -4   2  -2 7368.82 752.803   2
  -4   2  -3 16276.7 1067.72   3
   4   2   3 19319.8 1512.38   0
  -4   2  -3 16327.2 1099.34   2
   4   2   3 17554.1 1340.33   1
  -4   2  -4 19948.9 1333.28   3
   4   2   4 22064.8 1711.68   0
  -4   2  -4 20584.3 1369.89   2
  -4   2  -5 28768.2 1712.12   3
   4   2   5 29987.1 2077.46   0
  -4   2  -6 47175.1 2232.21   3
   4   2   6 52589.8 2670.25   0
  -4   2  -7 1613.82 1585.86   3
   4   2   7 2419.24 1618.82   0
  -4   2  -8 1752.84 1705.10   3
   4   2   8 484.685 1789.47   0
  -4   2  -9 1966.11 1689.18   3
   4   2   9 3034.59 2046.55   0
  -4   2  -9 1546.34 1811.98   2
  -4   2 -10 1510.28 1950.28   3
   4   2  10 352.350 2405.89   0
  -4   2 -10 1062.80 2153.80   2
  -4   2 -11 999.300 2113.22   3
   4   2  11 865.842 2612.38   0
  -4   2 -11-502.002 2276.00   2
   4   2  12 3822.61 2908.00   0
  -4   3  16 1328.56 2872.78   0
   4   3 -12 1398.58 1921.85   1
   4   3 -11 13961.4 2345.21   1
   4   3 -10 11898.8 2112.02   1
   4   3  -9 3943.55 1773.86   1
   4   3  -8 19282.5 2023.12   1
   4   3  -7 89651.5 2927.09   1
   4   3  -7 84684.5 2766.75   0
   4   3  -6 75756.4 2519.78   1
   4   3  -6 71804.5 2258.27   0
   4   3  -5 41557.6 1765.89   1
   4   3  -5 41960.5 1684.69   0
  -4   3   4 7456.11 673.964   3
   4   3  -4 8861.89 1046.43   0
  -4   3   3 138612. 1691.24   3
   4   3  -3 138831. 2506.27   0
   4   3  -2 20134.0 1175.55   0
   4   3  -1 62577.3 1784.17   0
  -4   3   1 58813.1 662.893   2
   4   3   0 68698.6 1871.32   0
  -4   3  -1 7366.77 452.913   2
   4   3   1 8387.55 1084.16   0
  -4   3  -2 23894.1 1007.43   3
  -4   3  -2 24297.1 945.746   2
   4   3   2 26059.3 1493.23   0
  -4   3  -3 62287.9 1705.57   3
  -4   3  -3 64880.6 1653.57   2
  -4   3  -4 26187.1 1477.53   3
   4   3   4 27858.8 1888.91   0
  -4   3  -5 7943.20 1249.47   3
   4   3   5 10447.3 1666.33   0
  -4   3  -6 9655.65 1512.00   3
   4   3   6 10696.0 1889.36   0
  -4   3  -7 605.950 1464.31   3
   4   3   7 770.771 1603.11   0
  -4   3  -8 2593.44 1695.46   3
   4   3   8 4204.65 2036.28   0
  -4   3  -9 1840.29 1788.35   3
   4   3   9 1988.80 2108.74   0
  -4   3 -10 1274.36 1960.12   3
   4   3  10 3480.91 2339.49   0
  -4   3 -11 1565.44 2325.79   3
   4   3  11 2305.49 2574.47   0
   4   3  12 659.258 2722.23   0
   4   3  13 39.4800 3223.88   0
  -4   4  16 509.217 2861.04   0
   4   4 -12 1217.29 1984.83   1
   4   4 -11 1714.70 1937.87   1
   4   4 -10 12138.3 2174.57   1
   4   4  -9 4556.97 1786.02   1
   4   4  -8 12894.4 1993.30   1
   4   4  -8 12109.8 1653.83   0
   4   4  -7 18553.5 1965.66   1
   4   4  -7 15072.7 1566.78   0
   4   4  -6 35017.8 2010.79   1
   4   4  -6 31460.5 1720.80   0
   4   4  -5 28161.4 1695.38   1
   4   4  -5 26312.4 1504.46   0
  -4   4   4 34144.5 999.694   3
   4   4  -4 37338.2 1654.60   1
   4   4  -4 36041.4 1621.14   0
  -4   4   3 72807.3 1138.08   3
   4   4  -3 77052.3 2021.70   0
  -4   4   2 221141. 1423.65   3
   4   4  -2 235959. 3356.38   0
   4   4  -1 14876.3 1205.14   0
  -4   4   0 62440.2 870.349   3
   4   4   0 66137.0 1970.37   0
   4   4   1 58926.9 1973.19   0
  -4   4  -1 59092.0 1155.73   3
  -4   4  -2 100773. 1788.82   3
   4   4   2 100646. 2591.93   0
  -4   4  -2 97390.5 1461.96   2
  -4   4  -3 67103.5 1754.96   3
   4   4   3 69958.9 2387.94   0
  -4   4  -4 35943.1 1635.39   3
   4   4   4 39596.6 2145.64   0
  -4   4  -5 19439.2 1551.36   3
   4   4   5 19275.5 2002.61   0
  -4   4  -6 6646.20 1485.18   3
   4   4   6 6060.23 1778.32   0
  -4   4  -7 3263.71 1447.72   3
   4   4   7 2839.33 1745.19   0
  -4   4  -8 1248.43 1642.00   3
   4   4   8 1075.10 1948.24   0
   4   4   9 2009.63 2279.15   0
  -4   4  -9 2706.83 1926.21   3
  -4   4 -10-409.959 1942.45   3
   4   4  10 703.696 2202.53   0
   4   4  11 2081.34 2785.58   0
   4   4  12 1327.86 2899.15   0
   4   4  13-1095.50 2968.38   0
  -4   5  16 1870.28 2930.32   0
  -4   5  15 16.8172 2417.82   0
   4   5 -11-438.316 2095.51   1
   4   5 -10 11512.1 2141.61   1
   4   5  -9 4125.48 1831.77   1
   4   5  -8 35546.3 2573.25   1
   4   5  -8 32696.0 2284.76   0
   4   5  -7 68458.6 2824.55   1
   4   5  -7 70200.6 2628.82   0
   4   5  -6 25623.1 1955.06   1
   4   5  -6 23588.1 1614.31   0
   4   5  -5 14525.0 1460.68   1
   4   5  -5 12589.9 1283.93   0
   4   5  -4 16413.5 1383.27   1
   4   5  -4 15434.7 1228.30   0
   4   5  -3 264454. 3713.68   0
   4   5  -2 201381. 3260.23   0
   4   5  -1 112708. 2561.29   0
  -4   5   0 67421.0 768.323   3
   4   5   0 73522.6 2118.85   0
  -4   5  -1 18061.9 713.467   3
   4   5   1 20376.7 1431.53   0
  -4   5  -2 31385.8 1134.50   3
   4   5   2 31505.8 1752.68   0
  -4   5  -2 32140.1 856.849   2
  -4   5  -3 27138.0 1259.80   3
   4   5   3 30061.8 1860.98   0
   4   5   4 6659.79 1469.25   0
  -4   5  -4 8581.49 1151.32   3
  -4   5  -5 27874.7 1679.69   3
   4   5   5 23979.5 2086.75   0
   4   5   6-312.235 1648.13   0
  -4   5  -6-207.814 1269.70   3
   4   5   7 1184.74 1736.03   0
  -4   5  -7 1065.81 1434.07   3
  -4   5  -8 3805.19 1744.23   3
   4   5   8 2819.75 2046.88   0
  -4   5  -9-535.966 1810.17   3
   4   5   9 1017.15 2186.13   0
   4   5  10 2238.63 2432.49   0
   4   5  11 1234.83 2572.58   0
   4   5  12-443.348 2798.76   0
   4   5  13-692.350 3134.05   0
  -4   6  16 69.4020 2840.85   0
  -4   6  15 1688.04 2625.80   0
  -4   6  14-33.0704 2221.22   0
   4   6 -11 706.750 2011.30   1
   4   6 -10 1733.31 1878.00   1
   4   6  -9 11616.0 2143.33   1
   4   6  -8 9037.49 2010.27   1
   4   6  -8 9876.70 1724.53   0
   4   6  -7 14981.0 2019.73   1
   4   6  -7 13900.9 1537.91   0
   4   6  -6 33469.6 2206.68   1
   4   6  -6 35845.2 1899.54   0
   4   6  -5 27598.8 1902.08   1
   4   6  -5 28083.8 1584.33   0
   4   6  -4 128266. 2895.45   1
   4   6  -4 128873. 2918.57   0
   4   6  -3 116412. 2691.90   0
   4   6  -2 70560.0 2172.88   0
  -4   6   2 75275.8 929.016   0
   4   6  -1-60.5598 1021.41   0
   4   6   0 6781.47 1128.98   0
   4   6   1 61788.3 2260.23   0
  -4   6  -2 60937.6 1386.87   3
   4   6   2 64330.4 2372.66   0
  -4   6  -3 29303.7 1303.01   3
   4   6   3 32599.9 2004.91   0
  -4   6  -3 27402.0 1971.99   1
  -4   6  -4 24283.8 1424.94   3
   4   6   4 25581.4 1910.34   0
  -4   6  -4 22087.7 1848.48   1
  -4   6  -5 2465.82 1122.48   3
   4   6   5 1540.95 1382.27   0
  -4   6  -5 2543.80 1445.67   1
  -4   6  -6 4193.85 1332.27   3
  -4   6  -6 4662.09 1726.32   1
   4   6   6 4015.65 1657.91   0
   4   6   7 2505.63 1870.15   0
  -4   6  -7 1572.57 1371.21   3
   4   6   8 3583.13 2160.35   0
   4   6   9 1079.60 2145.24   0
   4   6  10 8.38469 2492.60   0
   4   6  11 666.260 2527.34   0
   4   6  12-903.614 2748.92   0
   4   6  13-37.4945 2837.07   0
  -4   7  14 3156.78 2493.03   0
  -4   7  13 1698.41 2344.36   0
  -4   7  12 4198.51 2027.32   0
   4   7 -10 2228.61 1980.42   1
   4   7  -9 8194.53 2199.28   1
   4   7  -9 5373.74 1841.11   0
   4   7  -8 1986.77 1712.89   1
   4   7  -8 2968.89 1508.01   0
   4   7  -7 10065.1 1822.18   1
   4   7  -7 10005.5 1431.01   0
   4   7  -6 38476.1 2271.18   1
   4   7  -6 35710.0 1915.27   0
   4   7  -5 2264.25 1436.52   1
   4   7  -5 2446.04 1172.65   0
   4   7  -4 124507. 3064.41   1
   4   7  -4 120443. 2875.49   0
  -4   7   3 49877.8 1143.72   0
   4   7  -3 48774.8 1931.80   1
   4   7  -3 48124.5 1968.20   0
  -4   7   2 84452.6 940.464   0
   4   7  -2 74868.4 2279.37   0
   4   7  -1 80231.3 2468.23   0
   4   7   0 34720.6 1780.17   0
   4   7   1 19330.5 1562.32   0
   4   7   2 45276.5 2202.82   0
  -4   7  -2 41121.7 2098.45   1
   4   7   3 62740.7 2606.26   0
  -4   7  -3 61244.6 2634.42   1
  -4   7  -4 12612.0 1788.83   1
   4   7   4 12705.3 1771.57   0
  -4   7  -5 2900.40 1670.33   1
   4   7   5 3221.47 1585.73   0
  -4   7  -6 6232.90 1863.27   1
   4   7   6 5590.58 1700.92   0
  -4   7  -7 2406.43 1963.01   1
   4   7   7 2506.21 1969.54   0
   4   7   8 4615.66 2185.25   0
   4   7   9-363.480 2071.12   0
   4   7  10 2053.18 2336.99   0
   4   7  11-98.0088 2615.38   0
   4   7  12 706.026 2752.79   0
   4   7  13-249.486 2985.37   0
  -4   8  15-595.611 2485.81   0
  -4   8  14 205.215 2417.14   0
  -4   8  13 614.174 2231.79   0
  -4   8  12 1800.89 1885.66   0
  -4   8  11-51.7713 1850.03   0
  -4   8  10 19124.9 2163.26   0
   4   8 -10 15273.1 2461.98   1
   4   8  -9 23382.3 2596.98   1
  -4   8   9 26490.6 2142.84   0
   4   8  -9 26518.2 2362.76   0
   4   8  -8 31546.6 2641.70   1
  -4   8   8 31006.6 1954.69   0
   4   8  -8 25951.3 2022.60   0
   4   8  -7 17428.3 2095.59   1
  -4   8   7 16795.3 1496.58   0
   4   8  -7 18471.3 1853.91   0
  -4   8   6 3521.49 1020.35   0
   4   8  -6 3349.77 1527.02   1
   4   8  -6 3700.81 1322.42   0
   4   8  -5 50028.2 2438.33   1
  -4   8   5 48950.5 1687.83   0
   4   8  -5 43332.1 2072.76   0
  -4   8   4 32682.5 1234.58   0
   4   8  -4 33938.6 2042.27   1
   4   8  -4 31215.4 1813.17   0
   4   8  -3 1111.24 1054.67   0
   4   8  -3 2265.01 1100.16   1
  -4   8   3 1273.90 521.090   0
  -4   8   2 7652.39 378.257   0
   4   8  -2 8343.11 1235.17   0
   4   8  -1 27928.7 1689.88   0
   4   8   0 1402.88 1035.79   0
   4   8   1 15100.7 1594.89   0
  -4   8  -1 13337.2 1401.02   1
  -4   8  -2 2313.67 1185.04   1
   4   8   2 1846.39 1391.70   0
  -4   8  -3 587.214 1278.71   1
   4   8   3 421.378 1436.21   0
  -4   8  -4 1985.76 1424.22   1
   4   8   4 2788.27 1587.91   0
  -4   8  -5 1996.98 1594.14   1
   4   8   5 1859.74 1655.72   0
  -4   8  -6 3854.99 1743.06   1
   4   8   6 4440.00 1713.38   0
   4   8   7 13136.3 2355.13   0
   4   8   8 5215.19 2228.17   0
   4   8   9 504.309 2019.15   0
   4   8  10-681.740 2325.43   0
   4   8  11-178.627 2701.17   0
  -4   9  14 1852.90 2361.83   0
  -4   9  13 5026.09 2407.06   0
  -4   9  12 3021.13 2073.12   0
  -4   9  11 1536.23 1721.30   0
  -4   9  10-379.314 1589.74   0
   4   9  -9 1216.03 1855.91   1
   4   9  -9 1269.34 1729.42   0
  -4   9   9 1648.84 1467.14   0
   4   9  -8 13673.1 2159.22   1
  -4   9   8 14527.0 1638.94   0
   4   9  -8 13982.5 1934.08   0
  -4   9   7 11650.6 1424.68   0
   4   9  -7 13637.3 1641.50   0
   4   9  -7 11401.0 2043.88   1
   4   9  -6 3427.77 1792.31   1
   4   9  -6 3583.73 1271.68   0
  -4   9   6 4249.99 1044.92   0
   4   9  -5 65138.4 2851.61   1
   4   9  -5 64721.1 2484.62   0
  -4   9   5 68358.6 1936.43   0
   4   9  -4 118618. 3264.78   1
  -4   9   4 123137. 2184.39   0
   4   9  -3 4584.88 1299.79   0
  -4   9   3 4691.51 595.534   0
   4   9  -3 4799.56 1348.21   1
   4   9  -2 12536.7 1376.26   0
  -4   9   2 13260.4 495.727   0
   4   9  -1 8319.46 1424.14   0
   4   9   0 31582.7 1874.57   0
  -4   9  -1 7916.15 1336.08   1
   4   9   1 8448.52 1479.48   0
   4   9   2 35028.3 2196.83   0
  -4   9  -2 30389.4 2082.82   1
   4   9   3 24481.5 2064.64   0
  -4   9  -3 20602.0 1978.36   1
   4   9   4 18699.8 2048.58   0
  -4   9  -4 16643.7 2029.18   1
  -4   9  -5 11564.4 1886.61   1
   4   9   5 9813.28 1929.24   0
  -4   9  -6 3340.63 1700.69   1
   4   9   6 3732.19 1866.36   0
   4   9   7 4672.62 2014.16   0
   4   9   8 882.478 2094.76   0
   4   9   9-214.658 2084.42   0
   4   9  10 877.157 2245.78   0
   4   9  11 619.885 2501.14   0
   4   9  12 418.672 2679.57   0
  -4  10  15-287.544 2608.75   0
  -4  10  14 177.141 2486.36   0
  -4  10  13 1472.11 2335.89   0
  -4  10  12 976.316 1931.52   0
  -4  10  11 315.495 1847.94   0
   4  10 -10 7466.38 1947.67   0
  -4  10  10 6495.09 1836.63   0
   4  10  -9 7557.90 2281.20   1
   4  10  -9 7896.34 1889.81   0
  -4  10   9 9630.78 1672.46   0
  -4  10   8 13299.8 1645.92   0
   4  10  -8 12013.3 2139.74   1
   4  10  -8 10877.9 1825.79   0
   4  10  -7 25075.0 2406.57   1
   4  10  -7 21937.8 1936.54   0
  -4  10   7 22448.9 1697.78   0
   4  10  -6 8776.95 1932.52   1
   4  10  -6 8393.61 1497.30   0
  -4  10   6 10375.6 1246.76   0
   4  10  -5 33854.0 2474.66   1
   4  10  -5 31045.4 1962.30   0
  -4  10   5 32521.7 1540.23   0
   4  10  -4 47541.7 2281.92   0
  -4  10   4 51917.1 1556.65   0
   4  10  -4 48986.5 2458.12   1
   4  10  -3 77065.4 2779.55   1
  -4  10   3 78528.0 1512.80   0
   4  10  -3 77131.9 2758.93   0
   4  10  -2 3732.53 1369.15   0
   4  10  -2 4519.41 1370.30   1
  -4  10   2 3327.17 425.282   0
   4  10  -1 15361.8 1788.40   0
   4  10   0 10498.9 1661.65   0
  -4  10   0 10842.9 1344.39   1
  -4  10  -1 62090.3 2517.22   1
   4  10   1 66453.5 2647.46   0
   4  10   2 27250.5 2172.57   0
  -4  10  -2 22258.3 1923.53   1
  -4  10  -3 733.849 1452.81   1
   4  10   3 3396.35 1634.97   0
   4  10   4 3785.92 1580.03   0
  -4  10  -4 4669.83 1722.53   1
  -4  10  -5-428.891 1641.82   1
   4  10   5 180.573 1639.57   0
   4  10   6-126.814 1809.20   0
   4  10   7 3456.17 2007.04   0
   4  10   8 2158.44 2189.28   0
   4  10   9 335.650 2052.74   0
   4  10  10 756.376 2218.29   0
   4  10  11-261.142 2465.02   0
   4  10  12-937.962 2917.07   0
  -4  11  15 701.523 2653.18   0
  -4  11  14-198.477 2621.51   0
  -4  11  13 572.562 2367.26   0
  -4  11  12 143.568 2184.09   0
  -4  11  11 1512.58 1862.74   0
  -4  11  10 2718.17 1778.34   0
   4  11 -10 2703.91 1855.45   0
  -4  11   9 9369.46 1821.45   0
   4  11  -9 6553.42 1929.48   0
  -4  11   8 808.781 1356.44   0
   4  11  -8-555.259 1960.19   1
   4  11  -8 940.942 1568.43   0
   4  11  -7 17047.6 2329.19   1
   4  11  -7 13513.2 1816.29   0
  -4  11   7 18324.8 1699.54   0
   4  11  -6 24043.8 2433.16   1
   4  11  -6 29727.2 2170.82   0
  -4  11   6 26176.7 1697.46   0
  -4  11   5 1352.83 952.207   0
   4  11  -5 2376.52 1696.70   1
   4  11  -5 3832.93 1446.24   0
   4  11  -4 27096.9 2192.58   1
  -4  11   4 26028.0 1251.92   0
   4  11  -4 28439.4 1901.01   0
   4  11  -3 11903.4 1706.84   1
  -4  11   3 10453.0 814.257   0
   4  11  -3 10128.9 1668.05   0
   4  11  -2 66833.3 2590.95   1
   4  11  -2 67284.8 2712.24   0
  -4  11   2 63724.4 1153.47   0
   4  11  -1 112242. 3072.55   1
   4  11  -1 111082. 3348.24   0
   4  11   0 15825.9 1870.94   0
  -4  11   0 13226.9 1496.53   1
  -4  11  -1 14019.4 1682.59   1
   4  11   1 16794.2 1964.49   0
   4  11   2 10697.7 1796.92   0
  -4  11  -2 7805.63 1615.68   1
  -4  11  -3 2915.29 1528.40   1
   4  11   3 2700.69 1666.58   0
  -4  11  -4 4741.54 1628.38   1
   4  11   4 5771.06 1632.33   0
  -4  11  -5 3220.92 1829.95   1
   4  11   5 3501.23 1633.68   0
   4  11   6 985.793 1857.51   0
   4  11   7 2288.25 1888.67   0
   4  11   8-574.372 2128.85   0
   4  11   9 1584.50 2059.76   0
   4  11  10 714.974 2454.65   0
   4  11  11-872.409 2557.53   0
  -4  12  14-206.069 2634.64   0
  -4  12  13 846.608 2469.39   0
  -4  12  11-107.692 1911.85   0
   4  12 -10 2488.63 1965.68   0
  -4  12  10 2584.09 1819.25   0
   4  12  -9 748.408 1802.48   0
  -4  12   9 1583.39 1651.53   0
  -4  12   8 180.677 1391.48   0
   4  12  -7 14258.5 2407.96   1
  -4  12   7 15112.1 1657.58   0
   4  12  -7 14169.1 1956.14   0
   4  12  -6 1369.48 1894.26   1
  -4  12   6 3262.85 1126.00   0
   4  12  -6 3622.64 1457.05   0
   4  12  -5 10629.0 1910.37   1
  -4  12   5 10667.4 1188.41   0
   4  12  -5 10128.9 1590.85   0
   4  12  -4 39563.1 2614.70   1
  -4  12   4 39032.8 1470.14   0
   4  12  -4 40078.0 2250.07   0
  -4  12   3 18588.1 1008.22   0
   4  12  -3 17499.7 2027.28   1
   4  12  -3 19663.7 1945.88   0
   4  12  -2 24197.6 2129.31   0
   4  12  -2 24135.6 2017.03   1
   4  12  -1 3555.03 1408.57   1
   4  12  -1 3663.76 1610.20   0
  -4  12   0 3311.30 1298.79   1
   4  12   0 2407.69 1425.92   0
  -4  12  -1 30744.4 2133.04   1
   4  12   1 34504.1 2286.48   0
  -4  12  -2 5066.28 1552.76   1
   4  12   2 7145.84 1579.80   0
   4  12   3 5293.00 1804.08   0
  -4  12  -3 5727.97 1765.05   1
   4  12   4 9331.60 1836.04   0
  -4  12  -4 11465.3 2082.61   1
  -4  12  -5 3832.92 1802.92   1
   4  12   5 5682.41 1806.51   0
   4  12   6 1730.80 1803.89   0
   4  12   7-430.194 1844.21   0
   4  12   8 1502.80 2008.37   0
   4  12   9 170.538 2195.50   0
   4  12  10-262.702 2499.53   0
   4  12  11 427.566 2610.29   0
  -4  13  14 1337.39 2613.57   0
  -4  13  13 368.532 2512.33   0
  -4  13  12 1247.94 2171.38   0
  -4  13  11 2071.86 2000.57   0
  -4  13  10 7130.11 1975.70   0
   4  13 -10 4934.69 2204.30   0
  -4  13   9 7309.14 1855.57   0
   4  13  -9 4999.09 1918.04   0
  -4  13   8 12272.2 1806.15   0
   4  13  -8 12428.4 1982.36   0
  -4  13   7 9680.60 1530.78   0
   4  13  -7 13626.0 2420.69   1
   4  13  -7 10246.9 1830.95   0
   4  13  -6 2074.95 1888.22   1
   4  13  -6 4573.67 1635.81   0
  -4  13   6 3618.52 1180.06   0
   4  13  -5 7309.09 1845.19   1
  -4  13   5 7977.03 1155.32   0
   4  13  -5 9244.73 1575.37   0
  -4  13   4 20164.3 1217.49   0
   4  13  -4 19769.5 1881.63   0
   4  13  -4 17226.2 2165.79   1
   4  13  -3 16509.5 1988.02   1
   4  13  -3 16808.8 1830.67   0
   4  13  -2 6998.00 1644.05   0
   4  13  -2 5704.46 1677.33   1
   4  13  -1 8147.65 1577.61   1
   4  13  -1 7186.34 1662.30   0
  -4  13   1 7540.41 1305.67   1
  -4  13   0 2567.47 1204.80   1
   4  13   0 2896.20 1378.46   1
   4  13   0 2948.69 1660.99   0
  -4  13  -1 6447.36 1500.87   1
   4  13   1 6241.98 1580.54   0
  -4  13  -2 1664.34 1522.24   1
   4  13   2 2297.69 1543.43   0
   4  13   3 4090.17 1840.59   0
  -4  13  -3 4040.37 1756.25   1
   4  13   4 253.610 1752.65   0
  -4  13  -4 789.794 1682.09   1
   4  13   5 9001.59 2163.90   0
   4  13   6 975.020 1850.88   0
   4  13   7 632.516 2065.32   0
   4  13   8 836.605 2135.68   0
   4  13   9 925.342 2358.11   0
   4  13  10 1509.66 2501.46   0
   4  13  11 576.050 2642.22   0
  -4  14  14 1027.59 2556.26   0
  -4  14  13-907.641 2514.35   0
  -4  14  12 940.501 2151.47   0
  -4  14  11 3899.81 2115.75   0
  -4  14  10 3950.61 2003.11   0
   4  14 -10 5201.13 2098.27   0
  -4  14   9 6915.06 1880.46   0
   4  14  -9 6533.16 2136.07   0
  -4  14   8 1822.26 1574.92   0
   4  14  -8 3735.98 1865.68   0
   4  14  -7 5510.27 1795.36   0
  -4  14   7 7661.30 1462.66   0
   4  14  -6 3676.57 1854.68   1
  -4  14   6 3439.20 1208.06   0
   4  14  -6 5472.95 1680.49   0
   4  14  -5 3251.52 1871.98   1
   4  14  -5 2905.16 1471.37   0
   4  14  -4 6259.35 1710.15   0
   4  14  -4 5468.33 1918.28   1
   4  14  -3 1120.08 1562.01   0
   4  14  -3 1860.89 1726.67   1
   4  14  -2 19352.8 2119.52   1
   4  14  -2 20328.7 2099.09   0
   4  14  -1 795.932 1447.76   1
   4  14  -1 702.904 1461.78   0
  -4  14   1 1034.03 1108.20   1
  -4  14   0 611.627 1284.65   1
   4  14   0 825.034 1370.57   1
   4  14   0 889.169 1477.65   0
  -4  14  -1 4555.09 1524.19   1
   4  14   1 4528.14 1425.33   1
   4  14   1 4804.90 1812.60   0
  -4  14  -2 4197.32 1659.22   1
   4  14   2 4731.16 1660.11   0
  -4  14  -3 1610.57 1633.85   1
   4  14   3 1186.93 1824.54   0
   4  14   4 9164.25 2188.09   0
  -4  14  -4 6134.93 2010.08   1
   4  14   5 5332.28 2209.43   0
   4  14   6 1042.43 1997.17   0
   4  14   7 1932.45 2279.50   0
   4  14   8 985.099 2168.31   0
   4  14   9 888.207 2467.83   0
  -4  15  14 1128.82 2763.65   0
  -4  15  13 1218.10 2540.00   0
  -4  15  12 67.7678 2244.79   0
  -4  15  11 604.391 2158.69   0
  -4  15  10 3144.37 1957.00   0
   4  15 -10 4711.29 2279.21   0
   4  15  -9 5596.92 2024.88   0
  -4  15   9 5900.20 1800.59   0
   4  15  -8 820.991 1801.64   0
  -4  15   8 488.508 1484.54   0
  -4  15   7 2184.13 1434.63   0
   4  15  -7 4822.94 1829.29   0
   4  15  -6 22482.2 2305.06   0
   4  15  -5 2476.41 1987.39   1
   4  15  -5 3184.83 1666.42   0
   4  15  -4 1549.04 1508.71   0
   4  15  -4 1754.72 1698.84   1
   4  15  -3 2959.30 1708.94   0
   4  15  -3 3500.19 1721.89   1
   4  15  -2 9470.16 1895.18   0
   4  15  -2 9594.95 1967.18   1
   4  15  -1 21373.8 2156.61   1
   4  15  -1 21647.9 2183.98   0
  -4  15   0 10272.4 1676.75   1
   4  15   0 10858.0 1842.77   1
   4  15   0 13148.3 2126.58   0
  -4  15  -1 4978.42 1634.66   1
   4  15   1 5146.19 1582.40   1
   4  15   1 5080.59 1919.73   0
   4  15   2 1326.92 1440.99   1
  -4  15  -2 784.749 1599.15   1
   4  15   2 995.528 1737.89   0
  -4  15  -3 7502.05 2002.53   1
   4  15   3 6150.80 1971.25   0
   4  15   4 5738.21 2218.26   0
   4  15   5-607.365 2077.80   0
   4  15   6-387.195 2126.46   0
   4  15   8 619.869 2399.39   0
   4  15   9 2023.51 2692.79   0
   4  15  10 729.502 2488.18   0
   4  16 -10 1612.72 2232.36   0
   4  16  -9 2586.92 1954.63   0
   4  16  -8 2964.29 1934.73   0
   4  16  -7 721.645 1783.32   0
   4  16  -6 5059.29 1886.58   0
   4  16  -5 17241.6 2203.29   0
   4  16  -4 22085.2 2583.93   1
   4  16  -4 26360.9 2435.39   0
   4  16  -3 6202.53 1910.47   0
   4  16  -3 6455.93 2126.40   1
   4  16  -2 947.988 1712.74   0
   4  16  -2 613.753 1722.04   1
   4  16  -1 2515.59 1778.96   1
   4  16  -1 2900.59 1909.11   0
   4  16   0-274.795 1672.11   1
   4  16   0 1133.56 1718.86   0
  -4  16  -1 2284.15 1686.98   1
   4  16   1 2843.11 1597.79   1
   4  16   1 2197.95 1923.25   0
  -4  16  -2 230.194 1741.46   1
   4  16   2 2376.51 1878.72   0
  -4  16  -3 146.889 1814.02   1
   4  16   3 473.228 1919.21   0
   4  16   4 4977.14 2221.17   0
   4  16   5 1677.74 2097.94   0
   4  16   6 1883.27 2387.97   0
   4  16   7 258.940 2366.50   0
   4  16   8-669.616 2564.22   0
   4  16   9-741.940 2722.32   0
   4  17 -10 1947.04 2247.12   0
   4  17  -9 2042.06 1936.43   0
   4  17  -7 18.6469 1823.09   0
   4  17  -6 3345.69 1840.16   0
   4  17  -5-392.016 1763.35   0
   4  17  -4 1468.17 1717.92   0
   4  17  -3 3462.65 1803.17   0
   4  17  -3 3609.57 2005.20   1
   4  17  -2 4530.53 2037.79   1
   4  17  -2 3911.93 2037.91   0
   4  17  -1 17742.0 2408.34   1
   4  17  -1 18220.2 2357.17   0
   4  17   0 24079.3 2590.95   1
   4  17   0 20537.2 2496.49   0
   4  17   1 4490.69 2009.76   0
   4  17   2 3257.15 2156.75   0
   4  17   3 1216.77 1946.13   0
   4  17   4 2518.57 2174.16   0
   4  17   5 1161.76 2032.57   0
   4  17   6 2402.65 2454.07   0
   4  17   7 3044.66 2299.10   0
   4  17   8-854.943 2715.81   0
   4  17   9 1526.54 2598.21   0
   4  18 -10 720.416 2264.08   0
   4  18  -9 234.263 2145.05   0
   4  18  -8 348.134 1972.43   0
   4  18  -7 547.789 1930.59   0
   4  18  -6 3872.79 2087.50   0
   4  18  -5 14628.3 2299.06   0
   4  18  -4 952.041 1768.39   0
   4  18  -3-563.132 1861.44   0
   4  18  -2 805.673 1804.72   0
   4  18  -1 4233.03 2126.04   0
   4  18  -1 2905.41 2058.91   1
   4  18   0 1303.52 2070.91   0
   4  18   1 2434.56 2043.12   0
   4  18   2 931.247 2236.96   0
   4  18   3 505.567 2161.08   0
   4  18   4 393.653 2122.66   0
   4  18   5 704.003 2155.17   0
   4  18   6 272.901 2308.51   0
   4  18   7 1124.02 2379.14   0
   4  18   8-531.744 2579.15   0
   4  19 -10 1029.59 2404.68   0
   4  19  -9-17.3378 2133.14   0
   4  19  -8-741.982 2104.45   0
   4  19  -7 2687.09 2108.17   0
   4  19  -6 6689.89 2183.73   0
   4  19  -5 321.262 1936.09   0
   4  19  -4 836.184 1806.80   0
   4  19  -3 224.922 1953.61   0
   4  19  -2 1380.32 1867.22   0
   4  19  -1 529.831 1907.62   0
   4  19   0 5168.70 2157.57   0
   4  19   1 195.223 2137.43   0
   4  19   2 1238.35 2243.92   0
   4  19   3 995.951 2156.96   0
   4  19   4 787.760 2225.13   0
   4  19   5 646.750 2385.28   0
   4  19   6 159.339 2441.24   0
   4  19   7-414.249 2591.96   0
   4  19   8 642.133 2583.13   0
   4  20 -10 2645.88 2495.60   0
   4  20  -9 934.687 2241.37   0
   4  20  -8 640.414 2138.71   0
   4  20  -7 1933.05 2190.07   0
   4  20  -6 684.642 2071.79   0
   4  20  -5-311.103 2100.63   0
   4  20  -4 1739.46 2024.36   0
   4  20  -3 1163.20 1955.61   0
   4  20  -2 0.00000 2113.06   0
   4  20  -1-8.26353 2135.69   0
   4  20   0 381.610 2078.16   0
   4  20   1 3417.78 2344.87   0
   4  20   2 1560.84 2329.77   0
   4  20   3 424.564 2286.70   0
   4  20   4-314.561 2338.19   0
   4  20   5-60.3919 2539.07   0
   4  20   6 2392.04 2667.59   0
   4  20   7 64.3000 2724.54   0
   4  21  -8 3815.22 2252.47   0
   4  21  -7 3023.18 2263.93   0
   4  21  -6 4875.46 2267.69   0
   4  21  -5-850.366 2138.10   0
   4  21  -4 1534.54 2169.89   0
   4  21  -3 2414.98 2192.63   0
   4  21  -2 1045.52 2170.65   0
   4  21  -1 242.191 2172.64   0
   4  21   0 1209.09 2361.26   0
   4  21   1-710.410 2362.63   0
   4  21   2-26.5722 2371.78   0
   4  21   3-259.315 2571.15   0
   4  21   4-182.846 2616.20   0
   4  21   5-246.726 2560.34   0
   4  21   6 330.308 2821.78   0
   4  22  -7-189.324 2234.69   0
   4  22  -6-278.328 2166.58   0
   4  22  -5 1008.17 2127.42   0
   4  22  -4-368.486 2248.89   0
   4  22  -3 1088.27 2361.38   0
   4  22  -2 4661.55 2390.30   0
   4  22  -1 727.624 2320.57   0
   4  22   0 1699.77 2491.62   0
   4  22   1 1700.24 2523.25   0
   4  22   2 1349.64 2314.63   0
   4  22   3 513.279 2703.83   0
   4  23  -5 56.2027 2206.82   0
   4  23  -4 23.1736 2242.10   0
   4  23  -3 1722.95 2326.74   0
   4  23  -2 315.766 2337.27   0
   4  23  -1 1045.63 2337.67   0
   4  23   0 436.561 2553.62   0
   4  23   1 407.901 2592.86   0
   4  23   2 187.805 2660.98   0
   4  23   3-723.654 2564.92   0
   4  23   4 187.768 2841.53   0
   4  24  -3-491.959 2298.15   0
   4  24  -2-296.473 2338.36   0
   4  24  -1-68.1493 2418.39   0
   4  24   0-271.081 2526.48   0
   4  24   1-433.150 2674.52   0
   4  24   2 48.8807 2623.41   0
   4  24   3-657.416 2730.65   0
   4  25  -1 37.3129 2626.99   0
   4  25   0-776.960 2655.28   0
   4  25   1-373.833 2772.59   0
  -5 -24   6 741.908 2810.56   2
  -5 -24   5 1309.77 2848.41   2
  -5 -24   4-702.640 3037.07   2
  -5 -24   3 1419.08 2766.48   2
  -5 -24   2 1710.41 2864.04   2
  -5 -24  -1 1075.06 2951.96   2
  -5 -23   7 374.485 2823.38   2
  -5 -23   6 772.030 2675.16   2
  -5 -23   4 2541.38 2758.47   2
  -5 -23   3-639.609 2788.47   2
  -5 -23   2-153.218 2665.37   2
  -5 -23  -1 1086.72 2757.25   2
  -5 -23  -2-154.909 2782.59   2
  -5 -23  -3 1553.32 2870.19   2
  -5 -22   9 752.306 2895.39   2
  -5 -22   8-729.171 2725.38   2
  -5 -22   7 134.848 2646.93   2
  -5 -22   6 1381.12 2670.90   2
  -5 -22   5 1566.85 2629.21   2
  -5 -22   4-165.164 2664.90   2
  -5 -22   3 480.940 2784.64   2
  -5 -22   2 561.447 2868.04   2
  -5 -22   1 432.628 2770.71   2
  -5 -22   0 709.556 2776.24   2
  -5 -22  -1 532.464 2672.76   2
  -5 -22  -2 647.124 2698.45   2
  -5 -22  -3 273.000 2821.79   2
  -5 -21   9-566.366 2921.40   2
  -5 -21   8-445.817 2675.33   2
  -5 -21   7-19.3708 2655.23   2
  -5 -21   6 1106.21 2670.61   2
  -5 -21   5 1431.87 2587.35   2
  -5 -21   4-346.934 2567.95   2
  -5 -21   3 1329.96 2595.47   2
  -5 -21   2-68.4601 2449.87   2
  -5 -21   0 1965.91 2587.65   2
  -5 -21  -1 2023.68 2768.13   2
  -5 -21  -2-481.337 2607.99   2
  -5 -21  -3 342.754 2721.42   2
  -5 -21  -4 511.031 2872.35   2
  -5 -21  -5 466.115 3052.70   2
  -5 -20  10 778.919 3126.87   2
  -5 -20   9 1346.21 2824.89   2
  -5 -20   8 468.517 2622.23   2
  -5 -20   7-698.823 2636.99   2
  -5 -20   6 2683.84 2533.13   2
  -5 -20   5 9554.34 2813.99   2
  -5 -20   4 1992.18 2452.46   2
  -5 -20   3 1307.15 2551.08   2
  -5 -20   2 1089.84 2332.32   2
  -5 -20   1 4435.64 2522.92   2
  -5 -20   0 2656.36 2664.86   2
  -5 -20  -1 993.195 2410.17   2
  -5 -20  -2 1462.52 2653.21   2
  -5 -20  -4 2381.32 2697.67   2
  -5 -20  -5 458.060 2874.14   2
  -5 -20  -6 7.94921 2909.51   2
  -5 -19  11 810.520 2945.50   2
  -5 -19  10 218.578 3039.39   2
  -5 -19   9 46.1226 2713.15   2
  -5 -19   8 3928.14 2560.89   2
  -5 -19   7 365.632 2546.86   2
  -5 -19   6 3666.42 2450.44   2
  -5 -19   5-106.651 2445.13   2
  -5 -19   4 229.352 2449.47   2
  -5 -19   3 694.226 2337.08   2
  -5 -19   2 3149.69 2362.14   2
  -5 -19   1 564.946 2291.53   2
  -5 -19   0 2476.54 2321.50   2
  -5 -19  -1 1731.07 2412.76   2
  -5 -19  -2 1534.08 2465.23   2
  -5 -19  -4-175.234 2497.02   2
  -5 -19  -5 734.475 2793.01   2
  -5 -19  -7 2621.07 3002.85   2
  -5 -18  12 3190.58 3048.42   2
  -5 -18  11 2971.62 3011.41   2
  -5 -18  10 959.335 2713.25   2
  -5 -18   9-781.132 2549.59   2
  -5 -18   8 1294.63 2270.35   2
  -5 -18   7 411.223 2350.77   2
  -5 -18   6 3179.89 2357.53   2
  -5 -18   5 2069.52 2480.67   2
  -5 -18   4 2464.18 2334.73   2
  -5 -18   3 2601.77 2299.07   2
  -5 -18   2-94.1760 2134.81   2
  -5 -18   1 200.886 2070.55   2
  -5 -18   0-124.095 2278.00   2
  -5 -18  -1 5732.84 2587.35   2
  -5 -18  -2 4288.38 2303.15   2
  -5 -18  -3-462.102 2412.86   2
  -5 -18  -4 330.944 2523.65   2
  -5 -18  -5 14.9860 2505.01   2
  -5 -18  -6-518.556 2820.23   2
  -5 -18  -7 58.1887 3026.74   2
  -5 -17  12 1668.98 2992.09   2
   5 -17 -12-730.743 2474.43   2
  -5 -17  11 3001.99 2871.61   2
  -5 -17  10-883.475 2754.21   2
  -5 -17   9 375.374 2407.50   2
  -5 -17   8 1270.98 2188.26   2
  -5 -17   7 1224.61 2260.25   2
  -5 -17   6 3667.24 2407.82   2
  -5 -17   4 3038.44 2158.94   2
  -5 -17   3 7598.51 2283.78   2
  -5 -17   2 2551.35 2158.89   2
  -5 -17   1 1529.06 2099.13   2
  -5 -17   0 1465.73 2180.38   2
  -5 -17  -1 3496.67 2180.85   2
  -5 -17  -2 1562.16 2425.72   2
  -5 -17  -3 185.158 2286.22   2
  -5 -17  -4 749.605 2499.10   2
  -5 -17  -5 383.632 2391.05   2
  -5 -17  -7 190.742 2973.97   2
  -5 -17  -8-197.373 3035.40   2
   5 -16 -13 948.108 2866.18   2
  -5 -16  11 1085.22 2737.54   2
   5 -16 -11 449.741 2263.33   2
  -5 -16  10 1149.63 2762.51   2
   5 -16 -10 2072.80 2124.08   2
   5 -16  -9 1067.22 1868.34   2
  -5 -16   8 2165.05 2191.67   2
   5 -16  -8 524.383 1611.08   2
  -5 -16   7 279.429 2134.68   2
  -5 -16   6-30.5007 2026.16   2
  -5 -16   5 7306.82 2288.67   2
  -5 -16   4 287.842 1935.35   2
  -5 -16   3 2578.05 1973.60   2
  -5 -16   2 1710.68 2069.64   2
  -5 -16   1 2348.99 2142.58   2
  -5 -16   0 2640.79 2016.44   2
  -5 -16  -1 4890.43 2331.96   2
  -5 -16  -2 3758.17 2273.54   2
  -5 -16  -3 695.271 2332.00   2
  -5 -16  -4 410.113 2343.20   2
  -5 -16  -5 2218.33 2421.23   2
  -5 -16  -6 891.229 2558.91   2
  -5 -16  -7 842.394 2840.87   2
  -5 -16  -8 1369.96 2926.27   2
  -5 -16  -9-536.361 3236.06   2
   5 -15 -14 2491.12 3007.05   2
  -5 -15  13 1089.39 3156.24   2
  -5 -15  12-302.970 2895.97   2
   5 -15 -12 525.236 2403.43   2
  -5 -15  11-624.516 2644.00   2
   5 -15 -11 2005.43 2145.24   2
  -5 -15  10 278.117 2469.95   2
   5 -15 -10 1882.37 1988.33   2
  -5 -15   9 4243.52 2433.78   2
   5 -15  -9 2617.38 1914.58   2
  -5 -15   8 4176.56 2234.83   2
   5 -15  -8 5838.12 1723.53   2
  -5 -15   7 8909.31 2271.63   2
   5 -15  -7 7969.80 1659.76   2
  -5 -15   6 977.434 1940.28   2
   5 -15  -6 672.039 1309.47   2
  -5 -15   5 357.329 2114.71   2
  -5 -15   4 1190.12 1961.85   2
  -5 -15   3 23579.8 2526.67   2
  -5 -15   2 5140.61 2089.03   2
  -5 -15   1 3506.61 2046.44   2
  -5 -15   0 1640.08 2086.16   2
  -5 -15  -1 6184.68 2097.22   2
  -5 -15  -2 4780.72 2119.88   2
  -5 -15  -3 1253.20 2136.13   2
  -5 -15  -4 950.139 2296.99   2
  -5 -15  -5-587.619 2217.53   2
  -5 -15  -6 429.854 2427.53   2
  -5 -15  -7 1135.26 2745.78   2
  -5 -15  -8 157.405 2990.56   2
  -5 -15  -9 50.2708 3099.93   2
   5 -14 -14 698.226 2906.03   2
  -5 -14  13 1700.64 3088.89   2
   5 -14 -13 1114.44 2708.36   2
  -5 -14  12 700.488 2911.15   2
   5 -14 -12 452.807 2367.51   2
  -5 -14  11 1333.51 2743.48   2
   5 -14 -11 2019.92 2196.65   2
  -5 -14  10 697.957 2544.38   2
   5 -14 -10-181.704 1940.11   2
  -5 -14   9 3840.76 2214.08   2
   5 -14  -9 3045.86 1859.01   2
  -5 -14   8 15063.5 2488.49   2
   5 -14  -8 12028.8 1830.66   2
  -5 -14   7 2610.74 1962.38   2
   5 -14  -7 2497.91 1487.08   2
  -5 -14   6 10232.6 2213.79   2
   5 -14  -6 10188.0 1454.18   2
  -5 -14   5 13563.4 2352.27   2
   5 -14  -5 10588.0 1380.90   2
  -5 -14   4 32379.3 2679.20   2
  -5 -14   3 21807.5 2424.96   2
  -5 -14   2 5607.46 1876.30   2
  -5 -14   1 36.5619 1940.32   2
  -5 -14   0 1387.88 1879.68   2
  -5 -14  -1-285.898 1969.89   2
  -5 -14  -2 3074.62 2050.43   2
  -5 -14  -3 1588.84 1881.27   2
  -5 -14  -4 3767.79 2153.15   2
  -5 -14  -5 1415.18 2263.53   2
  -5 -14  -6 178.299 2340.13   2
  -5 -14  -7 2339.82 2641.27   2
  -5 -14  -8 2111.22 2882.19   2
  -5 -14  -9 2097.05 2945.32   2
  -5 -14 -10-261.513 3248.42   2
   5 -13 -14 309.158 2960.19   2
  -5 -13  13 2041.29 3068.77   2
   5 -13 -13 173.086 2657.32   2
  -5 -13  12-814.831 2752.59   2
   5 -13 -12 782.249 2492.12   2
  -5 -13  11 1585.97 2515.07   2
   5 -13 -11 600.518 2137.10   2
  -5 -13  10 1336.27 2246.80   2
   5 -13 -10 457.866 1987.56   2
  -5 -13   9 13196.7 2618.03   2
   5 -13  -9 16048.7 2110.34   2
  -5 -13   8 2153.00 1974.00   2
   5 -13  -8 3459.76 1616.09   2
  -5 -13   7 4903.38 2061.83   2
   5 -13  -7 4610.53 1401.79   2
  -5 -13   6 9383.57 2108.46   2
   5 -13  -6 7550.20 1370.86   2
  -5 -13   5 771.556 1915.27   2
   5 -13  -5 511.774 1030.29   2
  -5 -13   4 43.3310 1781.40   2
   5 -13  -4 759.906 959.252   2
  -5 -13   3 2217.86 1679.39   2
  -5 -13   2 2409.68 1726.25   2
  -5 -13   1 22150.4 2275.45   2
  -5 -13   0 8801.42 1924.57   2
  -5 -13  -1 1401.98 1798.22   2
  -5 -13  -2 226.545 1777.62   2
  -5 -13  -3 9250.07 2072.43   2
  -5 -13  -4 4268.01 2155.12   2
  -5 -13  -5 2009.01 2266.42   2
  -5 -13  -6 2585.28 2265.37   2
  -5 -13  -7-568.059 2601.01   2
  -5 -13  -8 1343.10 2823.85   2
  -5 -13 -10 283.750 3275.33   2
   5 -12 -15 1786.23 3185.85   2
   5 -12 -14-338.323 2934.45   2
  -5 -12  13 1665.90 3116.34   2
   5 -12 -13-559.651 2690.02   2
  -5 -12  12 581.924 2723.55   2
   5 -12 -12 2328.92 2452.75   2
  -5 -12  11 67.1646 2382.75   2
   5 -12 -11 179.516 2116.17   2
  -5 -12  10 3128.91 2236.97   2
   5 -12 -10 1882.74 1938.55   2
  -5 -12   9 2816.40 2266.29   2
   5 -12  -9 5116.67 1865.44   2
  -5 -12   8 13190.6 2119.69   2
   5 -12  -8 14787.9 1883.06   2
  -5 -12   7 3811.50 1759.97   2
   5 -12  -7 4879.13 1331.06   2
  -5 -12   6 4994.41 1786.63   2
   5 -12  -6 4635.24 1256.30   2
  -5 -12   5 16259.9 2081.43   2
   5 -12  -5 16137.8 1343.56   2
  -5 -12   4 24590.7 2269.49   2
   5 -12  -4 20818.8 1267.26   2
  -5 -12   3 4552.12 1600.99   2
   5 -12  -3 4015.82 840.261   2
   5 -12  -2 11683.0 1535.98   1
  -5 -12   2 9477.26 1875.58   2
   5 -12  -1 18040.7 1829.11   1
  -5 -12   1 15565.7 2087.50   2
  -5 -12   0 21544.4 2162.54   2
  -5 -12  -1 2144.43 1663.30   2
  -5 -12  -2 704.548 1766.19   2
  -5 -12  -3 3416.39 1996.59   2
  -5 -12  -4 2465.77 1887.01   2
  -5 -12  -5 1716.08 2135.98   2
  -5 -12  -6-818.340 2362.66   2
  -5 -12  -7 981.936 2420.37   2
  -5 -12  -8-33.9848 2761.08   2
  -5 -12  -9-476.636 2858.87   2
  -5 -12 -10 353.362 3039.72   2
   5 -11 -15-714.799 3239.45   2
   5 -11 -14 1254.33 2961.99   2
  -5 -11  13 1405.95 2957.51   2
   5 -11 -13 2963.03 2737.27   2
  -5 -11  12 3854.44 2818.18   2
   5 -11 -12 2840.25 2498.36   2
  -5 -11  11 790.688 2205.80   2
   5 -11 -11 1007.90 2099.31   2
  -5 -11  10 514.633 2115.33   2
   5 -11 -10 117.859 1819.55   2
   5 -11  -9 2145.91 1555.51   3
  -5 -11   9 1085.89 2111.47   2
   5 -11  -9 2643.67 1701.36   2
   5 -11  -8 531.028 1298.41   3
  -5 -11   8 478.209 1722.82   2
   5 -11  -8-383.556 1409.24   2
   5 -11  -7 865.950 1054.87   3
  -5 -11   7 654.108 1551.94   2
   5 -11  -7 1018.55 1257.99   2
  -5 -11   6 5444.05 1714.33   2
   5 -11  -6 5281.43 1140.19   2
  -5 -11   5 1826.51 1609.02   2
   5 -11  -5 1823.64 953.182   2
   5 -11  -4 5811.43 960.999   1
  -5 -11   4 5962.22 1736.00   2
   5 -11  -4 6434.78 959.748   2
   5 -11  -3 15252.9 1384.32   1
  -5 -11   3 16988.7 1817.51   2
   5 -11  -3 15304.9 991.868   2
   5 -11  -2 13357.4 1463.60   1
  -5 -11   2 16626.5 1967.92   2
   5 -11  -1-166.239 1363.10   1
  -5 -11   1-317.651 1558.00   2
  -5 -11   0 4170.38 1631.86   2
  -5 -11  -1 2930.18 1787.25   2
  -5 -11  -2 21376.4 2183.57   2
  -5 -11  -3 10549.5 2053.65   2
  -5 -11  -4 3343.96 1959.94   2
  -5 -11  -5 7946.97 2305.24   2
  -5 -11  -6 1658.04 2268.72   2
  -5 -11  -7-460.290 2351.59   2
  -5 -11  -8 1055.34 2631.51   2
  -5 -11  -9 293.811 2717.04   2
  -5 -11 -10-992.224 3063.28   2
   5 -10 -15-357.623 3264.71   2
   5 -10 -14 761.830 2751.29   2
  -5 -10  13-427.037 2843.21   2
   5 -10 -13 1336.78 2557.87   2
  -5 -10  12 4200.78 2609.56   2
  -5 -10  11 2462.10 2354.10   2
  -5 -10  10 82.7114 2018.36   2
  -5 -10   9 1928.43 1991.89   2
  -5 -10   8 1394.25 1656.52   2
   5 -10  -8 2386.26 1418.08   2
  -5 -10   7 13425.9 1882.01   2
   5 -10  -7 14461.0 1576.58   2
  -5 -10   6 8827.58 1899.34   2
   5 -10  -6 9928.71 1343.57   2
  -5 -10   5 13551.2 1802.08   2
   5 -10  -5 13585.1 636.220   1
   5 -10  -5 13446.9 1205.26   2
   5 -10  -4 10405.5 1008.29   1
  -5 -10   4 8061.34 1567.94   2
   5 -10  -4 9384.09 937.299   2
   5 -10  -3 23094.9 1471.27   1
  -5 -10   3 23548.9 1907.14   2
   5 -10  -3 23353.6 1038.95   2
   5 -10  -2 30647.4 1816.46   1
   5 -10  -2 33051.2 883.851   2
   5 -10  -1 43657.6 2175.31   1
  -5 -10   1 45003.9 2438.77   2
  -5 -10   0 43896.0 2447.45   2
  -5 -10  -1 13031.3 1900.03   2
  -5 -10  -2 3571.07 1686.91   2
  -5 -10  -3 1126.40 1644.34   2
  -5 -10  -4 2713.60 1919.40   2
  -5 -10  -5 1686.23 2003.05   2
  -5 -10  -6 4628.31 2231.21   2
  -5 -10  -7 2902.05 2293.12   2
  -5 -10  -8 3262.59 2629.17   2
  -5 -10  -9 997.519 2569.31   2
  -5 -10 -10 262.197 2837.87   2
  -5 -10 -11 438.260 3110.73   2
  -5  -9  12 753.601 2475.66   2
  -5  -9  11 1229.66 2438.43   2
  -5  -9  10 1084.69 2111.65   2
  -5  -9   9 7060.82 1941.52   2
  -5  -9   8 12556.4 2025.78   2
  -5  -9   7 39251.8 2478.21   2
  -5  -9   6 49460.8 2513.63   2
   5  -9  -5 11108.2 709.885   1
  -5  -9   5 11218.8 1677.19   2
   5  -9  -5 11799.3 1159.65   2
  -5  -9   4 14410.4 1748.13   2
   5  -9  -4 14697.8 1008.14   2
   5  -9  -4 16431.3 1064.40   1
  -5  -9   3 23947.4 1942.11   2
   5  -9  -3 23932.0 966.967   2
   5  -9  -3 24997.4 1353.65   1
   5  -9  -2 31998.1 745.354   2
  -5  -9   2 32271.3 2041.78   2
   5  -9  -2 33469.4 1681.32   1
  -5  -9   1 19848.6 1826.44   2
   5  -9  -1 17050.4 1501.10   1
  -5  -9   0 429.054 1399.66   2
  -5  -9  -1 5621.48 1574.64   2
  -5  -9  -2 19755.6 2020.86   2
  -5  -9  -3 13906.1 2000.88   2
  -5  -9  -4 3869.91 1871.81   2
  -5  -9  -5 5454.18 2027.11   2
  -5  -9  -6-24.9585 2083.37   2
  -5  -9  -7 260.553 2154.75   2
  -5  -9  -8 825.984 2314.07   2
  -5  -9  -9-809.050 2627.77   2
  -5  -9 -10 539.914 2757.73   2
  -5  -9 -11-698.526 3003.57   2
  -5  -8  12 8557.41 2866.01   2
  -5  -8  11 15006.4 2604.28   2
  -5  -8  10 4850.79 2053.18   2
  -5  -8   9-439.052 1892.49   2
  -5  -8   8 4993.29 1689.41   2
  -5  -8   7 19305.2 1922.22   2
   5  -8  -6 16248.2 502.625   1
  -5  -8   6 20167.8 1926.78   2
  -5  -8   5 7180.36 1562.91   2
   5  -8  -5 7859.32 646.862   1
   5  -8  -4 36925.9 1290.82   2
   5  -8  -4 35032.6 1233.34   1
  -5  -8   3 91363.7 2782.74   2
   5  -8  -3 96830.5 1514.15   2
   5  -8  -3 93994.7 2061.43   1
  -5  -8   2 41371.3 2074.95   2
   5  -8  -2 37833.2 676.236   2
   5  -8  -2 39575.3 1651.75   1
  -5  -8   1 19725.4 1778.43   2
   5  -8  -1 18053.8 1398.24   1
  -5  -8   0 11479.0 1619.02   2
   5  -8   0 10365.3 1338.25   1
  -5  -8  -1 10353.0 1507.11   2
  -5  -8  -2 10142.6 1755.82   2
  -5  -8  -3 6409.27 1729.54   2
  -5  -8  -4 711.311 1625.36   2
  -5  -8  -5 3781.20 1877.87   2
  -5  -8  -6 3088.00 2062.96   2
  -5  -8  -7 1254.18 2157.73   2
  -5  -8  -8 4137.64 2408.00   2
  -5  -8  -9-330.833 2480.22   3
  -5  -8  -9 1940.61 2536.81   2
  -5  -8 -10 405.065 2671.09   2
  -5  -8 -11-60.3212 2981.64   2
  -5  -8 -12 1583.77 3089.74   2
  -5  -7  12 6671.25 2420.39   2
  -5  -7  11-254.946 2379.83   2
  -5  -7  10 228.479 1977.72   2
  -5  -7   9 2153.46 1866.28   2
  -5  -7   8 14855.0 1964.40   2
  -5  -7   7 33583.1 2191.96   2
   5  -7  -7 32601.9 573.108   1
   5  -7  -6 35982.0 992.838   1
  -5  -7   6 38172.5 2099.89   2
   5  -7  -6 38193.4 853.332   1
  -5  -7   5 56958.9 2317.18   2
   5  -7  -5 64764.5 1299.63   1
  -5  -7   4 6456.17 1347.88   2
   5  -7  -4 5333.93 724.966   1
   5  -7  -3 81586.6 1364.01   2
   5  -7  -3 77650.0 1804.63   1
  -5  -7   2 30360.4 1846.39   2
   5  -7  -2 26549.7 519.691   2
   5  -7  -2 28774.1 1364.28   1
  -5  -7   1 11793.1 1483.89   2
   5  -7  -1 9682.65 1118.09   1
   5  -7   0 3277.09 1079.37   1
  -5  -7   0 2926.98 1331.47   2
  -5  -7  -1 1309.54 1263.99   2
   5  -7   2 42588.4 743.440   0
  -5  -7  -2 47629.4 2309.72   2
  -5  -7  -3 12855.4 1782.53   2
   5  -7   3 11791.0 889.878   0
   5  -7   4 13344.0 1165.41   0
  -5  -7  -4 12032.5 1890.25   2
  -5  -7  -5 12176.3 2005.41   2
   5  -7   5 11412.3 1341.70   0
  -5  -7  -7-739.289 2076.45   2
  -5  -7  -8 852.845 1670.92   3
  -5  -7  -8 498.484 2234.19   2
  -5  -7  -9 96.0681 2445.33   3
  -5  -7  -9-68.5912 2516.70   2
  -5  -7 -10 2733.02 2808.36   2
  -5  -7 -11 769.922 2847.24   2
  -5  -6  11 1798.93 2209.11   2
  -5  -6  10 18345.8 2475.32   2
  -5  -6   9 8929.56 2017.46   2
   5  -6  -8 15718.9 842.312   1
  -5  -6   8 15938.5 1880.36   2
  -5  -6   7 3207.95 1428.92   2
   5  -6  -7 4263.18 749.718   1
  -5  -6   6 4257.17 1301.54   2
   5  -6  -6 4735.35 697.599   1
  -5  -6   5 24182.4 1700.56   2
   5  -6  -4 2167.74 606.370   1
  -5  -6   4 2267.37 1182.92   2
  -5  -6   3 6598.10 1245.77   2
   5  -6  -3 6340.18 793.452   1
  -5  -6   2 90507.3 2525.03   2
   5  -6  -2 95507.2 854.191   2
   5  -6  -2 94481.2 2069.48   1
  -5  -6   1 82152.4 2464.33   2
   5  -6  -1 87482.7 2193.64   1
  -5  -6   0 78974.4 2471.91   2
   5  -6   0 82279.0 2282.07   1
  -5  -6  -1 6804.00 1387.76   2
   5  -6   2 13527.3 697.434   0
  -5  -6  -2 13077.7 1644.93   2
   5  -6   3 17664.1 1119.89   0
  -5  -6  -3 14839.7 1775.18   2
   5  -6   4 2099.27 1008.52   0
  -5  -6  -4 2679.60 1603.01   2
   5  -6   5 3344.23 1203.88   0
  -5  -6  -5 3910.08 1721.67   2
  -5  -6  -6 192.820 1807.33   2
   5  -6   6-17.3502 1197.61   0
  -5  -6  -7 1519.41 1949.32   2
   5  -6   7 1736.07 1533.41   0
  -5  -6  -8 2919.77 2150.36   3
  -5  -6  -8 2721.81 2131.26   2
  -5  -6  -9 1306.26 1977.55   3
  -5  -6  -9 1840.69 2430.75   2
  -5  -6 -12-693.590 3080.64   2
  -5  -5  11 2149.91 2143.91   2
  -5  -5  10 3044.17 2009.38   2
  -5  -5   9 9500.89 1900.86   2
  -5  -5   8 244.705 1497.37   2
   5  -5  -8-120.752 868.101   1
  -5  -5   7 5441.54 1500.24   2
   5  -5  -7 6214.42 966.084   1
   5  -5  -6 18316.0 1029.62   1
  -5  -5   6 15851.2 1571.83   2
  -5  -5   5 19205.2 1566.93   2
  -5  -5   4 23229.5 1562.56   2
  -5  -5   3 28218.8 1597.80   2
  -5  -5   2 10913.8 1303.51   2
   5  -5  -2 11191.8 926.459   1
  -5  -5   1 26914.4 1602.78   2
   5  -5  -1 30303.1 1371.70   1
  -5  -5   0 33709.3 1789.49   2
   5  -5   0 34819.5 1612.34   1
  -5  -5  -1 12237.8 1409.99   2
   5  -5   1 12733.5 534.858   0
   5  -5   2 23243.2 1010.87   0
  -5  -5  -2 23466.5 1772.00   2
   5  -5   3 28718.8 1358.52   0
  -5  -5  -3 31649.9 2062.73   2
  -5  -5  -4 45599.5 2468.55   2
   5  -5   4 47075.5 1938.49   0
   5  -5   5 10917.8 1474.71   0
  -5  -5  -5 10955.7 1861.65   2
   5  -5   6 1203.24 1234.78   0
  -5  -5  -6 1416.72 1707.79   2
   5  -5   7 326.187 1512.60   0
  -5  -5  -7 189.129 1857.54   2
  -5  -5  -8 3050.09 1784.79   3
   5  -5   8 2023.61 1847.19   0
  -5  -5  -8 2768.07 2147.00   2
  -5  -5  -9 44.4017 2368.28   3
  -5  -5  -9 385.483 2336.43   2
  -5  -5 -10 1724.51 2616.67   2
  -5  -5 -11-470.220 2771.88   2
  -5  -5 -12 1687.58 3000.69   2
  -5  -4  10 2353.81 1799.51   2
  -5  -4   9 8265.66 1904.67   2
   5  -4  -9 7460.42 1249.66   1
   5  -4  -8 37463.4 1735.71   1
  -5  -4   8 41478.2 2334.67   2
   5  -4  -7 11446.1 1214.49   1
  -5  -4   7 12309.3 1596.45   2
   5  -4  -6 59531.3 1621.11   1
  -5  -4   6 57485.9 2227.72   2
  -5  -4   5 98254.9 2553.93   2
  -5  -4   4 139200. 2859.32   2
  -5  -4   3 42212.7 1758.24   2
  -5  -4   2 99919.6 2350.44   2
   5  -4  -2 105119. 1390.01   0
  -5  -4   1 82488.1 2220.55   2
   5  -4  -1 78588.7 1010.56   0
   5  -4  -1 85372.2 2000.20   1
  -5  -4   0 43178.4 1819.84   2
   5  -4   0 43049.8 848.145   0
   5  -4   0 43623.2 1706.43   1
  -5  -4  -1 41568.2 1884.28   2
   5  -4   1 41477.3 1852.27   1
   5  -4   1 41487.5 1082.28   0
   5  -4   2 8471.27 853.408   0
  -5  -4  -2 8327.66 1369.43   2
   5  -4   3 27282.8 1434.52   0
  -5  -4  -3 26270.5 1872.60   2
   5  -4   4 2957.17 1192.32   0
  -5  -4  -4 3010.65 1499.27   2
   5  -4   5 1069.56 1208.11   0
  -5  -4  -5 782.686 1543.12   2
   5  -4   6 3605.63 1469.16   0
  -5  -4  -6 4808.51 1797.37   2
  -5  -4  -7-110.542 1503.27   3
   5  -4   7 737.736 1563.33   0
  -5  -4  -7 822.551 1826.76   2
  -5  -4  -8 1294.25 1916.30   3
   5  -4   8 122.835 1753.52   0
  -5  -4  -8 46.4021 2036.37   2
  -5  -4  -9 2942.88 2271.22   3
   5  -4   9 1839.94 1885.05   0
  -5  -4  -9 2635.19 2382.59   2
  -5  -4 -10 875.264 2573.00   3
  -5  -4 -10 2682.09 2541.91   2
  -5  -4 -11 618.677 2731.45   2
  -5  -4 -12-497.571 2947.26   2
  -5  -3  10 15084.0 2196.00   2
   5  -3  -9 29045.7 1783.66   1
  -5  -3   9 28408.6 2325.11   2
  -5  -3   8 81311.3 2931.18   2
   5  -3  -8 86301.4 2529.85   1
   5  -3  -7 53050.0 1906.50   1
  -5  -3   7 52273.4 2307.99   2
   5  -3  -6 9984.08 1049.23   1
  -5  -3   6 9292.80 1304.91   2
  -5  -3   5 18780.1 1448.29   2
  -5  -3   4 11181.0 1208.58   2
  -5  -3   3 18507.4 1332.48   2
   5  -3  -3 20419.0 921.256   0
  -5  -3   2 22739.5 1304.65   2
   5  -3  -2 23732.2 857.639   0
  -5  -3   1 40869.0 1588.60   2
   5  -3  -1 39742.0 963.500   0
  -5  -3   0 72623.9 2039.68   2
   5  -3   0 73548.5 1321.32   0
   5  -3   0 70674.3 1985.30   1
   5  -3   1 41768.8 1255.88   0
  -5  -3  -1 38922.0 1723.42   2
   5  -3   1 40126.9 1712.29   1
   5  -3   2 7404.72 908.136   0
  -5  -3  -2 7596.73 1274.73   2
   5  -3   3 19805.2 1362.69   0
  -5  -3  -3 18885.6 1678.73   2
  -5  -3  -4 16105.0 1738.47   2
   5  -3   4 15599.1 1548.82   0
   5  -3   5-83.4808 1324.74   0
  -5  -3  -5 967.201 1497.88   2
   5  -3   6 9338.00 1738.34   0
  -5  -3  -6 8541.97 1814.63   2
  -5  -3  -7 7158.42 1879.48   3
   5  -3   7 7477.93 1793.11   0
  -5  -3  -7 5617.83 1848.94   2
  -5  -3  -8 2566.68 1865.16   3
   5  -3   8 1933.70 1891.18   0
  -5  -3  -8 1355.50 2028.26   2
  -5  -3  -9 1344.50 1999.02   3
   5  -3   9 1748.84 1987.55   0
  -5  -3  -9 1469.94 2268.48   2
  -5  -3 -10 926.983 2290.82   3
   5  -3  10 1403.03 2291.81   0
  -5  -3 -10-301.377 2401.49   2
  -5  -3 -11-701.060 2501.40   2
  -5  -3 -12-518.605 2834.27   2
   5  -2 -10 17109.4 1804.31   1
  -5  -2   9 8561.40 1715.34   2
   5  -2  -9 6143.82 1420.08   1
  -5  -2   8 11474.1 1750.74   2
   5  -2  -8 9253.11 1456.18   1
  -5  -2   7 2225.73 1319.45   2
   5  -2  -7 2963.19 1197.78   1
  -5  -2   6 37156.7 1810.21   2
   5  -2  -6 42170.2 1608.63   1
  -5  -2   5 267989. 3744.62   2
  -5  -2   4 111833. 2388.87   2
   5  -2  -4 112231. 2182.71   0
  -5  -2   3 36002.2 1466.63   2
   5  -2  -3 33572.6 1153.48   0
  -5  -2   2 80812.8 1937.93   2
   5  -2  -2 79549.0 1530.62   0
  -5  -2   1 7610.77 948.683   2
   5  -2  -1 6970.66 661.307   0
  -5  -2   0 31794.3 1488.27   2
   5  -2   0 33248.6 1161.97   0
   5  -2   1 72104.2 1756.87   0
  -5  -2  -1 69164.2 2037.44   2
   5  -2   1 68750.6 2107.33   1
   5  -2   2 28876.6 1403.12   0
  -5  -2  -2 29569.6 1634.46   2
   5  -2   3 19374.6 1432.15   0
  -5  -2  -3 19969.2 1608.88   2
   5  -2   4 8205.42 1367.80   0
  -5  -2  -4 12295.1 1551.61   2
   5  -2   5 12635.4 1662.09   0
  -5  -2  -5 9598.16 1708.91   2
  -5  -2  -6 6663.04 1528.09   3
   5  -2   6 6162.69 1664.32   0
  -5  -2  -6 5881.27 1680.45   2
   5  -2   7 1784.48 1629.38   0
  -5  -2  -7 64.0745 1759.17   2
  -5  -2  -8 337.680 1659.30   3
   5  -2   8 425.378 1803.32   0
  -5  -2  -8 602.140 1955.80   2
  -5  -2  -9 3766.91 2100.68   3
   5  -2   9 4395.12 2182.50   0
  -5  -2  -9 4017.50 2225.61   2
  -5  -2 -10 870.310 2235.37   3
   5  -2  10-335.797 2311.31   0
  -5  -2 -10-758.471 2474.21   2
  -5  -2 -11 1305.81 2579.97   2
   5  -1 -10 13234.9 1750.70   1
   5  -1  -9 3312.38 1428.01   1
   5  -1  -8 14472.8 1720.38   1
  -5  -1   8 12822.9 1656.10   2
   5  -1  -7 34489.5 1814.82   1
  -5  -1   7 31966.0 1869.58   2
   5  -1  -6 21331.1 1344.52   1
  -5  -1   6 20589.5 1479.79   2
  -5  -1   5 31563.1 1589.10   2
   5  -1  -5 35159.4 1566.89   0
  -5  -1   4 130264. 2409.73   2
   5  -1  -4 133456. 2395.93   0
  -5  -1   3 43666.0 1453.12   2
   5  -1  -3 42973.3 1359.42   0
  -5  -1   2 67399.1 1680.63   2
   5  -1  -2 65415.7 1507.23   0
  -5  -1   1 16068.3 1034.42   2
   5  -1  -1 14759.6 911.805   0
  -5  -1   0 142684. 2399.56   2
   5  -1   0 155293. 2385.05   0
   5  -1   1 117009. 2312.06   0
   5  -1   1 115474. 2610.94   1
   5  -1   2 19760.5 1295.69   0
  -5  -1  -2 19279.7 1393.23   2
   5  -1   3 23484.0 1597.79   0
  -5  -1  -3 22275.6 1530.81   2
   5  -1   4 25680.0 1861.50   0
  -5  -1  -4 23981.0 1732.62   2
   5  -1   5 674.987 1388.59   0
  -5  -1  -5 893.097 1400.14   2
  -5  -1  -6 3829.24 1609.30   3
   5  -1   6 4225.48 1626.56   0
  -5  -1  -6 5651.92 1670.33   2
  -5  -1  -7 8775.92 1821.92   3
   5  -1   7 10886.4 2008.68   0
  -5  -1  -7 10415.4 1985.56   2
  -5  -1  -8-752.101 2028.80   3
   5  -1   8 1476.36 1846.33   0
  -5  -1  -8 95.8336 1910.87   2
  -5  -1  -9-13.3310 2281.75   3
   5  -1   9-109.855 2083.97   0
  -5  -1  -9-1.06383 2137.16   2
  -5  -1 -10 1214.77 2358.57   3
   5  -1  10-904.417 2326.35   0
  -5  -1 -10-229.169 2275.70   2
   5  -1  11 1769.21 2604.50   0
  -5  -1 -11-215.388 2486.76   2
   5  -1  12-5.13030 2872.45   0
   5   0 -11 10865.7 2058.57   1
   5   0 -10-482.443 1474.65   1
   5   0  -9 878.905 1367.92   1
  -5   0   8 249.675 1327.10   2
   5   0  -8 645.343 1360.87   1
  -5   0   7 11726.4 1472.58   2
   5   0  -7 10846.3 1521.80   1
  -5   0   6 2057.19 1049.86   2
   5   0  -6 2258.56 1009.79   1
   5   0  -6 1780.07 1022.90   0
  -5   0   5 76815.6 2113.68   2
   5   0  -5 77929.5 2124.06   0
  -5   0   4 384.447 773.825   2
   5   0  -4 171.629 751.533   0
  -5   0   3 256.862 673.875   2
   5   0  -3 18.5721 671.384   0
  -5   0   2 92049.6 1809.12   2
   5   0  -2 89481.2 1896.56   0
  -5   0   1 31210.1 1107.86   2
   5   0  -1 32059.0 1235.74   0
  -5   0   0 10251.1 921.051   2
   5   0   0 10196.3 1024.72   0
   5   0   1 246729. 3458.62   0
  -5   0  -1 239720. 3021.49   2
   5   0   2 56790.5 1954.96   0
  -5   0  -2 57560.8 1839.13   2
   5   0   3 805.165 1102.53   0
  -5   0  -3 118.951 990.399   2
  -5   0  -4-221.310 1193.50   2
   5   0   4-223.503 1275.34   0
  -5   0  -5 3801.31 1177.78   3
   5   0   5 3772.71 1556.57   0
  -5   0  -5 5923.19 1481.66   2
  -5   0  -6 11064.6 1706.43   3
   5   0   6 11177.3 1929.56   0
  -5   0  -6 10626.2 1740.24   2
   5   0   7 1658.75 1763.20   0
  -5   0  -7 1225.87 1513.42   3
  -5   0  -7 2184.05 1664.10   2
  -5   0  -8 1152.48 1654.58   3
   5   0   8 959.287 1859.11   0
  -5   0  -8 130.379 1816.40   2
  -5   0  -9 1760.99 1867.13   3
   5   0   9 747.087 2220.10   0
  -5   0 -10 35.0197 2552.76   3
   5   0  10-188.384 2323.00   0
  -5   0 -10-486.181 2276.31   2
   5   0  11 368.072 2567.24   0
   5   0  12 1187.15 2830.95   0
   5   1 -11 4318.57 1909.92   1
   5   1 -10 12935.4 1989.13   1
   5   1  -9 2019.05 1567.43   1
   5   1  -8 14988.1 1820.83   1
   5   1  -7 39130.6 2119.45   1
   5   1  -7 36758.5 2002.01   0
  -5   1   6 27535.0 1620.44   2
   5   1  -6 25807.5 1588.94   1
   5   1  -6 22593.7 1575.57   0
  -5   1   5 31634.6 1497.47   2
   5   1  -5 32225.8 1587.72   0
  -5   1   4 146025. 2436.36   2
   5   1  -4 143568. 2664.89   0
  -5   1   3 48205.8 1326.53   2
   5   1  -3 47866.4 1572.24   0
  -5   1   2 70600.1 1437.08   2
   5   1  -2 73445.9 1859.96   0
  -5   1   1 15198.9 813.556   2
   5   1  -1 13335.1 1032.76   0
  -5   1   0 140435. 1958.64   2
   5   1   0 138585. 2586.25   0
   5   1   1 106396. 2520.46   0
  -5   1  -1 102893. 1919.33   2
   5   1   2 21577.5 1491.79   0
  -5   1  -2 22358.1 1245.06   2
   5   1   3 22708.4 1672.43   0
  -5   1  -3 24745.6 1456.53   2
  -5   1  -4 23630.8 1550.49   3
   5   1   4 25735.4 1902.51   0
  -5   1  -4 22951.2 1610.14   2
   5   1   5 712.102 1454.38   0
  -5   1  -5 1882.85 1270.99   3
  -5   1  -5 212.216 1236.74   2
  -5   1  -6 4870.47 1472.40   3
   5   1   6 5784.34 1701.91   0
  -5   1  -6 4395.68 1554.60   2
  -5   1  -7 9236.47 1842.09   3
   5   1   7 8007.00 2062.35   0
  -5   1  -7 7396.82 1750.32   2
  -5   1  -8 573.411 1666.60   3
   5   1   8-339.010 2052.26   0
  -5   1  -8 1088.71 1791.84   2
  -5   1  -9 1173.91 2193.56   3
   5   1   9 785.831 2220.04   0
  -5   1  -9-744.019 2017.93   2
   5   1  10-221.653 2361.69   0
   5   1  11-1190.39 2626.32   0
   5   1  12-162.729 2967.61   0
   5   1  13 310.496 3158.28   0
   5   2 -12-198.749 1860.36   1
   5   2 -11 6856.49 1942.94   1
   5   2 -10 14876.1 2075.37   1
   5   2  -9 6093.63 1781.17   1
   5   2  -8 9406.37 1749.16   1
   5   2  -7 2145.49 1448.22   1
   5   2  -7 2721.96 1326.77   0
   5   2  -6 35635.3 1872.49   1
   5   2  -6 32855.2 1700.69   0
  -5   2   5 280055. 3591.96   2
   5   2  -5 274032. 3951.01   0
  -5   2   4 117060. 2176.34   2
   5   2  -4 116291. 2522.82   0
  -5   2   3 34994.5 1124.77   2
   5   2  -3 35575.9 1477.58   0
  -5   2   2 85253.5 1402.29   2
   5   2  -2 87086.5 2122.22   0
  -5   2   1 9381.57 579.908   2
   5   2  -1 8699.61 1038.71   0
  -5   2   0 33984.8 908.458   2
   5   2   0 32074.1 1521.33   0
   5   2   1 73672.1 2240.88   0
  -5   2  -1 73666.8 1445.85   2
   5   2   2 29060.7 1719.55   0
  -5   2  -2 29278.3 1236.33   2
   5   2   3 23742.3 1796.71   0
  -5   2  -3 22576.2 1342.83   2
  -5   2  -4 9190.06 1223.72   3
   5   2   4 11516.2 1667.55   0
  -5   2  -4 9898.62 1321.42   2
  -5   2  -5 13123.5 1557.38   3
   5   2   5 13134.0 1784.89   0
  -5   2  -5 11062.9 1462.73   2
   5   2   6 5389.14 1772.20   0
  -5   2  -6 6685.54 1510.71   3
  -5   2  -6 6432.09 1518.49   2
   5   2   7-519.375 1879.48   0
  -5   2  -7-618.565 1618.01   3
  -5   2  -7 199.026 1551.59   2
  -5   2  -8-154.588 1659.32   3
   5   2   8 1013.53 2009.18   0
  -5   2  -8 204.540 1786.34   2
  -5   2  -9 3853.04 2260.27   3
   5   2   9 1801.15 2221.12   0
  -5   2 -10 1910.07 2347.28   3
   5   2  10 1261.63 2457.76   0
   5   2  11-484.051 2713.01   0
   5   2  12 630.952 2936.63   0
   5   2  13-604.842 3151.48   0
   5   3 -12 1813.38 2093.45   1
   5   3 -11 4169.07 2032.93   1
   5   3 -10 13878.1 2117.89   1
   5   3  -9 29024.4 2440.76   1
   5   3  -8 82663.5 3168.16   1
   5   3  -8 90653.9 3217.14   0
   5   3  -7 61597.7 2640.16   1
   5   3  -7 53914.5 2377.32   0
   5   3  -6 13674.3 1583.91   1
   5   3  -6 11653.7 1408.97   0
   5   3  -5 21068.3 1552.61   1
   5   3  -5 19218.4 1422.04   0
  -5   3   4 11352.3 797.125   3
   5   3  -4 11612.8 1175.93   0
  -5   3   3 27641.6 1002.41   2
   5   3  -3 23297.9 1348.58   0
  -5   3   2 30511.0 836.268   2
   5   3  -2 28298.6 1467.43   0
  -5   3   1 38198.2 666.707   2
   5   3  -1 37941.7 1649.37   0
  -5   3   0 64249.8 858.312   2
   5   3   0 69396.9 2144.78   0
   5   3   1 34507.4 1782.16   0
  -5   3  -1 37215.9 922.020   2
   5   3   2 7606.22 1350.17   0
  -5   3  -2 9262.39 843.528   2
  -5   3  -3 19685.5 1304.09   3
   5   3   3 20397.2 1773.20   0
  -5   3  -3 21223.3 1261.35   2
  -5   3  -4 19317.0 1461.18   3
   5   3   4 19735.9 1925.10   0
  -5   3  -4 20814.8 1444.02   2
  -5   3  -5 913.993 1195.41   3
  -5   3  -5 395.841 1165.73   2
   5   3   5-238.717 1567.28   0
  -5   3  -6 8811.54 1548.90   3
  -5   3  -6 7897.30 1554.35   2
   5   3   6 8691.75 1974.13   0
   5   3   7 6136.83 1947.36   0
  -5   3  -7 3947.19 1628.86   3
  -5   3  -7 4140.19 1629.73   2
   5   3   8 1467.97 2080.82   0
  -5   3  -8 1837.08 1843.22   3
   5   3   9 1035.60 2305.95   0
  -5   3  -9 299.913 2087.73   3
   5   3  10 2266.12 2626.65   0
  -5   3 -10 1300.91 2323.65   3
   5   3  11 727.171 2766.14   0
   5   3  12 1619.81 2913.66   0
   5   3  13-1102.89 3077.86   0
   5   4 -12 371.644 2115.60   1
   5   4 -11 435.412 1852.78   1
   5   4 -10 1568.25 1806.17   1
   5   4  -9 7519.74 1970.38   1
   5   4  -8 37107.7 2245.66   0
   5   4  -8 41541.3 2587.53   1
   5   4  -7 14902.3 1909.11   1
   5   4  -7 10952.9 1588.17   0
   5   4  -6 64804.5 2472.46   1
   5   4  -6 59541.6 2300.27   0
   5   4  -5 99322.3 2687.52   1
   5   4  -5 91156.4 2527.20   0
  -5   4   4 141680. 1956.91   3
   5   4  -4 150129. 3010.95   0
  -5   4   3 42593.1 969.414   3
   5   4  -3 46369.5 1851.15   0
   5   4  -2 120266. 2723.31   0
   5   4  -1 96751.5 2546.05   0
   5   4   0 48521.1 1948.66   0
  -5   4  -1 39376.1 1110.07   3
   5   4   1 42258.7 1993.36   0
  -5   4  -2 6114.52 777.741   3
   5   4   2 7776.42 1343.37   0
  -5   4  -2 7784.98 692.912   2
  -5   4  -3 27471.2 1418.09   3
   5   4   3 30918.3 2080.11   0
  -5   4  -3 28116.0 1263.51   2
  -5   4  -4 2984.73 1108.81   3
   5   4   4 770.894 1521.72   0
  -5   4  -4 2309.16 1024.94   2
  -5   4  -5 559.657 1136.13   3
   5   4   5 1420.45 1571.17   0
  -5   4  -5 1216.14 1140.72   2
  -5   4  -6 3882.89 1456.12   3
   5   4   6 4249.52 1736.00   0
  -5   4  -6 3559.16 1378.50   2
  -5   4  -7 95.5229 1529.52   3
   5   4   7 677.462 1699.51   0
  -5   4  -8 123.639 1662.43   3
   5   4   8 212.804 1927.62   0
  -5   4  -9 3059.43 2104.49   3
   5   4   9 2800.61 2267.72   0
  -5   4 -10 5.74574 2300.23   3
   5   4  10-103.124 2466.36   0
   5   4  11 1526.61 2688.66   0
   5   4  12-986.973 2933.40   0
   5   5 -11 3255.35 1999.21   1
   5   5 -10 3635.16 1870.25   1
   5   5  -9 6560.06 2018.00   1
   5   5  -9 9811.08 1939.08   0
   5   5  -8 114.967 1686.05   1
   5   5  -8 305.055 1445.88   0
   5   5  -7 3901.48 1718.49   1
   5   5  -7 2420.16 1317.57   0
   5   5  -6 22802.9 1843.58   1
   5   5  -6 21548.2 1709.96   0
   5   5  -5 21524.7 1742.30   1
   5   5  -5 20344.7 1611.51   0
  -5   5   4 20380.0 780.059   3
   5   5  -4 21431.8 1468.88   0
  -5   5   3 21754.5 579.589   3
   5   5  -3 23839.7 1487.46   0
   5   5  -2 7890.09 1262.71   0
   5   5  -1 30925.8 1718.93   0
  -5   5   0 26426.4 674.522   3
   5   5   0 31335.4 1826.34   0
  -5   5  -1 10745.2 714.896   3
   5   5   1 11661.6 1450.01   0
  -5   5  -2 25123.2 1161.03   3
   5   5   2 26143.5 1892.76   0
  -5   5  -2 26043.5 737.374   2
  -5   5  -3 28800.8 1451.31   3
   5   5   3 33653.8 2136.71   0
  -5   5  -3 33235.8 1227.88   2
  -5   5  -4 51016.0 1992.69   3
   5   5   4 53656.7 2672.41   0
  -5   5  -4 50973.8 1790.64   2
  -5   5  -5 11374.4 1465.14   3
  -5   5  -5 10128.0 1355.12   2
   5   5   5 12760.3 1903.65   0
  -5   5  -6 1087.82 1318.61   3
   5   5   6 1762.24 1625.63   0
  -5   5  -7-51.1431 1479.28   3
   5   5   7 1009.16 1844.81   0
  -5   5  -8 1653.48 1769.23   3
   5   5   8 2073.47 1987.47   0
  -5   5  -9-755.882 1888.71   3
   5   5   9 1354.60 2369.64   0
   5   5  10 1613.64 2566.47   0
   5   5  11 851.260 2625.44   0
   5   5  12 14.5853 2929.69   0
  -5   6  16 1060.00 2832.54   0
  -5   6  15 903.960 2410.81   0
   5   6 -11 1676.64 2150.94   1
   5   6 -10 20182.2 2498.81   1
   5   6  -9 9085.32 2081.77   1
   5   6  -9 9498.31 1970.57   0
   5   6  -8 15519.0 2100.30   1
   5   6  -8 13549.6 1872.89   0
   5   6  -7 4653.79 1779.07   1
   5   6  -7 5448.87 1405.84   0
   5   6  -6 4143.29 1657.86   1
   5   6  -6 3110.82 1287.28   0
   5   6  -5 31306.8 2009.80   1
   5   6  -5 29658.0 1834.19   0
   5   6  -4 2314.83 1164.52   0
   5   6  -3 7558.73 1275.73   0
   5   6  -2 100533. 2702.77   0
   5   6  -1 95772.6 2724.98   0
   5   6   0 84868.9 2649.35   0
  -5   6  -1 7045.27 564.837   3
   5   6   1 6423.47 1394.00   0
  -5   6  -2 11068.0 877.869   3
   5   6   2 11568.2 1650.34   0
  -5   6  -3 16621.3 1205.35   3
   5   6   3 17561.5 1858.05   0
  -5   6  -4 787.776 1037.96   3
   5   6   4 1959.40 1548.24   0
  -5   6  -5 4804.94 1249.81   3
   5   6   5 3532.35 1621.47   0
  -5   6  -6-541.060 1287.55   3
   5   6   6 534.064 1676.18   0
  -5   6  -7 1783.18 1509.35   3
   5   6   7 978.367 2029.90   0
  -5   6  -8 1516.11 1718.69   3
   5   6   8 2180.26 2231.94   0
   5   6   9 1858.69 2300.62   0
   5   6  10 532.492 2535.14   0
   5   6  11 1117.04 2751.04   0
   5   6  12 106.447 3020.27   0
  -5   7  16 2499.09 2912.43   0
  -5   7  15 838.913 2711.03   0
  -5   7  14 165.774 2222.22   0
  -5   7  13 1199.17 2071.03   0
   5   7 -10-302.949 1938.94   1
   5   7  -9 2223.49 1940.11   1
   5   7  -9 1463.76 1679.18   0
   5   7  -8 16992.8 2327.98   1
   5   7  -8 16416.2 1831.82   0
   5   7  -7 42213.3 2731.42   1
   5   7  -7 36637.4 2246.75   0
   5   7  -6 42541.7 2426.03   1
   5   7  -6 39798.9 2201.38   0
   5   7  -5 66410.0 2675.46   1
   5   7  -5 69387.3 2540.86   0
   5   7  -4 8198.00 1329.36   0
   5   7  -4 9212.50 1449.91   1
  -5   7   3 81644.2 1264.57   0
   5   7  -3 67444.1 2403.19   0
   5   7  -2 30847.9 1879.17   0
   5   7  -1 11641.1 1531.63   0
   5   7   0 4454.25 1354.77   0
   5   7   1 957.678 1174.22   0
   5   7   2 51692.4 2530.11   0
   5   7   3 15767.0 1962.50   0
   5   7   4 14707.7 1955.99   0
   5   7   5 12585.0 2026.29   0
   5   7   6 5.08563 1868.62   0
   5   7   7 929.717 1915.81   0
   5   7   8 1006.21 2220.58   0
   5   7   9 717.125 2235.60   0
   5   7  10 1611.64 2414.67   0
   5   7  11 848.660 2563.07   0
   5   7  12-519.658 2874.18   0
  -5   8  15-46.0900 2459.87   0
  -5   8  14 136.748 2178.98   0
  -5   8  13 376.325 2112.66   0
  -5   8  12 4914.38 2177.76   0
   5   8 -10 4215.53 2069.74   1
   5   8 -10 7506.26 2102.03   0
   5   8  -9 885.558 1942.49   1
   5   8  -9-226.648 1550.44   0
   5   8  -8 6141.61 2034.44   1
   5   8  -8 4673.69 1673.50   0
   5   8  -7 21098.8 2406.08   1
   5   8  -7 18517.7 1808.19   0
   5   8  -6 24261.0 2359.49   1
   5   8  -6 24967.3 1922.48   0
  -5   8   5 9539.87 994.649   0
   5   8  -5 8476.91 1793.78   1
   5   8  -5 8483.65 1345.43   0
  -5   8   4 40372.8 1228.80   0
   5   8  -4 41297.7 2236.28   1
   5   8  -3 98555.0 2953.35   0
  -5   8   3 107897. 1376.50   0
   5   8  -2 47284.8 2259.77   0
   5   8  -1 25578.5 1908.07   0
   5   8   0 14005.7 1768.94   0
   5   8   1 10084.3 1645.02   0
   5   8   2 11208.5 1764.53   0
   5   8   3 6027.05 1679.68   0
   5   8   4 194.839 1689.89   0
   5   8   5 8273.29 1992.99   0
   5   8   6 4545.53 2075.70   0
   5   8   7 211.080 1930.32   0
   5   8   8 4830.00 2238.18   0
   5   8   9 162.503 2500.67   0
   5   8  10 32.7882 2652.26   0
   5   8  11 242.871 2657.04   0
   5   8  12 197.287 3004.31   0
  -5   9  15 725.757 2605.07   0
  -5   9  14 78.4835 2309.39   0
  -5   9  13 566.573 2169.06   0
  -5   9  12 2337.90 1938.92   0
  -5   9  11 267.971 1827.64   0
  -5   9  10 36.8630 1534.17   0
   5   9 -10 106.940 1990.16   0
   5   9  -9 8433.94 2331.55   1
   5   9  -9 5873.52 1695.61   0
  -5   9   9 9051.75 1641.44   0
  -5   9   8 13665.9 1622.72   0
   5   9  -8 13214.6 2342.27   1
   5   9  -8 14351.8 1854.75   0
   5   9  -7 49069.9 3015.58   1
  -5   9   7 47462.0 2095.56   0
   5   9  -7 40719.7 2444.17   0
   5   9  -6 60329.4 3052.37   1
  -5   9   6 61973.6 2053.23   0
   5   9  -6 57537.3 2594.74   0
  -5   9   5 10593.4 1024.12   0
   5   9  -5 11359.5 1923.45   1
   5   9  -5 10113.5 1522.44   0
   5   9  -4 19012.8 1903.89   1
   5   9  -4 17850.9 1795.46   0
  -5   9   4 20294.4 1016.30   0
   5   9  -3 30244.5 2012.37   1
  -5   9   3 28693.6 746.726   0
   5   9  -3 29550.1 1932.98   0
   5   9  -2 34854.3 2193.61   0
   5   9  -1 20607.4 1931.32   0
   5   9   0 888.993 1501.85   0
   5   9   1 10817.7 1819.38   0
   5   9   2 28564.6 2290.34   0
   5   9   3 14061.7 1877.80   0
   5   9   4 3490.97 1751.35   0
   5   9   5 5043.86 1943.67   0
   5   9   6 1314.10 1997.79   0
   5   9   7-122.310 1943.35   0
   5   9   8 494.607 2130.70   0
   5   9   9 2185.29 2520.08   0
   5   9  10 780.766 2545.85   0
   5   9  11 304.443 2851.98   0
  -5  10  15 542.535 2639.26   0
  -5  10  14 915.410 2428.51   0
  -5  10  13-542.335 2242.45   0
  -5  10  12 2279.60 2108.85   0
  -5  10  11 3892.84 1896.53   0
  -5  10  10 917.013 1594.21   0
   5  10 -10 1574.12 1937.41   0
  -5  10   9 2846.88 1439.54   0
   5  10  -9 2933.12 1690.41   0
   5  10  -8 2163.42 1939.42   1
   5  10  -8 2401.46 1436.87   0
  -5  10   8 2442.26 1299.37   0
  -5  10   7 16707.1 1557.57   0
   5  10  -7 14062.6 2189.52   1
   5  10  -7 13458.2 1864.96   0
   5  10  -6 12520.1 2069.33   1
   5  10  -6 9806.04 1673.49   0
  -5  10   6 9567.23 1235.61   0
   5  10  -5 15221.5 2093.65   1
   5  10  -5 14144.1 1766.24   0
  -5  10   5 15217.5 1150.86   0
   5  10  -4 8288.91 1564.94   0
   5  10  -4 11844.6 1730.82   1
  -5  10   4 11729.7 840.192   0
   5  10  -3 24185.3 2055.69   1
   5  10  -3 22475.3 1868.88   0
   5  10  -2 34373.7 2196.90   0
   5  10  -1 43094.9 2354.09   0
   5  10   0 48411.6 2678.37   0
   5  10   1 12712.4 1745.03   0
   5  10   2 4478.04 1563.61   0
   5  10   3 2060.34 1747.72   0
   5  10   4 1280.66 1739.03   0
   5  10   5 1785.44 1934.53   0
   5  10   6 3252.53 2130.17   0
   5  10   7 1082.75 2053.54   0
   5  10   8 3278.52 2441.07   0
   5  10   9-104.698 2237.14   0
   5  10  10 14.5583 2598.30   0
   5  10  11 930.562 2679.19   0
  -5  11  15 1223.77 2600.08   0
  -5  11  14-709.851 2558.09   0
  -5  11  13 4448.72 2476.34   0
  -5  11  12 4041.90 2241.57   0
  -5  11  11-98.1163 1881.65   0
  -5  11  10 1013.78 1633.36   0
   5  11 -10 756.420 1983.28   0
  -5  11   9 1619.77 1518.80   0
   5  11  -9 1996.92 1587.51   0
  -5  11   8 319.984 1245.50   0
   5  11  -8-147.039 2094.90   1
   5  11  -8-82.7576 1450.57   0
   5  11  -7 2055.92 1936.69   1
   5  11  -7 3298.78 1468.26   0
  -5  11   7 1395.74 1143.57   0
   5  11  -6 7613.55 2106.51   1
  -5  11   6 5785.89 1104.19   0
   5  11  -6 7012.87 1670.94   0
  -5  11   5 2756.08 884.038   0
   5  11  -5 1880.90 1886.08   1
   5  11  -5 1341.15 1248.26   0
   5  11  -4 7886.40 1530.53   0
   5  11  -4 10648.2 1865.37   1
   5  11  -3 21516.8 2047.50   1
   5  11  -3 20751.0 1914.63   0
   5  11  -2 19351.5 1934.86   1
   5  11  -2 18638.6 2041.15   0
   5  11  -1 75.2696 1446.24   0
   5  11   0 3489.55 1690.28   0
   5  11   1 3950.87 1765.86   0
   5  11   2 22350.4 2338.73   0
   5  11   3 9980.94 2149.86   0
   5  11   4 2243.37 1663.24   0
   5  11   5 6981.87 2198.12   0
   5  11   6 352.874 1994.03   0
   5  11   7 179.416 2175.75   0
   5  11   8 758.354 2474.93   0
   5  11   9-132.109 2374.30   0
   5  11  10 1384.15 2784.87   0
   5  11  11 424.266 2701.25   0
  -5  12  15 1187.44 2801.89   0
  -5  12  14 1370.52 2607.06   0
  -5  12  13 501.890 2280.45   0
  -5  12  12 151.687 2073.47   0
  -5  12  11 220.329 1888.71   0
   5  12 -10 2510.15 2079.05   0
  -5  12  10 1660.70 1791.45   0
   5  12  -9 6835.92 1905.46   0
  -5  12   9 6244.62 1663.22   0
   5  12  -8 15812.4 2191.44   0
  -5  12   8 20068.4 1879.67   0
   5  12  -7 4329.64 2022.57   1
  -5  12   7 3176.61 1230.76   0
   5  12  -7 3341.17 1725.44   0
  -5  12   6 6059.89 1134.14   0
   5  12  -6 7158.20 2069.03   1
   5  12  -6 5067.29 1603.57   0
   5  12  -5 20936.4 2463.42   1
   5  12  -5 19838.2 2005.54   0
   5  12  -4 23987.8 2288.14   1
   5  12  -4 22899.3 2035.55   0
   5  12  -3 4084.40 1673.77   0
   5  12  -3 4380.39 1655.05   1
   5  12  -2 9160.99 1661.93   0
   5  12  -2 9003.35 1748.10   1
   5  12  -1 17248.0 1992.06   0
   5  12   0 24901.0 2199.88   0
   5  12   1 2307.32 1652.38   0
   5  12   2 897.589 1615.56   0
  -5  12  -3 4207.30 1774.66   1
   5  12   3 5013.86 1937.40   0
   5  12   4 3621.74 1816.14   0
  -5  12  -4 3252.34 1841.74   1
   5  12   5 2763.11 2081.22   0
   5  12   6 120.020 1959.32   0
   5  12   7 255.346 2287.24   0
   5  12   8 1880.66 2437.38   0
   5  12   9 489.388 2404.55   0
   5  12  10 637.389 2788.91   0
  -5  13  14 1666.22 2618.70   0
  -5  13  13 1733.91 2426.67   0
  -5  13  12 1602.46 2189.51   0
   5  13 -11-88.6077 2317.82   0
  -5  13  11 603.680 1989.37   0
  -5  13  10 1816.07 1818.35   0
   5  13 -10 2362.28 1916.73   0
   5  13  -9 18246.9 2429.92   0
  -5  13   9 17340.5 2111.14   0
  -5  13   8 3126.66 1515.81   0
   5  13  -8 3495.80 1748.53   0
   5  13  -7 5292.48 1634.38   0
   5  13  -6 6549.52 2091.62   1
   5  13  -6 6783.78 1687.62   0
   5  13  -5 125.357 1965.01   1
   5  13  -5 695.142 1541.30   0
   5  13  -4 348.315 1630.77   0
   5  13  -4 874.511 1713.68   1
   5  13  -3 2736.03 1475.31   0
   5  13  -3 1904.90 1715.32   1
   5  13  -2 2435.82 1674.94   0
   5  13  -2 4205.61 1654.25   1
   5  13  -1 23608.5 2111.24   1
   5  13  -1 21490.2 2143.89   0
   5  13   0 11544.4 2113.57   0
   5  13   1 2847.59 1775.22   0
   5  13   2 1214.92 1644.08   0
  -5  13  -3 7231.69 1919.21   1
   5  13   3 8830.93 1986.06   0
   5  13   4 3507.98 2070.66   0
   5  13   5 3001.36 2034.09   0
   5  13   6 21.2888 2056.25   0
   5  13   7 172.035 2433.25   0
   5  13   8 677.105 2522.38   0
   5  13   9-551.645 2676.03   0
   5  13  10-11.9055 2925.81   0
  -5  14  13-218.144 2312.20   0
  -5  14  12 126.121 2205.67   0
  -5  14  11 199.375 1987.22   0
   5  14 -11 458.343 2188.57   0
  -5  14  10 215.711 1825.67   0
   5  14 -10-449.641 2125.96   0
   5  14  -9 3514.07 1963.51   0
   5  14  -8 11835.2 2235.21   0
   5  14  -7 2551.44 1705.46   0
   5  14  -6 11322.5 1964.29   0
   5  14  -5 13126.4 2339.12   1
   5  14  -5 14489.8 2001.65   0
   5  14  -4 31054.5 2844.89   1
   5  14  -4 31461.0 2481.87   0
   5  14  -3 22120.5 2415.39   1
   5  14  -3 26655.7 2474.30   0
   5  14  -2 5127.69 1919.40   0
   5  14  -2 6451.85 1855.82   1
   5  14  -1 493.444 1594.18   1
   5  14  -1-121.677 1564.17   0
   5  14   0 1967.92 1619.28   1
   5  14   0 1948.50 1860.65   0
   5  14   1 651.671 1685.25   0
   5  14   2 2419.98 1973.99   0
  -5  14  -2 537.622 1542.10   1
   5  14   3 1569.97 1887.19   0
  -5  14  -3 411.440 1748.83   1
   5  14   4 3518.92 2130.30   0
   5  14   5 1911.57 2007.54   0
   5  14   6 938.788 2101.02   0
   5  14   7 266.816 2473.78   0
   5  14   8 162.285 2554.71   0
   5  14   9 2409.37 2733.79   0
   5  14  10 387.700 2746.23   0
   5  15 -11 323.873 2363.20   0
   5  15 -10 1002.24 2211.54   0
   5  15  -9 3463.16 1894.35   0
   5  15  -8 5157.49 2110.10   0
   5  15  -7 8529.90 1960.14   0
   5  15  -6 1753.29 1705.59   0
   5  15  -5-527.803 1606.26   0
   5  15  -4 186.582 1700.10   0
   5  15  -4 902.930 1982.25   1
   5  15  -3 23778.2 2587.21   1
   5  15  -3 26231.7 2569.42   0
   5  15  -2 6782.97 2075.27   0
   5  15  -2 4907.28 1883.67   1
   5  15  -1 2170.76 1801.01   1
   5  15  -1 4321.70 1826.65   0
   5  15   0 304.792 1752.98   1
   5  15   0 189.918 1761.66   0
   5  15   1 7683.34 1881.20   1
   5  15   1 10412.1 2317.13   0
   5  15   2 5602.08 2176.60   0
  -5  15  -2 8569.63 1994.61   1
   5  15   3 1261.96 2018.57   0
   5  15   4-3.56800 2187.59   0
   5  15   5 1966.80 2045.63   0
   5  15   6 391.920 2200.17   0
   5  15   7 534.595 2619.06   0
   5  15   8 954.204 2467.26   0
   5  15   9 1685.60 2806.66   0
   5  16 -11-432.943 2455.60   0
   5  16 -10 1396.86 2261.86   0
   5  16  -9-80.9685 1964.67   0
   5  16  -8 2547.65 2057.37   0
   5  16  -7 385.154 1747.19   0
   5  16  -6 937.751 1845.54   0
   5  16  -5 8600.84 2145.59   0
   5  16  -4 1449.13 1691.82   0
   5  16  -3 1846.08 2054.73   1
   5  16  -3 346.220 1692.33   0
   5  16  -2 4035.28 1994.94   0
   5  16  -2 2429.15 2009.49   1
   5  16  -1 1926.27 1854.28   1
   5  16  -1 2155.71 1965.52   0
   5  16   0 3578.02 1904.83   1
   5  16   0 2775.11 2098.55   0
   5  16   1 5950.28 1968.04   1
   5  16   1 5413.56 2064.23   0
   5  16   2 4025.91 2103.79   0
  -5  16  -2 3181.13 1881.79   1
   5  16   3 1124.62 2222.83   0
   5  16   4-145.453 2280.81   0
   5  16   5 2081.52 2154.91   0
   5  16   6 719.608 2342.30   0
   5  16   7 173.400 2687.18   0
   5  16   8 663.870 2630.10   0
   5  17 -11 1572.04 2551.47   0
   5  17 -10 1323.67 2234.00   0
   5  17  -9 808.517 2036.20   0
   5  17  -8-27.8804 2015.61   0
   5  17  -7 1850.58 1954.95   0
   5  17  -6 5991.65 2046.63   0
   5  17  -5 266.322 1825.18   0
   5  17  -4 4738.25 2168.35   0
   5  17  -3 5755.74 1943.90   0
   5  17  -2 2082.07 1948.75   0
   5  17  -1 417.953 1989.82   0
   5  17  -1 643.329 2010.74   1
   5  17   0 1407.25 2082.86   1
   5  17   0 1829.85 1862.62   0
   5  17   1 3774.94 2270.57   0
   5  17   2 3913.01 2190.84   0
   5  17   3 124.603 2338.97   0
   5  17   4 1796.29 2434.30   0
   5  17   5 1470.91 2195.99   0
   5  17   6 499.627 2400.51   0
   5  17   7-329.917 2771.74   0
   5  17   8-706.675 2792.68   0
   5  18 -11 1335.81 2715.44   0
   5  18 -10-378.909 2416.04   0
   5  18  -9 1377.76 2199.64   0
   5  18  -8 2078.32 2092.65   0
   5  18  -7-367.146 2053.69   0
   5  18  -6 899.675 2013.49   0
   5  18  -5 2646.17 1938.65   0
   5  18  -4 2038.15 2074.46   0
   5  18  -3 1545.25 1920.52   0
   5  18  -2 353.991 1938.79   0
   5  18  -1-130.635 2055.16   0
   5  18   0-867.709 2118.67   0
   5  18   1 7363.67 2545.99   0
   5  18   2 3292.79 2437.64   0
   5  18   3 776.338 2411.74   0
   5  18   4 368.920 2476.45   0
   5  18   5 235.426 2258.54   0
   5  18   6-788.720 2404.76   0
   5  18   7 1020.68 2676.42   0
   5  19 -11-194.753 2623.50   0
   5  19 -10 4.21299 2480.93   0
   5  19  -9 357.694 2175.29   0
   5  19  -8 1360.42 2276.89   0
   5  19  -7 2297.58 2215.91   0
   5  19  -6 2266.64 2189.50   0
   5  19  -5-438.866 2158.55   0
   5  19  -4 1286.61 2163.20   0
   5  19  -3 929.891 2127.99   0
   5  19  -2 1502.61 2118.09   0
   5  19  -1 2015.31 2355.40   0
   5  19   0 1538.68 2256.65   0
   5  19   1 1336.29 2267.65   0
   5  19   2-211.310 2557.11   0
   5  19   3-360.719 2496.73   0
   5  19   4 569.650 2542.58   0
   5  19   5 1166.43 2412.51   0
   5  19   6 1424.52 2403.72   0
   5  19   7-76.8415 2873.46   0
   5  20 -10 126.662 2549.75   0
   5  20  -9-551.166 2309.96   0
   5  20  -8 160.056 2169.62   0
   5  20  -7 316.734 2214.12   0
   5  20  -6 2697.31 2280.64   0
   5  20  -5 9202.30 2688.82   0
   5  20  -4 468.369 2385.34   0
   5  20  -3-841.614 2318.68   0
   5  20  -2 1620.08 2254.84   0
   5  20  -1 3969.31 2403.98   0
   5  20   0 113.639 2319.13   0
   5  20   1-328.501 2313.41   0
   5  20   2 85.7918 2445.13   0
   5  20   3 192.057 2610.25   0
   5  20   4-307.331 2722.87   0
   5  20   5 907.607 2568.55   0
   5  20   6 1820.59 2630.03   0
   5  21  -9 52.9415 2335.24   0
   5  21  -8-444.786 2346.11   0
   5  21  -7-911.649 2323.99   0
   5  21  -6 661.836 2310.21   0
   5  21  -5-483.063 2310.72   0
   5  21  -4 279.902 2295.59   0
   5  21  -3 1749.58 2209.65   0
   5  21  -2 171.590 2346.05   0
   5  21  -1 1560.75 2397.28   0
   5  21   0 1290.18 2548.49   0
   5  21   1 245.923 2332.82   0
   5  21   2 119.691 2570.39   0
   5  21   3-10.7161 2678.42   0
   5  21   4-55.0532 2808.95   0
   5  21   5 11.5554 2783.99   0
   5  22  -8 2308.43 2428.38   0
   5  22  -7-151.641 2398.18   0
   5  22  -6 1671.24 2390.18   0
   5  22  -5 183.121 2258.83   0
   5  22  -4 2537.24 2287.18   0
   5  22  -3 110.073 2341.89   0
   5  22  -2 792.484 2557.31   0
   5  22  -1-175.761 2627.97   0
   5  22   0-116.034 2602.82   0
   5  22   1 2629.49 2735.36   0
   5  22   2 781.399 2617.88   0
   5  22   3 84.4456 2669.31   0
   5  22   4-686.967 2891.05   0
   5  23  -8 507.583 2487.65   0
   5  23  -5 715.302 2308.38   0
   5  23  -3 1363.52 2484.52   0
   5  23  -2-89.9522 2509.54   0
   5  23  -1 320.273 2575.80   0
   5  23   0-126.440 2574.18   0
   5  23   1-616.078 2770.18   0
   5  23   2 424.400 2852.57   0
   5  23   3-847.079 2856.67   0
   5  24  -5 50.3559 2581.59   0
   5  24  -4-659.682 2503.06   0
   5  24  -3 164.455 2472.81   0
   5  24  -2 1257.59 2590.23   0
   5  24  -1 140.461 2633.28   0
   5  24   1-35.2085 2837.61   0
   5  25  -3-423.854 2741.83   0
   5  25  -2-153.545 2587.68   0
  -6 -23   5-58.8520 2782.18   2
  -6 -23   4 1274.86 2919.27   2
  -6 -23   3 1216.04 2967.33   2
  -6 -23   2 464.579 2711.34   2
  -6 -23   1-118.540 2790.33   2
  -6 -23   0 93.3014 2746.84   2
  -6 -23  -1-276.056 2869.06   2
  -6 -22   6 1194.74 2806.28   2
  -6 -22   5 516.780 2682.14   2
  -6 -22   4 8.77874 2801.30   2
  -6 -22   2 1218.11 2757.73   2
  -6 -22   1 428.368 2521.17   2
  -6 -22  -1-762.901 2708.85   2
  -6 -22  -2 1712.68 2948.95   2
  -6 -22  -3 840.452 3027.59   2
  -6 -21   7 1183.54 2753.15   2
  -6 -21   6 2662.46 2769.27   2
  -6 -21   5 963.692 2589.30   2
  -6 -21   4 2727.20 2709.33   2
  -6 -21   3-731.398 2743.61   2
  -6 -21   2 903.972 2563.26   2
  -6 -21   1-403.070 2790.65   2
  -6 -21   0 1421.42 2624.56   2
  -6 -21  -1-18.6338 2912.11   2
  -6 -21  -2-132.469 2897.00   2
  -6 -21  -3 860.446 2811.11   2
  -6 -21  -4 964.502 3084.53   2
  -6 -20  10 1550.93 2910.43   2
  -6 -20   9-890.445 2736.41   2
  -6 -20   8-141.232 2690.28   2
  -6 -20   7 1255.90 2782.73   2
  -6 -20   6 3693.43 2648.89   2
  -6 -20   5 279.091 2739.37   2
  -6 -20   4 1131.11 2759.76   2
  -6 -20   3 571.941 2640.44   2
  -6 -20   2 1067.08 2430.15   2
  -6 -20   1-32.3580 2455.89   2
  -6 -20   0-726.723 2810.11   2
  -6 -20  -1 3158.35 2704.61   2
  -6 -20  -2 1730.08 2652.62   2
  -6 -20  -3-515.477 2710.92   2
  -6 -20  -4 1663.53 2738.89   2
  -6 -19  11 1068.15 3068.29   2
  -6 -19  10 433.969 3014.07   2
  -6 -19   9 580.817 2810.45   2
  -6 -19   8 1014.86 2544.41   2
  -6 -19   7 1806.34 2445.82   2
  -6 -19   6 60.9499 2578.77   2
  -6 -19   5 1468.36 2774.33   2
  -6 -19   4 6190.22 2631.35   2
  -6 -19   3 6312.80 2683.97   2
  -6 -19   2 631.163 2370.25   2
  -6 -19   1 1872.19 2390.67   2
  -6 -19   0 588.837 2427.07   2
  -6 -19  -1 868.952 2722.36   2
  -6 -19  -2 2626.74 2862.20   2
  -6 -19  -3-704.902 2791.75   2
  -6 -19  -4 821.702 2735.59   2
  -6 -19  -5-369.374 2838.99   2
  -6 -19  -6 687.819 3099.67   2
  -6 -18  11-818.332 2878.33   2
  -6 -18  10 682.663 2931.57   2
  -6 -18   9 1580.72 2723.28   2
  -6 -18   8 861.477 2550.81   2
  -6 -18   7 1390.76 2465.65   2
  -6 -18   6 107.385 2419.91   2
  -6 -18   5 8723.55 2701.66   2
  -6 -18   4 3009.03 2333.54   2
  -6 -18   2-507.689 2215.71   2
  -6 -18   1 2294.96 2486.82   2
  -6 -18   0 3730.19 2528.48   2
  -6 -18  -2 2172.94 2569.68   2
  -6 -18  -3-413.384 2510.39   2
  -6 -18  -4 239.259 2898.08   2
  -6 -18  -5 7.54017 2863.55   2
  -6 -18  -6-28.1779 2980.41   2
  -6 -17  12 128.933 3010.52   2
  -6 -17  11 402.532 2821.20   2
  -6 -17  10 3141.90 2858.81   2
  -6 -17   9 1410.84 2687.81   2
  -6 -17   8 2017.32 2627.63   2
  -6 -17   7 3925.44 2548.12   2
  -6 -17   5-64.4885 2358.61   2
  -6 -17   4 1714.80 2360.53   2
  -6 -17   3 3968.97 2333.56   2
  -6 -17   2 577.488 2166.43   2
  -6 -17   0-545.289 2332.89   2
  -6 -17  -1-232.102 2327.65   2
  -6 -17  -2 2036.70 2431.18   2
  -6 -17  -3 1804.70 2579.95   2
  -6 -17  -4-825.088 2756.25   2
  -6 -17  -5-445.356 2812.25   2
  -6 -17  -6 568.872 2779.25   2
  -6 -17  -7 1040.26 3086.03   2
  -6 -16  13 1454.65 3263.58   2
  -6 -16  12 1539.64 2723.06   2
  -6 -16  11 208.952 2933.41   2
  -6 -16  10 77.1709 2678.83   2
  -6 -16   9 443.997 2603.32   2
  -6 -16   8 3157.79 2424.51   2
  -6 -16   7 1903.86 2309.58   2
  -6 -16   6 1587.47 2195.58   2
  -6 -16   5 1385.64 2089.59   2
  -6 -16   4 2759.86 2084.60   2
  -6 -16   3 2725.52 2044.37   2
  -6 -16   2 5115.67 2130.24   2
  -6 -16   1 4035.02 2240.90   2
  -6 -16   0-66.7682 2104.87   2
  -6 -16  -1 580.101 2238.81   2
  -6 -16  -2 1863.94 2354.94   2
  -6 -16  -3 2949.35 2558.16   2
  -6 -16  -4-481.073 2445.14   2
  -6 -16  -5 2505.25 2556.52   2
  -6 -16  -6-461.169 2677.93   2
  -6 -16  -8 526.841 3220.51   2
  -6 -15  13 678.168 3298.60   2
  -6 -15  12 279.442 2850.58   2
  -6 -15  11-517.844 2516.37   2
  -6 -15  10 1104.78 2454.01   2
  -6 -15   9 4406.73 2454.52   2
  -6 -15   8 1839.09 2185.99   2
  -6 -15   7 1264.24 2178.50   2
  -6 -15   6 332.633 1993.91   2
  -6 -15   5 1171.11 2016.21   2
  -6 -15   4 8112.65 2322.85   2
  -6 -15   3 12864.5 2370.20   2
  -6 -15   2 10695.1 2294.54   2
  -6 -15   1 2460.24 2211.54   2
  -6 -15   0 1749.50 2007.05   2
  -6 -15  -1 1428.66 2048.56   2
  -6 -15  -2-438.886 2267.84   2
  -6 -15  -3 1224.39 2234.78   2
  -6 -15  -4 204.143 2438.67   2
  -6 -15  -5 780.700 2483.60   2
  -6 -15  -6 999.557 2500.47   2
  -6 -15  -7 206.803 2897.74   2
  -6 -15  -8 1356.10 2982.69   2
  -6 -14  14 761.443 3332.35   2
   6 -14 -14 1595.80 2780.23   2
  -6 -14  13-571.038 3096.61   2
   6 -14 -13-394.780 2644.38   2
  -6 -14  12-209.559 2561.03   2
   6 -14 -12 1348.09 2240.03   2
  -6 -14  11-275.917 2688.53   2
   6 -14 -11-306.366 2007.14   2
   6 -14 -10-178.028 1814.55   2
  -6 -14   9 537.798 2191.44   2
   6 -14  -9 885.918 1531.33   2
  -6 -14   8 12381.4 2390.96   2
  -6 -14   7 6109.19 2217.26   2
  -6 -14   6 5862.35 2224.49   2
  -6 -14   5 3812.54 2148.49   2
  -6 -14   4 1382.85 2007.14   2
  -6 -14   3 2649.27 1987.48   2
  -6 -14   2 6840.34 2269.85   2
  -6 -14   1 8242.37 2271.85   2
  -6 -14   0 10023.6 2232.51   2
  -6 -14  -1 2149.37 2161.66   2
  -6 -14  -2 2335.50 2177.20   2
  -6 -14  -3 4857.95 2396.43   2
  -6 -14  -4 1044.24 2251.27   2
  -6 -14  -5 1792.33 2497.02   2
  -6 -14  -6 180.702 2647.34   2
  -6 -14  -7-449.725 2712.00   2
  -6 -14  -8-876.971 2961.29   2
  -6 -14  -9 1208.84 3138.04   2
  -6 -13  14 1341.96 3161.38   2
   6 -13 -14 618.874 2837.56   2
  -6 -13  13 933.129 3168.94   2
   6 -13 -13 1557.98 2539.69   2
  -6 -13  12 2403.32 2640.74   2
   6 -13 -12 1779.25 2345.42   2
  -6 -13  11 369.143 2418.65   2
   6 -13 -11 630.862 2091.74   2
  -6 -13  10 1323.56 2265.71   2
   6 -13 -10-400.706 1705.06   2
  -6 -13   9 1301.90 2039.66   2
   6 -13  -9 1108.16 1618.98   2
  -6 -13   8 413.002 2150.50   2
   6 -13  -8 1075.94 1458.48   2
  -6 -13   7 13927.4 2303.84   2
   6 -13  -7 11891.9 1470.03   2
  -6 -13   6 4407.54 2113.94   2
  -6 -13   5 2045.83 1904.40   2
  -6 -13   4 6634.62 1973.20   2
  -6 -13   3 32881.4 2645.98   2
  -6 -13   2 24588.1 2455.91   2
  -6 -13   1 43.5110 1910.27   2
  -6 -13   0 2378.72 1911.55   2
  -6 -13  -1 1980.57 2064.27   2
  -6 -13  -2 5093.85 2249.16   2
  -6 -13  -3 202.424 2035.73   2
  -6 -13  -4 1819.16 2195.83   2
  -6 -13  -5 492.938 2418.80   2
  -6 -13  -6 2412.55 2592.93   2
  -6 -13  -8 575.902 2753.13   2
  -6 -13  -9 2612.02 3228.03   2
   6 -12 -15 646.966 3249.73   2
  -6 -12  14 1988.64 2999.81   2
   6 -12 -14-200.108 2904.14   2
  -6 -12  13-132.681 2995.06   2
   6 -12 -13 412.418 2497.63   2
  -6 -12  12 1165.23 2908.05   2
   6 -12 -12 3621.87 2445.48   2
  -6 -12  11 3921.79 2567.45   2
   6 -12 -11 5122.86 2272.02   2
  -6 -12  10 2802.58 2299.11   2
   6 -12 -10 3681.37 1900.77   2
  -6 -12   9 1685.66 2169.68   2
   6 -12  -9 895.188 1678.01   2
  -6 -12   8 11026.1 2251.06   2
   6 -12  -8 11750.1 1709.19   2
  -6 -12   7 6954.44 2122.34   2
   6 -12  -7 9603.82 1405.88   2
  -6 -12   6 6812.48 1899.65   2
   6 -12  -6 7086.80 1201.34   2
  -6 -12   5 4132.81 1807.49   2
  -6 -12   4 222.915 1627.04   2
  -6 -12   3 3473.61 1736.12   2
  -6 -12   2 480.544 1818.43   2
  -6 -12   1 1112.88 1633.03   2
  -6 -12   0 10314.6 2023.67   2
  -6 -12  -1 3632.49 1890.77   2
  -6 -12  -2 1707.37 1862.33   2
  -6 -12  -3 5928.77 2196.69   2
  -6 -12  -4 1282.96 2200.46   2
  -6 -12  -5 3601.24 2338.54   2
  -6 -12  -6 2934.72 2485.29   2
  -6 -12  -7 328.562 2592.94   2
  -6 -12  -9-354.376 2908.04   2
  -6 -12 -10 465.734 3404.36   2
   6 -11 -15 2596.79 3177.86   2
   6 -11 -14 786.966 2814.51   2
  -6 -11  13 776.227 2796.20   2
   6 -11 -13 284.753 2610.04   2
   6 -11 -12 378.066 2332.10   2
  -6 -11  11-393.228 2493.55   2
   6 -11 -11-557.912 2044.84   2
  -6 -11  10-3.39105 2237.13   2
   6 -11 -10 76.5176 1772.81   2
  -6 -11   9 4073.23 2278.30   2
   6 -11  -9 4060.01 1660.24   2
  -6 -11   8 9316.90 2052.30   2
   6 -11  -8 11128.9 1700.57   2
  -6 -11   7 4864.15 1959.39   2
   6 -11  -7 5440.77 1339.72   2
  -6 -11   6 32670.9 2571.73   2
   6 -11  -6 28383.3 1541.00   2
  -6 -11   5 5682.51 1935.97   2
   6 -11  -5 7023.27 1016.89   2
  -6 -11   4 1933.89 1714.03   2
   6 -11  -3 256.500 1157.37   1
  -6 -11   3 3774.72 1533.41   2
   6 -11  -2 2232.06 1298.21   1
  -6 -11   2 2823.08 1537.14   2
  -6 -11   1 33.7868 1664.76   2
  -6 -11   0 9637.77 1950.65   2
  -6 -11  -1 14262.4 2145.00   2
  -6 -11  -2 2166.35 1895.08   2
  -6 -11  -3-51.3160 1818.39   2
  -6 -11  -4 660.466 1923.61   2
  -6 -11  -5 2549.56 2223.33   2
  -6 -11  -6 831.104 2316.60   2
  -6 -11  -7 1229.92 2478.64   2
  -6 -11  -8 41.8059 2730.01   2
  -6 -11  -9 1166.71 2941.43   2
  -6 -10  13 189.112 2759.81   2
  -6 -10  12 3861.10 2748.67   2
  -6 -10  11 8132.14 2549.37   2
  -6 -10  10 2496.78 2106.16   2
  -6 -10   9-29.7929 1996.61   2
  -6 -10   8 1147.02 1647.29   2
  -6 -10   7 188.056 1701.42   2
   6 -10  -7 392.155 1031.22   2
  -6 -10   6 856.587 1724.19   2
   6 -10  -6 1246.52 1000.67   2
  -6 -10   5 17046.9 2068.81   2
   6 -10  -5 19245.5 1186.96   2
   6 -10  -4 1877.21 990.831   1
  -6 -10   4 1313.87 1592.58   2
   6 -10  -4 1892.18 700.242   2
   6 -10  -3 1153.88 1064.48   1
  -6 -10   3 1093.41 1483.21   2
   6 -10  -2 4282.96 1257.55   1
  -6 -10   2 3215.29 1552.59   2
  -6 -10   1 9067.20 1741.24   2
  -6 -10   0 35685.0 2431.00   2
  -6 -10  -1 3097.74 1748.26   2
  -6 -10  -2 2232.24 1839.99   2
  -6 -10  -3 9641.04 2178.31   2
  -6 -10  -4 790.655 2032.91   2
  -6 -10  -5-904.687 2222.38   2
  -6 -10  -6 1017.27 2398.47   2
  -6 -10  -7 1559.39 2408.38   2
  -6 -10  -8 1040.71 2638.16   2
  -6 -10  -9-893.547 3006.86   2
  -6  -9  13 966.061 2810.88   2
  -6  -9  12 5154.88 2569.73   2
  -6  -9  11-73.5723 2103.09   2
  -6  -9  10 9121.82 2282.42   2
  -6  -9   9 359.331 1837.65   2
  -6  -9   8 1778.52 1766.86   2
  -6  -9   7 1874.36 1715.02   2
  -6  -9   6 32914.7 2412.63   2
  -6  -9   5 31830.5 2311.54   2
   6  -9  -5 31763.9 1400.63   2
   6  -9  -5 31271.8 1297.63   1
  -6  -9   4 9978.72 1784.97   2
   6  -9  -4 11205.5 846.971   2
   6  -9  -4 10877.0 1104.74   1
   6  -9  -3 4949.68 1100.06   1
  -6  -9   3 5143.44 1631.51   2
  -6  -9   2 21937.7 1992.20   2
   6  -9  -2 22237.1 1625.05   1
  -6  -9   1 2453.56 1716.99   2
  -6  -9   0 23867.9 2228.01   2
  -6  -9  -1 10275.6 1875.44   2
  -6  -9  -2 7484.71 1820.36   2
  -6  -9  -3 4048.52 1866.57   2
  -6  -9  -4 882.219 1862.65   2
  -6  -9  -5 4207.36 2137.26   2
  -6  -9  -6 312.250 2239.68   2
  -6  -9  -7 3425.99 2516.54   2
  -6  -9  -8 1239.89 2722.50   2
  -6  -9  -9 3239.10 2818.28   2
  -6  -9 -10-178.814 2999.13   2
  -6  -9 -11 396.028 3185.92   2
  -6  -8  13 1337.36 2624.84   2
  -6  -8  12 391.549 2477.90   2
  -6  -8  11 7477.58 2551.47   2
  -6  -8  10 1665.82 2108.66   2
  -6  -8   9 1860.54 1920.43   2
  -6  -8   8 2251.26 1632.81   2
  -6  -8   7 1958.31 1516.66   2
  -6  -8   6 24309.4 2041.90   2
  -6  -8   5 32252.2 2204.45   2
   6  -8  -5 32060.5 1258.00   1
  -6  -8   4 23833.0 2024.24   2
   6  -8  -4 23530.4 1013.40   2
   6  -8  -4 25249.6 1277.15   1
   6  -8  -3 5793.80 1032.55   1
  -6  -8   3 6290.85 1555.57   2
   6  -8  -3 7385.39 473.817   2
  -6  -8   2 11889.5 1663.05   2
   6  -8  -2 13106.1 1331.77   1
  -6  -8   1 75508.5 2867.11   2
  -6  -8   0 69382.7 2850.23   2
  -6  -8  -1 6115.56 1718.36   2
  -6  -8  -2-518.417 1583.84   2
  -6  -8  -3 8335.02 1930.30   2
  -6  -8  -4 574.979 1759.93   2
  -6  -8  -5 446.224 2053.65   2
  -6  -8  -6 650.775 2117.41   2
  -6  -8  -7 282.841 2261.15   2
  -6  -8  -8 690.892 2240.39   3
  -6  -8  -8 1081.02 2524.53   2
  -6  -8  -9 172.091 2709.52   2
  -6  -8 -10 508.655 2910.65   2
  -6  -8 -11 658.044 3102.72   2
  -6  -7  12 1198.23 2264.93   2
  -6  -7  11 624.903 2246.99   2
  -6  -7  10 5677.82 2159.63   2
  -6  -7   9 26209.6 2436.49   2
  -6  -7   8 10896.4 2005.00   2
   6  -7  -7 14894.0 1014.08   1
  -6  -7   7 14344.1 1830.93   2
  -6  -7   6 36051.3 2305.77   2
   6  -7  -6 37704.8 1190.43   1
  -6  -7   5 27156.0 2008.89   2
   6  -7  -5 31178.5 1229.06   1
  -6  -7   4 16153.6 1777.00   2
   6  -7  -4 13867.0 1049.55   1
  -6  -7   3 20702.9 1733.82   2
   6  -7  -3 21153.0 634.230   2
   6  -7  -3 20347.1 1266.39   1
  -6  -7   2 14219.8 1687.10   2
   6  -7  -2 16217.9 1293.60   1
  -6  -7   1 20169.9 1842.67   2
  -6  -7   0 25503.4 2066.14   2
  -6  -7  -1 24121.3 2049.67   2
  -6  -7  -2-244.826 1508.02   2
  -6  -7  -3 5827.09 1772.39   2
  -6  -7  -4 5581.84 1899.71   2
  -6  -7  -5 4657.91 2080.84   2
  -6  -7  -6 2512.86 2186.69   2
  -6  -7  -7 671.467 2219.41   2
  -6  -7  -8 896.383 2186.97   3
  -6  -7  -8 126.291 2435.14   2
  -6  -7  -9 473.076 2601.31   2
  -6  -7 -10 623.762 2862.49   2
  -6  -7 -11-930.897 3006.65   2
  -6  -6  12 3696.40 2494.49   2
  -6  -6  11 13735.8 2479.75   2
  -6  -6  10 15198.1 2342.00   2
  -6  -6   9 8111.44 1991.27   2
  -6  -6   8 2329.89 1719.38   2
   6  -6  -7 16234.9 1169.04   1
  -6  -6   7 14955.5 1822.33   2
  -6  -6   6 18207.6 1852.50   2
  -6  -6   5 3777.94 1457.98   2
  -6  -6   4 19712.5 1711.27   2
   6  -6  -4 18674.7 1072.03   1
  -6  -6   3 18516.9 1687.73   2
   6  -6  -3 17290.6 1169.97   1
  -6  -6   2 18974.9 1687.82   2
   6  -6  -2 21949.9 1392.26   1
  -6  -6   1 27637.9 1868.60   2
   6  -6  -1 26591.5 1585.17   1
  -6  -6   0 9571.33 1502.24   2
  -6  -6  -1 10291.7 1648.80   2
  -6  -6  -2 4004.22 1546.76   2
  -6  -6  -3 7895.65 1784.92   2
  -6  -6  -4 5398.69 1818.38   2
  -6  -6  -5 7746.69 1988.99   2
  -6  -6  -6 3132.75 2085.53   2
  -6  -6  -7 2019.91 2182.73   2
  -6  -6  -8 959.630 2093.61   3
  -6  -6  -8-46.3653 2402.58   2
  -6  -6  -9 1986.89 2547.05   2
  -6  -6 -10-912.752 2804.80   2
  -6  -6 -11 1232.59 2938.32   2
  -6  -5  11-212.890 2046.29   2
  -6  -5  10 1973.58 2074.03   2
  -6  -5   9 9043.30 2023.94   2
   6  -5  -8 15615.8 1374.52   1
  -6  -5   8 15176.4 1925.52   2
   6  -5  -7 74001.9 2012.12   1
  -6  -5   7 71055.8 2757.77   2
  -6  -5   6 13675.5 1599.48   2
  -6  -5   5 2090.31 1193.40   2
  -6  -5   4 6137.70 1356.14   2
  -6  -5   3 63234.6 2305.89   2
  -6  -5   2 37075.0 1895.39   2
   6  -5  -2 37375.0 1559.99   1
  -6  -5   1 15670.4 1512.83   2
   6  -5  -1 15901.6 1311.29   1
  -6  -5   0 12178.8 1507.79   2
   6  -5   0 10284.7 366.099   0
  -6  -5  -1 5124.03 1453.99   2
   6  -5   1 5570.86 511.638   0
   6  -5   2 11179.0 912.895   0
  -6  -5  -2 12605.3 1745.79   2
   6  -5   3 533.136 893.477   0
  -6  -5  -3 83.0160 1502.98   2
   6  -5   4 6282.44 1164.95   0
  -6  -5  -4 7470.63 1787.89   2
  -6  -5  -5 2919.36 1817.12   2
   6  -5   5 2393.52 1228.59   0
  -6  -5  -6 3430.15 2012.61   2
  -6  -5  -7 1338.08 2060.05   2
  -6  -5  -8-540.269 2234.27   3
  -6  -5  -8 1302.97 2412.79   2
  -6  -5  -9-653.693 2343.24   3
  -6  -5 -10-62.8975 2719.18   2
  -6  -4  11 3909.02 2094.01   2
  -6  -4  10 10976.1 2213.92   2
  -6  -4   9 6928.50 1765.60   2
   6  -4  -8 33623.6 1786.55   1
  -6  -4   8 32712.8 2305.68   2
   6  -4  -7 20326.0 1423.17   1
  -6  -4   7 22138.9 1932.97   2
  -6  -4   6 15334.2 1618.33   2
  -6  -4   5 19759.2 1638.28   2
  -6  -4   4 4649.39 1262.78   2
  -6  -4   3 20004.1 1532.25   2
   6  -4  -3 21189.6 981.565   0
  -6  -4   2 25745.1 1600.45   2
   6  -4  -2 24357.9 854.956   0
  -6  -4   1 12851.9 1425.80   2
   6  -4  -1 10764.1 600.455   0
   6  -4  -1 11631.9 1195.02   1
  -6  -4   0 37706.0 1903.60   2
   6  -4   0 36485.5 976.199   0
  -6  -4  -1 21887.0 1688.00   2
   6  -4   1 26675.1 1100.85   0
   6  -4   2 45920.1 1628.11   0
  -6  -4  -2 46762.3 2332.50   2
[truncated: 151,337 more chars]
